# Supplementary material for: Extracellular vesicles improve GABAergic transmission in Huntington's disease iPSC-derived neurons
Source: Theranostics. 2023 Jun 26;13(11):3707–24. doi: 10.7150/thno.81981 (PMC10334823; doi:10.7150/thno.81981)
Supplement: Supplementary file 1 — Supplementary figures and tables. [file thnov13p3707s1.zip]

Archive with 17 entries (14 files):
- supp data/
- supp data/supp table S4.xlsx
- __MACOSX/
- __MACOSX/supp data/
- __MACOSX/supp data/._supp table S4.xlsx
- supp data/supp table S5.xlsx
- __MACOSX/supp data/._supp table S5.xlsx
- supp data/supp table S7.xlsx
- __MACOSX/supp data/._supp table S7.xlsx
- supp data/supp table S6.xlsx
- __MACOSX/supp data/._supp table S6.xlsx
- supp data/supp table S3.xlsx
- __MACOSX/supp data/._supp table S3.xlsx
- supp data/supp table S2.xlsx
- __MACOSX/supp data/._supp table S2.xlsx
- supp data/Supplementary data.docx
- __MACOSX/supp data/._Supplementary data.docx
