# Supplementary material for: Extracellular vesicles improve GABAergic transmission in Huntington's disease iPSC-derived neurons
Source: Theranostics. 2023 Jun 26;13(11):3707–24. doi: 10.7150/thno.81981 (PMC10334823; doi:10.7150/thno.81981)
Supplement: Supplementary file 1 — Supplementary figures and tables. [file thnov13p3707s1.zip › supp data/supp table S4.xlsx]

## Sheet: gene target by upregulated miR
Biological processes		pHD/CTR						Cellular components
277 genes
process hits 248			Name	Hits	Expected	P.Value	FDR		Name	Hits	Expected	P.Value	FDR
			Regulation of transcription by RNA polymerase II	28/1250	17.4	0.00782	0.64		Nucleus	121/6480	91.8	1.07e-4	0.00569
			Circadian rhythm	5/90	1.26	0.00852	0.64		Cytoplasm	113/6540	92.6	0.00499	0.132
			Homeostatic process	2/12	0.168	0.0117	0.64		Neuron projection	12/411	5.82	0.0146	0.258	BSN	GRM5	CAMK2B	RAP1A	DLG2	HOMER2	QDPR	ERC2	SYNJ1	CXADR	DPYSL2	ASIC2
			Protein acetylation	2/13	0.182	0.0137	0.64		Cytosol	84/5030	71.2	0.0441	0.584
			Cell differentiation	22/971	13.6	0.0165	0.64		Heterotrimeric G_protein complex	11720	0.453	0.0752	0.739
			Regulation of catalytic activity	4/80	1.12	0.0257	0.774		Peroxisome	4/119	1.69	0.0891	0.739
			Transcription by RNA polymerase II	15/626	8.75	0.0293	0.774		Bicellular tight junction	4/123	1.74	0.0977	0.739
			Protein ADP_ribosylation	2/23	0.322	0.0406	0.774		Cell junction	16/820	11.6	0.123	0.813
			Carbohydrate metabolic process	7/228	3.19	0.0411	0.774		Cytoskeleton	22/1310	18.5	0.23	1
			Catabolic process	1/3	0.042	0.0414	0.774		Neuromuscular junction	2/66	0.935	0.24	1
			Response to interferon_gamma	2/24	0.336	0.0439	0.774
585 genes		HD/CTR	Name	Hits	Expected	P.Value	FDR		Name	Hits	Expected	P.Value	FDR
process hits 492			Regulation of transcription by RNA polymerase II	81/1250	37.9	1.75e-11	3.4e-9		Nucleus	268/6480	198	4.92e-10	2.61e-8
			Circadian rhythm	8/90	2.73	0.00594	0.409		Intracellular	75/1540	47.1	3.76e-5	9.96e-4
			Nitric oxide biosynthetic process	3/13	0.395	0.00632	0.409		Cytoplasm	230/6540	200	0.00433	0.0765
			Chromatin organization	19/358	10.9	0.0131	0.636		Microtubule	19/349	10.7	0.0115	0.152
			System development	1/1	0.0304	0.0304	0.786		Cytosol	174/5030	154	0.0304	0.322
			Heart development	13/240	7.28	0.0316	0.786		Axon	17/374	11.4	0.0689	0.534	IGF2BP1	BSN	FXR2	DYRK1A	WDFY3	GDI1	ADGRL3	MYOT	KLHL24	DLG2	MAP1B	STMN4	DPYSL2	SEMA3A	N4BP3	TMEM108	FZD5
			Regulation of catalytic activity	6/80	2.43	0.0344	0.786		Cell projection	37/943	28.9	0.0729	0.534
			Response to interferon_gamma	3/24	0.728	0.035	0.786		Bicellular tight junction	7/123	3.77	0.0838	0.534
			Regulation of cell cycle	9/148	4.49	0.0365	0.786		Presynaptic membrane	5/78	2.39	0.0907	0.534	RIMS2	UNC13C	ERC2	GRM6	GRIK4
			Phagocytosis	5/65	1.97	0.047	0.797		Protein_containing complex	26/656	20.1	0.108	0.552
			Homeostatic process	2/12	0.364	0.0496	0.797
			Name	Hits	Expected	P.Value	FDR		Name	Hits	Expected	P.Value	FDR
364 genes		HD/pHD	Regulation of transcription by RNA polymerase II	58/1250	23.6	4.85e-11	9.41e-9		Nucleus	168/6480	123	3.54e-7	1.87e-5
process hits 287			Chromatin organization	13/358	6.77	0.0187	1		Intracellular	54/1540	29.2	7.75e-6	2.05e-4
			Nervous System development	1/1	0.0189	0.0189	1		Microtubule	13/349	6.63	0.0164	0.29
			Nitric oxide biosynthetic process	2/13	0.246	0.0242	1		Golgi apparatus	32/1290	24.4	0.0712	0.673
			Phagocytosis	4/65	1.23	0.0345	1		Neuronal cell body	12/403	7.65	0.084	0.673
			Pattern specification process	4/67	1.27	0.0379	1		Cell projection	24/943	17.9	0.0891	0.673
			Heart development	9/240	4.54	0.039	1		Dendrite	13/453	8.6	0.0924	0.673
			RNA localization	1/3	0.0568	0.0557	1		Axon	11/374	7.1	0.102	0.673	IGF2BP1	FXR2	DYRK1A	GDI1	MAP1B	STMN4	FZD5	N4BP3	DLG2	TMEM108	SEMA3A
			Cytoplasm organization	1/4	0.0757	0.0736	1		Protein_containing complex	16/656	12.5	0.185	0.77
			Exocytosis	5/122	2.31	0.0818	1		Presynaptic membrane	3/78	1.48	0.185	0.77	GRM6	GRIK4	UNC13C

## Sheet: gene target by downregulated m 
Biological processes		pHD/CTR		Name	Hits	Expected	P.Value	FDR			Cellular components		Name	Hits	Expected	P.Value	FDR	Genes
1452 genes				Regulation of transcription by RNA polymerase II	136/1250	95.4	8.37e-6	8.12e-4					Cytoplasm	600/6540	493	4.08e-10	2.16e-8
process hits 1252				Protein phosphorylation	76/627	48	3.44e-5	0.00223					Cytosol	473/5030	380	5.1e-9	1.35e-7
				Heart development	36/240	18.4	7.14e-5	0.00346					Endosome	82/644	48.6	1.92e-6	3.39e-5
				Regulation of translation	21/139	10.6	0.00199	0.0726					Axon	54/374	28.2	3.02e-6	4.01e-5	GDI1 ; SYT1 ; DTNA; ROR1; MAP3K12 ; HOMER1 ; FMR1; SCN3A; IGF2BP1; MAPK1 MAPK8; SMURF1; SYT11 ; DICER1 ; PRKAA1 ; WDFY3; ADNP; KLHL20; ZNF804A ; FKBP15 ; RUFY3; MINK1; GAD2; FXR1 ; MAP1B ; SHTN1; FXR2; DLG2 ; DYRK1A ; STMN4 IREB2; MYOT; PALLD; KIF1B; NF1; SYN1 ; EIF4G2 LRP2; BACE1; TMEM108; KCNA4; SEMA3A ; NPTN; N4BP3; UHMK1; KCNC4; ADCY9; ITGA2; DSCAM; KCNK2; SCN9A; SCN2A; FZD5; MACO1
				Transcription, DNA_templated	29/217	16.6	0.00225	0.0726					Nucleus	562/6480	489	1.32e-5	0.00014
				Endocytosis	25/184	14.1	0.0035	0.0887					Intracellular	156/1540	116	7.09e-5	6.26e-4
				Protein transport	69/654	50	0.00366	0.0887					Synapse	63/548	41.4	5.35e-4	0.00405	SHANK1 DLG5 CACNA1C SYT1 DTNA EPS15 SIPA1L1 HOMER1 RAPGEF2 PLAA SAMD4A FMR1 MAGI2 ARC PCDH15 SYT11 SH3KBP1 PPFIA2 CPEB3 SHANK2 MINK1 GAD2 EEA1 MAP1B DAG1 GABBR1 SYT6 NOS1 UNC13C DLG2 TLN2 CDKL5 CTNND1 RAB18 ITSN1 VAMP3 SYN1 RAB21 RAB27A SLC9A6 ABHD17C MCTP1 TMEM108 DSCAM FZD5 MACO1 LIN7A SEMA4C DMXL2 GRIN2A SLC4A7 LRRTM2 SV2A GRIK4 GABRR1 KLHL17 SHISA6 SLC17A6 GLRA3 NRN1 MFF NECTIN3 CNIH3
				Intracellular protein transport	41/353	27	0.00468	0.101					Golgi apparatus	128/1290	97.2	6.79e-4	0.0045
				Angiogenesis	30/252	19.3	0.0102	0.198					Dendrite	52/453	34.2	0.00163	0.00957
				Chromatin organization	39/358	27.4	0.0157	0.241					Cell projection	93/943	71.2	0.00455	0.0241
				Viral process	47/448	34.3	0.0163	0.241					Microtubule	40/349	26.3	0.00541	0.0261
				RNA localization		0.229	0.0166	0.241					Postsynaptic membrane	30/245	18.5	0.00595	0.0263	SHANK1 DLG5 CACNA1C SYT1 DTNA EPS15 SIPA1L1 HOMER1 RAPGEF2 PLAA SAMD4A FMR1 MAGI2 ARC PCDH15 SYT11 SH3KBP1 PPFIA2 CPEB3 SHANK2 MINK1 GAD2 EEA1 MAP1B DAG1 GABBR1 SYT6 NOS1 UNC13C DLG2 TLN2 CDKL5 CTNND1 RAB18 ITSN1 VAMP3 SYN1 RAB21 RAB27A SLC9A6 ABHD17C MCTP1 TMEM108 DSCAM FZD5 MACO1 LIN7A SEMA4C DMXL2 GRIN2A SLC4A7 LRRTM2 SV2A GRIK4 GABRR1 KLHL17 SHISA6 SLC17A6 GLRA3 NRN1 MFF NECTIN3 CNIH3
				Vesicle_mediated transport	31/274	21	0.018	0.241					Cytoskeleton	122/1310	98.7	0.00777	0.0317
				Locomotion		0.612	0.0187	0.241					Neuron projection	44/411	31	0.012	0.0454	SHANK1 GDI1 SYT1 SIPA1L1 HOMER1 RAPGEF2 SAMD4A KIF3A FMR1 MAGI2 CNKSR2 PTEN MAPK8 SYT11 SH3KBP1 RAP1A SLC6A11 POU4F1 VPS35 TRAK2 CPEB3 HMGB1 CALM1 SHANK2 EPHB3 DLG2 STMN4 CASP8 KIF1B DCX RAP1GAP2 ITSN1 VAMP3 RAB21 KCNK2 MACO1 GRM1 LIN7A ADGRL2 GRIN2A SV2A GABRR1 SLC17A6 GLRA3
				Sensory perception of pain		4.28	0.0252	0.306					Cell junction	78/820	61.9	0.0199	0.0704
				Regulation of DNA_binding transcription factor activity		1.84	0.0325	0.361					Basal part of cell	4/15	1.13	0.0225	0.0746
				Regulation of cell cycle	18/148	11.3	0.0335	0.361					Neuronal cell body	41/403	30.4	0.0313	0.0977	GDI1 BMPR2 ACSL4 RAPGEF2 KIF3A FMR1 DNAJB1 DPYSL5 CNKSR2 ARC CNGA3 ENC1 SMURF1 PRKAA1 ADNP VPS35 TRAK2 ZNF804A SOS1 RUFY3 SHANK2 FXR1 ABL1 MAP1B SRR FXR2 MYOT STRN3 VTI1A AGFG1 KCNC4 KCNK2 PTBP2 CBX6 NEUROG1 SV2A KLHL17 KCNJ2 ELOVL5 SEZ6 HPN
				Cell cycle	62/647	49.5	0.0371	0.379					Plasma membrane	386/4750	358	0.0422	0.124
				Apoptotic process	66/699	53.5	0.042	0.407
				Mammary gland development		2.68	0.0474	0.438
				Polyphosphate catabolic process		0.382	0.05	0.441
				Nervous system development	68/516	39.5	5.92e-6	8.12e-4	MAGI2; PCDHA8; PCDHAC1; PCDHAC2; PCDHA10; PCDHA5; SMARCA2; PCDHA6; PCDHA11; PCDHA3; DPYSL5; PCDHA4; PCDHA1; NPTN; PCDHA7; PCDHA2; ERBB4; MAB21L2; PTEN; CCDC88A; N4BP3; ENC1; RAP1A; EFNB2; DBN1; POU4F1; LHX1; MEF2A; EDNRB; DSCAM; CHD5; RUFY3; MYLIP; MAP1B; PLPPR1; NAV1; NEUROG1; NDNF NRN1; HMX2 EPHB3; SCN2A; NDN; DYRK1A; KALRN; RBFOX2; DCX; SMARCD1
				Name	Hits	Expected	P.Value	FDR					Name	Hits	Expected	P.Value	FDR	Genes
		HD/CTR		Biosynthetic process	6/39	1.52	0.00376	0.729					Neuron projection	33/411	15.8	5.65e-5	0.003	MYO10; GDI1 ; SV2C; SYP; SCGN ; SAMD4A; MARK4; SLC6A11; RAB21; DVL1 ; VAMP1 ; GRM5; GPI; ALS2; CHRNB4; DLG2 ; ZWINT ; MYO1D; PACSIN1; ATP1A2; KIF1C; GNAO1; IQGAP1; MPL NF2; NRSN2; SLC4A8; KCNB1 ; PRR12; FAM126A; SYNJ2BP; KCNAB2; NRSN1
772 genes				Porphyrin_containing compound metabolic process	2/5	0.195	0.0141	1					Membrane	349/8150	313	0.00306	0.0812
process hits 603				Cellular amino acid biosynthetic process	5/45	1.76	0.0302	1					Axon	24/374	14.4	0.0101	0.174	GDI1 ;DVL1 ;ALS2; DLG2; MYO1D; KIF1C ;IQGAP1; KCNB1 ;KCNAB2 NMNAT2; DAB2IP ;CALCR ;HCFC1 ;GLDN ;PAK1 ;SYT2 ;NFASC ;LLGL1 ;CORO1A; PRRT2 ;NTRK3 ;RUFY3 ;IGF2BP1; LDLRAP1
				Locomotion	2/8	0.313	0.0365	1					Intracellular	76/1540	59.2	0.0139	0.174
				Pteridine_containing compound metabolic process	1/1	0.0391	0.0391	1					Dendrite	27/453	17.4	0.0164	0.174
				Phosphate_containing compound metabolic process	3/20	0.781	0.0412	1					Synapse	31/548	21.1	0.0208	0.184	SV2C; SYP; SCGN; SAMD4A; RAB21; DVL1; VAMP1; CHRNB4; DLG2; PACSIN1; ATP1A2; KCNB1; PRR12; KCNAB2; SHISA7; NMNAT2; YWHAQ; RIMS3; SYNGR1; SHISA6 ; LZTS3 ; NOS1 ;APBB2 ;SYT2 ;FBXO45; DAG1; PRRT2; CRIPT; SYN2; MDM2; MKLN1
				Neuronal action potential propagation	2/9	0.352	0.0457	1	SCN1B; NTRK3				Cell junction	42/820	31.5	0.0356	0.24
				Neurotransmitter secretion	4/38	1.48	0.0597	1					Integral component of membrane	232/5470	210	0.0378	0.24
				Protein targeting	4/44	1.72	0.0918	1					Cell projection	47/943	36.2	0.0407	0.24
				Intracellular protein transport	19/353	13.8	0.0986	1					Neuronal cell body	22/403	15.5	0.0629	0.333
												Synapse	Name	Hits	Expected	P.Value	FDR	Genes
				Name	Hits	Expected	P.Value	FDR					Synapse	27/548	11.2	2.56e-5	0.00136	DGKI; DLG2; KCNB1; BAALC; HOMER2; TIAM1; SHISA6; GABRA1; GRIK4; DLGAP4; NMNAT2; SYT4; SHISA7; CPEB1; CAMK2B; DLGAP1; LIN7A; CDH13; VAMP7; ERC2; CHRM2; RIMS3; NRG1; SYT9; P2RX7; STXBP5; RIMS1
		HD/pHD		Protein glycosylation	12/171	3.53	2.23e-4	0.0432					Cytosol	132/5030	103	5.32e-4	0.0141
413 genes				Protein phosphorylation	25/627	12.9	0.00123	0.119					Membrane	197/8150	167	9.42e-4	0.0166
process hits 336				Sensory perception of pain	5/56	1.16	0.00584	0.378					Golgi apparatus	42/1290	26.4	0.00186	0.0227
				Exocytosis	7/122	2.52	0.0132	0.641					Neuron projection	18/411	8.42	0.00215	0.0227
				Synaptic vesicle exocytosis	3/30	0.619	0.0234	0.909	P2RX7; RIMS1; SYT9				Cell junction	29/820	16.8	0.00311	0.0275
				Transcription by RNA polymerase II	20/626	12.9	0.035	1					Postsynaptic membrane	12/245	5.02	0.00478	0.0362	DLG2; KCNB1; BAALC; HOMER2; SHISA6 ;GABRA1; GRIK4; SHISA7; CPEB1; DLGAP1; LIN7A; CHRM2
				Angiogenesis	10/252	5.2	0.0365	1					Neuromuscular junction	5/66	1.35	0.0113	0.0748
				Neurotransmitter secretion	3/38	0.785	0.0432	1					Plasma membrane	115/4750	97.2	0.0209	0.0945
				Nitrogen compound metabolic process	2/19	0.392	0.0577	1					Cytoplasm	153/6540	134	0.0215	0.0945
				Monosaccharide metabolic process	1/3	0.0619	0.0607	1					Presynaptic membrane	5/78	1.6	0.0219	0.0945	GRIK4; ERC2; RIMS3; RIMS1; NPTN
													Axon	14/374	7.66	0.0226	0.0945	DLG2; KCNB1; NMNAT2; SYT4; NRG1; DCC; EPHB2; NPTN; ROBO1 ;EPHA5; HCN1; SACS; BDNF; CREB1
													Endosome	21/644	13.2	0.0249	0.0945
													Dendrite	16/453	9.28	0.025	0.0945	KCNB1 ;HOMER2; SYT4; CPEB1; CHRM2; GNB1; EPHB2; NPTN; AMFR; EPHA5; HCN1; BMPR2; HRH2; IL6ST; SACS; BDNF
													Endoplasmic reticulum	40/1480	30.3	0.0437	0.154

## Sheet: hsa-miR-1260
Biological processes		Name	Total	Expected	Hits	P.Value	FDR\
		Regulation of transcrition by RNA polimerase II	1250	23.6	58	4.85e-11	9.41e-09\
		Chromatin organization organization	358	6.77	13	0.0187	1\
		System development	1	0.0189	1	0.0189	1\
		Nitric oxide biosynthetic process	13	0.246	2	0.0242	1\
		Phagocytosis	65	1.23	4	0.0345	1\
		Pattern specification	67	1.27	4	0.0379	1\
		Heart development	240	4.54	9	0.039	1\
		RNA localization	3	0.0568	1	0.0557	1\
		Cytoplasm organization	4	0.0757	1	0.0736	1\
		Exocytosis	122	2.31	5	0.0818	1\
Molecular function			Total	Expected	Hits	P.Value	FDR\
		DNA_binding transcription factor activity, RNA polymerase II_specific	1560	29.4	70	3.12e-12	6.06e-10\
		DNA binding	2280	43	85	1.78e-10	1.65e-08\
		Nucleic acid binding	1390	26.1	61	2.55e-10	1.65e-08\
		DNA_binding transcription factor activity	903	17	38	2.83e-06	0.000137\
		Translation regulator activity	16	0.302	3	0.00309	0.12\
		Glutamate receptor activity	16	0.302	2	0.0357	0.905\
		Interferon receptor activity	2	0.0377	1	0.0373	0.905\
		Interleukin_3 receptor binding	2	0.0377	1	0.0373	0.905\
		Microtubule motor activity	76	1.43	4	0.0552	1\
		Non_membrane spanning protein tyrosine kinase activity	46	0.867	3	0.0555	1\
CC			Total	Expected	Hits	P.Value	FDR\
		Nucleus	6480	123	168	3.54e-07	1.87e-05\
		Intracellular	1540	29.2	54	7.75e-06	0.000205\
		Microtubule	349	6.63	13	0.0164	0.29\
		Golgi apparatus	1290	24.4	32	0.0712	0.673\
		Neuronal cell body	403	7.65	12	0.084	0.673\	PTBP2	DNAJB1	ABL1	FXR2	GDI1	KIF3A	MAP1B	SEZ6	SOS1	SRR	CNKSR2	HPN
		Cell projection	943	17.9	24	0.0891	0.673\
		Dendrite	453	8.6	13	0.0924	0.673\	IGF2BP1	ABL1	DYRK1A	DBN1	MAP1B	GRM6	RAB27A	FZD5	KCNIP1	N4BP3	LYNX1	TMEM108	SEMA3A
		Axon	374	7.1	11	0.102	0.673\	IGF2BP1	FXR2	DYRK1A	GDI1	MAP1B	STMN4	FZD5	N4BP3	DLG2	TMEM108	SEMA3A
		Protein_containing complex	656	12.5	16	0.185	0.77\
		Presynaptic membrane	78	1.48	3	0.185	0.77\	GRM6	GRIK4	UNC13C

## Sheet: hsa-miR-576-3p
Biological processes			Total	Expected	Hits	P.Value	FDR\
		Regulation of transcription by RNA polymerase II	1250	15	26	0.00358	0.439\
		Circadian rhythm	90	1.08	5	0.00453	0.439\
		Homeostatic process	12	0.144	2	0.00874	0.497\
		Protein acetylation	13	0.156	2	0.0102	0.497\
		Regulation of catalytic activity	80	0.961	4	0.0156	0.606\
		Protein ADP_ribosylation	23	0.276	2	0.0307	0.922\
		Response to interferon_gamma	24	0.288	2	0.0333	0.922\
		MRNA polyadenylation	29	0.348	2	0.0471	1\
		Neuromuscular synaptic transmission	31	0.372	2	0.0531	1\
		Carbohydrate metabolic process	228	2.74	6	0.0569	1\
Molecular function			Total	Expected	Hits	P.Value	FDR\
		Acetyltransferase activity	19	0.231	3	0.00149	0.267\
		Transcription coregulator activity	79	0.961	5	0.00275	0.267\
		Nucleic acid binding	1390	16.9	28	0.00529	0.342\
		GTPase activity	302	3.67	9	0.0118	0.525\
		DNA_binding transcription factor activity, RNA polymerase II_specific	1560	19	29	0.0135	0.525\
		Enzyme regulator activity	26	0.316	2	0.0395	1\
		MRNA binding	162	1.97	5	0.048	1\
		DNA binding	2280	27.8	36	0.059	1\
		Exoribonuclease activity	5	0.0608	1	0.0594	1\
		Double_stranded DNA binding	128	1.56	4	0.071	1\
CC			Total	Expected	Hits	P.Value	FDR\
		Nucleus	6480	78.2	107	3.96e-05	0.0021\
		Cytoplasm	6540	78.9	101	0.00124	0.0329\
		Neuron projection	411	4.96	10	0.0279	0.494\	BSN	GRM5	RAP1A	DLG2	QDPR	ERC2	SYNJ1	CXADR	DPYSL2	ASIC2
		Cytosol	5030	60.7	72	0.0514	0.547\
		Peroxisome	119	1.44	4	0.0561	0.547\
		Bicellular tight junction	123	1.48	4	0.0619	0.547\
		Cytoskeleton	1310	15.8	20	0.163	0.929\
		Axon	374	4.51	7	0.167	0.929\	BSN	WDFY3	MYOT	KLHL24	DLG2	DPYSL2	ADGRL3
		Intracellular	1540	18.6	23	0.169	0.929\
		Neuromuscular junction	66	0.796	2	0.189	0.929\
