# Supplementary material for: Extracellular vesicles improve GABAergic transmission in Huntington's disease iPSC-derived neurons
Source: Theranostics. 2023 Jun 26;13(11):3707–24. doi: 10.7150/thno.81981 (PMC10334823; doi:10.7150/thno.81981)
Supplement: Supplementary file 1 — Supplementary figures and tables. [file thnov13p3707s1.zip › supp data/supp table S5.xlsx]

## Sheet: synGO hsa-miR-1260
31 / 363 genes from your gene list were mapped to 31 unique SynGO annotated genes.	your genelist input	gene hgnc_id	gene symbol	gene name	gene synonyms	GO term ID	GO term name	GO domain	SynGO annotation ID
27 genes have a Cellular Component annotation, 23 for Biological Processes	SEMA3A	HGNC:10723	SEMA3A	semaphorin 3A	SEMA1,SEMD,COLL-1,HSEMA-I,SEMAD	GO:0008039	synaptic target recognition (GO:0008039)	BP	3117
	RPS3	HGNC:10420	RPS3	ribosomal protein S3	FLJ26283,FLJ27450,MGC87870,S3	GO:0014069	postsynaptic density (GO:0014069)	CC	1864
	DBN1	HGNC:2695	DBN1	drebrin 1	D0S117E	GO:0014069	postsynaptic density (GO:0014069)	CC	1964
miRNA Name	DNAJB1	HGNC:5270	DNAJB1	DnaJ heat shock protein family (Hsp40) member B1	HSP40,SIS1,RSPH16B,HSPF1	GO:0014069	postsynaptic density (GO:0014069)	CC	2118
hsa-miR-126b	ABL1	HGNC:76	ABL1	ABL proto-oncogene 1, non-receptor tyrosine kinase	JTK7,C-ABL,P150,ABL	GO:0014069	postsynaptic density (GO:0014069)	CC	2676
	UNC13C	HGNC:23149	UNC13C	unc-13 homolog C	MUNC13-3,DKFZP547H074	GO:0016079	synaptic vesicle exocytosis (GO:0016079)	BP	457
	RPS3	HGNC:10420	RPS3	ribosomal protein S3	FLJ26283,FLJ27450,MGC87870,S3	GO:0045202	synapse (GO:0045202)	CC	615
	RPL10	HGNC:10298	RPL10	ribosomal protein L10	NOV,QM,DXS648E,DXS648,FLJ23544,L10	GO:0045202	synapse (GO:0045202)	CC	631
	LIN7A	HGNC:17787	LIN7A	lin-7 homolog A, crumbs cell polarity complex component	MALS-1,TIP-33,LIN-7A,VELI1	GO:0045202	synapse (GO:0045202)	CC	951
	PLCXD3	HGNC:31822	PLCXD3	phosphatidylinositol specific phospholipase C X domain containing 3		GO:0045202	synapse (GO:0045202)	CC	952
	ADORA3	HGNC:268	ADORA3	adenosine A3 receptor	AD026,A3AR	GO:0045202	synapse (GO:0045202)	CC	1153
	FZD5	HGNC:4043	FZD5	frizzled class receptor 5	HFZ5,DKFZP434E2135,C2ORF31	GO:0045202	synapse (GO:0045202)	CC	2809
	DBN1	HGNC:2695	DBN1	drebrin 1	D0S117E	GO:0045211	postsynaptic membrane (GO:0045211)	CC	1926
	DBN1	HGNC:2695	DBN1	drebrin 1	D0S117E	GO:0045211	postsynaptic membrane (GO:0045211)	CC	1965
	ADCY1	HGNC:232	ADCY1	adenylate cyclase 1	AC1,DFNB44	GO:0050804	modulation of chemical synaptic transmission (GO:0050804)	BP	471
	CSNK2B	HGNC:2460	CSNK2B	casein kinase 2 beta	CKB1,CKB2	GO:0050807	regulation of synapse organization (GO:0050807)	BP	968
	SEMA3A	HGNC:10723	SEMA3A	semaphorin 3A	SEMA1,SEMD,COLL-1,HSEMA-I,SEMAD	GO:0050807	regulation of synapse organization (GO:0050807)	BP	1833
	ABL2	HGNC:77	ABL2	ABL proto-oncogene 2, non-receptor tyrosine kinase	ARG,ABLL	GO:0060074	synapse maturation (GO:0060074)	BP	2674
	NOS1	HGNC:7872	NOS1	nitric oxide synthase 1	NNOS,NOS	GO:0060078	regulation of postsynaptic membrane potential (GO:0060078)	BP	3699
	SCRN1	HGNC:22192	SCRN1	secernin 1	KIAA0193	GO:0098693	regulation of synaptic vesicle cycle (GO:0098693)	BP	4008
	CRKL	HGNC:2363	CRKL	CRK like proto-oncogene, adaptor protein		GO:0098698	postsynaptic specialization assembly (GO:0098698)	BP	269
	RAB6B	HGNC:14902	RAB6B	RAB6B, member RAS oncogene family		GO:0098793	presynapse (GO:0098793)	CC	212
	UNC13C	HGNC:23149	UNC13C	unc-13 homolog C	MUNC13-3,DKFZP547H074	GO:0098793	presynapse (GO:0098793)	CC	459
	SCRN1	HGNC:22192	SCRN1	secernin 1	KIAA0193	GO:0098793	presynapse (GO:0098793)	CC	4007
	FXR2	HGNC:4024	FXR2	FMR1 autosomal homolog 2	FMR1L2	GO:0098794	postsynapse (GO:0098794)	CC	434
	ABL2	HGNC:77	ABL2	ABL proto-oncogene 2, non-receptor tyrosine kinase	ARG,ABLL	GO:0098794	postsynapse (GO:0098794)	CC	2675
	DNAJB1	HGNC:5270	DNAJB1	DnaJ heat shock protein family (Hsp40) member B1	HSP40,SIS1,RSPH16B,HSPF1	GO:0098794	postsynapse (GO:0098794)	CC	2888
	CTNND1	HGNC:2515	CTNND1	catenin delta 1	KIAA0384,P120,P120CAS,P120CTN,CTNND	GO:0098831	presynaptic active zone cytoplasmic component (GO:0098831)	CC	2360
	DBN1	HGNC:2695	DBN1	drebrin 1	D0S117E	GO:0098871	postsynaptic actin cytoskeleton (GO:0098871)	CC	229
	CRKL	HGNC:2363	CRKL	CRK like proto-oncogene, adaptor protein		GO:0098890	extrinsic component of postsynaptic membrane (GO:0098890)	CC	268
	DLG2	HGNC:2901	DLG2	discs large MAGUK scaffold protein 2	PSD-93,PSD93,CHAPSYN-110,PPP1R58	GO:0098919	structural constituent of postsynaptic density (GO:0098919)	BP	2728
	SHISA6	HGNC:34491	SHISA6	shisa family member 6	FLJ45455	GO:0098962	regulation of postsynaptic neurotransmitter receptor activity (GO:0098962)	BP	2350
	NRXN2	HGNC:8009	NRXN2	neurexin 2		GO:0098962	regulation of postsynaptic neurotransmitter receptor activity (GO:0098962)	BP	4092
	SHISA6	HGNC:34491	SHISA6	shisa family member 6	FLJ45455	GO:0098970	postsynaptic neurotransmitter receptor diffusion trapping (GO:0098970)	BP	2343
	DBN1	HGNC:2695	DBN1	drebrin 1	D0S117E	GO:0098974	postsynaptic actin cytoskeleton organization (GO:0098974)	BP	1924
	DLG2	HGNC:2901	DLG2	discs large MAGUK scaffold protein 2	PSD-93,PSD93,CHAPSYN-110,PPP1R58	GO:0099031	anchored component of postsynaptic density membrane (GO:0099031)	CC	2050
	FZD5	HGNC:4043	FZD5	frizzled class receptor 5	HFZ5,DKFZP434E2135,C2ORF31	GO:0099054	presynapse assembly (GO:0099054)	BP	2810
	GRIK4	HGNC:4582	GRIK4	glutamate ionotropic receptor kainate type subunit 4	GLUK4,KA1,GRIK	GO:0099055	integral component of postsynaptic membrane (GO:0099055)	CC	1456
	GRIK4	HGNC:4582	GRIK4	glutamate ionotropic receptor kainate type subunit 4	GLUK4,KA1,GRIK	GO:0099056	integral component of presynaptic membrane (GO:0099056)	CC	1115
	GRIK4	HGNC:4582	GRIK4	glutamate ionotropic receptor kainate type subunit 4	GLUK4,KA1,GRIK	GO:0099056	integral component of presynaptic membrane (GO:0099056)	CC	1120
	ADCY1	HGNC:232	ADCY1	adenylate cyclase 1	AC1,DFNB44	GO:0099061	integral component of postsynaptic density membrane (GO:0099061)	CC	321
	SLC16A7	HGNC:10928	SLC16A7	solute carrier family 16 member 7	MCT2	GO:0099061	integral component of postsynaptic density membrane (GO:0099061)	CC	2086
	SHISA6	HGNC:34491	SHISA6	shisa family member 6	FLJ45455	GO:0099061	integral component of postsynaptic density membrane (GO:0099061)	CC	2342
	SLC16A7	HGNC:10928	SLC16A7	solute carrier family 16 member 7	MCT2	GO:0099061	integral component of postsynaptic density membrane (GO:0099061)	CC	2592
	CTNND1	HGNC:2515	CTNND1	catenin delta 1	KIAA0384,P120,P120CAS,P120CTN,CTNND	GO:0099072	regulation of postsynaptic membrane neurotransmitter receptor levels (GO:0099072)	BP	1067
	NOS1	HGNC:7872	NOS1	nitric oxide synthase 1	NNOS,NOS	GO:0099091	postsynaptic specialization, intracellular component (GO:0099091)	CC	1802
	NOS1	HGNC:7872	NOS1	nitric oxide synthase 1	NNOS,NOS	GO:0099092	postsynaptic density, intracellular component (GO:0099092)	CC	1948
	CTNND1	HGNC:2515	CTNND1	catenin delta 1	KIAA0384,P120,P120CAS,P120CTN,CTNND	GO:0099092	postsynaptic density, intracellular component (GO:0099092)	CC	2372
	CNKSR2	HGNC:19701	CNKSR2	connector enhancer of kinase suppressor of Ras 2	KIAA0902,CNK2,KSR2	GO:0099147	extrinsic component of postsynaptic density membrane (GO:0099147)	CC	2365
	CNKSR2	HGNC:19701	CNKSR2	connector enhancer of kinase suppressor of Ras 2	KIAA0902,CNK2,KSR2	GO:0099147	extrinsic component of postsynaptic density membrane (GO:0099147)	CC	3118
	ABL1	HGNC:76	ABL1	ABL proto-oncogene 1, non-receptor tyrosine kinase	JTK7,C-ABL,P150,ABL	GO:0099150	regulation of postsynaptic specialization assembly (GO:0099150)	BP	2677
	NOS1	HGNC:7872	NOS1	nitric oxide synthase 1	NNOS,NOS	GO:0099163	synaptic signaling by nitric oxide (GO:0099163)	BP	1803
	ADCY1	HGNC:232	ADCY1	adenylate cyclase 1	AC1,DFNB44	GO:0099171	presynaptic modulation of chemical synaptic transmission (GO:0099171)	BP	324
	ADORA3	HGNC:268	ADORA3	adenosine A3 receptor	AD026,A3AR	GO:0099171	presynaptic modulation of chemical synaptic transmission (GO:0099171)	BP	1152
	NRN1	HGNC:17972	NRN1	neuritin 1	NRN	GO:0099171	presynaptic modulation of chemical synaptic transmission (GO:0099171)	BP	2722
	CNKSR2	HGNC:19701	CNKSR2	connector enhancer of kinase suppressor of Ras 2	KIAA0902,CNK2,KSR2	GO:0099173	postsynapse organization (GO:0099173)	BP	2788
	NSF	HGNC:8016	NSF	N-ethylmaleimide sensitive factor, vesicle fusing ATPase	SKD2,SEC18	GO:0099504	synaptic vesicle cycle (GO:0099504)	BP	273
	GRIK4	HGNC:4582	GRIK4	glutamate ionotropic receptor kainate type subunit 4	GLUK4,KA1,GRIK	GO:0099507	ligand-gated ion channel activity involved in regulation of presynaptic membrane potential (GO:0099507)	BP	1129
	PRKCA	HGNC:9393	PRKCA	protein kinase C alpha	PKCΑ,PKCA	GO:0099523	presynaptic cytosol (GO:0099523)	CC	68
	NSF	HGNC:8016	NSF	N-ethylmaleimide sensitive factor, vesicle fusing ATPase	SKD2,SEC18	GO:0099523	presynaptic cytosol (GO:0099523)	CC	272
	CSNK2B	HGNC:2460	CSNK2B	casein kinase 2 beta	CKB1,CKB2	GO:0099523	presynaptic cytosol (GO:0099523)	CC	960
	GDI1	HGNC:4226	GDI1	GDP dissociation inhibitor 1	RABGDIA,XAP-4,OPHN2,FLJ41411,MRX48,MRX41,GDIL	GO:0099523	presynaptic cytosol (GO:0099523)	CC	2732
	DBN1	HGNC:2695	DBN1	drebrin 1	D0S117E	GO:0099524	postsynaptic cytosol (GO:0099524)	CC	1434
	SEMA3A	HGNC:10723	SEMA3A	semaphorin 3A	SEMA1,SEMD,COLL-1,HSEMA-I,SEMAD	GO:0099558	maintenance of synapse structure (GO:0099558)	BP	3126
	DLG2	HGNC:2901	DLG2	discs large MAGUK scaffold protein 2	PSD-93,PSD93,CHAPSYN-110,PPP1R58	GO:0099645	neurotransmitter receptor localization to postsynaptic specialization membrane (GO:0099645)	BP	2595
	CNIH3	HGNC:26802	CNIH3	cornichon family AMPA receptor auxiliary protein 3	FLJ38993,CNIH-3	GO:0099645	neurotransmitter receptor localization to postsynaptic specialization membrane (GO:0099645)	BP	2696
	RPL10	HGNC:10298	RPL10	ribosomal protein L10	NOV,QM,DXS648E,DXS648,FLJ23544,L10	GO:0140236	translation at presynapse (GO:0140236)	BP	3497
	RPL10	HGNC:10298	RPL10	ribosomal protein L10	NOV,QM,DXS648E,DXS648,FLJ23544,L10	GO:0140242	translation at postsynapse (GO:0140242)	BP	3595
	PRKCA	HGNC:9393	PRKCA	protein kinase C alpha	PKCΑ,PKCA	GO:2000300	regulation of synaptic vesicle exocytosis (GO:2000300)	BP	70
	RPL10	HGNC:10298	RPL10	ribosomal protein L10	NOV,QM,DXS648E,DXS648,FLJ23544,L10	SYNGO:postsyn_ribosome	postsynaptic ribosome	CC	3132
	RPS3	HGNC:10420	RPS3	ribosomal protein S3	FLJ26283,FLJ27450,MGC87870,S3	SYNGO:postsyn_ribosome	postsynaptic ribosome	CC	3238
	RPL10	HGNC:10298	RPL10	ribosomal protein L10	NOV,QM,DXS648E,DXS648,FLJ23544,L10	SYNGO:presyn_ribosome	presynaptic ribosome	CC	3546
	NRN1	HGNC:17972	NRN1	neuritin 1	NRN	SYNGO:transport	transport	BP	2713

## Sheet: SynGO up regulated pHD.CTR
miRNA upregulated target genes		pHD/CTR	your genelist input	gene hgnc_id	gene symbol	gene name	gene synonyms	GO term ID	GO term name	GO domain	SynGO annotation ID
hsa-miR-576-3p			ADGRL3	HGNC:20974	ADGRL3	adhesion G protein-coupled receptor L3	KIAA0768,LEC3,LPHN3	GO:0007416	synapse assembly (GO:0007416)	BP	3978
hsa-miR-184			HOMER2	HGNC:17513	HOMER2	homer scaffold protein 2	CPD,CUPIDIN,VESL-2,HOMER-2B,HOMER-2,HOMER-2A,DFNA68	GO:0014069	postsynaptic density (GO:0014069)	CC	220
			CAMK2B	HGNC:1461	CAMK2B	calcium/calmodulin dependent protein kinase II beta	CAM2,CAMK2,CAMKIIΒ,CAMKB	GO:0014069	postsynaptic density (GO:0014069)	CC	888
			EGLN1	HGNC:1232	EGLN1	egl-9 family hypoxia inducible factor 1	SM-20,PHD2,ZMYND6,HIFPH2,C1ORF12	GO:0014069	postsynaptic density (GO:0014069)	CC	1048
25 / 276 genes from your gene list were mapped to 25 unique SynGO annotated genes.			RIMS2	HGNC:17283	RIMS2	regulating synaptic membrane exocytosis 2	KIAA0751,RIM2,OBOE,RAB3IP3	GO:0016081	synaptic vesicle docking (GO:0016081)	BP	115
23 genes have a Cellular Component annotation, 19 for Biological Processes.			RIMS2	HGNC:17283	RIMS2	regulating synaptic membrane exocytosis 2	KIAA0751,RIM2,OBOE,RAB3IP3	GO:0016082	synaptic vesicle priming (GO:0016082)	BP	113
			ERC2	HGNC:31922	ERC2	ELKS/RAB6-interacting/CAST family member 2	CAST,CAST1,KIAA0378,SPBC110,SPC110,ELKSL	GO:0016082	synaptic vesicle priming (GO:0016082)	BP	332
			RIMS2	HGNC:17283	RIMS2	regulating synaptic membrane exocytosis 2	KIAA0751,RIM2,OBOE,RAB3IP3	GO:0016082	synaptic vesicle priming (GO:0016082)	BP	3736
			ERC2	HGNC:31922	ERC2	ELKS/RAB6-interacting/CAST family member 2	CAST,CAST1,KIAA0378,SPBC110,SPC110,ELKSL	GO:0016082	synaptic vesicle priming (GO:0016082)	BP	3740
			SYNJ1	HGNC:11503	SYNJ1	synaptojanin 1	INPP5G,PARK20	GO:0016191	synaptic vesicle uncoating (GO:0016191)	BP	701
			ATP6V0A1	HGNC:865	ATP6V0A1	ATPase H+ transporting V0 subunit a1	A1,VPH1,STV1,VPP1,ATP6N1,ATP6N1A	GO:0030285	integral component of synaptic vesicle membrane (GO:0030285)	CC	4503
			ERC2	HGNC:31922	ERC2	ELKS/RAB6-interacting/CAST family member 2	CAST,CAST1,KIAA0378,SPBC110,SPC110,ELKSL	GO:0031630	regulation of synaptic vesicle fusion to presynaptic active zone membrane (GO:0031630)	BP	4121
			ATP2B2	HGNC:815	ATP2B2	ATPase plasma membrane Ca2+ transporting 2	PMCA2	GO:0042734	presynaptic membrane (GO:0042734)	CC	4088
			C1QL3	HGNC:19359	C1QL3	complement C1q like 3	K100,C1QL,C1QTNF13,CTRP13	GO:0043083	synaptic cleft (GO:0043083)	CC	3043
			TPD52	HGNC:12005	TPD52	tumor protein D52	D52,HD52,N8L	GO:0045202	synapse (GO:0045202)	CC	732
			QKI	HGNC:21100	QKI	QKI, KH domain containing RNA binding	QK3	GO:0045202	synapse (GO:0045202)	CC	908
			AMPH	HGNC:471	AMPH	amphiphysin		GO:0048488	synaptic vesicle endocytosis (GO:0048488)	BP	705
			AMPH	HGNC:471	AMPH	amphiphysin		GO:0048488	synaptic vesicle endocytosis (GO:0048488)	BP	1494
			GRM5	HGNC:4597	GRM5	glutamate metabotropic receptor 5	MGLUR5,GPRC1E,MGLU5,PPP1R86	GO:0050804	modulation of chemical synaptic transmission (GO:0050804)	BP	2064
			PTPRT	HGNC:9682	PTPRT	protein tyrosine phosphatase receptor type T	RPTPRHO,KIAA0283	GO:0050807	regulation of synapse organization (GO:0050807)	BP	2409
			SLITRK1	HGNC:20297	SLITRK1	SLIT and NTRK like family member 1	KIAA1910,LRRC12	GO:0050807	regulation of synapse organization (GO:0050807)	BP	2619
			ADGRL3	HGNC:20974	ADGRL3	adhesion G protein-coupled receptor L3	KIAA0768,LEC3,LPHN3	GO:0050808	synapse organization (GO:0050808)	BP	1044
			ADGRB3	HGNC:945	ADGRB3	adhesion G protein-coupled receptor B3	KIAA0550,BAI3	GO:0090128	regulation of synapse maturation (GO:0090128)	BP	3650
			CAMK2B	HGNC:1461	CAMK2B	calcium/calmodulin dependent protein kinase II beta	CAM2,CAMK2,CAMKIIΒ,CAMKB	GO:0090128	regulation of synapse maturation (GO:0090128)	BP	3724
			BSN	HGNC:1117	BSN	bassoon presynaptic cytomatrix protein	ZNF231	GO:0097091	synaptic vesicle clustering (GO:0097091)	BP	3741
			C1QL3	HGNC:19359	C1QL3	complement C1q like 3	K100,C1QL,C1QTNF13,CTRP13	GO:0097107	postsynaptic density assembly (GO:0097107)	BP	3101
			ATP6V0A1	HGNC:865	ATP6V0A1	ATPase H+ transporting V0 subunit a1	A1,VPH1,STV1,VPP1,ATP6N1,ATP6N1A	GO:0097401	synaptic vesicle proton loading (GO:0097401)	BP	4452
			BSN	HGNC:1117	BSN	bassoon presynaptic cytomatrix protein	ZNF231	GO:0098693	regulation of synaptic vesicle cycle (GO:0098693)	BP	124
			RAP1A	HGNC:9855	RAP1A	RAP1A, member of RAS oncogene family	KREV-1,SMGP21	GO:0098696	regulation of neurotransmitter receptor localization to postsynaptic specialization membrane (GO:0098696)	BP	2074
			DPYSL2	HGNC:3014	DPYSL2	dihydropyrimidinase like 2	DRP-2,DHPRP2,CRMP2,DRP2	GO:0098793	presynapse (GO:0098793)	CC	347
			SYNJ1	HGNC:11503	SYNJ1	synaptojanin 1	INPP5G,PARK20	GO:0098793	presynapse (GO:0098793)	CC	706
			AMPH	HGNC:471	AMPH	amphiphysin		GO:0098793	presynapse (GO:0098793)	CC	1692
			ADD3	HGNC:245	ADD3	adducin 3	ADDL	GO:0098793	presynapse (GO:0098793)	CC	2689
			ADD3	HGNC:245	ADD3	adducin 3	ADDL	GO:0098794	postsynapse (GO:0098794)	CC	2690
			BSN	HGNC:1117	BSN	bassoon presynaptic cytomatrix protein	ZNF231	GO:0098831	presynaptic active zone cytoplasmic component (GO:0098831)	CC	92
			BSN	HGNC:1117	BSN	bassoon presynaptic cytomatrix protein	ZNF231	GO:0098831	presynaptic active zone cytoplasmic component (GO:0098831)	CC	94
			RIMS2	HGNC:17283	RIMS2	regulating synaptic membrane exocytosis 2	KIAA0751,RIM2,OBOE,RAB3IP3	GO:0098831	presynaptic active zone cytoplasmic component (GO:0098831)	CC	116
			BSN	HGNC:1117	BSN	bassoon presynaptic cytomatrix protein	ZNF231	GO:0098831	presynaptic active zone cytoplasmic component (GO:0098831)	CC	121
			ERC2	HGNC:31922	ERC2	ELKS/RAB6-interacting/CAST family member 2	CAST,CAST1,KIAA0378,SPBC110,SPC110,ELKSL	GO:0098831	presynaptic active zone cytoplasmic component (GO:0098831)	CC	330
			ERC2	HGNC:31922	ERC2	ELKS/RAB6-interacting/CAST family member 2	CAST,CAST1,KIAA0378,SPBC110,SPC110,ELKSL	GO:0098831	presynaptic active zone cytoplasmic component (GO:0098831)	CC	2736
			AMPH	HGNC:471	AMPH	amphiphysin		GO:0098833	presynaptic endocytic zone (GO:0098833)	CC	2001
			AMPH	HGNC:471	AMPH	amphiphysin		GO:0098850	extrinsic component of synaptic vesicle membrane (GO:0098850)	CC	645
			ADGRL3	HGNC:20974	ADGRL3	adhesion G protein-coupled receptor L3	KIAA0768,LEC3,LPHN3	GO:0098880	maintenance of postsynaptic specialization structure (GO:0098880)	BP	4147
			BSN	HGNC:1117	BSN	bassoon presynaptic cytomatrix protein	ZNF231	GO:0098882	structural constituent of active zone (GO:0098882)	BP	122
			RIMS2	HGNC:17283	RIMS2	regulating synaptic membrane exocytosis 2	KIAA0751,RIM2,OBOE,RAB3IP3	GO:0098882	structural constituent of active zone (GO:0098882)	BP	157
			RIMS2	HGNC:17283	RIMS2	regulating synaptic membrane exocytosis 2	KIAA0751,RIM2,OBOE,RAB3IP3	GO:0098882	structural constituent of active zone (GO:0098882)	BP	401
			ERC2	HGNC:31922	ERC2	ELKS/RAB6-interacting/CAST family member 2	CAST,CAST1,KIAA0378,SPBC110,SPC110,ELKSL	GO:0098882	structural constituent of active zone (GO:0098882)	BP	403
			BSN	HGNC:1117	BSN	bassoon presynaptic cytomatrix protein	ZNF231	GO:0098882	structural constituent of active zone (GO:0098882)	BP	410
			AMPH	HGNC:471	AMPH	amphiphysin		GO:0098894	extrinsic component of presynaptic endocytic zone membrane (GO:0098894)	CC	2077
			DLG2	HGNC:2901	DLG2	discs large MAGUK scaffold protein 2	PSD-93,PSD93,CHAPSYN-110,PPP1R58	GO:0098919	structural constituent of postsynaptic density (GO:0098919)	BP	2728
			CAMK2B	HGNC:1461	CAMK2B	calcium/calmodulin dependent protein kinase II beta	CAM2,CAMK2,CAMKIIΒ,CAMKB	GO:0098973	structural constituent of postsynaptic actin cytoskeleton (GO:0098973)	BP	947
			RAB3C	HGNC:30269	RAB3C	RAB3C, member RAS oncogene family		GO:0098993	anchored component of synaptic vesicle membrane (GO:0098993)	CC	59
			RAB2A	HGNC:9763	RAB2A	RAB2A, member RAS oncogene family	RAB2	GO:0098993	anchored component of synaptic vesicle membrane (GO:0098993)	CC	243
			DLG2	HGNC:2901	DLG2	discs large MAGUK scaffold protein 2	PSD-93,PSD93,CHAPSYN-110,PPP1R58	GO:0099031	anchored component of postsynaptic density membrane (GO:0099031)	CC	2050
			ATP2B2	HGNC:815	ATP2B2	ATPase plasma membrane Ca2+ transporting 2	PMCA2	GO:0099055	integral component of postsynaptic membrane (GO:0099055)	CC	86
			GRM5	HGNC:4597	GRM5	glutamate metabotropic receptor 5	MGLUR5,GPRC1E,MGLU5,PPP1R86	GO:0099055	integral component of postsynaptic membrane (GO:0099055)	CC	217
			ADGRL3	HGNC:20974	ADGRL3	adhesion G protein-coupled receptor L3	KIAA0768,LEC3,LPHN3	GO:0099055	integral component of postsynaptic membrane (GO:0099055)	CC	3977
			ATP2B2	HGNC:815	ATP2B2	ATPase plasma membrane Ca2+ transporting 2	PMCA2	GO:0099059	integral component of presynaptic active zone membrane (GO:0099059)	CC	88
			ATP2B2	HGNC:815	ATP2B2	ATPase plasma membrane Ca2+ transporting 2	PMCA2	GO:0099061	integral component of postsynaptic density membrane (GO:0099061)	CC	85
			PTPRT	HGNC:9682	PTPRT	protein tyrosine phosphatase receptor type T	RPTPRHO,KIAA0283	GO:0099061	integral component of postsynaptic density membrane (GO:0099061)	CC	2310
			SLITRK1	HGNC:20297	SLITRK1	SLIT and NTRK like family member 1	KIAA1910,LRRC12	GO:0099061	integral component of postsynaptic density membrane (GO:0099061)	CC	2586
			SLITRK1	HGNC:20297	SLITRK1	SLIT and NTRK like family member 1	KIAA1910,LRRC12	GO:0099061	integral component of postsynaptic density membrane (GO:0099061)	CC	2698
			ADGRB3	HGNC:945	ADGRB3	adhesion G protein-coupled receptor B3	KIAA0550,BAI3	GO:0099061	integral component of postsynaptic density membrane (GO:0099061)	CC	3058
			SYNJ1	HGNC:11503	SYNJ1	synaptojanin 1	INPP5G,PARK20	GO:0099149	regulation of postsynaptic neurotransmitter receptor endocytosis (GO:0099149)	BP	2910
			EGLN1	HGNC:1232	EGLN1	egl-9 family hypoxia inducible factor 1	SM-20,PHD2,ZMYND6,HIFPH2,C1ORF12	GO:0099159	regulation of modification of postsynaptic structure (GO:0099159)	BP	2668
			ERC2	HGNC:31922	ERC2	ELKS/RAB6-interacting/CAST family member 2	CAST,CAST1,KIAA0378,SPBC110,SPC110,ELKSL	GO:0099509	regulation of presynaptic cytosolic calcium levels (GO:0099509)	BP	3721
			NPPA	HGNC:7939	NPPA	natriuretic peptide A	ANP,PND	GO:0099538	synaptic signaling via neuropeptide (GO:0099538)	BP	4077
			SLITRK1	HGNC:20297	SLITRK1	SLIT and NTRK like family member 1	KIAA1910,LRRC12	GO:0099560	synapse adhesion between pre- and post-synapse (GO:0099560)	BP	2611
			DLG2	HGNC:2901	DLG2	discs large MAGUK scaffold protein 2	PSD-93,PSD93,CHAPSYN-110,PPP1R58	GO:0099645	neurotransmitter receptor localization to postsynaptic specialization membrane (GO:0099645)	BP	2595
			C1QL3	HGNC:19359	C1QL3	complement C1q like 3	K100,C1QL,C1QTNF13,CTRP13	GO:0099645	neurotransmitter receptor localization to postsynaptic specialization membrane (GO:0099645)	BP	3045
			EGLN1	HGNC:1232	EGLN1	egl-9 family hypoxia inducible factor 1	SM-20,PHD2,ZMYND6,HIFPH2,C1ORF12	GO:0140252	regulation protein catabolic process at postsynapse (GO:0140252)	BP	2667
			RIMS2	HGNC:17283	RIMS2	regulating synaptic membrane exocytosis 2	KIAA0751,RIM2,OBOE,RAB3IP3	GO:0150037	regulation of calcium-dependent activation of synaptic vesicle fusion (GO:0150037)	BP	3653
			ERC2	HGNC:31922	ERC2	ELKS/RAB6-interacting/CAST family member 2	CAST,CAST1,KIAA0378,SPBC110,SPC110,ELKSL	GO:0150037	regulation of calcium-dependent activation of synaptic vesicle fusion (GO:0150037)	BP	3722
			ATP2B2	HGNC:815	ATP2B2	ATPase plasma membrane Ca2+ transporting 2	PMCA2	GO:1905059	ATPase-coupled calcium ion transmembrane transporter activity involved in regulation of postsynaptic cytosolic calcium levels (GO:1905059)	BP	1476
			SLITRK1	HGNC:20297	SLITRK1	SLIT and NTRK like family member 1	KIAA1910,LRRC12	GO:1905606	regulation of presynapse assembly (GO:1905606)	BP	2614
			ADGRB3	HGNC:945	ADGRB3	adhesion G protein-coupled receptor B3	KIAA0550,BAI3	GO:1905806	regulation of synapse disassembly (GO:1905806)	BP	3059
			DPYSL2	HGNC:3014	DPYSL2	dihydropyrimidinase like 2	DRP-2,DHPRP2,CRMP2,DRP2	SYNGO:transport	transport	BP	1628

## Sheet: SynGO upregulated HD.CTR
miRNA upregulated target genes	HD/CTR	your genelist input	gene hgnc_id	gene symbol	gene name	gene synonyms	GO term ID	GO term name	GO domain	SynGO annotation ID
hsa-miR-1260a		ADGRL3	HGNC:20974	ADGRL3	adhesion G protein-coupled receptor L3	KIAA0768,LEC3,LPHN3	GO:0007416	synapse assembly (GO:0007416)	BP	3978
hsa-miR-576-3p		SEMA3A	HGNC:10723	SEMA3A	semaphorin 3A	SEMA1,SEMD,COLL-1,HSEMA-I,SEMAD	GO:0008039	synaptic target recognition (GO:0008039)	BP	3117
		EGLN1	HGNC:1232	EGLN1	egl-9 family hypoxia inducible factor 1	SM-20,PHD2,ZMYND6,HIFPH2,C1ORF12	GO:0014069	postsynaptic density (GO:0014069)	CC	1048
53 / 584 genes from your gene list were mapped to 53 unique SynGO annotated genes.		RPS3	HGNC:10420	RPS3	ribosomal protein S3	FLJ26283,FLJ27450,MGC87870,S3	GO:0014069	postsynaptic density (GO:0014069)	CC	1864
47 genes have a Cellular Component annotation, 40 for Biological Processes.		DBN1	HGNC:2695	DBN1	drebrin 1	D0S117E	GO:0014069	postsynaptic density (GO:0014069)	CC	1964
		DNAJB1	HGNC:5270	DNAJB1	DnaJ heat shock protein family (Hsp40) member B1	HSP40,SIS1,RSPH16B,HSPF1	GO:0014069	postsynaptic density (GO:0014069)	CC	2118
		ABL1	HGNC:76	ABL1	ABL proto-oncogene 1, non-receptor tyrosine kinase	JTK7,C-ABL,P150,ABL	GO:0014069	postsynaptic density (GO:0014069)	CC	2676
		UNC13C	HGNC:23149	UNC13C	unc-13 homolog C	MUNC13-3,DKFZP547H074	GO:0016079	synaptic vesicle exocytosis (GO:0016079)	BP	457
		RIMS2	HGNC:17283	RIMS2	regulating synaptic membrane exocytosis 2	KIAA0751,RIM2,OBOE,RAB3IP3	GO:0016081	synaptic vesicle docking (GO:0016081)	BP	115
		RIMS2	HGNC:17283	RIMS2	regulating synaptic membrane exocytosis 2	KIAA0751,RIM2,OBOE,RAB3IP3	GO:0016082	synaptic vesicle priming (GO:0016082)	BP	113
		ERC2	HGNC:31922	ERC2	ELKS/RAB6-interacting/CAST family member 2	CAST,CAST1,KIAA0378,SPBC110,SPC110,ELKSL	GO:0016082	synaptic vesicle priming (GO:0016082)	BP	332
		RIMS2	HGNC:17283	RIMS2	regulating synaptic membrane exocytosis 2	KIAA0751,RIM2,OBOE,RAB3IP3	GO:0016082	synaptic vesicle priming (GO:0016082)	BP	3736
		ERC2	HGNC:31922	ERC2	ELKS/RAB6-interacting/CAST family member 2	CAST,CAST1,KIAA0378,SPBC110,SPC110,ELKSL	GO:0016082	synaptic vesicle priming (GO:0016082)	BP	3740
		SYNJ1	HGNC:11503	SYNJ1	synaptojanin 1	INPP5G,PARK20	GO:0016191	synaptic vesicle uncoating (GO:0016191)	BP	701
		ATP6V0A1	HGNC:865	ATP6V0A1	ATPase H+ transporting V0 subunit a1	A1,VPH1,STV1,VPP1,ATP6N1,ATP6N1A	GO:0030285	integral component of synaptic vesicle membrane (GO:0030285)	CC	4503
		ERC2	HGNC:31922	ERC2	ELKS/RAB6-interacting/CAST family member 2	CAST,CAST1,KIAA0378,SPBC110,SPC110,ELKSL	GO:0031630	regulation of synaptic vesicle fusion to presynaptic active zone membrane (GO:0031630)	BP	4121
		ATP2B2	HGNC:815	ATP2B2	ATPase plasma membrane Ca2+ transporting 2	PMCA2	GO:0042734	presynaptic membrane (GO:0042734)	CC	4088
		C1QL3	HGNC:19359	C1QL3	complement C1q like 3	K100,C1QL,C1QTNF13,CTRP13	GO:0043083	synaptic cleft (GO:0043083)	CC	3043
		RPS3	HGNC:10420	RPS3	ribosomal protein S3	FLJ26283,FLJ27450,MGC87870,S3	GO:0045202	synapse (GO:0045202)	CC	615
		RPL10	HGNC:10298	RPL10	ribosomal protein L10	NOV,QM,DXS648E,DXS648,FLJ23544,L10	GO:0045202	synapse (GO:0045202)	CC	631
		TPD52	HGNC:12005	TPD52	tumor protein D52	D52,HD52,N8L	GO:0045202	synapse (GO:0045202)	CC	732
		QKI	HGNC:21100	QKI	QKI, KH domain containing RNA binding	QK3	GO:0045202	synapse (GO:0045202)	CC	908
		LIN7A	HGNC:17787	LIN7A	lin-7 homolog A, crumbs cell polarity complex component	MALS-1,TIP-33,LIN-7A,VELI1	GO:0045202	synapse (GO:0045202)	CC	951
		PLCXD3	HGNC:31822	PLCXD3	phosphatidylinositol specific phospholipase C X domain containing 3		GO:0045202	synapse (GO:0045202)	CC	952
		ADORA3	HGNC:268	ADORA3	adenosine A3 receptor	AD026,A3AR	GO:0045202	synapse (GO:0045202)	CC	1153
		FZD5	HGNC:4043	FZD5	frizzled class receptor 5	HFZ5,DKFZP434E2135,C2ORF31	GO:0045202	synapse (GO:0045202)	CC	2809
		DBN1	HGNC:2695	DBN1	drebrin 1	D0S117E	GO:0045211	postsynaptic membrane (GO:0045211)	CC	1926
		DBN1	HGNC:2695	DBN1	drebrin 1	D0S117E	GO:0045211	postsynaptic membrane (GO:0045211)	CC	1965
		AMPH	HGNC:471	AMPH	amphiphysin		GO:0048488	synaptic vesicle endocytosis (GO:0048488)	BP	705
		AMPH	HGNC:471	AMPH	amphiphysin		GO:0048488	synaptic vesicle endocytosis (GO:0048488)	BP	1494
		ADCY1	HGNC:232	ADCY1	adenylate cyclase 1	AC1,DFNB44	GO:0050804	modulation of chemical synaptic transmission (GO:0050804)	BP	471
		GRM5	HGNC:4597	GRM5	glutamate metabotropic receptor 5	MGLUR5,GPRC1E,MGLU5,PPP1R86	GO:0050804	modulation of chemical synaptic transmission (GO:0050804)	BP	2064
		CSNK2B	HGNC:2460	CSNK2B	casein kinase 2 beta	CKB1,CKB2	GO:0050807	regulation of synapse organization (GO:0050807)	BP	968
		SEMA3A	HGNC:10723	SEMA3A	semaphorin 3A	SEMA1,SEMD,COLL-1,HSEMA-I,SEMAD	GO:0050807	regulation of synapse organization (GO:0050807)	BP	1833
		PTPRT	HGNC:9682	PTPRT	protein tyrosine phosphatase receptor type T	RPTPRHO,KIAA0283	GO:0050807	regulation of synapse organization (GO:0050807)	BP	2409
		SLITRK1	HGNC:20297	SLITRK1	SLIT and NTRK like family member 1	KIAA1910,LRRC12	GO:0050807	regulation of synapse organization (GO:0050807)	BP	2619
		ADGRL3	HGNC:20974	ADGRL3	adhesion G protein-coupled receptor L3	KIAA0768,LEC3,LPHN3	GO:0050808	synapse organization (GO:0050808)	BP	1044
		ABL2	HGNC:77	ABL2	ABL proto-oncogene 2, non-receptor tyrosine kinase	ARG,ABLL	GO:0060074	synapse maturation (GO:0060074)	BP	2674
		NOS1	HGNC:7872	NOS1	nitric oxide synthase 1	NNOS,NOS	GO:0060078	regulation of postsynaptic membrane potential (GO:0060078)	BP	3699
		ADGRB3	HGNC:945	ADGRB3	adhesion G protein-coupled receptor B3	KIAA0550,BAI3	GO:0090128	regulation of synapse maturation (GO:0090128)	BP	3650
		BSN	HGNC:1117	BSN	bassoon presynaptic cytomatrix protein	ZNF231	GO:0097091	synaptic vesicle clustering (GO:0097091)	BP	3741
		C1QL3	HGNC:19359	C1QL3	complement C1q like 3	K100,C1QL,C1QTNF13,CTRP13	GO:0097107	postsynaptic density assembly (GO:0097107)	BP	3101
		ATP6V0A1	HGNC:865	ATP6V0A1	ATPase H+ transporting V0 subunit a1	A1,VPH1,STV1,VPP1,ATP6N1,ATP6N1A	GO:0097401	synaptic vesicle proton loading (GO:0097401)	BP	4452
		BSN	HGNC:1117	BSN	bassoon presynaptic cytomatrix protein	ZNF231	GO:0098693	regulation of synaptic vesicle cycle (GO:0098693)	BP	124
		SCRN1	HGNC:22192	SCRN1	secernin 1	KIAA0193	GO:0098693	regulation of synaptic vesicle cycle (GO:0098693)	BP	4008
		RAP1A	HGNC:9855	RAP1A	RAP1A, member of RAS oncogene family	KREV-1,SMGP21	GO:0098696	regulation of neurotransmitter receptor localization to postsynaptic specialization membrane (GO:0098696)	BP	2074
		CRKL	HGNC:2363	CRKL	CRK like proto-oncogene, adaptor protein		GO:0098698	postsynaptic specialization assembly (GO:0098698)	BP	269
		RAB6B	HGNC:14902	RAB6B	RAB6B, member RAS oncogene family		GO:0098793	presynapse (GO:0098793)	CC	212
		DPYSL2	HGNC:3014	DPYSL2	dihydropyrimidinase like 2	DRP-2,DHPRP2,CRMP2,DRP2	GO:0098793	presynapse (GO:0098793)	CC	347
		UNC13C	HGNC:23149	UNC13C	unc-13 homolog C	MUNC13-3,DKFZP547H074	GO:0098793	presynapse (GO:0098793)	CC	459
		SYNJ1	HGNC:11503	SYNJ1	synaptojanin 1	INPP5G,PARK20	GO:0098793	presynapse (GO:0098793)	CC	706
		AMPH	HGNC:471	AMPH	amphiphysin		GO:0098793	presynapse (GO:0098793)	CC	1692
		ADD3	HGNC:245	ADD3	adducin 3	ADDL	GO:0098793	presynapse (GO:0098793)	CC	2689
		SCRN1	HGNC:22192	SCRN1	secernin 1	KIAA0193	GO:0098793	presynapse (GO:0098793)	CC	4007
		FXR2	HGNC:4024	FXR2	FMR1 autosomal homolog 2	FMR1L2	GO:0098794	postsynapse (GO:0098794)	CC	434
		ABL2	HGNC:77	ABL2	ABL proto-oncogene 2, non-receptor tyrosine kinase	ARG,ABLL	GO:0098794	postsynapse (GO:0098794)	CC	2675
		ADD3	HGNC:245	ADD3	adducin 3	ADDL	GO:0098794	postsynapse (GO:0098794)	CC	2690
		DNAJB1	HGNC:5270	DNAJB1	DnaJ heat shock protein family (Hsp40) member B1	HSP40,SIS1,RSPH16B,HSPF1	GO:0098794	postsynapse (GO:0098794)	CC	2888
		BSN	HGNC:1117	BSN	bassoon presynaptic cytomatrix protein	ZNF231	GO:0098831	presynaptic active zone cytoplasmic component (GO:0098831)	CC	92
		BSN	HGNC:1117	BSN	bassoon presynaptic cytomatrix protein	ZNF231	GO:0098831	presynaptic active zone cytoplasmic component (GO:0098831)	CC	94
		RIMS2	HGNC:17283	RIMS2	regulating synaptic membrane exocytosis 2	KIAA0751,RIM2,OBOE,RAB3IP3	GO:0098831	presynaptic active zone cytoplasmic component (GO:0098831)	CC	116
		BSN	HGNC:1117	BSN	bassoon presynaptic cytomatrix protein	ZNF231	GO:0098831	presynaptic active zone cytoplasmic component (GO:0098831)	CC	121
		ERC2	HGNC:31922	ERC2	ELKS/RAB6-interacting/CAST family member 2	CAST,CAST1,KIAA0378,SPBC110,SPC110,ELKSL	GO:0098831	presynaptic active zone cytoplasmic component (GO:0098831)	CC	330
		CTNND1	HGNC:2515	CTNND1	catenin delta 1	KIAA0384,P120,P120CAS,P120CTN,CTNND	GO:0098831	presynaptic active zone cytoplasmic component (GO:0098831)	CC	2360
		ERC2	HGNC:31922	ERC2	ELKS/RAB6-interacting/CAST family member 2	CAST,CAST1,KIAA0378,SPBC110,SPC110,ELKSL	GO:0098831	presynaptic active zone cytoplasmic component (GO:0098831)	CC	2736
		AMPH	HGNC:471	AMPH	amphiphysin		GO:0098833	presynaptic endocytic zone (GO:0098833)	CC	2001
		AMPH	HGNC:471	AMPH	amphiphysin		GO:0098850	extrinsic component of synaptic vesicle membrane (GO:0098850)	CC	645
		DBN1	HGNC:2695	DBN1	drebrin 1	D0S117E	GO:0098871	postsynaptic actin cytoskeleton (GO:0098871)	CC	229
		ADGRL3	HGNC:20974	ADGRL3	adhesion G protein-coupled receptor L3	KIAA0768,LEC3,LPHN3	GO:0098880	maintenance of postsynaptic specialization structure (GO:0098880)	BP	4147
		BSN	HGNC:1117	BSN	bassoon presynaptic cytomatrix protein	ZNF231	GO:0098882	structural constituent of active zone (GO:0098882)	BP	122
		RIMS2	HGNC:17283	RIMS2	regulating synaptic membrane exocytosis 2	KIAA0751,RIM2,OBOE,RAB3IP3	GO:0098882	structural constituent of active zone (GO:0098882)	BP	157
		RIMS2	HGNC:17283	RIMS2	regulating synaptic membrane exocytosis 2	KIAA0751,RIM2,OBOE,RAB3IP3	GO:0098882	structural constituent of active zone (GO:0098882)	BP	401
		ERC2	HGNC:31922	ERC2	ELKS/RAB6-interacting/CAST family member 2	CAST,CAST1,KIAA0378,SPBC110,SPC110,ELKSL	GO:0098882	structural constituent of active zone (GO:0098882)	BP	403
		BSN	HGNC:1117	BSN	bassoon presynaptic cytomatrix protein	ZNF231	GO:0098882	structural constituent of active zone (GO:0098882)	BP	410
		CRKL	HGNC:2363	CRKL	CRK like proto-oncogene, adaptor protein		GO:0098890	extrinsic component of postsynaptic membrane (GO:0098890)	CC	268
		AMPH	HGNC:471	AMPH	amphiphysin		GO:0098894	extrinsic component of presynaptic endocytic zone membrane (GO:0098894)	CC	2077
		DLG2	HGNC:2901	DLG2	discs large MAGUK scaffold protein 2	PSD-93,PSD93,CHAPSYN-110,PPP1R58	GO:0098919	structural constituent of postsynaptic density (GO:0098919)	BP	2728
		SHISA6	HGNC:34491	SHISA6	shisa family member 6	FLJ45455	GO:0098962	regulation of postsynaptic neurotransmitter receptor activity (GO:0098962)	BP	2350
		NRXN2	HGNC:8009	NRXN2	neurexin 2		GO:0098962	regulation of postsynaptic neurotransmitter receptor activity (GO:0098962)	BP	4092
		SHISA6	HGNC:34491	SHISA6	shisa family member 6	FLJ45455	GO:0098970	postsynaptic neurotransmitter receptor diffusion trapping (GO:0098970)	BP	2343
		DBN1	HGNC:2695	DBN1	drebrin 1	D0S117E	GO:0098974	postsynaptic actin cytoskeleton organization (GO:0098974)	BP	1924
		RAB3C	HGNC:30269	RAB3C	RAB3C, member RAS oncogene family		GO:0098993	anchored component of synaptic vesicle membrane (GO:0098993)	CC	59
		RAB2A	HGNC:9763	RAB2A	RAB2A, member RAS oncogene family	RAB2	GO:0098993	anchored component of synaptic vesicle membrane (GO:0098993)	CC	243
		DLG2	HGNC:2901	DLG2	discs large MAGUK scaffold protein 2	PSD-93,PSD93,CHAPSYN-110,PPP1R58	GO:0099031	anchored component of postsynaptic density membrane (GO:0099031)	CC	2050
		FZD5	HGNC:4043	FZD5	frizzled class receptor 5	HFZ5,DKFZP434E2135,C2ORF31	GO:0099054	presynapse assembly (GO:0099054)	BP	2810
		ATP2B2	HGNC:815	ATP2B2	ATPase plasma membrane Ca2+ transporting 2	PMCA2	GO:0099055	integral component of postsynaptic membrane (GO:0099055)	CC	86
		GRM5	HGNC:4597	GRM5	glutamate metabotropic receptor 5	MGLUR5,GPRC1E,MGLU5,PPP1R86	GO:0099055	integral component of postsynaptic membrane (GO:0099055)	CC	217
		GRIK4	HGNC:4582	GRIK4	glutamate ionotropic receptor kainate type subunit 4	GLUK4,KA1,GRIK	GO:0099055	integral component of postsynaptic membrane (GO:0099055)	CC	1456
		ADGRL3	HGNC:20974	ADGRL3	adhesion G protein-coupled receptor L3	KIAA0768,LEC3,LPHN3	GO:0099055	integral component of postsynaptic membrane (GO:0099055)	CC	3977
		GRIK4	HGNC:4582	GRIK4	glutamate ionotropic receptor kainate type subunit 4	GLUK4,KA1,GRIK	GO:0099056	integral component of presynaptic membrane (GO:0099056)	CC	1115
		GRIK4	HGNC:4582	GRIK4	glutamate ionotropic receptor kainate type subunit 4	GLUK4,KA1,GRIK	GO:0099056	integral component of presynaptic membrane (GO:0099056)	CC	1120
		ATP2B2	HGNC:815	ATP2B2	ATPase plasma membrane Ca2+ transporting 2	PMCA2	GO:0099059	integral component of presynaptic active zone membrane (GO:0099059)	CC	88
		ATP2B2	HGNC:815	ATP2B2	ATPase plasma membrane Ca2+ transporting 2	PMCA2	GO:0099061	integral component of postsynaptic density membrane (GO:0099061)	CC	85
		ADCY1	HGNC:232	ADCY1	adenylate cyclase 1	AC1,DFNB44	GO:0099061	integral component of postsynaptic density membrane (GO:0099061)	CC	321
		SLC16A7	HGNC:10928	SLC16A7	solute carrier family 16 member 7	MCT2	GO:0099061	integral component of postsynaptic density membrane (GO:0099061)	CC	2086
		PTPRT	HGNC:9682	PTPRT	protein tyrosine phosphatase receptor type T	RPTPRHO,KIAA0283	GO:0099061	integral component of postsynaptic density membrane (GO:0099061)	CC	2310
		SHISA6	HGNC:34491	SHISA6	shisa family member 6	FLJ45455	GO:0099061	integral component of postsynaptic density membrane (GO:0099061)	CC	2342
		SLITRK1	HGNC:20297	SLITRK1	SLIT and NTRK like family member 1	KIAA1910,LRRC12	GO:0099061	integral component of postsynaptic density membrane (GO:0099061)	CC	2586
		SLC16A7	HGNC:10928	SLC16A7	solute carrier family 16 member 7	MCT2	GO:0099061	integral component of postsynaptic density membrane (GO:0099061)	CC	2592
		SLITRK1	HGNC:20297	SLITRK1	SLIT and NTRK like family member 1	KIAA1910,LRRC12	GO:0099061	integral component of postsynaptic density membrane (GO:0099061)	CC	2698
		ADGRB3	HGNC:945	ADGRB3	adhesion G protein-coupled receptor B3	KIAA0550,BAI3	GO:0099061	integral component of postsynaptic density membrane (GO:0099061)	CC	3058
		CTNND1	HGNC:2515	CTNND1	catenin delta 1	KIAA0384,P120,P120CAS,P120CTN,CTNND	GO:0099072	regulation of postsynaptic membrane neurotransmitter receptor levels (GO:0099072)	BP	1067
		NOS1	HGNC:7872	NOS1	nitric oxide synthase 1	NNOS,NOS	GO:0099091	postsynaptic specialization, intracellular component (GO:0099091)	CC	1802
		NOS1	HGNC:7872	NOS1	nitric oxide synthase 1	NNOS,NOS	GO:0099092	postsynaptic density, intracellular component (GO:0099092)	CC	1948
		CTNND1	HGNC:2515	CTNND1	catenin delta 1	KIAA0384,P120,P120CAS,P120CTN,CTNND	GO:0099092	postsynaptic density, intracellular component (GO:0099092)	CC	2372
		CNKSR2	HGNC:19701	CNKSR2	connector enhancer of kinase suppressor of Ras 2	KIAA0902,CNK2,KSR2	GO:0099147	extrinsic component of postsynaptic density membrane (GO:0099147)	CC	2365
		CNKSR2	HGNC:19701	CNKSR2	connector enhancer of kinase suppressor of Ras 2	KIAA0902,CNK2,KSR2	GO:0099147	extrinsic component of postsynaptic density membrane (GO:0099147)	CC	3118
		SYNJ1	HGNC:11503	SYNJ1	synaptojanin 1	INPP5G,PARK20	GO:0099149	regulation of postsynaptic neurotransmitter receptor endocytosis (GO:0099149)	BP	2910
		ABL1	HGNC:76	ABL1	ABL proto-oncogene 1, non-receptor tyrosine kinase	JTK7,C-ABL,P150,ABL	GO:0099150	regulation of postsynaptic specialization assembly (GO:0099150)	BP	2677
		EGLN1	HGNC:1232	EGLN1	egl-9 family hypoxia inducible factor 1	SM-20,PHD2,ZMYND6,HIFPH2,C1ORF12	GO:0099159	regulation of modification of postsynaptic structure (GO:0099159)	BP	2668
		NOS1	HGNC:7872	NOS1	nitric oxide synthase 1	NNOS,NOS	GO:0099163	synaptic signaling by nitric oxide (GO:0099163)	BP	1803
		ADCY1	HGNC:232	ADCY1	adenylate cyclase 1	AC1,DFNB44	GO:0099171	presynaptic modulation of chemical synaptic transmission (GO:0099171)	BP	324
		ADORA3	HGNC:268	ADORA3	adenosine A3 receptor	AD026,A3AR	GO:0099171	presynaptic modulation of chemical synaptic transmission (GO:0099171)	BP	1152
		NRN1	HGNC:17972	NRN1	neuritin 1	NRN	GO:0099171	presynaptic modulation of chemical synaptic transmission (GO:0099171)	BP	2722
		CNKSR2	HGNC:19701	CNKSR2	connector enhancer of kinase suppressor of Ras 2	KIAA0902,CNK2,KSR2	GO:0099173	postsynapse organization (GO:0099173)	BP	2788
		NSF	HGNC:8016	NSF	N-ethylmaleimide sensitive factor, vesicle fusing ATPase	SKD2,SEC18	GO:0099504	synaptic vesicle cycle (GO:0099504)	BP	273
		GRIK4	HGNC:4582	GRIK4	glutamate ionotropic receptor kainate type subunit 4	GLUK4,KA1,GRIK	GO:0099507	ligand-gated ion channel activity involved in regulation of presynaptic membrane potential (GO:0099507)	BP	1129
		ERC2	HGNC:31922	ERC2	ELKS/RAB6-interacting/CAST family member 2	CAST,CAST1,KIAA0378,SPBC110,SPC110,ELKSL	GO:0099509	regulation of presynaptic cytosolic calcium levels (GO:0099509)	BP	3721
		PRKCA	HGNC:9393	PRKCA	protein kinase C alpha	PKCΑ,PKCA	GO:0099523	presynaptic cytosol (GO:0099523)	CC	68
		NSF	HGNC:8016	NSF	N-ethylmaleimide sensitive factor, vesicle fusing ATPase	SKD2,SEC18	GO:0099523	presynaptic cytosol (GO:0099523)	CC	272
		CSNK2B	HGNC:2460	CSNK2B	casein kinase 2 beta	CKB1,CKB2	GO:0099523	presynaptic cytosol (GO:0099523)	CC	960
		GDI1	HGNC:4226	GDI1	GDP dissociation inhibitor 1	RABGDIA,XAP-4,OPHN2,FLJ41411,MRX48,MRX41,GDIL	GO:0099523	presynaptic cytosol (GO:0099523)	CC	2732
		DBN1	HGNC:2695	DBN1	drebrin 1	D0S117E	GO:0099524	postsynaptic cytosol (GO:0099524)	CC	1434
		NPPA	HGNC:7939	NPPA	natriuretic peptide A	ANP,PND	GO:0099538	synaptic signaling via neuropeptide (GO:0099538)	BP	4077
		SEMA3A	HGNC:10723	SEMA3A	semaphorin 3A	SEMA1,SEMD,COLL-1,HSEMA-I,SEMAD	GO:0099558	maintenance of synapse structure (GO:0099558)	BP	3126
		SLITRK1	HGNC:20297	SLITRK1	SLIT and NTRK like family member 1	KIAA1910,LRRC12	GO:0099560	synapse adhesion between pre- and post-synapse (GO:0099560)	BP	2611
		DLG2	HGNC:2901	DLG2	discs large MAGUK scaffold protein 2	PSD-93,PSD93,CHAPSYN-110,PPP1R58	GO:0099645	neurotransmitter receptor localization to postsynaptic specialization membrane (GO:0099645)	BP	2595
		CNIH3	HGNC:26802	CNIH3	cornichon family AMPA receptor auxiliary protein 3	FLJ38993,CNIH-3	GO:0099645	neurotransmitter receptor localization to postsynaptic specialization membrane (GO:0099645)	BP	2696
		C1QL3	HGNC:19359	C1QL3	complement C1q like 3	K100,C1QL,C1QTNF13,CTRP13	GO:0099645	neurotransmitter receptor localization to postsynaptic specialization membrane (GO:0099645)	BP	3045
		RPL10	HGNC:10298	RPL10	ribosomal protein L10	NOV,QM,DXS648E,DXS648,FLJ23544,L10	GO:0140236	translation at presynapse (GO:0140236)	BP	3497
		RPL10	HGNC:10298	RPL10	ribosomal protein L10	NOV,QM,DXS648E,DXS648,FLJ23544,L10	GO:0140242	translation at postsynapse (GO:0140242)	BP	3595
		EGLN1	HGNC:1232	EGLN1	egl-9 family hypoxia inducible factor 1	SM-20,PHD2,ZMYND6,HIFPH2,C1ORF12	GO:0140252	regulation protein catabolic process at postsynapse (GO:0140252)	BP	2667
		RIMS2	HGNC:17283	RIMS2	regulating synaptic membrane exocytosis 2	KIAA0751,RIM2,OBOE,RAB3IP3	GO:0150037	regulation of calcium-dependent activation of synaptic vesicle fusion (GO:0150037)	BP	3653
		ERC2	HGNC:31922	ERC2	ELKS/RAB6-interacting/CAST family member 2	CAST,CAST1,KIAA0378,SPBC110,SPC110,ELKSL	GO:0150037	regulation of calcium-dependent activation of synaptic vesicle fusion (GO:0150037)	BP	3722
		ATP2B2	HGNC:815	ATP2B2	ATPase plasma membrane Ca2+ transporting 2	PMCA2	GO:1905059	ATPase-coupled calcium ion transmembrane transporter activity involved in regulation of postsynaptic cytosolic calcium levels (GO:1905059)	BP	1476
		SLITRK1	HGNC:20297	SLITRK1	SLIT and NTRK like family member 1	KIAA1910,LRRC12	GO:1905606	regulation of presynapse assembly (GO:1905606)	BP	2614
		ADGRB3	HGNC:945	ADGRB3	adhesion G protein-coupled receptor B3	KIAA0550,BAI3	GO:1905806	regulation of synapse disassembly (GO:1905806)	BP	3059
		PRKCA	HGNC:9393	PRKCA	protein kinase C alpha	PKCΑ,PKCA	GO:2000300	regulation of synaptic vesicle exocytosis (GO:2000300)	BP	70
		RPL10	HGNC:10298	RPL10	ribosomal protein L10	NOV,QM,DXS648E,DXS648,FLJ23544,L10	SYNGO:postsyn_ribosome	postsynaptic ribosome	CC	3132
		RPS3	HGNC:10420	RPS3	ribosomal protein S3	FLJ26283,FLJ27450,MGC87870,S3	SYNGO:postsyn_ribosome	postsynaptic ribosome	CC	3238
		RPL10	HGNC:10298	RPL10	ribosomal protein L10	NOV,QM,DXS648E,DXS648,FLJ23544,L10	SYNGO:presyn_ribosome	presynaptic ribosome	CC	3546
		DPYSL2	HGNC:3014	DPYSL2	dihydropyrimidinase like 2	DRP-2,DHPRP2,CRMP2,DRP2	SYNGO:transport	transport	BP	1628
		NRN1	HGNC:17972	NRN1	neuritin 1	NRN	SYNGO:transport	transport	BP	2713

## Sheet: SynGO upregulated HD.pHD
miRNA upregulated target genes	HD/pHD	your genelist input	gene hgnc_id	gene symbol	gene name	gene synonyms	GO term ID	GO term name	GO domain	SynGO annotation ID
hsa-miR-1260a		SEMA3A	HGNC:10723	SEMA3A	semaphorin 3A	SEMA1,SEMD,COLL-1,HSEMA-I,SEMAD	GO:0008039	synaptic target recognition (GO:0008039)	BP	3117
hsa-miR-5100		RPS3	HGNC:10420	RPS3	ribosomal protein S3	FLJ26283,FLJ27450,MGC87870,S3	GO:0014069	postsynaptic density (GO:0014069)	CC	1864
hsa-miR-4429		DBN1	HGNC:2695	DBN1	drebrin 1	D0S117E	GO:0014069	postsynaptic density (GO:0014069)	CC	1964
31 / 363 genes from your gene list were mapped to 31 unique SynGO annotated genes.		DNAJB1	HGNC:5270	DNAJB1	DnaJ heat shock protein family (Hsp40) member B1	HSP40,SIS1,RSPH16B,HSPF1	GO:0014069	postsynaptic density (GO:0014069)	CC	2118
27 genes have a Cellular Component annotation, 23 for Biological Processes.		ABL1	HGNC:76	ABL1	ABL proto-oncogene 1, non-receptor tyrosine kinase	JTK7,C-ABL,P150,ABL	GO:0014069	postsynaptic density (GO:0014069)	CC	2676
		UNC13C	HGNC:23149	UNC13C	unc-13 homolog C	MUNC13-3,DKFZP547H074	GO:0016079	synaptic vesicle exocytosis (GO:0016079)	BP	457
		RPS3	HGNC:10420	RPS3	ribosomal protein S3	FLJ26283,FLJ27450,MGC87870,S3	GO:0045202	synapse (GO:0045202)	CC	615
		RPL10	HGNC:10298	RPL10	ribosomal protein L10	NOV,QM,DXS648E,DXS648,FLJ23544,L10	GO:0045202	synapse (GO:0045202)	CC	631
		LIN7A	HGNC:17787	LIN7A	lin-7 homolog A, crumbs cell polarity complex component	MALS-1,TIP-33,LIN-7A,VELI1	GO:0045202	synapse (GO:0045202)	CC	951
		PLCXD3	HGNC:31822	PLCXD3	phosphatidylinositol specific phospholipase C X domain containing 3		GO:0045202	synapse (GO:0045202)	CC	952
		ADORA3	HGNC:268	ADORA3	adenosine A3 receptor	AD026,A3AR	GO:0045202	synapse (GO:0045202)	CC	1153
		FZD5	HGNC:4043	FZD5	frizzled class receptor 5	HFZ5,DKFZP434E2135,C2ORF31	GO:0045202	synapse (GO:0045202)	CC	2809
		DBN1	HGNC:2695	DBN1	drebrin 1	D0S117E	GO:0045211	postsynaptic membrane (GO:0045211)	CC	1926
		DBN1	HGNC:2695	DBN1	drebrin 1	D0S117E	GO:0045211	postsynaptic membrane (GO:0045211)	CC	1965
		ADCY1	HGNC:232	ADCY1	adenylate cyclase 1	AC1,DFNB44	GO:0050804	modulation of chemical synaptic transmission (GO:0050804)	BP	471
		CSNK2B	HGNC:2460	CSNK2B	casein kinase 2 beta	CKB1,CKB2	GO:0050807	regulation of synapse organization (GO:0050807)	BP	968
		SEMA3A	HGNC:10723	SEMA3A	semaphorin 3A	SEMA1,SEMD,COLL-1,HSEMA-I,SEMAD	GO:0050807	regulation of synapse organization (GO:0050807)	BP	1833
		ABL2	HGNC:77	ABL2	ABL proto-oncogene 2, non-receptor tyrosine kinase	ARG,ABLL	GO:0060074	synapse maturation (GO:0060074)	BP	2674
		NOS1	HGNC:7872	NOS1	nitric oxide synthase 1	NNOS,NOS	GO:0060078	regulation of postsynaptic membrane potential (GO:0060078)	BP	3699
		SCRN1	HGNC:22192	SCRN1	secernin 1	KIAA0193	GO:0098693	regulation of synaptic vesicle cycle (GO:0098693)	BP	4008
		CRKL	HGNC:2363	CRKL	CRK like proto-oncogene, adaptor protein		GO:0098698	postsynaptic specialization assembly (GO:0098698)	BP	269
		RAB6B	HGNC:14902	RAB6B	RAB6B, member RAS oncogene family		GO:0098793	presynapse (GO:0098793)	CC	212
		UNC13C	HGNC:23149	UNC13C	unc-13 homolog C	MUNC13-3,DKFZP547H074	GO:0098793	presynapse (GO:0098793)	CC	459
		SCRN1	HGNC:22192	SCRN1	secernin 1	KIAA0193	GO:0098793	presynapse (GO:0098793)	CC	4007
		FXR2	HGNC:4024	FXR2	FMR1 autosomal homolog 2	FMR1L2	GO:0098794	postsynapse (GO:0098794)	CC	434
		ABL2	HGNC:77	ABL2	ABL proto-oncogene 2, non-receptor tyrosine kinase	ARG,ABLL	GO:0098794	postsynapse (GO:0098794)	CC	2675
		DNAJB1	HGNC:5270	DNAJB1	DnaJ heat shock protein family (Hsp40) member B1	HSP40,SIS1,RSPH16B,HSPF1	GO:0098794	postsynapse (GO:0098794)	CC	2888
		CTNND1	HGNC:2515	CTNND1	catenin delta 1	KIAA0384,P120,P120CAS,P120CTN,CTNND	GO:0098831	presynaptic active zone cytoplasmic component (GO:0098831)	CC	2360
		DBN1	HGNC:2695	DBN1	drebrin 1	D0S117E	GO:0098871	postsynaptic actin cytoskeleton (GO:0098871)	CC	229
		CRKL	HGNC:2363	CRKL	CRK like proto-oncogene, adaptor protein		GO:0098890	extrinsic component of postsynaptic membrane (GO:0098890)	CC	268
		DLG2	HGNC:2901	DLG2	discs large MAGUK scaffold protein 2	PSD-93,PSD93,CHAPSYN-110,PPP1R58	GO:0098919	structural constituent of postsynaptic density (GO:0098919)	BP	2728
		SHISA6	HGNC:34491	SHISA6	shisa family member 6	FLJ45455	GO:0098962	regulation of postsynaptic neurotransmitter receptor activity (GO:0098962)	BP	2350
		NRXN2	HGNC:8009	NRXN2	neurexin 2		GO:0098962	regulation of postsynaptic neurotransmitter receptor activity (GO:0098962)	BP	4092
		SHISA6	HGNC:34491	SHISA6	shisa family member 6	FLJ45455	GO:0098970	postsynaptic neurotransmitter receptor diffusion trapping (GO:0098970)	BP	2343
		DBN1	HGNC:2695	DBN1	drebrin 1	D0S117E	GO:0098974	postsynaptic actin cytoskeleton organization (GO:0098974)	BP	1924
		DLG2	HGNC:2901	DLG2	discs large MAGUK scaffold protein 2	PSD-93,PSD93,CHAPSYN-110,PPP1R58	GO:0099031	anchored component of postsynaptic density membrane (GO:0099031)	CC	2050
		FZD5	HGNC:4043	FZD5	frizzled class receptor 5	HFZ5,DKFZP434E2135,C2ORF31	GO:0099054	presynapse assembly (GO:0099054)	BP	2810
		GRIK4	HGNC:4582	GRIK4	glutamate ionotropic receptor kainate type subunit 4	GLUK4,KA1,GRIK	GO:0099055	integral component of postsynaptic membrane (GO:0099055)	CC	1456
		GRIK4	HGNC:4582	GRIK4	glutamate ionotropic receptor kainate type subunit 4	GLUK4,KA1,GRIK	GO:0099056	integral component of presynaptic membrane (GO:0099056)	CC	1115
		GRIK4	HGNC:4582	GRIK4	glutamate ionotropic receptor kainate type subunit 4	GLUK4,KA1,GRIK	GO:0099056	integral component of presynaptic membrane (GO:0099056)	CC	1120
		ADCY1	HGNC:232	ADCY1	adenylate cyclase 1	AC1,DFNB44	GO:0099061	integral component of postsynaptic density membrane (GO:0099061)	CC	321
		SLC16A7	HGNC:10928	SLC16A7	solute carrier family 16 member 7	MCT2	GO:0099061	integral component of postsynaptic density membrane (GO:0099061)	CC	2086
		SHISA6	HGNC:34491	SHISA6	shisa family member 6	FLJ45455	GO:0099061	integral component of postsynaptic density membrane (GO:0099061)	CC	2342
		SLC16A7	HGNC:10928	SLC16A7	solute carrier family 16 member 7	MCT2	GO:0099061	integral component of postsynaptic density membrane (GO:0099061)	CC	2592
		CTNND1	HGNC:2515	CTNND1	catenin delta 1	KIAA0384,P120,P120CAS,P120CTN,CTNND	GO:0099072	regulation of postsynaptic membrane neurotransmitter receptor levels (GO:0099072)	BP	1067
		NOS1	HGNC:7872	NOS1	nitric oxide synthase 1	NNOS,NOS	GO:0099091	postsynaptic specialization, intracellular component (GO:0099091)	CC	1802
		NOS1	HGNC:7872	NOS1	nitric oxide synthase 1	NNOS,NOS	GO:0099092	postsynaptic density, intracellular component (GO:0099092)	CC	1948
		CTNND1	HGNC:2515	CTNND1	catenin delta 1	KIAA0384,P120,P120CAS,P120CTN,CTNND	GO:0099092	postsynaptic density, intracellular component (GO:0099092)	CC	2372
		CNKSR2	HGNC:19701	CNKSR2	connector enhancer of kinase suppressor of Ras 2	KIAA0902,CNK2,KSR2	GO:0099147	extrinsic component of postsynaptic density membrane (GO:0099147)	CC	2365
		CNKSR2	HGNC:19701	CNKSR2	connector enhancer of kinase suppressor of Ras 2	KIAA0902,CNK2,KSR2	GO:0099147	extrinsic component of postsynaptic density membrane (GO:0099147)	CC	3118
		ABL1	HGNC:76	ABL1	ABL proto-oncogene 1, non-receptor tyrosine kinase	JTK7,C-ABL,P150,ABL	GO:0099150	regulation of postsynaptic specialization assembly (GO:0099150)	BP	2677
		NOS1	HGNC:7872	NOS1	nitric oxide synthase 1	NNOS,NOS	GO:0099163	synaptic signaling by nitric oxide (GO:0099163)	BP	1803
		ADCY1	HGNC:232	ADCY1	adenylate cyclase 1	AC1,DFNB44	GO:0099171	presynaptic modulation of chemical synaptic transmission (GO:0099171)	BP	324
		ADORA3	HGNC:268	ADORA3	adenosine A3 receptor	AD026,A3AR	GO:0099171	presynaptic modulation of chemical synaptic transmission (GO:0099171)	BP	1152
		NRN1	HGNC:17972	NRN1	neuritin 1	NRN	GO:0099171	presynaptic modulation of chemical synaptic transmission (GO:0099171)	BP	2722
		CNKSR2	HGNC:19701	CNKSR2	connector enhancer of kinase suppressor of Ras 2	KIAA0902,CNK2,KSR2	GO:0099173	postsynapse organization (GO:0099173)	BP	2788
		NSF	HGNC:8016	NSF	N-ethylmaleimide sensitive factor, vesicle fusing ATPase	SKD2,SEC18	GO:0099504	synaptic vesicle cycle (GO:0099504)	BP	273
		GRIK4	HGNC:4582	GRIK4	glutamate ionotropic receptor kainate type subunit 4	GLUK4,KA1,GRIK	GO:0099507	ligand-gated ion channel activity involved in regulation of presynaptic membrane potential (GO:0099507)	BP	1129
		PRKCA	HGNC:9393	PRKCA	protein kinase C alpha	PKCΑ,PKCA	GO:0099523	presynaptic cytosol (GO:0099523)	CC	68
		NSF	HGNC:8016	NSF	N-ethylmaleimide sensitive factor, vesicle fusing ATPase	SKD2,SEC18	GO:0099523	presynaptic cytosol (GO:0099523)	CC	272
		CSNK2B	HGNC:2460	CSNK2B	casein kinase 2 beta	CKB1,CKB2	GO:0099523	presynaptic cytosol (GO:0099523)	CC	960
		GDI1	HGNC:4226	GDI1	GDP dissociation inhibitor 1	RABGDIA,XAP-4,OPHN2,FLJ41411,MRX48,MRX41,GDIL	GO:0099523	presynaptic cytosol (GO:0099523)	CC	2732
		DBN1	HGNC:2695	DBN1	drebrin 1	D0S117E	GO:0099524	postsynaptic cytosol (GO:0099524)	CC	1434
		SEMA3A	HGNC:10723	SEMA3A	semaphorin 3A	SEMA1,SEMD,COLL-1,HSEMA-I,SEMAD	GO:0099558	maintenance of synapse structure (GO:0099558)	BP	3126
		DLG2	HGNC:2901	DLG2	discs large MAGUK scaffold protein 2	PSD-93,PSD93,CHAPSYN-110,PPP1R58	GO:0099645	neurotransmitter receptor localization to postsynaptic specialization membrane (GO:0099645)	BP	2595
		CNIH3	HGNC:26802	CNIH3	cornichon family AMPA receptor auxiliary protein 3	FLJ38993,CNIH-3	GO:0099645	neurotransmitter receptor localization to postsynaptic specialization membrane (GO:0099645)	BP	2696
		RPL10	HGNC:10298	RPL10	ribosomal protein L10	NOV,QM,DXS648E,DXS648,FLJ23544,L10	GO:0140236	translation at presynapse (GO:0140236)	BP	3497
		RPL10	HGNC:10298	RPL10	ribosomal protein L10	NOV,QM,DXS648E,DXS648,FLJ23544,L10	GO:0140242	translation at postsynapse (GO:0140242)	BP	3595
		PRKCA	HGNC:9393	PRKCA	protein kinase C alpha	PKCΑ,PKCA	GO:2000300	regulation of synaptic vesicle exocytosis (GO:2000300)	BP	70
		RPL10	HGNC:10298	RPL10	ribosomal protein L10	NOV,QM,DXS648E,DXS648,FLJ23544,L10	SYNGO:postsyn_ribosome	postsynaptic ribosome	CC	3132
		RPS3	HGNC:10420	RPS3	ribosomal protein S3	FLJ26283,FLJ27450,MGC87870,S3	SYNGO:postsyn_ribosome	postsynaptic ribosome	CC	3238
		RPL10	HGNC:10298	RPL10	ribosomal protein L10	NOV,QM,DXS648E,DXS648,FLJ23544,L10	SYNGO:presyn_ribosome	presynaptic ribosome	CC	3546
		NRN1	HGNC:17972	NRN1	neuritin 1	NRN	SYNGO:transport	transport	BP	2713

## Sheet: SynGO downregulated pHD.CTR 
miRNA downregulated target genes	pHD/CTR		your genelist input	gene hgnc_id	gene symbol	gene name	gene synonyms	GO term ID	GO term name	GO domain	SynGO annotation ID			Cellular Component ontology terms
hsa-miR-1260a			SLC6A11	HGNC:11044	SLC6A11	solute carrier family 6 member 11	GAT3	GO:0001504	neurotransmitter uptake (GO:0001504)	BP	763			Ontology term	Gene count	p-value	q-value
hsa-miR-19a-3p			ERBB4	HGNC:3432	ERBB4	erb-b2 receptor tyrosine kinase 4	ALS19,HER4	GO:0007416	synapse assembly (GO:0007416)	BP	1765			synapse	140	9.13e-8	2.74e-6
			DMXL2	HGNC:2938	DMXL2	Dmx like 2	RC3,KIAA0856,DFNA71	GO:0008021	synaptic vesicle (GO:0008021)	CC	477			postsynapse	82	2.44e-5	3.66e-4
167 / 1440 genes from your gene list were mapped to 166 unique SynGO annotated genes.			SEC22B	HGNC:10700	SEC22B	SEC22 homolog B, vesicle trafficking protein	ERS-24,SEC22L1	GO:0008021	synaptic vesicle (GO:0008021)	CC	1238			presynapse	68	2.61e-4	2.61e-3
140 genes have a Cellular Component annotation, 126 for Biological Processes			VTI1A	HGNC:17792	VTI1A	vesicle transport through interaction with t-SNAREs 1A	MVTI1,VTI1-RP2	GO:0008021	synaptic vesicle (GO:0008021)	CC	4162			postsynaptic density	37	7.08e-4	5.31e-3
			PPFIA2	HGNC:9246	PPFIA2	PTPRF interacting protein alpha 2		GO:0008021	synaptic vesicle (GO:0008021)	CC	4185
4 Cellular Component terms are significantly enriched at 1% FDR			SEMA3A	HGNC:10723	SEMA3A	semaphorin 3A	SEMA1,SEMD,COLL-1,HSEMA-I,SEMAD	GO:0008039	synaptic target recognition (GO:0008039)	BP	3117
			RAB21	HGNC:18263	RAB21	RAB21, member RAS oncogene family	KIAA0118	GO:0008089	anterograde axonal transport (GO:0008089)	BP	2391
			NAPB	HGNC:15751	NAPB	NSF attachment protein beta	SNAP-BETA,SNAPB	GO:0010807	regulation of synaptic vesicle priming (GO:0010807)	BP	717
			HOMER1	HGNC:17512	HOMER1	homer scaffold protein 1	VES-1,SYN47,HOMER-1B	GO:0014069	postsynaptic density (GO:0014069)	CC	219
			CPD	HGNC:17513	HOMER2	homer scaffold protein 2	CPD,CUPIDIN,VESL-2,HOMER-2B,HOMER-2,HOMER-2A,DFNA68	GO:0014069	postsynaptic density (GO:0014069)	CC	220
			SHANK2	HGNC:14295	SHANK2	SH3 and multiple ankyrin repeat domains 2	CTTNBP1,PROSAP1,SHANK,SPANK-3,CORTBP1	GO:0014069	postsynaptic density (GO:0014069)	CC	522
			SHANK1	HGNC:15474	SHANK1	SH3 and multiple ankyrin repeat domains 1	SSTRIP,SPANK-1,SYNAMON	GO:0014069	postsynaptic density (GO:0014069)	CC	532
			MAGI2	HGNC:18957	MAGI2	membrane associated guanylate kinase, WW and PDZ domain containing 2	AIP1,ARIP1,KIAA0705,ACVRIP1,MAGI-2	GO:0014069	postsynaptic density (GO:0014069)	CC	541
			MAPK1	HGNC:6871	MAPK1	mitogen-activated protein kinase 1	ERK,ERK2,P41MAPK,MAPK2,PRKM2,PRKM1	GO:0014069	postsynaptic density (GO:0014069)	CC	1137
			EIF4G2	HGNC:3297	EIF4G2	eukaryotic translation initiation factor 4 gamma 2	DAP5,NAT1,P97	GO:0014069	postsynaptic density (GO:0014069)	CC	1849
			TSC1	HGNC:12362	TSC1	TSC complex subunit 1	KIAA0243,LAM,HAMARTIN,TSC	GO:0014069	postsynaptic density (GO:0014069)	CC	1853
			RPS3	HGNC:10420	RPS3	ribosomal protein S3	FLJ26283,FLJ27450,MGC87870,S3	GO:0014069	postsynaptic density (GO:0014069)	CC	1864
			DBN1	HGNC:2695	DBN1	drebrin 1	D0S117E	GO:0014069	postsynaptic density (GO:0014069)	CC	1964
			USP8	HGNC:12631	USP8	ubiquitin specific peptidase 8	HUMORF8,KIAA0055,UBPY,SPG59	GO:0014069	postsynaptic density (GO:0014069)	CC	2092
			DNAJB1	HGNC:5270	DNAJB1	DnaJ heat shock protein family (Hsp40) member B1	HSP40,SIS1,RSPH16B,HSPF1	GO:0014069	postsynaptic density (GO:0014069)	CC	2118
			KALRN	HGNC:4814	KALRN	kalirin RhoGEF kinase	DUO,HS.8004,TRAD,DUET,KALIRIN,ARHGEF24,HAPIP	GO:0014069	postsynaptic density (GO:0014069)	CC	2238
			RAPGEF4	HGNC:16626	RAPGEF4	Rap guanine nucleotide exchange factor 4	CAMP-GEFII,CGEF2	GO:0014069	postsynaptic density (GO:0014069)	CC	2482
			ABL1	HGNC:76	ABL1	ABL proto-oncogene 1, non-receptor tyrosine kinase	JTK7,C-ABL,P150,ABL	GO:0014069	postsynaptic density (GO:0014069)	CC	2676
			DLG5	HGNC:2904	DLG5	discs large MAGUK scaffold protein 5	P-DLG,KIAA0583	GO:0014069	postsynaptic density (GO:0014069)	CC	2994
			EIF4G2	HGNC:3297	EIF4G2	eukaryotic translation initiation factor 4 gamma 2	DAP5,NAT1,P97	GO:0014069	postsynaptic density (GO:0014069)	CC	3889
			PAK6	HGNC:16061	PAK6	p21 (RAC1) activated kinase 6	PAK5	GO:0014069	postsynaptic density (GO:0014069)	CC	3907
			UNC13C	HGNC:23149	UNC13C	unc-13 homolog C	MUNC13-3,DKFZP547H074	GO:0016079	synaptic vesicle exocytosis (GO:0016079)	BP	457
			SV2A	HGNC:20566	SV2A	synaptic vesicle glycoprotein 2A	SV2,KIAA0736	GO:0016082	synaptic vesicle priming (GO:0016082)	BP	162
			CAST	HGNC:31922	ERC2	ELKS/RAB6-interacting/CAST family member 2	CAST,CAST1,KIAA0378,SPBC110,SPC110,ELKSL	GO:0016082	synaptic vesicle priming (GO:0016082)	BP	332
			CAST	HGNC:31922	ERC2	ELKS/RAB6-interacting/CAST family member 2	CAST,CAST1,KIAA0378,SPBC110,SPC110,ELKSL	GO:0016082	synaptic vesicle priming (GO:0016082)	BP	3740
			VTI1A	HGNC:17792	VTI1A	vesicle transport through interaction with t-SNAREs 1A	MVTI1,VTI1-RP2	GO:0016189	synaptic vesicle to endosome fusion (GO:0016189)	BP	2686
			SLC17A6	HGNC:16703	SLC17A6	solute carrier family 17 member 6	DNPI,VGLUT2	GO:0030285	integral component of synaptic vesicle membrane (GO:0030285)	CC	639
			SV2A	HGNC:20566	SV2A	synaptic vesicle glycoprotein 2A	SV2,KIAA0736	GO:0030285	integral component of synaptic vesicle membrane (GO:0030285)	CC	1235
			STX16	HGNC:11431	STX16	syntaxin 16	HSYN16,SYN16	GO:0030285	integral component of synaptic vesicle membrane (GO:0030285)	CC	1239
			VAMP3	HGNC:12644	VAMP3	vesicle associated membrane protein 3	CEB	GO:0030285	integral component of synaptic vesicle membrane (GO:0030285)	CC	1381
			SYT1	HGNC:11509	SYT1	synaptotagmin 1	P65,SYT,SVP65	GO:0030285	integral component of synaptic vesicle membrane (GO:0030285)	CC	1609
			SYT11	HGNC:19239	SYT11	synaptotagmin 11	KIAA0080,MGC10881,MGC17226,DKFZP781D015	GO:0030285	integral component of synaptic vesicle membrane (GO:0030285)	CC	2565
			CAST	HGNC:31922	ERC2	ELKS/RAB6-interacting/CAST family member 2	CAST,CAST1,KIAA0378,SPBC110,SPC110,ELKSL	GO:0031630	regulation of synaptic vesicle fusion to presynaptic active zone membrane (GO:0031630)	BP	4121
			GAD2	HGNC:4093	GAD2	glutamate decarboxylase 2	GAD65	GO:0042136	neurotransmitter biosynthetic process (GO:0042136)	BP	3124
			SEPT7	HGNC:1717	SEPTIN7	septin 7	CDC3,SEPT7A,CDC10,SEPT7	GO:0042734	presynaptic membrane (GO:0042734)	CC	1028
			PPFIA2	HGNC:9246	PPFIA2	PTPRF interacting protein alpha 2		GO:0042734	presynaptic membrane (GO:0042734)	CC	4184
			RAB21	HGNC:18263	RAB21	RAB21, member RAS oncogene family	KIAA0118	GO:0045202	synapse (GO:0045202)	CC	244
			RAB18	HGNC:14244	RAB18	RAB18, member RAS oncogene family		GO:0045202	synapse (GO:0045202)	CC	246
			VCPIP1	HGNC:30897	VCPIP1	valosin containing protein interacting protein 1	VCIP135,KIAA1850,FLJ23132,DUBA3	GO:0045202	synapse (GO:0045202)	CC	415
			PRKAR2A	HGNC:9391	PRKAR2A	protein kinase cAMP-dependent type II regulatory subunit alpha	PRKAR2	GO:0045202	synapse (GO:0045202)	CC	444
			RPS3	HGNC:10420	RPS3	ribosomal protein S3	FLJ26283,FLJ27450,MGC87870,S3	GO:0045202	synapse (GO:0045202)	CC	615
			RPL10	HGNC:10298	RPL10	ribosomal protein L10	NOV,QM,DXS648E,DXS648,FLJ23544,L10	GO:0045202	synapse (GO:0045202)	CC	631
			SLC6A11	HGNC:11044	SLC6A11	solute carrier family 6 member 11	GAT3	GO:0045202	synapse (GO:0045202)	CC	644
			FBXL20	HGNC:24679	FBXL20	F-box and leucine rich repeat protein 20	MGC15482,FBL2,FBL20	GO:0045202	synapse (GO:0045202)	CC	667
			QKI	HGNC:21100	QKI	QKI, KH domain containing RNA binding	QK3	GO:0045202	synapse (GO:0045202)	CC	908
			PPFIA2	HGNC:9246	PPFIA2	PTPRF interacting protein alpha 2		GO:0045202	synapse (GO:0045202)	CC	931
			LIN7A	HGNC:17787	LIN7A	lin-7 homolog A, crumbs cell polarity complex component	MALS-1,TIP-33,LIN-7A,VELI1	GO:0045202	synapse (GO:0045202)	CC	951
			PLCXD3	HGNC:31822	PLCXD3	phosphatidylinositol specific phospholipase C X domain containing 3		GO:0045202	synapse (GO:0045202)	CC	952
			ADORA3	HGNC:268	ADORA3	adenosine A3 receptor	AD026,A3AR	GO:0045202	synapse (GO:0045202)	CC	1153
			FZD5	HGNC:4043	FZD5	frizzled class receptor 5	HFZ5,DKFZP434E2135,C2ORF31	GO:0045202	synapse (GO:0045202)	CC	2809
			EPS15	HGNC:3419	EPS15	epidermal growth factor receptor pathway substrate 15	AF-1P,MLLT5	GO:0045202	synapse (GO:0045202)	CC	2882
			RPL27A	HGNC:10329	RPL27A	ribosomal protein L27a	L27A	GO:0045202	synapse (GO:0045202)	CC	3163
			HNRNPF	HGNC:5039	HNRNPF	heterogeneous nuclear ribonucleoprotein F	HNRPF	GO:0045202	synapse (GO:0045202)	CC	3901
			HNRNPUL1	HGNC:17011	HNRNPUL1	heterogeneous nuclear ribonucleoprotein U like 1	E1B-AP5,E1BAP5,FLJ12944,HNRPUL1	GO:0045202	synapse (GO:0045202)	CC	3905
			HNRNPUL2	HGNC:25451	HNRNPUL2	heterogeneous nuclear ribonucleoprotein U like 2	DKFZP762N1910,HNRPUL2	GO:0045202	synapse (GO:0045202)	CC	3906
			RPS6KA6	HGNC:10435	RPS6KA6	ribosomal protein S6 kinase A6	RSK4	GO:0045202	synapse (GO:0045202)	CC	3921
			RHOB	HGNC:668	RHOB	ras homolog family member B	RHOH6,MST081,ARH6,ARHB	GO:0045202	synapse (GO:0045202)	CC	3994
			IL1RAP	HGNC:5995	IL1RAP	interleukin 1 receptor accessory protein	IL-1RACP,IL1R3,C3ORF13	GO:0045202	synapse (GO:0045202)	CC	4187
			DBN1	HGNC:2695	DBN1	drebrin 1	D0S117E	GO:0045211	postsynaptic membrane (GO:0045211)	CC	1926
			DBN1	HGNC:2695	DBN1	drebrin 1	D0S117E	GO:0045211	postsynaptic membrane (GO:0045211)	CC	1965
			HIP1	HGNC:4913	HIP1	huntingtin interacting protein 1	ILWEQ	GO:0045211	postsynaptic membrane (GO:0045211)	CC	2126
			CLTC	HGNC:2092	CLTC	clathrin heavy chain	HC,CLTCL2	GO:0048488	synaptic vesicle endocytosis (GO:0048488)	BP	657
			EPS15	HGNC:3419	EPS15	epidermal growth factor receptor pathway substrate 15	AF-1P,MLLT5	GO:0048488	synaptic vesicle endocytosis (GO:0048488)	BP	1176
			ITSN1	HGNC:6183	ITSN1	intersectin 1	SH3P17,MGC134948,MGC134949,SH3D1A,ITSN	GO:0048488	synaptic vesicle endocytosis (GO:0048488)	BP	1178
			NAPB	HGNC:15751	NAPB	NSF attachment protein beta	SNAP-BETA,SNAPB	GO:0048787	presynaptic active zone membrane (GO:0048787)	CC	3797
			PRKAR2A	HGNC:9391	PRKAR2A	protein kinase cAMP-dependent type II regulatory subunit alpha	PRKAR2	GO:0050804	modulation of chemical synaptic transmission (GO:0050804)	BP	440
			ADCY1	HGNC:232	ADCY1	adenylate cyclase 1	AC1,DFNB44	GO:0050804	modulation of chemical synaptic transmission (GO:0050804)	BP	471
			GABRR1	HGNC:4090	GABRR1	gamma-aminobutyric acid type A receptor subunit rho1		GO:0050804	modulation of chemical synaptic transmission (GO:0050804)	BP	1310
			PDE4A	HGNC:8780	PDE4A	phosphodiesterase 4A	DPDE2	GO:0050804	modulation of chemical synaptic transmission (GO:0050804)	BP	1376
			MYO5B	HGNC:7603	MYO5B	myosin VB	KIAA1119	GO:0050804	modulation of chemical synaptic transmission (GO:0050804)	BP	1807
			ARC	HGNC:648	ARC	activity regulated cytoskeleton associated protein	KIAA0278,ARG3.1	GO:0050804	modulation of chemical synaptic transmission (GO:0050804)	BP	2113
			GABRR1	HGNC:4090	GABRR1	gamma-aminobutyric acid type A receptor subunit rho1		GO:0050804	modulation of chemical synaptic transmission (GO:0050804)	BP	2273
			SLC6A6	HGNC:11052	SLC6A6	solute carrier family 6 member 6	TAUT	GO:0050804	modulation of chemical synaptic transmission (GO:0050804)	BP	2361
			ABR	HGNC:81	ABR	ABR activator of RhoGEF and GTPase	MDB	GO:0050804	modulation of chemical synaptic transmission (GO:0050804)	BP	2399
			PTPRD	HGNC:9668	PTPRD	protein tyrosine phosphatase receptor type D	PTPD,HPTP	GO:0050804	modulation of chemical synaptic transmission (GO:0050804)	BP	2648
			CDKL5	HGNC:11411	CDKL5	cyclin dependent kinase like 5	EIEE2,CFAP247,STK9	GO:0050804	modulation of chemical synaptic transmission (GO:0050804)	BP	3677
			SHANK1	HGNC:15474	SHANK1	SH3 and multiple ankyrin repeat domains 1	SSTRIP,SPANK-1,SYNAMON	GO:0050804	modulation of chemical synaptic transmission (GO:0050804)	BP	3682
			PFN2	HGNC:8882	PFN2	profilin 2		GO:0050804	modulation of chemical synaptic transmission (GO:0050804)	BP	3697
			WNK1	HGNC:14540	WNK1	WNK lysine deficient protein kinase 1	HSAN2,PPP1R167,PRKWNK1,HSN2	GO:0050804	modulation of chemical synaptic transmission (GO:0050804)	BP	3747
			MAPK8	HGNC:6881	MAPK8	mitogen-activated protein kinase 8	JNK,JNK1,SAPK1,PRKM8	GO:0050804	modulation of chemical synaptic transmission (GO:0050804)	BP	3949
			CBLN2	HGNC:1544	CBLN2	cerebellin 2 precursor		GO:0050804	modulation of chemical synaptic transmission (GO:0050804)	BP	4084
			VPS35	HGNC:13487	VPS35	VPS35 retromer complex component	FLJ10752,MEM3,PARK17	GO:0050804	modulation of chemical synaptic transmission (GO:0050804)	BP	4089
			MECP2	HGNC:6990	MECP2	methyl-CpG binding protein 2	RTT,MRX16,MRX79	GO:0050807	regulation of synapse organization (GO:0050807)	BP	492
			CSNK2B	HGNC:2460	CSNK2B	casein kinase 2 beta	CKB1,CKB2	GO:0050807	regulation of synapse organization (GO:0050807)	BP	968
			SEMA3A	HGNC:10723	SEMA3A	semaphorin 3A	SEMA1,SEMD,COLL-1,HSEMA-I,SEMAD	GO:0050807	regulation of synapse organization (GO:0050807)	BP	1833
			DAG1	HGNC:2666	DAG1	dystroglycan 1	A3A,156DAG,AGRNR,DAG	GO:0050807	regulation of synapse organization (GO:0050807)	BP	1884
			SLITRK4	HGNC:23502	SLITRK4	SLIT and NTRK like family member 4	DKFZP547M2010	GO:0050807	regulation of synapse organization (GO:0050807)	BP	2617
			ADGRL2	HGNC:18582	ADGRL2	adhesion G protein-coupled receptor L2	KIAA0786,LEC1,LPHH1,LPHN2	GO:0050808	synapse organization (GO:0050808)	BP	1759
			NBEA	HGNC:7648	NBEA	neurobeachin	KIAA1544,BCL8B,FLJ10197,LYST2	GO:0050808	synapse organization (GO:0050808)	BP	3781
			NBEA	HGNC:7648	NBEA	neurobeachin	KIAA1544,BCL8B,FLJ10197,LYST2	GO:0050808	synapse organization (GO:0050808)	BP	3833
			ABL2	HGNC:77	ABL2	ABL proto-oncogene 2, non-receptor tyrosine kinase	ARG,ABLL	GO:0060074	synapse maturation (GO:0060074)	BP	2674
			NR3C2	HGNC:7979	NR3C2	nuclear receptor subfamily 3 group C member 2	MR,MLR	GO:0060078	regulation of postsynaptic membrane potential (GO:0060078)	BP	2549
			NOS1	HGNC:7872	NOS1	nitric oxide synthase 1	NNOS,NOS	GO:0060078	regulation of postsynaptic membrane potential (GO:0060078)	BP	3699
			VPS35	HGNC:13487	VPS35	VPS35 retromer complex component	FLJ10752,MEM3,PARK17	GO:0090128	regulation of synapse maturation (GO:0090128)	BP	3735
			NPTN	HGNC:17867	NPTN	neuroplastin	SDR1,GP55,GP65,NP65,NP55,SDFR1	GO:0097060	synaptic membrane (GO:0097060)	CC	31
			RALA	HGNC:9839	RALA	RAS like proto-oncogene A	RAL	GO:0097060	synaptic membrane (GO:0097060)	CC	3989
			ATP6V1B2	HGNC:854	ATP6V1B2	ATPase H+ transporting V1 subunit B2	VATB,VMA2,HO57,VPP3,ATP6B2	GO:0097401	synaptic vesicle proton loading (GO:0097401)	BP	4441
			ATP6V1C1	HGNC:856	ATP6V1C1	ATPase H+ transporting V1 subunit C1	VATC,VMA5,ATP6D,ATP6C	GO:0097401	synaptic vesicle proton loading (GO:0097401)	BP	4442
			SYN1	HGNC:11494	SYN1	synapsin I	MRX50	GO:0098693	regulation of synaptic vesicle cycle (GO:0098693)	BP	318
			RAPGEF4	HGNC:16626	RAPGEF4	Rap guanine nucleotide exchange factor 4	CAMP-GEFII,CGEF2	GO:0098693	regulation of synaptic vesicle cycle (GO:0098693)	BP	2852
			SCRN1	HGNC:22192	SCRN1	secernin 1	KIAA0193	GO:0098693	regulation of synaptic vesicle cycle (GO:0098693)	BP	4008
			ITPR1	HGNC:6180	ITPR1	inositol 1,4,5-trisphosphate receptor type 1	INSP3R1,IP3R1,ACV,PPP1R94,SCA15,SCA16,SCA29	GO:0098695	inositol 1,4,5-trisphosphate receptor activity involved in regulation of postsynaptic cytosolic calcium levels (GO:0098695)	BP	159
			DAG1	HGNC:2666	DAG1	dystroglycan 1	A3A,156DAG,AGRNR,DAG	GO:0098696	regulation of neurotransmitter receptor localization to postsynaptic specialization membrane (GO:0098696)	BP	1745
			MAGI2	HGNC:18957	MAGI2	membrane associated guanylate kinase, WW and PDZ domain containing 2	AIP1,ARIP1,KIAA0705,ACVRIP1,MAGI-2	GO:0098696	regulation of neurotransmitter receptor localization to postsynaptic specialization membrane (GO:0098696)	BP	1750
			RAP1A	HGNC:9855	RAP1A	RAP1A, member of RAS oncogene family	KREV-1,SMGP21	GO:0098696	regulation of neurotransmitter receptor localization to postsynaptic specialization membrane (GO:0098696)	BP	2074
			KALRN	HGNC:4814	KALRN	kalirin RhoGEF kinase	DUO,HS.8004,TRAD,DUET,KALIRIN,ARHGEF24,HAPIP	GO:0098696	regulation of neurotransmitter receptor localization to postsynaptic specialization membrane (GO:0098696)	BP	2101
			RAPGEF4	HGNC:16626	RAPGEF4	Rap guanine nucleotide exchange factor 4	CAMP-GEFII,CGEF2	GO:0098696	regulation of neurotransmitter receptor localization to postsynaptic specialization membrane (GO:0098696)	BP	2850
			NBEA	HGNC:7648	NBEA	neurobeachin	KIAA1544,BCL8B,FLJ10197,LYST2	GO:0098696	regulation of neurotransmitter receptor localization to postsynaptic specialization membrane (GO:0098696)	BP	3780
			CRKL	HGNC:2363	CRKL	CRK like proto-oncogene, adaptor protein		GO:0098698	postsynaptic specialization assembly (GO:0098698)	BP	269
			SLC17A6	HGNC:16703	SLC17A6	solute carrier family 17 member 6	DNPI,VGLUT2	GO:0098700	synaptic vesicle neurotransmitter loading (GO:0098700)	BP	678
			RAB8B	HGNC:30273	RAB8B	RAB8B, member RAS oncogene family		GO:0098793	presynapse (GO:0098793)	CC	205
			RAB1A	HGNC:9758	RAB1A	RAB1A, member RAS oncogene family	YPT1,RAB1	GO:0098793	presynapse (GO:0098793)	CC	208
			RAB6B	HGNC:14902	RAB6B	RAB6B, member RAS oncogene family		GO:0098793	presynapse (GO:0098793)	CC	212
			BACE1	HGNC:933	BACE1	beta-secretase 1	BACE	GO:0098793	presynapse (GO:0098793)	CC	406
			UNC13C	HGNC:23149	UNC13C	unc-13 homolog C	MUNC13-3,DKFZP547H074	GO:0098793	presynapse (GO:0098793)	CC	459
			RNF216	HGNC:21698	RNF216	ring finger protein 216	TRIAD3,UBCE7IP1,ZIN	GO:0098793	presynapse (GO:0098793)	CC	682
			NAPB	HGNC:15751	NAPB	NSF attachment protein beta	SNAP-BETA,SNAPB	GO:0098793	presynapse (GO:0098793)	CC	719
			PFN2	HGNC:8882	PFN2	profilin 2		GO:0098793	presynapse (GO:0098793)	CC	822
			PCDH15	HGNC:14674	PCDH15	protocadherin related 15	CDHR15,USH1F,DFNB23	GO:0098793	presynapse (GO:0098793)	CC	1079
			KALRN	HGNC:4814	KALRN	kalirin RhoGEF kinase	DUO,HS.8004,TRAD,DUET,KALIRIN,ARHGEF24,HAPIP	GO:0098793	presynapse (GO:0098793)	CC	1669
			HIP1	HGNC:4913	HIP1	huntingtin interacting protein 1	ILWEQ	GO:0098793	presynapse (GO:0098793)	CC	2125
			AAK1	HGNC:19679	AAK1	AP2 associated kinase 1	KIAA1048,DKFZP686K16132	GO:0098793	presynapse (GO:0098793)	CC	2504
			VPS35	HGNC:13487	VPS35	VPS35 retromer complex component	FLJ10752,MEM3,PARK17	GO:0098793	presynapse (GO:0098793)	CC	2625
			GAD2	HGNC:4093	GAD2	glutamate decarboxylase 2	GAD65	GO:0098793	presynapse (GO:0098793)	CC	3123
			ITGA2	HGNC:6137	ITGA2	integrin subunit alpha 2	CD49B,CD49B	GO:0098793	presynapse (GO:0098793)	CC	3816
			VPS35	HGNC:13487	VPS35	VPS35 retromer complex component	FLJ10752,MEM3,PARK17	GO:0098793	presynapse (GO:0098793)	CC	3980
			SCRN1	HGNC:22192	SCRN1	secernin 1	KIAA0193	GO:0098793	presynapse (GO:0098793)	CC	4007
			NPY2R	HGNC:7957	NPY2R	neuropeptide Y receptor Y2		GO:0098793	presynapse (GO:0098793)	CC	4036
			APPL1	HGNC:24035	APPL1	adaptor protein, phosphotyrosine interacting with PH domain and leucine zipper 1	APPL	GO:0098793	presynapse (GO:0098793)	CC	4123
			CPEB3	HGNC:21746	CPEB3	cytoplasmic polyadenylation element binding protein 3	KIAA0940	GO:0098794	postsynapse (GO:0098794)	CC	431
			FXR2	HGNC:4024	FXR2	FMR1 autosomal homolog 2	FMR1L2	GO:0098794	postsynapse (GO:0098794)	CC	434
			FXR1	HGNC:4023	FXR1	FMR1 autosomal homolog 1		GO:0098794	postsynapse (GO:0098794)	CC	503
			NAPB	HGNC:15751	NAPB	NSF attachment protein beta	SNAP-BETA,SNAPB	GO:0098794	postsynapse (GO:0098794)	CC	726
			PFN2	HGNC:8882	PFN2	profilin 2		GO:0098794	postsynapse (GO:0098794)	CC	800
			SIPA1L1	HGNC:20284	SIPA1L1	signal induced proliferation associated 1 like 1	KIAA0440,E6TP1,SPAR1	GO:0098794	postsynapse (GO:0098794)	CC	1814
			WASL	HGNC:12735	WASL	WASP like actin nucleation promoting factor	N-WASP,NWASP,WASPB	GO:0098794	postsynapse (GO:0098794)	CC	2437
			SYT11	HGNC:19239	SYT11	synaptotagmin 11	KIAA0080,MGC10881,MGC17226,DKFZP781D015	GO:0098794	postsynapse (GO:0098794)	CC	2562
			ABL2	HGNC:77	ABL2	ABL proto-oncogene 2, non-receptor tyrosine kinase	ARG,ABLL	GO:0098794	postsynapse (GO:0098794)	CC	2675
			VPS35	HGNC:13487	VPS35	VPS35 retromer complex component	FLJ10752,MEM3,PARK17	GO:0098794	postsynapse (GO:0098794)	CC	2701
			VPS35	HGNC:13487	VPS35	VPS35 retromer complex component	FLJ10752,MEM3,PARK17	GO:0098794	postsynapse (GO:0098794)	CC	2710
			DNAJB1	HGNC:5270	DNAJB1	DnaJ heat shock protein family (Hsp40) member B1	HSP40,SIS1,RSPH16B,HSPF1	GO:0098794	postsynapse (GO:0098794)	CC	2888
			DOCK10	HGNC:23479	DOCK10	dedicator of cytokinesis 10	ZIZ3,KIAA0694	GO:0098794	postsynapse (GO:0098794)	CC	2995
			KLHL17	HGNC:24023	KLHL17	kelch like family member 17		GO:0098794	postsynapse (GO:0098794)	CC	3038
			MYO5B	HGNC:7603	MYO5B	myosin VB	KIAA1119	GO:0098794	postsynapse (GO:0098794)	CC	3672
			TENT2	HGNC:26776	TENT2	terminal nucleotidyltransferase 2	FLJ38499,GLD2,TUT2,PAPD4	GO:0098794	postsynapse (GO:0098794)	CC	3868
			EEA1	HGNC:3185	EEA1	early endosome antigen 1	ZFYVE2	GO:0098794	postsynapse (GO:0098794)	CC	4115
			APPL1	HGNC:24035	APPL1	adaptor protein, phosphotyrosine interacting with PH domain and leucine zipper 1	APPL	GO:0098794	postsynapse (GO:0098794)	CC	4124
			TSPOAP1	HGNC:16831	TSPOAP1	TSPO associated protein 1	PRAX-1,KIAA0612,RIM-BP1,RIMBP1,BZRAP1	GO:0098831	presynaptic active zone cytoplasmic component (GO:0098831)	CC	309
			CAST	HGNC:31922	ERC2	ELKS/RAB6-interacting/CAST family member 2	CAST,CAST1,KIAA0378,SPBC110,SPC110,ELKSL	GO:0098831	presynaptic active zone cytoplasmic component (GO:0098831)	CC	330
			CTNND1	HGNC:2515	CTNND1	catenin delta 1	KIAA0384,P120,P120CAS,P120CTN,CTNND	GO:0098831	presynaptic active zone cytoplasmic component (GO:0098831)	CC	2360
			NR3C2	HGNC:7979	NR3C2	nuclear receptor subfamily 3 group C member 2	MR,MLR	GO:0098831	presynaptic active zone cytoplasmic component (GO:0098831)	CC	2547
			CAST	HGNC:31922	ERC2	ELKS/RAB6-interacting/CAST family member 2	CAST,CAST1,KIAA0378,SPBC110,SPC110,ELKSL	GO:0098831	presynaptic active zone cytoplasmic component (GO:0098831)	CC	2736
			ITSN1	HGNC:6183	ITSN1	intersectin 1	SH3P17,MGC134948,MGC134949,SH3D1A,ITSN	GO:0098833	presynaptic endocytic zone (GO:0098833)	CC	1707
			VPS35	HGNC:13487	VPS35	VPS35 retromer complex component	FLJ10752,MEM3,PARK17	GO:0098833	presynaptic endocytic zone (GO:0098833)	CC	2664
			CLTC	HGNC:2092	CLTC	clathrin heavy chain	HC,CLTCL2	GO:0098835	presynaptic endocytic zone membrane (GO:0098835)	CC	665
			ARC	HGNC:648	ARC	activity regulated cytoskeleton associated protein	KIAA0278,ARG3.1	GO:0098839	postsynaptic density membrane (GO:0098839)	CC	2900
			RNF216	HGNC:21698	RNF216	ring finger protein 216	TRIAD3,UBCE7IP1,ZIN	GO:0098843	postsynaptic endocytic zone (GO:0098843)	CC	681
			ARC	HGNC:648	ARC	activity regulated cytoskeleton associated protein	KIAA0278,ARG3.1	GO:0098845	postsynaptic endosome (GO:0098845)	CC	2902
			SYN1	HGNC:11494	SYN1	synapsin I	MRX50	GO:0098850	extrinsic component of synaptic vesicle membrane (GO:0098850)	CC	317
			CLTC	HGNC:2092	CLTC	clathrin heavy chain	HC,CLTCL2	GO:0098850	extrinsic component of synaptic vesicle membrane (GO:0098850)	CC	656
			SYN1	HGNC:11494	SYN1	synapsin I	MRX50	GO:0098850	extrinsic component of synaptic vesicle membrane (GO:0098850)	CC	1231
			SYN1	HGNC:11494	SYN1	synapsin I	MRX50	GO:0098850	extrinsic component of synaptic vesicle membrane (GO:0098850)	CC	4117
			ATP6V1B2	HGNC:854	ATP6V1B2	ATPase H+ transporting V1 subunit B2	VATB,VMA2,HO57,VPP3,ATP6B2	GO:0098850	extrinsic component of synaptic vesicle membrane (GO:0098850)	CC	4492
			ATP6V1C1	HGNC:856	ATP6V1C1	ATPase H+ transporting V1 subunit C1	VATC,VMA5,ATP6D,ATP6C	GO:0098850	extrinsic component of synaptic vesicle membrane (GO:0098850)	CC	4493
			DBN1	HGNC:2695	DBN1	drebrin 1	D0S117E	GO:0098871	postsynaptic actin cytoskeleton (GO:0098871)	CC	229
			ACTB	HGNC:132	ACTB	actin beta		GO:0098871	postsynaptic actin cytoskeleton (GO:0098871)	CC	814
			MYO5B	HGNC:7603	MYO5B	myosin VB	KIAA1119	GO:0098871	postsynaptic actin cytoskeleton (GO:0098871)	CC	985
			ITSN1	HGNC:6183	ITSN1	intersectin 1	SH3P17,MGC134948,MGC134949,SH3D1A,ITSN	GO:0098871	postsynaptic actin cytoskeleton (GO:0098871)	CC	1442
			GRM1	HGNC:4593	GRM1	glutamate metabotropic receptor 1	GPRC1A,MGLU1,MGLUR1,PPP1R85	GO:0098872	G-protein coupled neurotransmitter receptor activity involved in regulation of postsynaptic cytosolic calcium levels (GO:0098872)	BP	214
			MAGI2	HGNC:18957	MAGI2	membrane associated guanylate kinase, WW and PDZ domain containing 2	AIP1,ARIP1,KIAA0705,ACVRIP1,MAGI-2	GO:0098879	structural constituent of postsynaptic specialization (GO:0098879)	BP	1749
			CAST	HGNC:31922	ERC2	ELKS/RAB6-interacting/CAST family member 2	CAST,CAST1,KIAA0378,SPBC110,SPC110,ELKSL	GO:0098882	structural constituent of active zone (GO:0098882)	BP	403
			EPS15	HGNC:3419	EPS15	epidermal growth factor receptor pathway substrate 15	AF-1P,MLLT5	GO:0098884	postsynaptic neurotransmitter receptor endocytosis (GO:0098884)	BP	2883
			PFN2	HGNC:8882	PFN2	profilin 2		GO:0098885	modification of postsynaptic actin cytoskeleton (GO:0098885)	BP	1791
			VPS35	HGNC:13487	VPS35	VPS35 retromer complex component	FLJ10752,MEM3,PARK17	GO:0098887	neurotransmitter receptor transport, endosome to postsynaptic membrane (GO:0098887)	BP	2651
			CRKL	HGNC:2363	CRKL	CRK like proto-oncogene, adaptor protein		GO:0098890	extrinsic component of postsynaptic membrane (GO:0098890)	CC	268
			MAGI2	HGNC:18957	MAGI2	membrane associated guanylate kinase, WW and PDZ domain containing 2	AIP1,ARIP1,KIAA0705,ACVRIP1,MAGI-2	GO:0098890	extrinsic component of postsynaptic membrane (GO:0098890)	CC	542
			NBEA	HGNC:7648	NBEA	neurobeachin	KIAA1544,BCL8B,FLJ10197,LYST2	GO:0098890	extrinsic component of postsynaptic membrane (GO:0098890)	CC	4206
			EPS15	HGNC:3419	EPS15	epidermal growth factor receptor pathway substrate 15	AF-1P,MLLT5	GO:0098894	extrinsic component of presynaptic endocytic zone membrane (GO:0098894)	CC	1363
			SHANK1	HGNC:15474	SHANK1	SH3 and multiple ankyrin repeat domains 1	SSTRIP,SPANK-1,SYNAMON	GO:0098919	structural constituent of postsynaptic density (GO:0098919)	BP	1373
			MAGI2	HGNC:18957	MAGI2	membrane associated guanylate kinase, WW and PDZ domain containing 2	AIP1,ARIP1,KIAA0705,ACVRIP1,MAGI-2	GO:0098919	structural constituent of postsynaptic density (GO:0098919)	BP	1887
			SHANK2	HGNC:14295	SHANK2	SH3 and multiple ankyrin repeat domains 2	CTTNBP1,PROSAP1,SHANK,SPANK-3,CORTBP1	GO:0098919	structural constituent of postsynaptic density (GO:0098919)	BP	1958
			DLG2	HGNC:2901	DLG2	discs large MAGUK scaffold protein 2	PSD-93,PSD93,CHAPSYN-110,PPP1R58	GO:0098919	structural constituent of postsynaptic density (GO:0098919)	BP	2728
			NF1	HGNC:7765	NF1	neurofibromin 1		GO:0098926	postsynaptic signaling pathway (GO:0098926)	BP	3080
			DAG1	HGNC:2666	DAG1	dystroglycan 1	A3A,156DAG,AGRNR,DAG	GO:0098942	retrograde trans-synaptic signaling by trans-synaptic protein complex (GO:0098942)	BP	1885
			MYO5B	HGNC:7603	MYO5B	myosin VB	KIAA1119	GO:0098944	postsynaptic recycling endosome membrane (GO:0098944)	CC	1804
			HOMER1	HGNC:17512	HOMER1	homer scaffold protein 1	VES-1,SYN47,HOMER-1B	GO:0098962	regulation of postsynaptic neurotransmitter receptor activity (GO:0098962)	BP	238
			SHISA6	HGNC:34491	SHISA6	shisa family member 6	FLJ45455	GO:0098962	regulation of postsynaptic neurotransmitter receptor activity (GO:0098962)	BP	2350
			NRXN2	HGNC:8009	NRXN2	neurexin 2		GO:0098962	regulation of postsynaptic neurotransmitter receptor activity (GO:0098962)	BP	4092
			TNC	HGNC:5318	TNC	tenascin C	TN,MGC167029,HXB,DFNA56	GO:0098966	perisynaptic extracellular matrix (GO:0098966)	CC	777
			MAPK10	HGNC:6872	MAPK10	mitogen-activated protein kinase 10	JNK3,P493F12,P54BSAPK,PRKM10	GO:0098969	neurotransmitter receptor transport to postsynaptic membrane (GO:0098969)	BP	2719
			SHISA6	HGNC:34491	SHISA6	shisa family member 6	FLJ45455	GO:0098970	postsynaptic neurotransmitter receptor diffusion trapping (GO:0098970)	BP	2343
			ACTB	HGNC:132	ACTB	actin beta		GO:0098973	structural constituent of postsynaptic actin cytoskeleton (GO:0098973)	BP	812
			SIPA1L1	HGNC:20284	SIPA1L1	signal induced proliferation associated 1 like 1	KIAA0440,E6TP1,SPAR1	GO:0098974	postsynaptic actin cytoskeleton organization (GO:0098974)	BP	1815
			DBN1	HGNC:2695	DBN1	drebrin 1	D0S117E	GO:0098974	postsynaptic actin cytoskeleton organization (GO:0098974)	BP	1924
			WASL	HGNC:12735	WASL	WASP like actin nucleation promoting factor	N-WASP,NWASP,WASPB	GO:0098974	postsynaptic actin cytoskeleton organization (GO:0098974)	BP	2438
			DMXL2	HGNC:2938	DMXL2	Dmx like 2	RC3,KIAA0856,DFNA71	GO:0098992	neuronal dense core vesicle (GO:0098992)	CC	478
			ADRB1	HGNC:285	ADRB1	adrenoceptor beta 1	ADRB1R	GO:0098992	neuronal dense core vesicle (GO:0098992)	CC	4044
			RAB5B	HGNC:9784	RAB5B	RAB5B, member RAS oncogene family		GO:0098993	anchored component of synaptic vesicle membrane (GO:0098993)	CC	127
			RAB14	HGNC:16524	RAB14	RAB14, member RAS oncogene family	FBP,RAB-14	GO:0098993	anchored component of synaptic vesicle membrane (GO:0098993)	CC	196
			RAP1B	HGNC:9857	RAP1B	RAP1B, member of RAS oncogene family	K-REV,RAL1B,DKFZP586H0723	GO:0099010	modification of postsynaptic structure (GO:0099010)	BP	2985
			IGF1	HGNC:5464	IGF1	insulin like growth factor 1	IGF1A,IGFI,IGF-I,IGF	GO:0099013	neuronal dense core vesicle lumen (GO:0099013)	CC	3821
			F3	HGNC:2171	CNTN1	contactin 1	F3,GP135	GO:0099025	anchored component of postsynaptic membrane (GO:0099025)	CC	946
			F3	HGNC:2171	CNTN1	contactin 1	F3,GP135	GO:0099026	anchored component of presynaptic membrane (GO:0099026)	CC	945
			DLG2	HGNC:2901	DLG2	discs large MAGUK scaffold protein 2	PSD-93,PSD93,CHAPSYN-110,PPP1R58	GO:0099031	anchored component of postsynaptic density membrane (GO:0099031)	CC	2050
			EFNB2	HGNC:3227	EFNB2	ephrin B2	LERK5,HTK-L,HTKL,MGC126226,MGC126227,MGC126228,EPLG5	GO:0099054	presynapse assembly (GO:0099054)	BP	343
			PPFIA2	HGNC:9246	PPFIA2	PTPRF interacting protein alpha 2		GO:0099054	presynapse assembly (GO:0099054)	BP	1037
			PTPRD	HGNC:9668	PTPRD	protein tyrosine phosphatase receptor type D	PTPD,HPTP	GO:0099054	presynapse assembly (GO:0099054)	BP	1826
			FZD5	HGNC:4043	FZD5	frizzled class receptor 5	HFZ5,DKFZP434E2135,C2ORF31	GO:0099054	presynapse assembly (GO:0099054)	BP	2810
			KCNA4	HGNC:6222	KCNA4	potassium voltage-gated channel subfamily A member 4	KV1.4,HK1,HPCN2,KCNA4L	GO:0099055	integral component of postsynaptic membrane (GO:0099055)	CC	14
			KCNC4	HGNC:6236	KCNC4	potassium voltage-gated channel subfamily C member 4	KV3.4,HKSHIIIC,C1ORF30	GO:0099055	integral component of postsynaptic membrane (GO:0099055)	CC	174
			KCNC4	HGNC:6236	KCNC4	potassium voltage-gated channel subfamily C member 4	KV3.4,HKSHIIIC,C1ORF30	GO:0099055	integral component of postsynaptic membrane (GO:0099055)	CC	186
			CACNA1C	HGNC:1390	CACNA1C	calcium voltage-gated channel subunit alpha1 C	CAV1.2,CACH2,CACN2,TS,LQT8,CCHL1A1,CACNL1A1	GO:0099055	integral component of postsynaptic membrane (GO:0099055)	CC	385
			SLC6A11	HGNC:11044	SLC6A11	solute carrier family 6 member 11	GAT3	GO:0099055	integral component of postsynaptic membrane (GO:0099055)	CC	769
			SLC6A8	HGNC:11055	SLC6A8	solute carrier family 6 member 8	CRTR,CT1	GO:0099055	integral component of postsynaptic membrane (GO:0099055)	CC	774
			SLC6A6	HGNC:11052	SLC6A6	solute carrier family 6 member 6	TAUT	GO:0099055	integral component of postsynaptic membrane (GO:0099055)	CC	817
			GRIK4	HGNC:4582	GRIK4	glutamate ionotropic receptor kainate type subunit 4	GLUK4,KA1,GRIK	GO:0099055	integral component of postsynaptic membrane (GO:0099055)	CC	1456
			GRM1	HGNC:4593	GRM1	glutamate metabotropic receptor 1	GPRC1A,MGLU1,MGLUR1,PPP1R85	GO:0099055	integral component of postsynaptic membrane (GO:0099055)	CC	1472
			GABBR1	HGNC:4070	GABBR1	gamma-aminobutyric acid type B receptor subunit 1	HGB1A,GPRC3A	GO:0099055	integral component of postsynaptic membrane (GO:0099055)	CC	1678
			ADGRL2	HGNC:18582	ADGRL2	adhesion G protein-coupled receptor L2	KIAA0786,LEC1,LPHH1,LPHN2	GO:0099055	integral component of postsynaptic membrane (GO:0099055)	CC	1758
			GABBR1	HGNC:4070	GABBR1	gamma-aminobutyric acid type B receptor subunit 1	HGB1A,GPRC3A	GO:0099055	integral component of postsynaptic membrane (GO:0099055)	CC	2175
			KCNJ2	HGNC:6263	KCNJ2	potassium inwardly rectifying channel subfamily J member 2	KIR2.1,IRK1,LQT7	GO:0099055	integral component of postsynaptic membrane (GO:0099055)	CC	3024
			KCNA4	HGNC:6222	KCNA4	potassium voltage-gated channel subfamily A member 4	KV1.4,HK1,HPCN2,KCNA4L	GO:0099056	integral component of presynaptic membrane (GO:0099056)	CC	13
			KCNC4	HGNC:6236	KCNC4	potassium voltage-gated channel subfamily C member 4	KV3.4,HKSHIIIC,C1ORF30	GO:0099056	integral component of presynaptic membrane (GO:0099056)	CC	173
			KCNC4	HGNC:6236	KCNC4	potassium voltage-gated channel subfamily C member 4	KV3.4,HKSHIIIC,C1ORF30	GO:0099056	integral component of presynaptic membrane (GO:0099056)	CC	177
			KCNQ5	HGNC:6299	KCNQ5	potassium voltage-gated channel subfamily Q member 5	KV7.5	GO:0099056	integral component of presynaptic membrane (GO:0099056)	CC	282
			EFNB2	HGNC:3227	EFNB2	ephrin B2	LERK5,HTK-L,HTKL,MGC126226,MGC126227,MGC126228,EPLG5	GO:0099056	integral component of presynaptic membrane (GO:0099056)	CC	390
			SCN2A	HGNC:10588	SCN2A	sodium voltage-gated channel alpha subunit 2	NAV1.2,HBSCII,HBSCI,SCN2A1,SCN2A2	GO:0099056	integral component of presynaptic membrane (GO:0099056)	CC	531
			SLC6A11	HGNC:11044	SLC6A11	solute carrier family 6 member 11	GAT3	GO:0099056	integral component of presynaptic membrane (GO:0099056)	CC	768
			CACNA1C	HGNC:1390	CACNA1C	calcium voltage-gated channel subunit alpha1 C	CAV1.2,CACH2,CACN2,TS,LQT8,CCHL1A1,CACNL1A1	GO:0099056	integral component of presynaptic membrane (GO:0099056)	CC	809
			GRIK4	HGNC:4582	GRIK4	glutamate ionotropic receptor kainate type subunit 4	GLUK4,KA1,GRIK	GO:0099056	integral component of presynaptic membrane (GO:0099056)	CC	1115
			GRIK4	HGNC:4582	GRIK4	glutamate ionotropic receptor kainate type subunit 4	GLUK4,KA1,GRIK	GO:0099056	integral component of presynaptic membrane (GO:0099056)	CC	1120
			GLRA3	HGNC:4328	GLRA3	glycine receptor alpha 3		GO:0099056	integral component of presynaptic membrane (GO:0099056)	CC	1188
			GABBR1	HGNC:4070	GABBR1	gamma-aminobutyric acid type B receptor subunit 1	HGB1A,GPRC3A	GO:0099056	integral component of presynaptic membrane (GO:0099056)	CC	1251
			GRIN2A	HGNC:4585	GRIN2A	glutamate ionotropic receptor NMDA type subunit 2A	GLUN2A,NMDAR2A	GO:0099056	integral component of presynaptic membrane (GO:0099056)	CC	1349
			GABBR1	HGNC:4070	GABBR1	gamma-aminobutyric acid type B receptor subunit 1	HGB1A,GPRC3A	GO:0099056	integral component of presynaptic membrane (GO:0099056)	CC	1588
			ERBB4	HGNC:3432	ERBB4	erb-b2 receptor tyrosine kinase 4	ALS19,HER4	GO:0099056	integral component of presynaptic membrane (GO:0099056)	CC	1766
			SLC6A11	HGNC:11044	SLC6A11	solute carrier family 6 member 11	GAT3	GO:0099056	integral component of presynaptic membrane (GO:0099056)	CC	1911
			PTPRD	HGNC:9668	PTPRD	protein tyrosine phosphatase receptor type D	PTPD,HPTP	GO:0099056	integral component of presynaptic membrane (GO:0099056)	CC	2248
			GABRR1	HGNC:4090	GABRR1	gamma-aminobutyric acid type A receptor subunit rho1		GO:0099056	integral component of presynaptic membrane (GO:0099056)	CC	2492
			GABRR1	HGNC:4090	GABRR1	gamma-aminobutyric acid type A receptor subunit rho1		GO:0099056	integral component of presynaptic membrane (GO:0099056)	CC	2493
			GABBR1	HGNC:4070	GABBR1	gamma-aminobutyric acid type B receptor subunit 1	HGB1A,GPRC3A	GO:0099056	integral component of presynaptic membrane (GO:0099056)	CC	2771
			ANO1	HGNC:21625	ANO1	anoctamin 1	TAOS2,FLJ10261,DOG1,ORAOV2,TMEM16A	GO:0099056	integral component of presynaptic membrane (GO:0099056)	CC	2930
			KCNQ5	HGNC:6299	KCNQ5	potassium voltage-gated channel subfamily Q member 5	KV7.5	GO:0099056	integral component of presynaptic membrane (GO:0099056)	CC	3074
			ERBB4	HGNC:3432	ERBB4	erb-b2 receptor tyrosine kinase 4	ALS19,HER4	GO:0099056	integral component of presynaptic membrane (GO:0099056)	CC	3812
			PTPRD	HGNC:9668	PTPRD	protein tyrosine phosphatase receptor type D	PTPD,HPTP	GO:0099056	integral component of presynaptic membrane (GO:0099056)	CC	4204
			NPTN	HGNC:17867	NPTN	neuroplastin	SDR1,GP55,GP65,NP65,NP55,SDFR1	GO:0099059	integral component of presynaptic active zone membrane (GO:0099059)	CC	25
			GABBR1	HGNC:4070	GABBR1	gamma-aminobutyric acid type B receptor subunit 1	HGB1A,GPRC3A	GO:0099059	integral component of presynaptic active zone membrane (GO:0099059)	CC	2176
			SYT11	HGNC:19239	SYT11	synaptotagmin 11	KIAA0080,MGC10881,MGC17226,DKFZP781D015	GO:0099059	integral component of presynaptic active zone membrane (GO:0099059)	CC	2566
			GLRA3	HGNC:4328	GLRA3	glycine receptor alpha 3		GO:0099060	integral component of postsynaptic specialization membrane (GO:0099060)	CC	2036
			GABBR1	HGNC:4070	GABBR1	gamma-aminobutyric acid type B receptor subunit 1	HGB1A,GPRC3A	GO:0099060	integral component of postsynaptic specialization membrane (GO:0099060)	CC	2174
			LRRTM2	HGNC:19409	LRRTM2	leucine rich repeat transmembrane neuronal 2	KIAA0416	GO:0099060	integral component of postsynaptic specialization membrane (GO:0099060)	CC	2730
			NPTN	HGNC:17867	NPTN	neuroplastin	SDR1,GP55,GP65,NP65,NP55,SDFR1	GO:0099061	integral component of postsynaptic density membrane (GO:0099061)	CC	23
			GRM1	HGNC:4593	GRM1	glutamate metabotropic receptor 1	GPRC1A,MGLU1,MGLUR1,PPP1R85	GO:0099061	integral component of postsynaptic density membrane (GO:0099061)	CC	213
			ADCY1	HGNC:232	ADCY1	adenylate cyclase 1	AC1,DFNB44	GO:0099061	integral component of postsynaptic density membrane (GO:0099061)	CC	321
			EFNB2	HGNC:3227	EFNB2	ephrin B2	LERK5,HTK-L,HTKL,MGC126226,MGC126227,MGC126228,EPLG5	GO:0099061	integral component of postsynaptic density membrane (GO:0099061)	CC	391
			LRRTM2	HGNC:19409	LRRTM2	leucine rich repeat transmembrane neuronal 2	KIAA0416	GO:0099061	integral component of postsynaptic density membrane (GO:0099061)	CC	545
			ERBB4	HGNC:3432	ERBB4	erb-b2 receptor tyrosine kinase 4	ALS19,HER4	GO:0099061	integral component of postsynaptic density membrane (GO:0099061)	CC	1767
			SLC16A7	HGNC:10928	SLC16A7	solute carrier family 16 member 7	MCT2	GO:0099061	integral component of postsynaptic density membrane (GO:0099061)	CC	2086
			NECTIN3	HGNC:17664	NECTIN3	nectin cell adhesion molecule 3	NECTIN-3,PPR3,PVRR3,DKFZP566B0846,CDW113,CD113,PVRL3	GO:0099061	integral component of postsynaptic density membrane (GO:0099061)	CC	2323
			SHISA6	HGNC:34491	SHISA6	shisa family member 6	FLJ45455	GO:0099061	integral component of postsynaptic density membrane (GO:0099061)	CC	2342
			GRIN2A	HGNC:4585	GRIN2A	glutamate ionotropic receptor NMDA type subunit 2A	GLUN2A,NMDAR2A	GO:0099061	integral component of postsynaptic density membrane (GO:0099061)	CC	2378
			SLC16A7	HGNC:10928	SLC16A7	solute carrier family 16 member 7	MCT2	GO:0099061	integral component of postsynaptic density membrane (GO:0099061)	CC	2592
			EFNB2	HGNC:3227	EFNB2	ephrin B2	LERK5,HTK-L,HTKL,MGC126226,MGC126227,MGC126228,EPLG5	GO:0099072	regulation of postsynaptic membrane neurotransmitter receptor levels (GO:0099072)	BP	279
			CTNND1	HGNC:2515	CTNND1	catenin delta 1	KIAA0384,P120,P120CAS,P120CTN,CTNND	GO:0099072	regulation of postsynaptic membrane neurotransmitter receptor levels (GO:0099072)	BP	1067
			SNX27	HGNC:20073	SNX27	sorting nexin 27	MY014,KIAA0488,MGC20471	GO:0099072	regulation of postsynaptic membrane neurotransmitter receptor levels (GO:0099072)	BP	4090
			SLC9A6	HGNC:11079	SLC9A6	solute carrier family 9 member A6	NHE6,KIAA0267	GO:0099072	regulation of postsynaptic membrane neurotransmitter receptor levels (GO:0099072)	BP	4101
			SNX27	HGNC:20073	SNX27	sorting nexin 27	MY014,KIAA0488,MGC20471	GO:0099072	regulation of postsynaptic membrane neurotransmitter receptor levels (GO:0099072)	BP	4114
			MYO5B	HGNC:7603	MYO5B	myosin VB	KIAA1119	GO:0099090	synaptic vesicle recycling via endosome (GO:0036466)	BP	1805
			NOS1	HGNC:7872	NOS1	nitric oxide synthase 1	NNOS,NOS	GO:0099091	postsynaptic specialization, intracellular component (GO:0099091)	CC	1802
			AKAP1	HGNC:367	AKAP1	A-kinase anchoring protein 1	AKAP121,AKAP149,SAKAP84,S-AKAP84,AKAP84,D-AKAP1,PPP1R43,TDRD17,PRKA1	GO:0099091	postsynaptic specialization, intracellular component (GO:0099091)	CC	3814
			CDKL5	HGNC:11411	CDKL5	cyclin dependent kinase like 5	EIEE2,CFAP247,STK9	GO:0099092	postsynaptic density, intracellular component (GO:0099092)	CC	420
			NOS1	HGNC:7872	NOS1	nitric oxide synthase 1	NNOS,NOS	GO:0099092	postsynaptic density, intracellular component (GO:0099092)	CC	1948
			ABR	HGNC:81	ABR	ABR activator of RhoGEF and GTPase	MDB	GO:0099092	postsynaptic density, intracellular component (GO:0099092)	CC	2191
			PSD	HGNC:9507	PSD	pleckstrin and Sec7 domain containing	KIAA2011,TYL,PSD1,EFA6A,EFA6	GO:0099092	postsynaptic density, intracellular component (GO:0099092)	CC	2196
			CTNND1	HGNC:2515	CTNND1	catenin delta 1	KIAA0384,P120,P120CAS,P120CTN,CTNND	GO:0099092	postsynaptic density, intracellular component (GO:0099092)	CC	2372
			NR3C2	HGNC:7979	NR3C2	nuclear receptor subfamily 3 group C member 2	MR,MLR	GO:0099092	postsynaptic density, intracellular component (GO:0099092)	CC	2545
			DICER1	HGNC:17098	DICER1	dicer 1, ribonuclease III	DICER,KIAA0928,K12H4.8-LIKE,HERNA,MNG1	GO:0099092	postsynaptic density, intracellular component (GO:0099092)	CC	3049
			CNKSR2	HGNC:19701	CNKSR2	connector enhancer of kinase suppressor of Ras 2	KIAA0902,CNK2,KSR2	GO:0099147	extrinsic component of postsynaptic density membrane (GO:0099147)	CC	2365
			KSR2	HGNC:19701	CNKSR2	connector enhancer of kinase suppressor of Ras 2	KIAA0902,CNK2,KSR2	GO:0099147	extrinsic component of postsynaptic density membrane (GO:0099147)	CC	2365
			CNKSR2	HGNC:19701	CNKSR2	connector enhancer of kinase suppressor of Ras 2	KIAA0902,CNK2,KSR2	GO:0099147	extrinsic component of postsynaptic density membrane (GO:0099147)	CC	3118
			KSR2	HGNC:19701	CNKSR2	connector enhancer of kinase suppressor of Ras 2	KIAA0902,CNK2,KSR2	GO:0099147	extrinsic component of postsynaptic density membrane (GO:0099147)	CC	3118
			EFNB2	HGNC:3227	EFNB2	ephrin B2	LERK5,HTK-L,HTKL,MGC126226,MGC126227,MGC126228,EPLG5	GO:0099149	regulation of postsynaptic neurotransmitter receptor endocytosis (GO:0099149)	BP	341
			ARC	HGNC:648	ARC	activity regulated cytoskeleton associated protein	KIAA0278,ARG3.1	GO:0099149	regulation of postsynaptic neurotransmitter receptor endocytosis (GO:0099149)	BP	2903
			RNF216	HGNC:21698	RNF216	ring finger protein 216	TRIAD3,UBCE7IP1,ZIN	GO:0099149	regulation of postsynaptic neurotransmitter receptor endocytosis (GO:0099149)	BP	3665
			HIP1	HGNC:4913	HIP1	huntingtin interacting protein 1	ILWEQ	GO:0099149	regulation of postsynaptic neurotransmitter receptor endocytosis (GO:0099149)	BP	3839
			RALA	HGNC:9839	RALA	RAS like proto-oncogene A	RAL	GO:0099149	regulation of postsynaptic neurotransmitter receptor endocytosis (GO:0099149)	BP	3990
			ABL1	HGNC:76	ABL1	ABL proto-oncogene 1, non-receptor tyrosine kinase	JTK7,C-ABL,P150,ABL	GO:0099150	regulation of postsynaptic specialization assembly (GO:0099150)	BP	2677
			LRRTM2	HGNC:19409	LRRTM2	leucine rich repeat transmembrane neuronal 2	KIAA0416	GO:0099151	regulation of postsynaptic density assembly (GO:0099151)	BP	761
			LRRTM2	HGNC:19409	LRRTM2	leucine rich repeat transmembrane neuronal 2	KIAA0416	GO:0099151	regulation of postsynaptic density assembly (GO:0099151)	BP	796
			IL1RAP	HGNC:5995	IL1RAP	interleukin 1 receptor accessory protein	IL-1RACP,IL1R3,C3ORF13	GO:0099151	regulation of postsynaptic density assembly (GO:0099151)	BP	1827
			PTPRD	HGNC:9668	PTPRD	protein tyrosine phosphatase receptor type D	PTPD,HPTP	GO:0099151	regulation of postsynaptic density assembly (GO:0099151)	BP	1829
			SIPA1L1	HGNC:20284	SIPA1L1	signal induced proliferation associated 1 like 1	KIAA0440,E6TP1,SPAR1	GO:0099151	regulation of postsynaptic density assembly (GO:0099151)	BP	1841
			PTPRD	HGNC:9668	PTPRD	protein tyrosine phosphatase receptor type D	PTPD,HPTP	GO:0099151	regulation of postsynaptic density assembly (GO:0099151)	BP	2356
			MYO5B	HGNC:7603	MYO5B	myosin VB	KIAA1119	GO:0099159	regulation of modification of postsynaptic structure (GO:0099159)	BP	1806
			NF1	HGNC:7765	NF1	neurofibromin 1		GO:0099159	regulation of modification of postsynaptic structure (GO:0099159)	BP	3082
			RHOB	HGNC:668	RHOB	ras homolog family member B	RHOH6,MST081,ARH6,ARHB	GO:0099159	regulation of modification of postsynaptic structure (GO:0099159)	BP	3995
			NOS1	HGNC:7872	NOS1	nitric oxide synthase 1	NNOS,NOS	GO:0099163	synaptic signaling by nitric oxide (GO:0099163)	BP	1803
			PLCB1	HGNC:15917	PLCB1	phospholipase C beta 1	KIAA0581,PLC-I,PLC154	GO:0099170	postsynaptic modulation of chemical synaptic transmission (GO:0099170)	BP	941
			IGF1	HGNC:5464	IGF1	insulin like growth factor 1	IGF1A,IGFI,IGF-I,IGF	GO:0099170	postsynaptic modulation of chemical synaptic transmission (GO:0099170)	BP	3818
			TENT2	HGNC:26776	TENT2	terminal nucleotidyltransferase 2	FLJ38499,GLD2,TUT2,PAPD4	GO:0099170	postsynaptic modulation of chemical synaptic transmission (GO:0099170)	BP	3875
			ADCY1	HGNC:232	ADCY1	adenylate cyclase 1	AC1,DFNB44	GO:0099171	presynaptic modulation of chemical synaptic transmission (GO:0099171)	BP	324
			PFN2	HGNC:8882	PFN2	profilin 2		GO:0099171	presynaptic modulation of chemical synaptic transmission (GO:0099171)	BP	801
			ADORA3	HGNC:268	ADORA3	adenosine A3 receptor	AD026,A3AR	GO:0099171	presynaptic modulation of chemical synaptic transmission (GO:0099171)	BP	1152
			GLRA3	HGNC:4328	GLRA3	glycine receptor alpha 3		GO:0099171	presynaptic modulation of chemical synaptic transmission (GO:0099171)	BP	1460
			BACE1	HGNC:933	BACE1	beta-secretase 1	BACE	GO:0099171	presynaptic modulation of chemical synaptic transmission (GO:0099171)	BP	1711
			NR3C2	HGNC:7979	NR3C2	nuclear receptor subfamily 3 group C member 2	MR,MLR	GO:0099171	presynaptic modulation of chemical synaptic transmission (GO:0099171)	BP	2548
			NRN1	HGNC:17972	NRN1	neuritin 1	NRN	GO:0099171	presynaptic modulation of chemical synaptic transmission (GO:0099171)	BP	2722
			HIP1	HGNC:4913	HIP1	huntingtin interacting protein 1	ILWEQ	GO:0099171	presynaptic modulation of chemical synaptic transmission (GO:0099171)	BP	3838
			SEPT7	HGNC:1717	SEPTIN7	septin 7	CDC3,SEPT7A,CDC10,SEPT7	GO:0099173	postsynapse organization (GO:0099173)	BP	1621
			CNKSR2	HGNC:19701	CNKSR2	connector enhancer of kinase suppressor of Ras 2	KIAA0902,CNK2,KSR2	GO:0099173	postsynapse organization (GO:0099173)	BP	2788
			KSR2	HGNC:19701	CNKSR2	connector enhancer of kinase suppressor of Ras 2	KIAA0902,CNK2,KSR2	GO:0099173	postsynapse organization (GO:0099173)	BP	2788
			STK38	HGNC:17847	STK38	serine/threonine kinase 38	NDR,NDR1	GO:0099173	postsynapse organization (GO:0099173)	BP	2856
			DLG5	HGNC:2904	DLG5	discs large MAGUK scaffold protein 5	P-DLG,KIAA0583	GO:0099173	postsynapse organization (GO:0099173)	BP	3000
			WASL	HGNC:12735	WASL	WASP like actin nucleation promoting factor	N-WASP,NWASP,WASPB	GO:0099173	postsynapse organization (GO:0099173)	BP	3715
			CDKL5	HGNC:11411	CDKL5	cyclin dependent kinase like 5	EIEE2,CFAP247,STK9	GO:0099175	regulation of postsynapse organization (GO:0099175)	BP	1278
			SHANK2	HGNC:14295	SHANK2	SH3 and multiple ankyrin repeat domains 2	CTTNBP1,PROSAP1,SHANK,SPANK-3,CORTBP1	GO:0099175	regulation of postsynapse organization (GO:0099175)	BP	1962
			ABHD17C	HGNC:26925	ABHD17C	abhydrolase domain containing 17C, depalmitoylase	FAM108C1	GO:0099175	regulation of postsynapse organization (GO:0099175)	BP	2634
			RAPGEF4	HGNC:16626	RAPGEF4	Rap guanine nucleotide exchange factor 4	CAMP-GEFII,CGEF2	GO:0099175	regulation of postsynapse organization (GO:0099175)	BP	2851
			WASL	HGNC:12735	WASL	WASP like actin nucleation promoting factor	N-WASP,NWASP,WASPB	GO:0099175	regulation of postsynapse organization (GO:0099175)	BP	3002
			NF1	HGNC:7765	NF1	neurofibromin 1		GO:0099175	regulation of postsynapse organization (GO:0099175)	BP	3081
			ITSN1	HGNC:6183	ITSN1	intersectin 1	SH3P17,MGC134948,MGC134949,SH3D1A,ITSN	GO:0099175	regulation of postsynapse organization (GO:0099175)	BP	3676
			RPS6KA5	HGNC:10434	RPS6KA5	ribosomal protein S6 kinase A5	MSK1,RLPK	GO:0099175	regulation of postsynapse organization (GO:0099175)	BP	3920
			PLCB1	HGNC:15917	PLCB1	phospholipase C beta 1	KIAA0581,PLC-I,PLC154	GO:0099178	regulation of retrograde trans-synaptic signaling by endocanabinoid (GO:0099178)	BP	940
			MAGI2	HGNC:18957	MAGI2	membrane associated guanylate kinase, WW and PDZ domain containing 2	AIP1,ARIP1,KIAA0705,ACVRIP1,MAGI-2	GO:0099179	regulation of synaptic membrane adhesion (GO:0099179)	BP	1922
			MAPK14	HGNC:6876	MAPK14	mitogen-activated protein kinase 14	PRKM14,P38,MXI2,PRKM15,CSPB1,CSBP1,CSBP2	GO:0099179	regulation of synaptic membrane adhesion (GO:0099179)	BP	2370
			PPFIA2	HGNC:9246	PPFIA2	PTPRF interacting protein alpha 2		GO:0099181	structural constituent of presynapse (GO:0099181)	BP	936
			ACTN1	HGNC:163	ACTN1	actinin alpha 1		GO:0099186	structural constituent of postsynapse (GO:0099186)	BP	2870
			HOMER1	HGNC:17512	HOMER1	homer scaffold protein 1	VES-1,SYN47,HOMER-1B	GO:0099186	structural constituent of postsynapse (GO:0099186)	BP	2921
			SEPT7	HGNC:1717	SEPTIN7	septin 7	CDC3,SEPT7A,CDC10,SEPT7	GO:0099186	structural constituent of postsynapse (GO:0099186)	BP	2979
			SYT1	HGNC:11509	SYT1	synaptotagmin 1	P65,SYT,SVP65	GO:0099502	calcium-dependent activation of synaptic vesicle fusion (GO:0099502)	BP	1610
			NSF	HGNC:8016	NSF	N-ethylmaleimide sensitive factor, vesicle fusing ATPase	SKD2,SEC18	GO:0099504	synaptic vesicle cycle (GO:0099504)	BP	273
			SYN1	HGNC:11494	SYN1	synapsin I	MRX50	GO:0099504	synaptic vesicle cycle (GO:0099504)	BP	1466
			GRIK4	HGNC:4582	GRIK4	glutamate ionotropic receptor kainate type subunit 4	GLUK4,KA1,GRIK	GO:0099507	ligand-gated ion channel activity involved in regulation of presynaptic membrane potential (GO:0099507)	BP	1129
			GRIN2A	HGNC:4585	GRIN2A	glutamate ionotropic receptor NMDA type subunit 2A	GLUN2A,NMDAR2A	GO:0099507	ligand-gated ion channel activity involved in regulation of presynaptic membrane potential (GO:0099507)	BP	1352
			GABRR1	HGNC:4090	GABRR1	gamma-aminobutyric acid type A receptor subunit rho1		GO:0099507	ligand-gated ion channel activity involved in regulation of presynaptic membrane potential (GO:0099507)	BP	2491
			KCNA4	HGNC:6222	KCNA4	potassium voltage-gated channel subfamily A member 4	KV1.4,HK1,HPCN2,KCNA4L	GO:0099508	voltage-gated ion channel activity involved in regulation of presynaptic membrane potential (GO:0099508)	BP	18
			KCNC4	HGNC:6236	KCNC4	potassium voltage-gated channel subfamily C member 4	KV3.4,HKSHIIIC,C1ORF30	GO:0099508	voltage-gated ion channel activity involved in regulation of presynaptic membrane potential (GO:0099508)	BP	175
			KCNQ5	HGNC:6299	KCNQ5	potassium voltage-gated channel subfamily Q member 5	KV7.5	GO:0099508	voltage-gated ion channel activity involved in regulation of presynaptic membrane potential (GO:0099508)	BP	283
			SCN2A	HGNC:10588	SCN2A	sodium voltage-gated channel alpha subunit 2	NAV1.2,HBSCII,HBSCI,SCN2A1,SCN2A2	GO:0099508	voltage-gated ion channel activity involved in regulation of presynaptic membrane potential (GO:0099508)	BP	533
			CAST	HGNC:31922	ERC2	ELKS/RAB6-interacting/CAST family member 2	CAST,CAST1,KIAA0378,SPBC110,SPC110,ELKSL	GO:0099509	regulation of presynaptic cytosolic calcium levels (GO:0099509)	BP	3721
			PRKCA	HGNC:9393	PRKCA	protein kinase C alpha	PKCΑ,PKCA	GO:0099523	presynaptic cytosol (GO:0099523)	CC	68
			FMR1	HGNC:3775	FMR1	FMRP translational regulator 1	FMRP,FRAXA,MGC87458,POF1,POF	GO:0099523	presynaptic cytosol (GO:0099523)	CC	198
			NSF	HGNC:8016	NSF	N-ethylmaleimide sensitive factor, vesicle fusing ATPase	SKD2,SEC18	GO:0099523	presynaptic cytosol (GO:0099523)	CC	272
			CSNK2B	HGNC:2460	CSNK2B	casein kinase 2 beta	CKB1,CKB2	GO:0099523	presynaptic cytosol (GO:0099523)	CC	960
			GDI1	HGNC:4226	GDI1	GDP dissociation inhibitor 1	RABGDIA,XAP-4,OPHN2,FLJ41411,MRX48,MRX41,GDIL	GO:0099523	presynaptic cytosol (GO:0099523)	CC	2732
			PPFIA2	HGNC:9246	PPFIA2	PTPRF interacting protein alpha 2		GO:0099523	presynaptic cytosol (GO:0099523)	CC	2735
			PPFIA2	HGNC:9246	PPFIA2	PTPRF interacting protein alpha 2		GO:0099523	presynaptic cytosol (GO:0099523)	CC	4172
			FMR1	HGNC:3775	FMR1	FMRP translational regulator 1	FMRP,FRAXA,MGC87458,POF1,POF	GO:0099524	postsynaptic cytosol (GO:0099524)	CC	197
			HOMER1	HGNC:17512	HOMER1	homer scaffold protein 1	VES-1,SYN47,HOMER-1B	GO:0099524	postsynaptic cytosol (GO:0099524)	CC	239
			PLCB1	HGNC:15917	PLCB1	phospholipase C beta 1	KIAA0581,PLC-I,PLC154	GO:0099524	postsynaptic cytosol (GO:0099524)	CC	473
			PTEN	HGNC:9588	PTEN	phosphatase and tensin homolog	MMAC1,TEP1,PTEN1,BZS,MHAM	GO:0099524	postsynaptic cytosol (GO:0099524)	CC	497
			DBN1	HGNC:2695	DBN1	drebrin 1	D0S117E	GO:0099524	postsynaptic cytosol (GO:0099524)	CC	1434
			DAG1	HGNC:2666	DAG1	dystroglycan 1	A3A,156DAG,AGRNR,DAG	GO:0099524	postsynaptic cytosol (GO:0099524)	CC	2411
			RAB5B	HGNC:9784	RAB5B	RAB5B, member RAS oncogene family		GO:0099525	presynaptic dense core vesicle exocytosis (GO:0099525)	BP	4068
			PTPRD	HGNC:9668	PTPRD	protein tyrosine phosphatase receptor type D	PTPD,HPTP	GO:0099537	trans-synaptic signaling (GO:0099537)	BP	4208
			NPY2R	HGNC:7957	NPY2R	neuropeptide Y receptor Y2		GO:0099538	synaptic signaling via neuropeptide (GO:0099538)	BP	4056
			PTPRD	HGNC:9668	PTPRD	protein tyrosine phosphatase receptor type D	PTPD,HPTP	GO:0099545	trans-synaptic signaling by trans-synaptic complex (GO:0099545)	BP	1825
			IL1RAP	HGNC:5995	IL1RAP	interleukin 1 receptor accessory protein	IL-1RACP,IL1R3,C3ORF13	GO:0099545	trans-synaptic signaling by trans-synaptic complex (GO:0099545)	BP	1830
			IL1RAP	HGNC:5995	IL1RAP	interleukin 1 receptor accessory protein	IL-1RACP,IL1R3,C3ORF13	GO:0099545	trans-synaptic signaling by trans-synaptic complex (GO:0099545)	BP	1831
			RNF216	HGNC:21698	RNF216	ring finger protein 216	TRIAD3,UBCE7IP1,ZIN	GO:0099546	protein catabolic process, modulating synaptic transmission (GO:0099546)	BP	683
			NPTN	HGNC:17867	NPTN	neuroplastin	SDR1,GP55,GP65,NP65,NP55,SDFR1	GO:0099557	trans-synaptic signaling by trans-synaptic complex, modulating synaptic transmission (GO:0099557)	BP	24
			SEMA3A	HGNC:10723	SEMA3A	semaphorin 3A	SEMA1,SEMD,COLL-1,HSEMA-I,SEMAD	GO:0099558	maintenance of synapse structure (GO:0099558)	BP	3126
			PLXNA4	HGNC:9102	PLXNA4	plexin A4	KIAA1550,DKFZP434G0625PRO34003,FAYV2820,PLXNA4A,PLXNA4B	GO:0099558	maintenance of synapse structure (GO:0099558)	BP	3128
			APPL1	HGNC:24035	APPL1	adaptor protein, phosphotyrosine interacting with PH domain and leucine zipper 1	APPL	GO:0099558	maintenance of synapse structure (GO:0099558)	BP	4122
			IL1RAP	HGNC:5995	IL1RAP	interleukin 1 receptor accessory protein	IL-1RACP,IL1R3,C3ORF13	GO:0099560	synapse adhesion between pre- and post-synapse (GO:0099560)	BP	1822
			IL1RAP	HGNC:5995	IL1RAP	interleukin 1 receptor accessory protein	IL-1RACP,IL1R3,C3ORF13	GO:0099560	synapse adhesion between pre- and post-synapse (GO:0099560)	BP	1832
			PTPRD	HGNC:9668	PTPRD	protein tyrosine phosphatase receptor type D	PTPD,HPTP	GO:0099560	synapse adhesion between pre- and post-synapse (GO:0099560)	BP	2465
			PTPRD	HGNC:9668	PTPRD	protein tyrosine phosphatase receptor type D	PTPD,HPTP	GO:0099560	synapse adhesion between pre- and post-synapse (GO:0099560)	BP	2473
			PTPRD	HGNC:9668	PTPRD	protein tyrosine phosphatase receptor type D	PTPD,HPTP	GO:0099560	synapse adhesion between pre- and post-synapse (GO:0099560)	BP	2478
			EEA1	HGNC:3185	EEA1	early endosome antigen 1	ZFYVE2	GO:0099565	postsynaptic process involved in chemical synaptic transmission (GO:0099565)	BP	4125
			PPFIA2	HGNC:9246	PPFIA2	PTPRF interacting protein alpha 2		GO:0099572	postsynaptic specialization (GO:0099572)	CC	4175
			FBXL20	HGNC:24679	FBXL20	F-box and leucine rich repeat protein 20	MGC15482,FBL2,FBL20	GO:0099575	regulation of protein catabolic process at presynapse, modulating synaptic transmission (GO:0099575)	BP	668
			RNF19A	HGNC:13432	RNF19A	ring finger protein 19A, RBR E3 ubiquitin protein ligase	DORFIN,DKFZP566B1346,RNF19	GO:0099576	regulation of protein catabolic process at postsynapse, modulating synaptic transmission (GO:0099576)	BP	652
			USP8	HGNC:12631	USP8	ubiquitin specific peptidase 8	HUMORF8,KIAA0055,UBPY,SPG59	GO:0099576	regulation of protein catabolic process at postsynapse, modulating synaptic transmission (GO:0099576)	BP	2263
			FMR1	HGNC:3775	FMR1	FMRP translational regulator 1	FMRP,FRAXA,MGC87458,POF1,POF	GO:0099577	regulation of translation at presynapse, modulating synaptic transmission (GO:0099577)	BP	199
			FMR1	HGNC:3775	FMR1	FMRP translational regulator 1	FMRP,FRAXA,MGC87458,POF1,POF	GO:0099578	regulation of translation at postsynapse, modulating synaptic transmission (GO:0099578)	BP	200
			ADRB1	HGNC:285	ADRB1	adrenoceptor beta 1	ADRB1R	GO:0099579	G protein-coupled neurotransmitter receptor activity involved in regulation of postsynaptic membrane potential (GO:0099579)	BP	1096
			GABBR1	HGNC:4070	GABBR1	gamma-aminobutyric acid type B receptor subunit 1	HGB1A,GPRC3A	GO:0099579	G protein-coupled neurotransmitter receptor activity involved in regulation of postsynaptic membrane potential (GO:0099579)	BP	1587
			TSPOAP1	HGNC:16831	TSPOAP1	TSPO associated protein 1	PRAX-1,KIAA0612,RIM-BP1,RIMBP1,BZRAP1	GO:0099626	voltage-gated calcium channel activity involved in regulation of presynaptic cytosolic calcium levels (GO:0099626)	BP	308
			MYO5B	HGNC:7603	MYO5B	myosin VB	KIAA1119	GO:0099639	neurotransmitter receptor transport, endosome to plasma membrane (GO:0099639)	BP	1808
			DLG2	HGNC:2901	DLG2	discs large MAGUK scaffold protein 2	PSD-93,PSD93,CHAPSYN-110,PPP1R58	GO:0099645	neurotransmitter receptor localization to postsynaptic specialization membrane (GO:0099645)	BP	2595
			CNIH3	HGNC:26802	CNIH3	cornichon family AMPA receptor auxiliary protein 3	FLJ38993,CNIH-3	GO:0099645	neurotransmitter receptor localization to postsynaptic specialization membrane (GO:0099645)	BP	2696
			ERBB4	HGNC:3432	ERBB4	erb-b2 receptor tyrosine kinase 4	ALS19,HER4	GO:0099645	neurotransmitter receptor localization to postsynaptic specialization membrane (GO:0099645)	BP	3824
			SYT6	HGNC:18638	SYT6	synaptotagmin 6		GO:0099699	integral component of synaptic membrane (GO:0099699)	CC	1145
			TENT2	HGNC:26776	TENT2	terminal nucleotidyltransferase 2	FLJ38499,GLD2,TUT2,PAPD4	GO:0140235	RNA polyadenylation at postsynapse (GO:0140235)	BP	3871
			RPL10	HGNC:10298	RPL10	ribosomal protein L10	NOV,QM,DXS648E,DXS648,FLJ23544,L10	GO:0140236	translation at presynapse (GO:0140236)	BP	3497
			RPL27A	HGNC:10329	RPL27A	ribosomal protein L27a	L27A	GO:0140236	translation at presynapse (GO:0140236)	BP	3512
			AAK1	HGNC:19679	AAK1	AP2 associated kinase 1	KIAA1048,DKFZP686K16132	GO:0140238	presynaptic endocytosis (GO:0140238)	BP	4532
			AAK1	HGNC:19679	AAK1	AP2 associated kinase 1	KIAA1048,DKFZP686K16132	GO:0140238	presynaptic endocytosis (GO:0140238)	BP	4533
			RPL10	HGNC:10298	RPL10	ribosomal protein L10	NOV,QM,DXS648E,DXS648,FLJ23544,L10	GO:0140242	translation at postsynapse (GO:0140242)	BP	3595
			RPL27A	HGNC:10329	RPL27A	ribosomal protein L27a	L27A	GO:0140242	translation at postsynapse (GO:0140242)	BP	3611
			TENT2	HGNC:26776	TENT2	terminal nucleotidyltransferase 2	FLJ38499,GLD2,TUT2,PAPD4	GO:0140245	regulation of translation at postsynapse (GO:0140245)	BP	3873
			KLHL17	HGNC:24023	KLHL17	kelch like family member 17		GO:0140252	regulation protein catabolic process at postsynapse (GO:0140252)	BP	3039
			CUL3	HGNC:2553	CUL3	cullin 3		GO:0140252	regulation protein catabolic process at postsynapse (GO:0140252)	BP	3040
			CAST	HGNC:31922	ERC2	ELKS/RAB6-interacting/CAST family member 2	CAST,CAST1,KIAA0378,SPBC110,SPC110,ELKSL	GO:0150037	regulation of calcium-dependent activation of synaptic vesicle fusion (GO:0150037)	BP	3722
			SYT6	HGNC:18638	SYT6	synaptotagmin 6		GO:0150038	postsynaptic dense core vesicle exocytosis (GO:0150038)	BP	1155
			GABBR1	HGNC:4070	GABBR1	gamma-aminobutyric acid type B receptor subunit 1	HGB1A,GPRC3A	GO:0150047	G protein-coupled neurotransmitter receptor activity involved in regulation of presynaptic membrane potential (GO:0150047)	BP	1339
			SEPT7	HGNC:1717	SEPTIN7	septin 7	CDC3,SEPT7A,CDC10,SEPT7	GO:0150050	postsynaptic septin cytoskeleton (GO:0150050)	CC	2978
			MAPK10	HGNC:6872	MAPK10	mitogen-activated protein kinase 10	JNK3,P493F12,P54BSAPK,PRKM10	GO:0150051	postsynaptic Golgi apparatus (GO:0150051)	CC	2720
			PSD	HGNC:9507	PSD	pleckstrin and Sec7 domain containing	KIAA2011,TYL,PSD1,EFA6A,EFA6	GO:0150052	regulation of postsynapse assembly (GO:0150052)	BP	2460
			VPS35	HGNC:13487	VPS35	VPS35 retromer complex component	FLJ10752,MEM3,PARK17	GO:0150052	regulation of postsynapse assembly (GO:0150052)	BP	2654
			ACTB	HGNC:132	ACTB	actin beta		GO:1900242	regulation of synaptic vesicle endocytosis (GO:1900242)	BP	409
			VPS35	HGNC:13487	VPS35	VPS35 retromer complex component	FLJ10752,MEM3,PARK17	GO:1900242	regulation of synaptic vesicle endocytosis (GO:1900242)	BP	2663
			SYT11	HGNC:19239	SYT11	synaptotagmin 11	KIAA0080,MGC10881,MGC17226,DKFZP781D015	GO:1900242	regulation of synaptic vesicle endocytosis (GO:1900242)	BP	3785
			DMXL2	HGNC:2938	DMXL2	Dmx like 2	RC3,KIAA0856,DFNA71	GO:1901546	regulation of proton loading (GO:1901546)	BP	2178
			ARL8B	HGNC:25564	ARL8B	ADP ribosylation factor like GTPase 8B	FLJ10702,GIE1,ARL10C	GO:1903742	regulation of anterograde synaptic vesicle transport (GO:1903742)	BP	209
			GRIN2A	HGNC:4585	GRIN2A	glutamate ionotropic receptor NMDA type subunit 2A	GLUN2A,NMDAR2A	GO:1904315	transmitter-gated ion channel activity involved in regulation of postsynaptic membrane potential (GO:1904315)	BP	1970
			KCNC4	HGNC:6236	KCNC4	potassium voltage-gated channel subfamily C member 4	KV3.4,HKSHIIIC,C1ORF30	GO:1905030	voltage-gated ion channel activity involved in regulation of postsynaptic membrane potential (GO:1905030)	BP	176
			ITSN1	HGNC:6183	ITSN1	intersectin 1	SH3P17,MGC134948,MGC134949,SH3D1A,ITSN	GO:1905274	regulation of modification of postsynaptic actin cytoskeleton (GO:1905274)	BP	1179
			KALRN	HGNC:4814	KALRN	kalirin RhoGEF kinase	DUO,HS.8004,TRAD,DUET,KALIRIN,ARHGEF24,HAPIP	GO:1905274	regulation of modification of postsynaptic actin cytoskeleton (GO:1905274)	BP	2237
			IL1RAP	HGNC:5995	IL1RAP	interleukin 1 receptor accessory protein	IL-1RACP,IL1R3,C3ORF13	GO:1905606	regulation of presynapse assembly (GO:1905606)	BP	715
			IL1RAP	HGNC:5995	IL1RAP	interleukin 1 receptor accessory protein	IL-1RACP,IL1R3,C3ORF13	GO:1905606	regulation of presynapse assembly (GO:1905606)	BP	1828
			CBLN2	HGNC:1544	CBLN2	cerebellin 2 precursor		GO:1905606	regulation of presynapse assembly (GO:1905606)	BP	1937
			PLXNC1	HGNC:9106	PLXNC1	plexin C1	VESPR,CD232	GO:1905806	regulation of synapse disassembly (GO:1905806)	BP	3127
			PRKCA	HGNC:9393	PRKCA	protein kinase C alpha	PKCΑ,PKCA	GO:2000300	regulation of synaptic vesicle exocytosis (GO:2000300)	BP	70
			FBXL20	HGNC:24679	FBXL20	F-box and leucine rich repeat protein 20	MGC15482,FBL2,FBL20	GO:2000300	regulation of synaptic vesicle exocytosis (GO:2000300)	BP	456
			PPFIA2	HGNC:9246	PPFIA2	PTPRF interacting protein alpha 2		GO:2000300	regulation of synaptic vesicle exocytosis (GO:2000300)	BP	935
			GIT2	HGNC:4273	GIT2	GIT ArfGAP 2	KIAA0148,PKL	GO:2000300	regulation of synaptic vesicle exocytosis (GO:2000300)	BP	1921
			SLC6A8	HGNC:11055	SLC6A8	solute carrier family 6 member 8	CRTR,CT1	SYNGO:metabolism	metabolism	BP	775
			RPL10	HGNC:10298	RPL10	ribosomal protein L10	NOV,QM,DXS648E,DXS648,FLJ23544,L10	SYNGO:postsyn_ribosome	postsynaptic ribosome	CC	3132
			RPL27A	HGNC:10329	RPL27A	ribosomal protein L27a	L27A	SYNGO:postsyn_ribosome	postsynaptic ribosome	CC	3177
			RPS3	HGNC:10420	RPS3	ribosomal protein S3	FLJ26283,FLJ27450,MGC87870,S3	SYNGO:postsyn_ribosome	postsynaptic ribosome	CC	3238
			ITPR1	HGNC:6180	ITPR1	inositol 1,4,5-trisphosphate receptor type 1	INSP3R1,IP3R1,ACV,PPP1R94,SCA15,SCA16,SCA29	SYNGO:postsyn_ser_membrane_integral	integral component of postsynaptic SER membrane	CC	160
			RPL10	HGNC:10298	RPL10	ribosomal protein L10	NOV,QM,DXS648E,DXS648,FLJ23544,L10	SYNGO:presyn_ribosome	presynaptic ribosome	CC	3546
			RPL27A	HGNC:10329	RPL27A	ribosomal protein L27a	L27A	SYNGO:presyn_ribosome	presynaptic ribosome	CC	3561
			ITPR1	HGNC:6180	ITPR1	inositol 1,4,5-trisphosphate receptor type 1	INSP3R1,IP3R1,ACV,PPP1R94,SCA15,SCA16,SCA29	SYNGO:presyn_ser_membrane_integral	integral component of presynaptic SER membrane	CC	161
			SLC6A6	HGNC:11052	SLC6A6	solute carrier family 6 member 6	TAUT	SYNGO:transport	transport	BP	813
			NRN1	HGNC:17972	NRN1	neuritin 1	NRN	SYNGO:transport	transport	BP	2713

## Sheet: SynGODownregulated HD.CTR
miRNA downregulated target genes			your genelist input	gene hgnc_id	gene symbol	gene name	gene synonyms	GO term ID	GO term name	GO domain	SynGO annotation ID
hsa-miR-30b-3p	HD/CTR		SLC6A5	HGNC:11051	SLC6A5	solute carrier family 6 member 5	GLYT2,NET1	GO:0001504	neurotransmitter uptake (GO:0001504)	BP	740
hsa-miR-30d-3p			SLC6A11	HGNC:11044	SLC6A11	solute carrier family 6 member 11	GAT3	GO:0001504	neurotransmitter uptake (GO:0001504)	BP	763
			MARCKSL1	HGNC:7142	MARCKSL1	MARCKS like 1	F52,MACMARCKS,MLP1,MLP	GO:0008021	synaptic vesicle (GO:0008021)	CC	832
65 / 751 genes from your gene list were mapped to 65 unique SynGO annotated genes.			RAB21	HGNC:18263	RAB21	RAB21, member RAS oncogene family	KIAA0118	GO:0008089	anterograde axonal transport (GO:0008089)	BP	2391
60 genes have a Cellular Component annotation, 48 for Biological Processes			PAK1	HGNC:8590	PAK1	p21 (RAC1) activated kinase 1		GO:0014069	postsynaptic density (GO:0014069)	CC	500
			SPN	HGNC:9298	PPP1R9B	protein phosphatase 1 regulatory subunit 9B	SPN,SPINO,PPP1R6,PPP1R9	GO:0014069	postsynaptic density (GO:0014069)	CC	914
			PLEKHA5	HGNC:30036	PLEKHA5	pleckstrin homology domain containing A5	PEPP2,KIAA1686,FLJ10667	GO:0014069	postsynaptic density (GO:0014069)	CC	1665
			GRIP2	HGNC:23841	GRIP2	glutamate receptor interacting protein 2	KIAA1719	GO:0014069	postsynaptic density (GO:0014069)	CC	2145
			DVL1	HGNC:3084	DVL1	dishevelled segment polarity protein 1		GO:0014069	postsynaptic density (GO:0014069)	CC	2813
			DROSHA	HGNC:17904	DROSHA	drosha ribonuclease III	RNASE3L,ETOHI2,HSA242976,RN3,RNASEN	GO:0014069	postsynaptic density (GO:0014069)	CC	3051
			EEF2K	HGNC:24615	EEF2K	eukaryotic elongation factor 2 kinase	EEF-2K,CAMKIII	GO:0014069	postsynaptic density (GO:0014069)	CC	3055
			LZTS3	HGNC:30139	LZTS3	leucine zipper tumor suppressor family member 3	PROSAPIP1,KIAA0552	GO:0014069	postsynaptic density (GO:0014069)	CC	3062
			GRK3	HGNC:290	GRK3	G protein-coupled receptor kinase 3	BARK2,ADRBK2	GO:0014069	postsynaptic density (GO:0014069)	CC	3066
			VAMP1	HGNC:12642	VAMP1	vesicle associated membrane protein 1	VAMP-1,SYB1	GO:0016082	synaptic vesicle priming (GO:0016082)	BP	270
			CAST	HGNC:31922	ERC2	ELKS/RAB6-interacting/CAST family member 2	CAST,CAST1,KIAA0378,SPBC110,SPC110,ELKSL	GO:0016082	synaptic vesicle priming (GO:0016082)	BP	332
			CAST	HGNC:31922	ERC2	ELKS/RAB6-interacting/CAST family member 2	CAST,CAST1,KIAA0378,SPBC110,SPC110,ELKSL	GO:0016082	synaptic vesicle priming (GO:0016082)	BP	3740
			VAMP1	HGNC:12642	VAMP1	vesicle associated membrane protein 1	VAMP-1,SYB1	GO:0030285	integral component of synaptic vesicle membrane (GO:0030285)	CC	276
			SYP	HGNC:11506	SYP	synaptophysin	MRX96	GO:0030285	integral component of synaptic vesicle membrane (GO:0030285)	CC	1136
			SYNGR1	HGNC:11498	SYNGR1	synaptogyrin 1		GO:0030285	integral component of synaptic vesicle membrane (GO:0030285)	CC	1164
			SV2C	HGNC:30670	SV2C	synaptic vesicle glycoprotein 2C		GO:0030285	integral component of synaptic vesicle membrane (GO:0030285)	CC	1236
			SYT2	HGNC:11510	SYT2	synaptotagmin 2		GO:0030285	integral component of synaptic vesicle membrane (GO:0030285)	CC	1612
			SYNGR1	HGNC:11498	SYNGR1	synaptogyrin 1		GO:0030285	integral component of synaptic vesicle membrane (GO:0030285)	CC	3966
			VAMP1	HGNC:12642	VAMP1	vesicle associated membrane protein 1	VAMP-1,SYB1	GO:0031630	regulation of synaptic vesicle fusion to presynaptic active zone membrane (GO:0031630)	BP	277
			CAST	HGNC:31922	ERC2	ELKS/RAB6-interacting/CAST family member 2	CAST,CAST1,KIAA0378,SPBC110,SPC110,ELKSL	GO:0031630	regulation of synaptic vesicle fusion to presynaptic active zone membrane (GO:0031630)	BP	4121
			PRRT2	HGNC:30500	PRRT2	proline rich transmembrane protein 2	FLJ25513,DKFZP547J199,IFITMD1,FICCA,DSPB3,PKC,EKD1,ICCA,DYT10	GO:0042734	presynaptic membrane (GO:0042734)	CC	4108
			RAB21	HGNC:18263	RAB21	RAB21, member RAS oncogene family	KIAA0118	GO:0045202	synapse (GO:0045202)	CC	244
			SLC6A11	HGNC:11044	SLC6A11	solute carrier family 6 member 11	GAT3	GO:0045202	synapse (GO:0045202)	CC	644
			FBXL20	HGNC:24679	FBXL20	F-box and leucine rich repeat protein 20	MGC15482,FBL2,FBL20	GO:0045202	synapse (GO:0045202)	CC	667
			CORO1A	HGNC:2252	CORO1A	coronin 1A	HCORO1,P57,CORONIN-1	GO:0045202	synapse (GO:0045202)	CC	2294
			YWHAQ	HGNC:12854	YWHAQ	tyrosine 3-monooxygenase/tryptophan 5-monooxygenase activation protein theta	HS1,14-3-3	GO:0045202	synapse (GO:0045202)	CC	2349
			RPL15	HGNC:10306	RPL15	ribosomal protein L15	RPL10,RPLY10,RPYL10,EC45,L15	GO:0045202	synapse (GO:0045202)	CC	3146
			RPL32	HGNC:10336	RPL32	ribosomal protein L32	L32	GO:0045202	synapse (GO:0045202)	CC	3166
			HNRNPL	HGNC:5045	HNRNPL	heterogeneous nuclear ribonucleoprotein L	HNRPL	GO:0045202	synapse (GO:0045202)	CC	3902
			PACSIN1	HGNC:8570	PACSIN1	protein kinase C and casein kinase substrate in neurons 1	SDPI	GO:0048488	synaptic vesicle endocytosis (GO:0048488)	BP	735
			GRM5	HGNC:4597	GRM5	glutamate metabotropic receptor 5	MGLUR5,GPRC1E,MGLU5,PPP1R86	GO:0050804	modulation of chemical synaptic transmission (GO:0050804)	BP	2064
			PFN2	HGNC:8882	PFN2	profilin 2		GO:0050804	modulation of chemical synaptic transmission (GO:0050804)	BP	3697
			RIMS3	HGNC:21292	RIMS3	regulating synaptic membrane exocytosis 3	RIM3,NIM3	GO:0050807	regulation of synapse organization (GO:0050807)	BP	327
			DAG1	HGNC:2666	DAG1	dystroglycan 1	A3A,156DAG,AGRNR,DAG	GO:0050807	regulation of synapse organization (GO:0050807)	BP	1884
			NTN1	HGNC:8029	NTN1	netrin 1	NTN1L	GO:0051963	regulation of synapse assembly (GO:0051963)	BP	1471
			NOS1	HGNC:7872	NOS1	nitric oxide synthase 1	NNOS,NOS	GO:0060078	regulation of postsynaptic membrane potential (GO:0060078)	BP	3699
			PAK1	HGNC:8590	PAK1	p21 (RAC1) activated kinase 1		GO:0090128	regulation of synapse maturation (GO:0090128)	BP	1893
			SYN2	HGNC:11495	SYN2	synapsin II	SYNII,SYNIIA,SYNIIB	GO:0097091	synaptic vesicle clustering (GO:0097091)	BP	1158
			NTRK3	HGNC:8033	NTRK3	neurotrophic receptor tyrosine kinase 3	TRKC	GO:0097107	postsynaptic density assembly (GO:0097107)	BP	1844
			NRXN3	HGNC:8010	NRXN3	neurexin 3	KIAA0743,C14ORF60	GO:0097107	postsynaptic density assembly (GO:0097107)	BP	3100
			SYNGR1	HGNC:11498	SYNGR1	synaptogyrin 1		GO:0098693	regulation of synaptic vesicle cycle (GO:0098693)	BP	1165
			SYNGR1	HGNC:11498	SYNGR1	synaptogyrin 1		GO:0098693	regulation of synaptic vesicle cycle (GO:0098693)	BP	3967
			SLC2A4	HGNC:11009	SLC2A4	solute carrier family 2 member 4	GLUT4	GO:0098694	regulation of synaptic vesicle budding from presynaptic endocytic zone membrane (GO:0098694)	BP	305
			DAG1	HGNC:2666	DAG1	dystroglycan 1	A3A,156DAG,AGRNR,DAG	GO:0098696	regulation of neurotransmitter receptor localization to postsynaptic specialization membrane (GO:0098696)	BP	1745
			PAK1	HGNC:8590	PAK1	p21 (RAC1) activated kinase 1		GO:0098696	regulation of neurotransmitter receptor localization to postsynaptic specialization membrane (GO:0098696)	BP	2432
			PAK1	HGNC:8590	PAK1	p21 (RAC1) activated kinase 1		GO:0098696	regulation of neurotransmitter receptor localization to postsynaptic specialization membrane (GO:0098696)	BP	2433
			FBXO45	HGNC:29148	FBXO45	F-box protein 45	FBX45	GO:0098793	presynapse (GO:0098793)	CC	33
			FBXO45	HGNC:29148	FBXO45	F-box protein 45	FBX45	GO:0098793	presynapse (GO:0098793)	CC	34
			SLC2A4	HGNC:11009	SLC2A4	solute carrier family 2 member 4	GLUT4	GO:0098793	presynapse (GO:0098793)	CC	304
			PFN2	HGNC:8882	PFN2	profilin 2		GO:0098793	presynapse (GO:0098793)	CC	822
			SEPT3	HGNC:10750	SEPTIN3	septin 3	SEP3,SEPT3	GO:0098793	presynapse (GO:0098793)	CC	1009
			DVL1	HGNC:3084	DVL1	dishevelled segment polarity protein 1		GO:0098793	presynapse (GO:0098793)	CC	1668
			VAMP1	HGNC:12642	VAMP1	vesicle associated membrane protein 1	VAMP-1,SYB1	GO:0098793	presynapse (GO:0098793)	CC	2428
			AAK1	HGNC:19679	AAK1	AP2 associated kinase 1	KIAA1048,DKFZP686K16132	GO:0098793	presynapse (GO:0098793)	CC	2504
			GRK3	HGNC:290	GRK3	G protein-coupled receptor kinase 3	BARK2,ADRBK2	GO:0098793	presynapse (GO:0098793)	CC	3067
			PFN2	HGNC:8882	PFN2	profilin 2		GO:0098794	postsynapse (GO:0098794)	CC	800
			PSD2	HGNC:19092	PSD2	pleckstrin and Sec7 domain containing 2	DKFZP761B0514,EFA6C	GO:0098794	postsynapse (GO:0098794)	CC	1359
			EIF4B	HGNC:3285	EIF4B	eukaryotic translation initiation factor 4B		GO:0098794	postsynapse (GO:0098794)	CC	1367
			PAK1	HGNC:8590	PAK1	p21 (RAC1) activated kinase 1		GO:0098794	postsynapse (GO:0098794)	CC	1377
			CDH1	HGNC:1748	CDH1	cadherin 1	UVOMORULIN,CD324,UVO	GO:0098794	postsynapse (GO:0098794)	CC	1599
			SLC6A5	HGNC:11051	SLC6A5	solute carrier family 6 member 5	GLYT2,NET1	GO:0098810	neurotransmitter reuptake (GO:0098810)	BP	810
			CAST	HGNC:31922	ERC2	ELKS/RAB6-interacting/CAST family member 2	CAST,CAST1,KIAA0378,SPBC110,SPC110,ELKSL	GO:0098831	presynaptic active zone cytoplasmic component (GO:0098831)	CC	330
			CAST	HGNC:31922	ERC2	ELKS/RAB6-interacting/CAST family member 2	CAST,CAST1,KIAA0378,SPBC110,SPC110,ELKSL	GO:0098831	presynaptic active zone cytoplasmic component (GO:0098831)	CC	2736
			PACSIN1	HGNC:8570	PACSIN1	protein kinase C and casein kinase substrate in neurons 1	SDPI	GO:0098833	presynaptic endocytic zone (GO:0098833)	CC	1700
			PACSIN1	HGNC:8570	PACSIN1	protein kinase C and casein kinase substrate in neurons 1	SDPI	GO:0098839	postsynaptic density membrane (GO:0098839)	CC	2848
			SYN2	HGNC:11495	SYN2	synapsin II	SYNII,SYNIIA,SYNIIB	GO:0098850	extrinsic component of synaptic vesicle membrane (GO:0098850)	CC	1159
			SYN2	HGNC:11495	SYN2	synapsin II	SYNII,SYNIIA,SYNIIB	GO:0098850	extrinsic component of synaptic vesicle membrane (GO:0098850)	CC	1232
			CAST	HGNC:31922	ERC2	ELKS/RAB6-interacting/CAST family member 2	CAST,CAST1,KIAA0378,SPBC110,SPC110,ELKSL	GO:0098882	structural constituent of active zone (GO:0098882)	BP	403
			PFN2	HGNC:8882	PFN2	profilin 2		GO:0098885	modification of postsynaptic actin cytoskeleton (GO:0098885)	BP	1791
			GRIP2	HGNC:23841	GRIP2	glutamate receptor interacting protein 2	KIAA1719	GO:0098887	neurotransmitter receptor transport, endosome to postsynaptic membrane (GO:0098887)	BP	1801
			MPP2	HGNC:7220	MPP2	membrane palmitoylated protein 2	DKFZP761D0712,DLG2	GO:0098919	structural constituent of postsynaptic density (GO:0098919)	BP	2583
			MPP2	HGNC:7220	MPP2	membrane palmitoylated protein 2	DKFZP761D0712,DLG2	GO:0098919	structural constituent of postsynaptic density (GO:0098919)	BP	2585
			DLG2	HGNC:2901	DLG2	discs large MAGUK scaffold protein 2	PSD-93,PSD93,CHAPSYN-110,PPP1R58	GO:0098919	structural constituent of postsynaptic density (GO:0098919)	BP	2728
			DAGLA	HGNC:1165	DAGLA	diacylglycerol lipase alpha	KIAA0659,NSDDR,DAGLALPHA,C11ORF11	GO:0098921	retrograde trans-synaptic signaling by endocannabinoid (GO:0098921)	BP	2114
			DAG1	HGNC:2666	DAG1	dystroglycan 1	A3A,156DAG,AGRNR,DAG	GO:0098942	retrograde trans-synaptic signaling by trans-synaptic protein complex (GO:0098942)	BP	1885
			SHISA7	HGNC:35409	SHISA7	shisa family member 7		GO:0098962	regulation of postsynaptic neurotransmitter receptor activity (GO:0098962)	BP	2345
			SHISA6	HGNC:34491	SHISA6	shisa family member 6	FLJ45455	GO:0098962	regulation of postsynaptic neurotransmitter receptor activity (GO:0098962)	BP	2350
			SHISA6	HGNC:34491	SHISA6	shisa family member 6	FLJ45455	GO:0098970	postsynaptic neurotransmitter receptor diffusion trapping (GO:0098970)	BP	2343
			SCG2	HGNC:10575	SCG2	secretogranin II	CHGC,SGII,SN	GO:0098992	neuronal dense core vesicle (GO:0098992)	CC	2132
			SCG2	HGNC:10575	SCG2	secretogranin II	CHGC,SGII,SN	GO:0098992	neuronal dense core vesicle (GO:0098992)	CC	4017
			NPY1R	HGNC:7956	NPY1R	neuropeptide Y receptor Y1	NPYR	GO:0098992	neuronal dense core vesicle (GO:0098992)	CC	4035
			DVL1	HGNC:3084	DVL1	dishevelled segment polarity protein 1		GO:0098992	neuronal dense core vesicle (GO:0098992)	CC	4046
			RAB5B	HGNC:9784	RAB5B	RAB5B, member RAS oncogene family		GO:0098993	anchored component of synaptic vesicle membrane (GO:0098993)	CC	127
			MARCKSL1	HGNC:7142	MARCKSL1	MARCKS like 1	F52,MACMARCKS,MLP1,MLP	GO:0099026	anchored component of presynaptic membrane (GO:0099026)	CC	831
			DLG2	HGNC:2901	DLG2	discs large MAGUK scaffold protein 2	PSD-93,PSD93,CHAPSYN-110,PPP1R58	GO:0099031	anchored component of postsynaptic density membrane (GO:0099031)	CC	2050
			MPP2	HGNC:7220	MPP2	membrane palmitoylated protein 2	DKFZP761D0712,DLG2	GO:0099031	anchored component of postsynaptic density membrane (GO:0099031)	CC	2584
			DVL1	HGNC:3084	DVL1	dishevelled segment polarity protein 1		GO:0099054	presynapse assembly (GO:0099054)	BP	352
			GRM5	HGNC:4597	GRM5	glutamate metabotropic receptor 5	MGLUR5,GPRC1E,MGLU5,PPP1R86	GO:0099055	integral component of postsynaptic membrane (GO:0099055)	CC	217
			SLC6A11	HGNC:11044	SLC6A11	solute carrier family 6 member 11	GAT3	GO:0099055	integral component of postsynaptic membrane (GO:0099055)	CC	769
			SLC8A1	HGNC:11068	SLC8A1	solute carrier family 8 member A1	NCX1	GO:0099055	integral component of postsynaptic membrane (GO:0099055)	CC	841
			NTRK3	HGNC:8033	NTRK3	neurotrophic receptor tyrosine kinase 3	TRKC	GO:0099055	integral component of postsynaptic membrane (GO:0099055)	CC	1842
			DAGLA	HGNC:1165	DAGLA	diacylglycerol lipase alpha	KIAA0659,NSDDR,DAGLALPHA,C11ORF11	GO:0099055	integral component of postsynaptic membrane (GO:0099055)	CC	2136
			CADM3	HGNC:17601	CADM3	cell adhesion molecule 3	BIGR,FLJ10698,TSLL1,NECL1,SYNCAM3,NECL-1,IGSF4B	GO:0099056	integral component of presynaptic membrane (GO:0099056)	CC	236
			KCNJ6	HGNC:6267	KCNJ6	potassium inwardly rectifying channel subfamily J member 6	KIR3.2,GIRK2,KATP2,BIR1,HIGIRK2,KCNJ7	GO:0099056	integral component of presynaptic membrane (GO:0099056)	CC	285
			SLC6A5	HGNC:11051	SLC6A5	solute carrier family 6 member 5	GLYT2,NET1	GO:0099056	integral component of presynaptic membrane (GO:0099056)	CC	334
			SLC6A5	HGNC:11051	SLC6A5	solute carrier family 6 member 5	GLYT2,NET1	GO:0099056	integral component of presynaptic membrane (GO:0099056)	CC	738
			SLC6A11	HGNC:11044	SLC6A11	solute carrier family 6 member 11	GAT3	GO:0099056	integral component of presynaptic membrane (GO:0099056)	CC	768
			SLC6A11	HGNC:11044	SLC6A11	solute carrier family 6 member 11	GAT3	GO:0099056	integral component of presynaptic membrane (GO:0099056)	CC	1911
			PRRT2	HGNC:30500	PRRT2	proline rich transmembrane protein 2	FLJ25513,DKFZP547J199,IFITMD1,FICCA,DSPB3,PKC,EKD1,ICCA,DYT10	GO:0099056	integral component of presynaptic membrane (GO:0099056)	CC	1953
			NPY1R	HGNC:7956	NPY1R	neuropeptide Y receptor Y1	NPYR	GO:0099056	integral component of presynaptic membrane (GO:0099056)	CC	3803
			SHISA7	HGNC:35409	SHISA7	shisa family member 7		GO:0099060	integral component of postsynaptic specialization membrane (GO:0099060)	CC	2344
			KCNB1	HGNC:6231	KCNB1	potassium voltage-gated channel subfamily B member 1	KV2.1	GO:0099060	integral component of postsynaptic specialization membrane (GO:0099060)	CC	3023
			SHISA6	HGNC:34491	SHISA6	shisa family member 6	FLJ45455	GO:0099061	integral component of postsynaptic density membrane (GO:0099061)	CC	2342
			KCNAB2	HGNC:6229	KCNAB2	potassium voltage-gated channel subfamily A regulatory beta subunit 2	AKR6A5,KCNA2B,HKVBETA2.1,HKVBETA2.2	GO:0099061	integral component of postsynaptic density membrane (GO:0099061)	CC	3037
			NRXN3	HGNC:8010	NRXN3	neurexin 3	KIAA0743,C14ORF60	GO:0099072	regulation of postsynaptic membrane neurotransmitter receptor levels (GO:0099072)	BP	896
			NRXN3	HGNC:8010	NRXN3	neurexin 3	KIAA0743,C14ORF60	GO:0099072	regulation of postsynaptic membrane neurotransmitter receptor levels (GO:0099072)	BP	3668
			NOS1	HGNC:7872	NOS1	nitric oxide synthase 1	NNOS,NOS	GO:0099091	postsynaptic specialization, intracellular component (GO:0099091)	CC	1802
			LYN	HGNC:6735	LYN	LYN proto-oncogene, Src family tyrosine kinase	JTK8	GO:0099091	postsynaptic specialization, intracellular component (GO:0099091)	CC	1906
			NOS1	HGNC:7872	NOS1	nitric oxide synthase 1	NNOS,NOS	GO:0099092	postsynaptic density, intracellular component (GO:0099092)	CC	1948
			NR3C1	HGNC:7978	NR3C1	nuclear receptor subfamily 3 group C member 1	GR,GRL	GO:0099092	postsynaptic density, intracellular component (GO:0099092)	CC	2546
			GRIP2	HGNC:23841	GRIP2	glutamate receptor interacting protein 2	KIAA1719	GO:0099092	postsynaptic density, intracellular component (GO:0099092)	CC	2966
			CRIPT	HGNC:14312	CRIPT	CXXC repeat containing interactor of PDZ3 domain	HSPC139	GO:0099092	postsynaptic density, intracellular component (GO:0099092)	CC	3021
			KSR2	HGNC:19701	CNKSR2	connector enhancer of kinase suppressor of Ras 2	KIAA0902,CNK2,KSR2	GO:0099147	extrinsic component of postsynaptic density membrane (GO:0099147)	CC	2365
			KSR2	HGNC:19701	CNKSR2	connector enhancer of kinase suppressor of Ras 2	KIAA0902,CNK2,KSR2	GO:0099147	extrinsic component of postsynaptic density membrane (GO:0099147)	CC	3118
			PACSIN1	HGNC:8570	PACSIN1	protein kinase C and casein kinase substrate in neurons 1	SDPI	GO:0099149	regulation of postsynaptic neurotransmitter receptor endocytosis (GO:0099149)	BP	2660
			PACSIN1	HGNC:8570	PACSIN1	protein kinase C and casein kinase substrate in neurons 1	SDPI	GO:0099149	regulation of postsynaptic neurotransmitter receptor endocytosis (GO:0099149)	BP	2907
			CRIPT	HGNC:14312	CRIPT	CXXC repeat containing interactor of PDZ3 domain	HSPC139	GO:0099151	regulation of postsynaptic density assembly (GO:0099151)	BP	3022
			EVI5	HGNC:3501	EVI5	ecotropic viral integration site 5	NB4S	GO:0099161	regulation of presynaptic dense core vesicle exocytosis (GO:0099161)	BP	4073
			NOS1	HGNC:7872	NOS1	nitric oxide synthase 1	NNOS,NOS	GO:0099163	synaptic signaling by nitric oxide (GO:0099163)	BP	1803
			PFN2	HGNC:8882	PFN2	profilin 2		GO:0099171	presynaptic modulation of chemical synaptic transmission (GO:0099171)	BP	801
			NRXN3	HGNC:8010	NRXN3	neurexin 3	KIAA0743,C14ORF60	GO:0099171	presynaptic modulation of chemical synaptic transmission (GO:0099171)	BP	897
			NRXN3	HGNC:8010	NRXN3	neurexin 3	KIAA0743,C14ORF60	GO:0099171	presynaptic modulation of chemical synaptic transmission (GO:0099171)	BP	1770
			KSR2	HGNC:19701	CNKSR2	connector enhancer of kinase suppressor of Ras 2	KIAA0902,CNK2,KSR2	GO:0099173	postsynapse organization (GO:0099173)	BP	2788
			DVL1	HGNC:3084	DVL1	dishevelled segment polarity protein 1		GO:0099173	postsynapse organization (GO:0099173)	BP	2814
			DVL1	HGNC:3084	DVL1	dishevelled segment polarity protein 1		GO:0099175	regulation of postsynapse organization (GO:0099175)	BP	2989
			SYT2	HGNC:11510	SYT2	synaptotagmin 2		GO:0099502	calcium-dependent activation of synaptic vesicle fusion (GO:0099502)	BP	1614
			SYN2	HGNC:11495	SYN2	synapsin II	SYNII,SYNIIA,SYNIIB	GO:0099504	synaptic vesicle cycle (GO:0099504)	BP	1467
			KCNJ6	HGNC:6267	KCNJ6	potassium inwardly rectifying channel subfamily J member 6	KIR3.2,GIRK2,KATP2,BIR1,HIGIRK2,KCNJ7	GO:0099508	voltage-gated ion channel activity involved in regulation of presynaptic membrane potential (GO:0099508)	BP	288
			MARCKSL1	HGNC:7142	MARCKSL1	MARCKS like 1	F52,MACMARCKS,MLP1,MLP	GO:0099509	regulation of presynaptic cytosolic calcium levels (GO:0099509)	BP	834
			CAST	HGNC:31922	ERC2	ELKS/RAB6-interacting/CAST family member 2	CAST,CAST1,KIAA0378,SPBC110,SPC110,ELKSL	GO:0099509	regulation of presynaptic cytosolic calcium levels (GO:0099509)	BP	3721
			NPY1R	HGNC:7956	NPY1R	neuropeptide Y receptor Y1	NPYR	GO:0099509	regulation of presynaptic cytosolic calcium levels (GO:0099509)	BP	3802
			PRKCA	HGNC:9393	PRKCA	protein kinase C alpha	PKCΑ,PKCA	GO:0099523	presynaptic cytosol (GO:0099523)	CC	68
			FBXO45	HGNC:29148	FBXO45	F-box protein 45	FBX45	GO:0099523	presynaptic cytosol (GO:0099523)	CC	648
			MARCKSL1	HGNC:7142	MARCKSL1	MARCKS like 1	F52,MACMARCKS,MLP1,MLP	GO:0099523	presynaptic cytosol (GO:0099523)	CC	833
			GDI1	HGNC:4226	GDI1	GDP dissociation inhibitor 1	RABGDIA,XAP-4,OPHN2,FLJ41411,MRX48,MRX41,GDIL	GO:0099523	presynaptic cytosol (GO:0099523)	CC	2732
			RIMS3	HGNC:21292	RIMS3	regulating synaptic membrane exocytosis 3	RIM3,NIM3	GO:0099524	postsynaptic cytosol (GO:0099524)	CC	77
			FBXO45	HGNC:29148	FBXO45	F-box protein 45	FBX45	GO:0099524	postsynaptic cytosol (GO:0099524)	CC	120
			DAG1	HGNC:2666	DAG1	dystroglycan 1	A3A,156DAG,AGRNR,DAG	GO:0099524	postsynaptic cytosol (GO:0099524)	CC	2411
			RAB5B	HGNC:9784	RAB5B	RAB5B, member RAS oncogene family		GO:0099525	presynaptic dense core vesicle exocytosis (GO:0099525)	BP	4068
			NRXN3	HGNC:8010	NRXN3	neurexin 3	KIAA0743,C14ORF60	GO:0099537	trans-synaptic signaling (GO:0099537)	BP	3674
			NRXN3	HGNC:8010	NRXN3	neurexin 3	KIAA0743,C14ORF60	GO:0099537	trans-synaptic signaling (GO:0099537)	BP	3675
			NPY1R	HGNC:7956	NPY1R	neuropeptide Y receptor Y1	NPYR	GO:0099538	synaptic signaling via neuropeptide (GO:0099538)	BP	4055
			PLXNA4	HGNC:9102	PLXNA4	plexin A4	KIAA1550,DKFZP434G0625PRO34003,FAYV2820,PLXNA4A,PLXNA4B	GO:0099558	maintenance of synapse structure (GO:0099558)	BP	3128
			FBXL20	HGNC:24679	FBXL20	F-box and leucine rich repeat protein 20	MGC15482,FBL2,FBL20	GO:0099575	regulation of protein catabolic process at presynapse, modulating synaptic transmission (GO:0099575)	BP	668
			CDH1	HGNC:1748	CDH1	cadherin 1	UVOMORULIN,CD324,UVO	GO:0099576	regulation of protein catabolic process at postsynapse, modulating synaptic transmission (GO:0099576)	BP	1601
			DLG2	HGNC:2901	DLG2	discs large MAGUK scaffold protein 2	PSD-93,PSD93,CHAPSYN-110,PPP1R58	GO:0099645	neurotransmitter receptor localization to postsynaptic specialization membrane (GO:0099645)	BP	2595
			NRXN3	HGNC:8010	NRXN3	neurexin 3	KIAA0743,C14ORF60	GO:0099645	neurotransmitter receptor localization to postsynaptic specialization membrane (GO:0099645)	BP	3098
			RPL15	HGNC:10306	RPL15	ribosomal protein L15	RPL10,RPLY10,RPYL10,EC45,L15	GO:0140236	translation at presynapse (GO:0140236)	BP	3505
			RPL32	HGNC:10336	RPL32	ribosomal protein L32	L32	GO:0140236	translation at presynapse (GO:0140236)	BP	3515
			AAK1	HGNC:19679	AAK1	AP2 associated kinase 1	KIAA1048,DKFZP686K16132	GO:0140238	presynaptic endocytosis (GO:0140238)	BP	4532
			AAK1	HGNC:19679	AAK1	AP2 associated kinase 1	KIAA1048,DKFZP686K16132	GO:0140238	presynaptic endocytosis (GO:0140238)	BP	4533
			RPL15	HGNC:10306	RPL15	ribosomal protein L15	RPL10,RPLY10,RPYL10,EC45,L15	GO:0140242	translation at postsynapse (GO:0140242)	BP	3603
			RPL32	HGNC:10336	RPL32	ribosomal protein L32	L32	GO:0140242	translation at postsynapse (GO:0140242)	BP	3614
			EEF2K	HGNC:24615	EEF2K	eukaryotic elongation factor 2 kinase	EEF-2K,CAMKIII	GO:0140245	regulation of translation at postsynapse (GO:0140245)	BP	2946
			PAK1	HGNC:8590	PAK1	p21 (RAC1) activated kinase 1		GO:0150036	regulation of trans-synaptic signaling by endocannabinoid, modulating synaptic transmission (GO:0150036)	BP	2392
			PRRT2	HGNC:30500	PRRT2	proline rich transmembrane protein 2	FLJ25513,DKFZP547J199,IFITMD1,FICCA,DSPB3,PKC,EKD1,ICCA,DYT10	GO:0150037	regulation of calcium-dependent activation of synaptic vesicle fusion (GO:0150037)	BP	2442
			CAST	HGNC:31922	ERC2	ELKS/RAB6-interacting/CAST family member 2	CAST,CAST1,KIAA0378,SPBC110,SPC110,ELKSL	GO:0150037	regulation of calcium-dependent activation of synaptic vesicle fusion (GO:0150037)	BP	3722
			LZTS3	HGNC:30139	LZTS3	leucine zipper tumor suppressor family member 3	PROSAPIP1,KIAA0552	GO:0150052	regulation of postsynapse assembly (GO:0150052)	BP	3063
			CHRNB4	HGNC:1964	CHRNB4	cholinergic receptor nicotinic beta 4 subunit		GO:1904315	transmitter-gated ion channel activity involved in regulation of postsynaptic membrane potential (GO:1904315)	BP	1984
			SLC8A1	HGNC:11068	SLC8A1	solute carrier family 8 member A1	NCX1	GO:1905060	calcium:cation antiporter activity involved in regulation of postsynaptic cytosolic calcium ion levels (GO:1905060)	BP	839
			NTRK3	HGNC:8033	NTRK3	neurotrophic receptor tyrosine kinase 3	TRKC	GO:1905606	regulation of presynapse assembly (GO:1905606)	BP	1845
			PRKCA	HGNC:9393	PRKCA	protein kinase C alpha	PKCΑ,PKCA	GO:2000300	regulation of synaptic vesicle exocytosis (GO:2000300)	BP	70
			FBXL20	HGNC:24679	FBXL20	F-box and leucine rich repeat protein 20	MGC15482,FBL2,FBL20	GO:2000300	regulation of synaptic vesicle exocytosis (GO:2000300)	BP	456
			SYP	HGNC:11506	SYP	synaptophysin	MRX96	GO:2000300	regulation of synaptic vesicle exocytosis (GO:2000300)	BP	1134
			SV2C	HGNC:30670	SV2C	synaptic vesicle glycoprotein 2C		GO:2000300	regulation of synaptic vesicle exocytosis (GO:2000300)	BP	1207
			DVL1	HGNC:3084	DVL1	dishevelled segment polarity protein 1		GO:2000300	regulation of synaptic vesicle exocytosis (GO:2000300)	BP	2808
			FBXO45	HGNC:29148	FBXO45	F-box protein 45	FBX45	GO:2000300	regulation of synaptic vesicle exocytosis (GO:2000300)	BP	3716
			NPY1R	HGNC:7956	NPY1R	neuropeptide Y receptor Y1	NPYR	GO:2000300	regulation of synaptic vesicle exocytosis (GO:2000300)	BP	3827
			RPL15	HGNC:10306	RPL15	ribosomal protein L15	RPL10,RPLY10,RPYL10,EC45,L15	SYNGO:postsyn_ribosome	postsynaptic ribosome	CC	3147
			RPL32	HGNC:10336	RPL32	ribosomal protein L32	L32	SYNGO:postsyn_ribosome	postsynaptic ribosome	CC	3183
			RPL15	HGNC:10306	RPL15	ribosomal protein L15	RPL10,RPLY10,RPYL10,EC45,L15	SYNGO:presyn_ribosome	presynaptic ribosome	CC	3554
			RPL32	HGNC:10336	RPL32	ribosomal protein L32	L32	SYNGO:presyn_ribosome	presynaptic ribosome	CC	3564

## Sheet: SynGO Downregulated HD.pHD
miRNA downregulated target genes	HD/pHD		your genelist input	gene hgnc_id	gene symbol	gene name	gene synonyms	GO term ID	GO term name	GO domain	SynGO annotation ID				Cellular Component ontology terms
hsa-miR-184			STXBP5	HGNC:19665	STXBP5	syntaxin binding protein 5	TOMOSYN,LLGL3	GO:0008021	synaptic vesicle (GO:0008021)	CC	1250				Ontology term	Gene count	p-value	q-value
hsa-miR-129-2-3p			DGKI	HGNC:2855	DGKI	diacylglycerol kinase iota	DGK-IOTA	GO:0008021	synaptic vesicle (GO:0008021)	CC	2374				postsynaptic specialization	23	1.67e-6	2.84e-5
hsa-miR-210-3p			VTI1A	HGNC:17792	VTI1A	vesicle transport through interaction with t-SNAREs 1A	MVTI1,VTI1-RP2	GO:0008021	synaptic vesicle (GO:0008021)	CC	4162				synapse	49	5.11e-6	4.34e-5
			STXBP5	HGNC:19665	STXBP5	syntaxin binding protein 5	TOMOSYN,LLGL3	GO:0010807	regulation of synaptic vesicle priming (GO:0010807)	BP	1142				postsynapse	31	5.73e-5	3.24e-4
54 / 408 genes from your gene list were mapped to 54 unique SynGO annotated genes.			STXBP5	HGNC:19665	STXBP5	syntaxin binding protein 5	TOMOSYN,LLGL3	GO:0010807	regulation of synaptic vesicle priming (GO:0010807)	BP	1382				postsynaptic density	17	1.05e-4	4.46e-4
49 genes have a Cellular Component annotation, 39 for Biological Processes			STXBP5	HGNC:19665	STXBP5	syntaxin binding protein 5	TOMOSYN,LLGL3	GO:0010807	regulation of synaptic vesicle priming (GO:0010807)	BP	1384				presynaptic active zone membrane	6	2.65e-3	9.01e-3
			STXBP5	HGNC:19665	STXBP5	syntaxin binding protein 5	TOMOSYN,LLGL3	GO:0010807	regulation of synaptic vesicle priming (GO:0010807)	BP	2606
5 Cellular Component terms are significantly enriched at 1% FDR (testing terms with at least three matching input genes), 5 for Biological Processes.			HOMER2	HGNC:17513	HOMER2	homer scaffold protein 2	CPD,CUPIDIN,VESL-2,HOMER-2B,HOMER-2,HOMER-2A,DFNA68	GO:0014069	postsynaptic density (GO:0014069)	CC	220
			CAMK2B	HGNC:1461	CAMK2B	calcium/calmodulin dependent protein kinase II beta	CAM2,CAMK2,CAMKIIΒ,CAMKB	GO:0014069	postsynaptic density (GO:0014069)	CC	888
			DYNLL2	HGNC:24596	DYNLL2	dynein light chain LC8-type 2	MGC17810,DLC2,DNCL1B,RSPH22	GO:0014069	postsynaptic density (GO:0014069)	CC	983
			EGLN1	HGNC:1232	EGLN1	egl-9 family hypoxia inducible factor 1	SM-20,PHD2,ZMYND6,HIFPH2,C1ORF12	GO:0014069	postsynaptic density (GO:0014069)	CC	1048
			HNRNPA3	HGNC:24941	HNRNPA3	heterogeneous nuclear ribonucleoprotein A3	HNRPA3	GO:0014069	postsynaptic density (GO:0014069)	CC	1881
			KALRN	HGNC:4814	KALRN	kalirin RhoGEF kinase	DUO,HS.8004,TRAD,DUET,KALIRIN,ARHGEF24,HAPIP	GO:0014069	postsynaptic density (GO:0014069)	CC	2238
			CPEB1	HGNC:21744	CPEB1	cytoplasmic polyadenylation element binding protein 1	FLJ13203,CPEB	GO:0014069	postsynaptic density (GO:0014069)	CC	3016
			HNRNPA3	HGNC:24941	HNRNPA3	heterogeneous nuclear ribonucleoprotein A3	HNRPA3	GO:0014069	postsynaptic density (GO:0014069)	CC	3899
			RIMS1	HGNC:17282	RIMS1	regulating synaptic membrane exocytosis 1	RIM,KIAA0340,RIM1,RAB3IP2,CORD7	GO:0016081	synaptic vesicle docking (GO:0016081)	BP	62
			RIMS1	HGNC:17282	RIMS1	regulating synaptic membrane exocytosis 1	RIM,KIAA0340,RIM1,RAB3IP2,CORD7	GO:0016082	synaptic vesicle priming (GO:0016082)	BP	61
			ERC2	HGNC:31922	ERC2	ELKS/RAB6-interacting/CAST family member 2	CAST,CAST1,KIAA0378,SPBC110,SPC110,ELKSL	GO:0016082	synaptic vesicle priming (GO:0016082)	BP	332
			RIMS1	HGNC:17282	RIMS1	regulating synaptic membrane exocytosis 1	RIM,KIAA0340,RIM1,RAB3IP2,CORD7	GO:0016082	synaptic vesicle priming (GO:0016082)	BP	3738
			ERC2	HGNC:31922	ERC2	ELKS/RAB6-interacting/CAST family member 2	CAST,CAST1,KIAA0378,SPBC110,SPC110,ELKSL	GO:0016082	synaptic vesicle priming (GO:0016082)	BP	3740
			VTI1A	HGNC:17792	VTI1A	vesicle transport through interaction with t-SNAREs 1A	MVTI1,VTI1-RP2	GO:0016189	synaptic vesicle to endosome fusion (GO:0016189)	BP	2686
			VAMP7	HGNC:11486	VAMP7	vesicle associated membrane protein 7	VAMP-7,TI-VAMP,SYBL1	GO:0030285	integral component of synaptic vesicle membrane (GO:0030285)	CC	319
			SYT9	HGNC:19265	SYT9	synaptotagmin 9		GO:0030285	integral component of synaptic vesicle membrane (GO:0030285)	CC	1617
			ERC2	HGNC:31922	ERC2	ELKS/RAB6-interacting/CAST family member 2	CAST,CAST1,KIAA0378,SPBC110,SPC110,ELKSL	GO:0031630	regulation of synaptic vesicle fusion to presynaptic active zone membrane (GO:0031630)	BP	4121
			NPTX1	HGNC:7952	NPTX1	neuronal pentraxin 1		GO:0043083	synaptic cleft (GO:0043083)	CC	2353
			PRKAR2A	HGNC:9391	PRKAR2A	protein kinase cAMP-dependent type II regulatory subunit alpha	PRKAR2	GO:0045202	synapse (GO:0045202)	CC	444
			LIN7A	HGNC:17787	LIN7A	lin-7 homolog A, crumbs cell polarity complex component	MALS-1,TIP-33,LIN-7A,VELI1	GO:0045202	synapse (GO:0045202)	CC	951
			RTN3	HGNC:10469	RTN3	reticulon 3	NSPL2,NSPLII,ASYIP,HAP,RTN3-A1	GO:0045202	synapse (GO:0045202)	CC	1489
			GPC1	HGNC:4449	GPC1	glypican 1	GLYPICAN	GO:0045202	synapse (GO:0045202)	CC	1666
			CDH13	HGNC:1753	CDH13	cadherin 13	CDHH	GO:0045202	synapse (GO:0045202)	CC	2320
			RAP2A	HGNC:9861	RAP2A	RAP2A, member of RAS oncogene family	K-REV,RAP2	GO:0045202	synapse (GO:0045202)	CC	3973
			PRKAR2A	HGNC:9391	PRKAR2A	protein kinase cAMP-dependent type II regulatory subunit alpha	PRKAR2	GO:0050804	modulation of chemical synaptic transmission (GO:0050804)	BP	440
			MAPK3	HGNC:6877	MAPK3	mitogen-activated protein kinase 3	ERK1,P44MAPK,P44ERK1,PRKM3	GO:0050804	modulation of chemical synaptic transmission (GO:0050804)	BP	3649
			CPEB1	HGNC:21744	CPEB1	cytoplasmic polyadenylation element binding protein 1	FLJ13203,CPEB	GO:0050804	modulation of chemical synaptic transmission (GO:0050804)	BP	3664
			DLGAP1	HGNC:2905	DLGAP1	DLG associated protein 1	GKAP,SAPAP1,DAP-1	GO:0050804	modulation of chemical synaptic transmission (GO:0050804)	BP	3688
			RIMS3	HGNC:21292	RIMS3	regulating synaptic membrane exocytosis 3	RIM3,NIM3	GO:0050807	regulation of synapse organization (GO:0050807)	BP	327
			EPHB2	HGNC:3393	EPHB2	EPH receptor B2	HEK5,TYRO5,DRT,ERK,EPHT3	GO:0051963	regulation of synapse assembly (GO:0051963)	BP	278
			RAP2A	HGNC:9861	RAP2A	RAP2A, member of RAS oncogene family	K-REV,RAP2	GO:0051963	regulation of synapse assembly (GO:0051963)	BP	3974
			HCN1	HGNC:4845	HCN1	hyperpolarization activated cyclic nucleotide gated potassium channel 1	BCNG-1,HAC-2,BCNG1	GO:0060078	regulation of postsynaptic membrane potential (GO:0060078)	BP	3801
			CAMK2B	HGNC:1461	CAMK2B	calcium/calmodulin dependent protein kinase II beta	CAM2,CAMK2,CAMKIIΒ,CAMKB	GO:0090128	regulation of synapse maturation (GO:0090128)	BP	3724
			NPTN	HGNC:17867	NPTN	neuroplastin	SDR1,GP55,GP65,NP65,NP55,SDFR1	GO:0097060	synaptic membrane (GO:0097060)	CC	31
			RAP2A	HGNC:9861	RAP2A	RAP2A, member of RAS oncogene family	K-REV,RAP2	GO:0097060	synaptic membrane (GO:0097060)	CC	3971
			EPHB2	HGNC:3393	EPHB2	EPH receptor B2	HEK5,TYRO5,DRT,ERK,EPHT3	GO:0097104	postsynaptic membrane assembly (GO:0097104)	BP	280
			NPTX1	HGNC:7952	NPTX1	neuronal pentraxin 1		GO:0097107	postsynaptic density assembly (GO:0097107)	BP	2355
			STXBP5	HGNC:19665	STXBP5	syntaxin binding protein 5	TOMOSYN,LLGL3	GO:0098674	extrinsic component of neuronal dense core vesicle membrane (GO:0098674)	CC	1254
			STXBP5	HGNC:19665	STXBP5	syntaxin binding protein 5	TOMOSYN,LLGL3	GO:0098674	extrinsic component of neuronal dense core vesicle membrane (GO:0098674)	CC	1390
			KALRN	HGNC:4814	KALRN	kalirin RhoGEF kinase	DUO,HS.8004,TRAD,DUET,KALIRIN,ARHGEF24,HAPIP	GO:0098696	regulation of neurotransmitter receptor localization to postsynaptic specialization membrane (GO:0098696)	BP	2101
			RAB8B	HGNC:30273	RAB8B	RAB8B, member RAS oncogene family		GO:0098793	presynapse (GO:0098793)	CC	205
			STXBP5	HGNC:19665	STXBP5	syntaxin binding protein 5	TOMOSYN,LLGL3	GO:0098793	presynapse (GO:0098793)	CC	1393
			STXBP5	HGNC:19665	STXBP5	syntaxin binding protein 5	TOMOSYN,LLGL3	GO:0098793	presynapse (GO:0098793)	CC	1394
			KALRN	HGNC:4814	KALRN	kalirin RhoGEF kinase	DUO,HS.8004,TRAD,DUET,KALIRIN,ARHGEF24,HAPIP	GO:0098793	presynapse (GO:0098793)	CC	1669
			RTN3	HGNC:10469	RTN3	reticulon 3	NSPL2,NSPLII,ASYIP,HAP,RTN3-A1	GO:0098793	presynapse (GO:0098793)	CC	3992
			WLS	HGNC:30238	WLS	Wnt ligand secretion mediator	FLJ23091,MRP,EVI,MIG-14,C1ORF139,GPR177	GO:0098794	postsynapse (GO:0098794)	CC	1023
			HNRNPA3	HGNC:24941	HNRNPA3	heterogeneous nuclear ribonucleoprotein A3	HNRPA3	GO:0098794	postsynapse (GO:0098794)	CC	1594
			ERBIN	HGNC:15842	ERBIN	erbb2 interacting protein	LAP2,ERBB2IP	GO:0098794	postsynapse (GO:0098794)	CC	1764
			DYNLL2	HGNC:24596	DYNLL2	dynein light chain LC8-type 2	MGC17810,DLC2,DNCL1B,RSPH22	GO:0098794	postsynapse (GO:0098794)	CC	1810
			NRG1	HGNC:7997	NRG1	neuregulin 1	HRG,NDF,GGF,HGL,NRG1-IT2	GO:0098794	postsynapse (GO:0098794)	CC	3813
			CPEB1	HGNC:21744	CPEB1	cytoplasmic polyadenylation element binding protein 1	FLJ13203,CPEB	GO:0098794	postsynapse (GO:0098794)	CC	3867
			RIMS1	HGNC:17282	RIMS1	regulating synaptic membrane exocytosis 1	RIM,KIAA0340,RIM1,RAB3IP2,CORD7	GO:0098831	presynaptic active zone cytoplasmic component (GO:0098831)	CC	60
			RIMS1	HGNC:17282	RIMS1	regulating synaptic membrane exocytosis 1	RIM,KIAA0340,RIM1,RAB3IP2,CORD7	GO:0098831	presynaptic active zone cytoplasmic component (GO:0098831)	CC	72
			RIMS1	HGNC:17282	RIMS1	regulating synaptic membrane exocytosis 1	RIM,KIAA0340,RIM1,RAB3IP2,CORD7	GO:0098831	presynaptic active zone cytoplasmic component (GO:0098831)	CC	93
			ERC2	HGNC:31922	ERC2	ELKS/RAB6-interacting/CAST family member 2	CAST,CAST1,KIAA0378,SPBC110,SPC110,ELKSL	GO:0098831	presynaptic active zone cytoplasmic component (GO:0098831)	CC	330
			ERC2	HGNC:31922	ERC2	ELKS/RAB6-interacting/CAST family member 2	CAST,CAST1,KIAA0378,SPBC110,SPC110,ELKSL	GO:0098831	presynaptic active zone cytoplasmic component (GO:0098831)	CC	2736
			RIMS1	HGNC:17282	RIMS1	regulating synaptic membrane exocytosis 1	RIM,KIAA0340,RIM1,RAB3IP2,CORD7	GO:0098882	structural constituent of active zone (GO:0098882)	BP	63
			RIMS1	HGNC:17282	RIMS1	regulating synaptic membrane exocytosis 1	RIM,KIAA0340,RIM1,RAB3IP2,CORD7	GO:0098882	structural constituent of active zone (GO:0098882)	BP	400
			ERC2	HGNC:31922	ERC2	ELKS/RAB6-interacting/CAST family member 2	CAST,CAST1,KIAA0378,SPBC110,SPC110,ELKSL	GO:0098882	structural constituent of active zone (GO:0098882)	BP	403
			STXBP5	HGNC:19665	STXBP5	syntaxin binding protein 5	TOMOSYN,LLGL3	GO:0098888	extrinsic component of presynaptic membrane (GO:0098888)	CC	1141
			DGKI	HGNC:2855	DGKI	diacylglycerol kinase iota	DGK-IOTA	GO:0098891	extrinsic component of presynaptic active zone membrane (GO:0098891)	CC	2373
			RIMS1	HGNC:17282	RIMS1	regulating synaptic membrane exocytosis 1	RIM,KIAA0340,RIM1,RAB3IP2,CORD7	GO:0098891	extrinsic component of presynaptic active zone membrane (GO:0098891)	CC	3958
			DLGAP1	HGNC:2905	DLGAP1	DLG associated protein 1	GKAP,SAPAP1,DAP-1	GO:0098919	structural constituent of postsynaptic density (GO:0098919)	BP	1696
			DLG2	HGNC:2901	DLG2	discs large MAGUK scaffold protein 2	PSD-93,PSD93,CHAPSYN-110,PPP1R58	GO:0098919	structural constituent of postsynaptic density (GO:0098919)	BP	2728
			NPTX1	HGNC:7952	NPTX1	neuronal pentraxin 1		GO:0098962	regulation of postsynaptic neurotransmitter receptor activity (GO:0098962)	BP	1768
			SHISA7	HGNC:35409	SHISA7	shisa family member 7		GO:0098962	regulation of postsynaptic neurotransmitter receptor activity (GO:0098962)	BP	2345
			SHISA6	HGNC:34491	SHISA6	shisa family member 6	FLJ45455	GO:0098962	regulation of postsynaptic neurotransmitter receptor activity (GO:0098962)	BP	2350
			MAPK10	HGNC:6872	MAPK10	mitogen-activated protein kinase 10	JNK3,P493F12,P54BSAPK,PRKM10	GO:0098969	neurotransmitter receptor transport to postsynaptic membrane (GO:0098969)	BP	2719
			SHISA6	HGNC:34491	SHISA6	shisa family member 6	FLJ45455	GO:0098970	postsynaptic neurotransmitter receptor diffusion trapping (GO:0098970)	BP	2343
			CAMK2B	HGNC:1461	CAMK2B	calcium/calmodulin dependent protein kinase II beta	CAM2,CAMK2,CAMKIIΒ,CAMKB	GO:0098973	structural constituent of postsynaptic actin cytoskeleton (GO:0098973)	BP	947
			BDNF	HGNC:1033	BDNF	brain derived neurotrophic factor		GO:0098992	neuronal dense core vesicle (GO:0098992)	CC	4178
			RAP1B	HGNC:9857	RAP1B	RAP1B, member of RAS oncogene family	K-REV,RAL1B,DKFZP586H0723	GO:0099010	modification of postsynaptic structure (GO:0099010)	BP	2985
			DLG2	HGNC:2901	DLG2	discs large MAGUK scaffold protein 2	PSD-93,PSD93,CHAPSYN-110,PPP1R58	GO:0099031	anchored component of postsynaptic density membrane (GO:0099031)	CC	2050
			EPHB2	HGNC:3393	EPHB2	EPH receptor B2	HEK5,TYRO5,DRT,ERK,EPHT3	GO:0099055	integral component of postsynaptic membrane (GO:0099055)	CC	256
			CACNA1E	HGNC:1392	CACNA1E	calcium voltage-gated channel subunit alpha1 E	CAV2.3,BII,CACH6,CACNL1A6	GO:0099055	integral component of postsynaptic membrane (GO:0099055)	CC	460
			GRIK4	HGNC:4582	GRIK4	glutamate ionotropic receptor kainate type subunit 4	GLUK4,KA1,GRIK	GO:0099055	integral component of postsynaptic membrane (GO:0099055)	CC	1456
			CHRM2	HGNC:1951	CHRM2	cholinergic receptor muscarinic 2		GO:0099055	integral component of postsynaptic membrane (GO:0099055)	CC	2555
			HCN1	HGNC:4845	HCN1	hyperpolarization activated cyclic nucleotide gated potassium channel 1	BCNG-1,HAC-2,BCNG1	GO:0099055	integral component of postsynaptic membrane (GO:0099055)	CC	3829
			EPHB2	HGNC:3393	EPHB2	EPH receptor B2	HEK5,TYRO5,DRT,ERK,EPHT3	GO:0099055	integral component of postsynaptic membrane (GO:0099055)	CC	4507
			EPHB2	HGNC:3393	EPHB2	EPH receptor B2	HEK5,TYRO5,DRT,ERK,EPHT3	GO:0099056	integral component of presynaptic membrane (GO:0099056)	CC	257
			CACNA1E	HGNC:1392	CACNA1E	calcium voltage-gated channel subunit alpha1 E	CAV2.3,BII,CACH6,CACNL1A6	GO:0099056	integral component of presynaptic membrane (GO:0099056)	CC	386
			ADAM23	HGNC:202	ADAM23	ADAM metallopeptidase domain 23	MDC3	GO:0099056	integral component of presynaptic membrane (GO:0099056)	CC	824
			WLS	HGNC:30238	WLS	Wnt ligand secretion mediator	FLJ23091,MRP,EVI,MIG-14,C1ORF139,GPR177	GO:0099056	integral component of presynaptic membrane (GO:0099056)	CC	1029
			GRIK4	HGNC:4582	GRIK4	glutamate ionotropic receptor kainate type subunit 4	GLUK4,KA1,GRIK	GO:0099056	integral component of presynaptic membrane (GO:0099056)	CC	1115
			GRIK4	HGNC:4582	GRIK4	glutamate ionotropic receptor kainate type subunit 4	GLUK4,KA1,GRIK	GO:0099056	integral component of presynaptic membrane (GO:0099056)	CC	1120
			CHRM2	HGNC:1951	CHRM2	cholinergic receptor muscarinic 2		GO:0099056	integral component of presynaptic membrane (GO:0099056)	CC	2556
			NPTN	HGNC:17867	NPTN	neuroplastin	SDR1,GP55,GP65,NP65,NP55,SDFR1	GO:0099059	integral component of presynaptic active zone membrane (GO:0099059)	CC	25
			CHRM2	HGNC:1951	CHRM2	cholinergic receptor muscarinic 2		GO:0099059	integral component of presynaptic active zone membrane (GO:0099059)	CC	1013
			NRG1	HGNC:7997	NRG1	neuregulin 1	HRG,NDF,GGF,HGL,NRG1-IT2	GO:0099059	integral component of presynaptic active zone membrane (GO:0099059)	CC	2777
			HCN1	HGNC:4845	HCN1	hyperpolarization activated cyclic nucleotide gated potassium channel 1	BCNG-1,HAC-2,BCNG1	GO:0099059	integral component of presynaptic active zone membrane (GO:0099059)	CC	3799
			GABRA1	HGNC:4075	GABRA1	gamma-aminobutyric acid type A receptor subunit alpha1	EJM5	GO:0099060	integral component of postsynaptic specialization membrane (GO:0099060)	CC	1301
			GABRA1	HGNC:4075	GABRA1	gamma-aminobutyric acid type A receptor subunit alpha1	EJM5	GO:0099060	integral component of postsynaptic specialization membrane (GO:0099060)	CC	2061
			GABRA1	HGNC:4075	GABRA1	gamma-aminobutyric acid type A receptor subunit alpha1	EJM5	GO:0099060	integral component of postsynaptic specialization membrane (GO:0099060)	CC	2173
			SHISA7	HGNC:35409	SHISA7	shisa family member 7		GO:0099060	integral component of postsynaptic specialization membrane (GO:0099060)	CC	2344
			KCNB1	HGNC:6231	KCNB1	potassium voltage-gated channel subfamily B member 1	KV2.1	GO:0099060	integral component of postsynaptic specialization membrane (GO:0099060)	CC	3023
			NPTN	HGNC:17867	NPTN	neuroplastin	SDR1,GP55,GP65,NP65,NP55,SDFR1	GO:0099061	integral component of postsynaptic density membrane (GO:0099061)	CC	23
			DCC	HGNC:2701	DCC	DCC netrin 1 receptor	IGDCC1,NTN1R1	GO:0099061	integral component of postsynaptic density membrane (GO:0099061)	CC	1469
			SHISA6	HGNC:34491	SHISA6	shisa family member 6	FLJ45455	GO:0099061	integral component of postsynaptic density membrane (GO:0099061)	CC	2342
			NRG1	HGNC:7997	NRG1	neuregulin 1	HRG,NDF,GGF,HGL,NRG1-IT2	GO:0099061	integral component of postsynaptic density membrane (GO:0099061)	CC	2778
			SYT4	HGNC:11512	SYT4	synaptotagmin 4	KIAA1342,HST1192	GO:0099066	integral component of neuronal dense core vesicle membrane (GO:0099066)	CC	1147
			SYT4	HGNC:11512	SYT4	synaptotagmin 4	KIAA1342,HST1192	GO:0099066	integral component of neuronal dense core vesicle membrane (GO:0099066)	CC	1148
			ERBIN	HGNC:15842	ERBIN	erbb2 interacting protein	LAP2,ERBB2IP	GO:0099072	regulation of postsynaptic membrane neurotransmitter receptor levels (GO:0099072)	BP	1258
			RAP2A	HGNC:9861	RAP2A	RAP2A, member of RAS oncogene family	K-REV,RAP2	GO:0099072	regulation of postsynaptic membrane neurotransmitter receptor levels (GO:0099072)	BP	3975
			SNX6	HGNC:14970	SNX6	sorting nexin 6		GO:0099072	regulation of postsynaptic membrane neurotransmitter receptor levels (GO:0099072)	BP	4091
			YES1	HGNC:12841	YES1	YES proto-oncogene 1, Src family tyrosine kinase	YES,C-YES,HST441	GO:0099091	postsynaptic specialization, intracellular component (GO:0099091)	CC	1908
			DLGAP1	HGNC:2905	DLGAP1	DLG associated protein 1	GKAP,SAPAP1,DAP-1	GO:0099092	postsynaptic density, intracellular component (GO:0099092)	CC	1695
			TANC2	HGNC:30212	TANC2	tetratricopeptide repeat, ankyrin repeat and coiled-coil containing 2	DKFZP564D166,FLJ10215,FLJ11824,KIAA1148,KIAA1636,ROLS,ROLSA	GO:0099092	postsynaptic density, intracellular component (GO:0099092)	CC	2250
			NR3C1	HGNC:7978	NR3C1	nuclear receptor subfamily 3 group C member 1	GR,GRL	GO:0099092	postsynaptic density, intracellular component (GO:0099092)	CC	2546
			TIAM1	HGNC:11805	TIAM1	TIAM Rac1 associated GEF 1		GO:0099147	extrinsic component of postsynaptic density membrane (GO:0099147)	CC	2121
			DGKI	HGNC:2855	DGKI	diacylglycerol kinase iota	DGK-IOTA	GO:0099147	extrinsic component of postsynaptic density membrane (GO:0099147)	CC	2194
			STXBP5	HGNC:19665	STXBP5	syntaxin binding protein 5	TOMOSYN,LLGL3	GO:0099148	regulation of synaptic vesicle docking (GO:0099148)	BP	1383
			NRG1	HGNC:7997	NRG1	neuregulin 1	HRG,NDF,GGF,HGL,NRG1-IT2	GO:0099149	regulation of postsynaptic neurotransmitter receptor endocytosis (GO:0099149)	BP	2776
			WLS	HGNC:30238	WLS	Wnt ligand secretion mediator	FLJ23091,MRP,EVI,MIG-14,C1ORF139,GPR177	GO:0099157	trans-synaptic signalling via exosome (GO:0099157)	BP	1036
			EGLN1	HGNC:1232	EGLN1	egl-9 family hypoxia inducible factor 1	SM-20,PHD2,ZMYND6,HIFPH2,C1ORF12	GO:0099159	regulation of modification of postsynaptic structure (GO:0099159)	BP	2668
			P2RX7	HGNC:8537	P2RX7	purinergic receptor P2X 7	P2X7,MGC20089	GO:0099161	regulation of presynaptic dense core vesicle exocytosis (GO:0099161)	BP	868
			STXBP5	HGNC:19665	STXBP5	syntaxin binding protein 5	TOMOSYN,LLGL3	GO:0099161	regulation of presynaptic dense core vesicle exocytosis (GO:0099161)	BP	1259
			STXBP5	HGNC:19665	STXBP5	syntaxin binding protein 5	TOMOSYN,LLGL3	GO:0099161	regulation of presynaptic dense core vesicle exocytosis (GO:0099161)	BP	1389
			PRKCE	HGNC:9401	PRKCE	protein kinase C epsilon		GO:0099161	regulation of presynaptic dense core vesicle exocytosis (GO:0099161)	BP	4066
			DCC	HGNC:2701	DCC	DCC netrin 1 receptor	IGDCC1,NTN1R1	GO:0099170	postsynaptic modulation of chemical synaptic transmission (GO:0099170)	BP	1470
			PRKCE	HGNC:9401	PRKCE	protein kinase C epsilon		GO:0099171	presynaptic modulation of chemical synaptic transmission (GO:0099171)	BP	100
			CHRM2	HGNC:1951	CHRM2	cholinergic receptor muscarinic 2		GO:0099171	presynaptic modulation of chemical synaptic transmission (GO:0099171)	BP	2308
			DGKI	HGNC:2855	DGKI	diacylglycerol kinase iota	DGK-IOTA	GO:0099171	presynaptic modulation of chemical synaptic transmission (GO:0099171)	BP	2401
			TIAM1	HGNC:11805	TIAM1	TIAM Rac1 associated GEF 1		GO:0099175	regulation of postsynapse organization (GO:0099175)	BP	3702
			BDNF	HGNC:1033	BDNF	brain derived neurotrophic factor		GO:0099183	trans-synaptic signaling by BDNF, modulating synaptic transmission (GO:0099183)	BP	2090
			SYT9	HGNC:19265	SYT9	synaptotagmin 9		GO:0099502	calcium-dependent activation of synaptic vesicle fusion (GO:0099502)	BP	1615
			STXBP5	HGNC:19665	STXBP5	syntaxin binding protein 5	TOMOSYN,LLGL3	GO:0099504	synaptic vesicle cycle (GO:0099504)	BP	1260
			GRIK4	HGNC:4582	GRIK4	glutamate ionotropic receptor kainate type subunit 4	GLUK4,KA1,GRIK	GO:0099507	ligand-gated ion channel activity involved in regulation of presynaptic membrane potential (GO:0099507)	BP	1129
			GABRA1	HGNC:4075	GABRA1	gamma-aminobutyric acid type A receptor subunit alpha1	EJM5	GO:0099507	ligand-gated ion channel activity involved in regulation of presynaptic membrane potential (GO:0099507)	BP	1324
			ERC2	HGNC:31922	ERC2	ELKS/RAB6-interacting/CAST family member 2	CAST,CAST1,KIAA0378,SPBC110,SPC110,ELKSL	GO:0099509	regulation of presynaptic cytosolic calcium levels (GO:0099509)	BP	3721
			PRKCE	HGNC:9401	PRKCE	protein kinase C epsilon		GO:0099523	presynaptic cytosol (GO:0099523)	CC	95
			STXBP5	HGNC:19665	STXBP5	syntaxin binding protein 5	TOMOSYN,LLGL3	GO:0099523	presynaptic cytosol (GO:0099523)	CC	1138
			RIMS3	HGNC:21292	RIMS3	regulating synaptic membrane exocytosis 3	RIM3,NIM3	GO:0099524	postsynaptic cytosol (GO:0099524)	CC	77
			RIMS1	HGNC:17282	RIMS1	regulating synaptic membrane exocytosis 1	RIM,KIAA0340,RIM1,RAB3IP2,CORD7	GO:0099525	presynaptic dense core vesicle exocytosis (GO:0099525)	BP	4028
			NRG1	HGNC:7997	NRG1	neuregulin 1	HRG,NDF,GGF,HGL,NRG1-IT2	GO:0099527	postsynapse to nucleus signaling pathway (GO:0099527)	BP	2775
			WLS	HGNC:30238	WLS	Wnt ligand secretion mediator	FLJ23091,MRP,EVI,MIG-14,C1ORF139,GPR177	GO:0099537	trans-synaptic signaling (GO:0099537)	BP	3673
			CPEB1	HGNC:21744	CPEB1	cytoplasmic polyadenylation element binding protein 1	FLJ13203,CPEB	GO:0099547	regulation of translation at synapse, modulating synaptic transmission (GO:0099547)	BP	654
			CPEB1	HGNC:21744	CPEB1	cytoplasmic polyadenylation element binding protein 1	FLJ13203,CPEB	GO:0099547	regulation of translation at synapse, modulating synaptic transmission (GO:0099547)	BP	3015
			NPTN	HGNC:17867	NPTN	neuroplastin	SDR1,GP55,GP65,NP65,NP55,SDFR1	GO:0099557	trans-synaptic signaling by trans-synaptic complex, modulating synaptic transmission (GO:0099557)	BP	24
			NRG1	HGNC:7997	NRG1	neuregulin 1	HRG,NDF,GGF,HGL,NRG1-IT2	GO:0099560	synapse adhesion between pre- and post-synapse (GO:0099560)	BP	2779
			ERBIN	HGNC:15842	ERBIN	erbb2 interacting protein	LAP2,ERBB2IP	GO:0099572	postsynaptic specialization (GO:0099572)	CC	893
			DLGAP4	HGNC:24476	DLGAP4	DLG associated protein 4	DAP4,KIAA0964,SAPAP4	GO:0099572	postsynaptic specialization (GO:0099572)	CC	1716
			CACNA1E	HGNC:1392	CACNA1E	calcium voltage-gated channel subunit alpha1 E	CAV2.3,BII,CACH6,CACNL1A6	GO:0099626	voltage-gated calcium channel activity involved in regulation of presynaptic cytosolic calcium levels (GO:0099626)	BP	2419
			NPTX1	HGNC:7952	NPTX1	neuronal pentraxin 1		GO:0099645	neurotransmitter receptor localization to postsynaptic specialization membrane (GO:0099645)	BP	2354
			DLG2	HGNC:2901	DLG2	discs large MAGUK scaffold protein 2	PSD-93,PSD93,CHAPSYN-110,PPP1R58	GO:0099645	neurotransmitter receptor localization to postsynaptic specialization membrane (GO:0099645)	BP	2595
			HCN1	HGNC:4845	HCN1	hyperpolarization activated cyclic nucleotide gated potassium channel 1	BCNG-1,HAC-2,BCNG1	GO:0140232	intracellular cAMP-activated cation channel activity involved in regulation of presynaptic membrane potential (GO:0140232)	BP	3800
			EGLN1	HGNC:1232	EGLN1	egl-9 family hypoxia inducible factor 1	SM-20,PHD2,ZMYND6,HIFPH2,C1ORF12	GO:0140252	regulation protein catabolic process at postsynapse (GO:0140252)	BP	2667
			SYT4	HGNC:11512	SYT4	synaptotagmin 4	KIAA1342,HST1192	GO:0150035	regulation of trans-synaptic signaling by BDNF, modulating synaptic transmission (GO:0150035)	BP	1184
			RIMS1	HGNC:17282	RIMS1	regulating synaptic membrane exocytosis 1	RIM,KIAA0340,RIM1,RAB3IP2,CORD7	GO:0150037	regulation of calcium-dependent activation of synaptic vesicle fusion (GO:0150037)	BP	3652
			ERC2	HGNC:31922	ERC2	ELKS/RAB6-interacting/CAST family member 2	CAST,CAST1,KIAA0378,SPBC110,SPC110,ELKSL	GO:0150037	regulation of calcium-dependent activation of synaptic vesicle fusion (GO:0150037)	BP	3722
			SYT4	HGNC:11512	SYT4	synaptotagmin 4	KIAA1342,HST1192	GO:0150044	regulation of postsynaptic dense core vesicle exocytosis (GO:0150044)	BP	2427
			MAPK10	HGNC:6872	MAPK10	mitogen-activated protein kinase 10	JNK3,P493F12,P54BSAPK,PRKM10	GO:0150051	postsynaptic Golgi apparatus (GO:0150051)	CC	2720
			GABRA1	HGNC:4075	GABRA1	gamma-aminobutyric acid type A receptor subunit alpha1	EJM5	GO:1904315	transmitter-gated ion channel activity involved in regulation of postsynaptic membrane potential (GO:1904315)	BP	2054
			TIAM1	HGNC:11805	TIAM1	TIAM Rac1 associated GEF 1		GO:1905274	regulation of modification of postsynaptic actin cytoskeleton (GO:1905274)	BP	2105
			KALRN	HGNC:4814	KALRN	kalirin RhoGEF kinase	DUO,HS.8004,TRAD,DUET,KALIRIN,ARHGEF24,HAPIP	GO:1905274	regulation of modification of postsynaptic actin cytoskeleton (GO:1905274)	BP	2237
			NRG1	HGNC:7997	NRG1	neuregulin 1	HRG,NDF,GGF,HGL,NRG1-IT2	GO:1905606	regulation of presynapse assembly (GO:1905606)	BP	1580
			STXBP5	HGNC:19665	STXBP5	syntaxin binding protein 5	TOMOSYN,LLGL3	GO:2000300	regulation of synaptic vesicle exocytosis (GO:2000300)	BP	1391
			GIT2	HGNC:4273	GIT2	GIT ArfGAP 2	KIAA0148,PKL	GO:2000300	regulation of synaptic vesicle exocytosis (GO:2000300)	BP	1921
			CACNA1E	HGNC:1392	CACNA1E	calcium voltage-gated channel subunit alpha1 E	CAV2.3,BII,CACH6,CACNL1A6	GO:2000300	regulation of synaptic vesicle exocytosis (GO:2000300)	BP	2443
