# Supplementary material for: Extracellular vesicles improve GABAergic transmission in Huntington's disease iPSC-derived neurons
Source: Theranostics. 2023 Jun 26;13(11):3707–24. doi: 10.7150/thno.81981 (PMC10334823; doi:10.7150/thno.81981)
Supplement: Supplementary file 1 — Supplementary figures and tables. [file thnov13p3707s1.zip › supp data/supp table S7.xlsx]

## Sheet: SynGo List upregulated (HD_CTR)
your genelist input	gene hgnc_id	gene symbol	gene name	gene synonyms
AAK1	HGNC:19679	AAK1	AP2 associated kinase 1	KIAA1048,DKFZP686K16132
ABHD17B	HGNC:24278	ABHD17B	abhydrolase domain containing 17B, depalmitoylase	CGI-67,C9ORF77,FAM108B1
ABI1	HGNC:11320	ABI1	abl interactor 1	E3B1,ABI-1,SSH3BP1
ABL1	HGNC:76	ABL1	ABL proto-oncogene 1, non-receptor tyrosine kinase	JTK7,C-ABL,P150,ABL
ABL2	HGNC:77	ABL2	ABL proto-oncogene 2, non-receptor tyrosine kinase	ARG,ABLL
ACTN1	HGNC:163	ACTN1	actinin alpha 1
ADAM10	HGNC:188	ADAM10	ADAM metallopeptidase domain 10	KUZ,MADM,HST18717,CD156C
ADCY1	HGNC:232	ADCY1	adenylate cyclase 1	AC1,DFNB44
ADD3	HGNC:245	ADD3	adducin 3	ADDL
ADGRA1	HGNC:13838	ADGRA1	adhesion G protein-coupled receptor A1	KIAA1828,GPR123
ADGRB1	HGNC:943	ADGRB1	adhesion G protein-coupled receptor B1	BAI1
ADGRB3	HGNC:945	ADGRB3	adhesion G protein-coupled receptor B3	KIAA0550,BAI3
ADORA3	HGNC:268	ADORA3	adenosine A3 receptor	AD026,A3AR
ADRA1A	HGNC:277	ADRA1A	adrenoceptor alpha 1A	ADRA1L1,ADRA1C
AKAP1	HGNC:367	AKAP1	A-kinase anchoring protein 1	AKAP121,AKAP149,SAKAP84,S-AKAP84,AKAP84,D-AKAP1,PPP1R43,TDRD17,PRKA1
AKAP5	HGNC:375	AKAP5	A-kinase anchoring protein 5	AKAP75,AKAP79
AKAP9	HGNC:379	AKAP9	A-kinase anchoring protein 9	KIAA0803,AKAP350,AKAP450,CG-NAP,YOTIAO,HYPERION,PRKA9,MU-RMS-40.16A,PPP1R45,LQT11
ALK	HGNC:427	ALK	ALK receptor tyrosine kinase	CD246
AMPH	HGNC:471	AMPH	amphiphysin
AP1G1	HGNC:555	AP1G1	adaptor related protein complex 1 subunit gamma 1	CLAPG1,ADTG
AP2B1	HGNC:563	AP2B1	adaptor related protein complex 2 subunit beta 1	ADTB2,CLAPB1
AP2M1	HGNC:564	AP2M1	adaptor related protein complex 2 subunit mu 1	AP50,MU2,CLAPM1
APPL1	HGNC:24035	APPL1	adaptor protein, phosphotyrosine interacting with PH domain and leucine zipper 1	APPL
ARF4	HGNC:655	ARF4	ADP ribosylation factor 4	ARF2
ARHGDIA	HGNC:678	ARHGDIA	Rho GDP dissociation inhibitor alpha	RHOGDI,GDIA1
ARRB2	HGNC:712	ARRB2	arrestin beta 2	BARR2,DKFZP686L0365,ARR2
ATP2B2	HGNC:815	ATP2B2	ATPase plasma membrane Ca2+ transporting 2	PMCA2
ATP6AP2	HGNC:18305	ATP6AP2	ATPase H+ transporting accessory protein 2	M8-9,APT6M8-9,ATP6M8-9,PRR,RENR,ATP6IP2
ATP6V0A4	HGNC:866	ATP6V0A4	ATPase H+ transporting V0 subunit a4	RDRTA2,VPP2,RTADR,A4,VPH1,STV1,ATP6N1B,ATP6N2,RTA1C
ATP6V1B2	HGNC:854	ATP6V1B2	ATPase H+ transporting V1 subunit B2	VATB,VMA2,HO57,VPP3,ATP6B2
BDNF	HGNC:1033	BDNF	brain derived neurotrophic factor
BTBD9	HGNC:21228	BTBD9	BTB domain containing 9	KIAA1880,DJ322I12.1
CACNA1B	HGNC:1389	CACNA1B	calcium voltage-gated channel subunit alpha1 B	CAV2.2,CACNN,CACNL1A5
CACNA1D	HGNC:1391	CACNA1D	calcium voltage-gated channel subunit alpha1 D	CAV1.3,CACH3,CACN4,CCHL1A2,CACNL1A2
CACNB2	HGNC:1402	CACNB2	calcium voltage-gated channel auxiliary subunit beta 2	MYSB,CACNLB2
CACNB4	HGNC:1404	CACNB4	calcium voltage-gated channel auxiliary subunit beta 4	EJM4
CAP2	HGNC:20039	CAP2	cyclase associated actin cytoskeleton regulatory protein 2
CAPRIN1	HGNC:6743	CAPRIN1	cell cycle associated protein 1	CAPRIN-1,RNG105,M11S1,GPIAP1
CD2AP	HGNC:14258	CD2AP	CD2 associated protein	CMS
CDH10	HGNC:1749	CDH10	cadherin 10
CDH6	HGNC:1765	CDH6	cadherin 6
CDK5R1	HGNC:1775	CDK5R1	cyclin dependent kinase 5 regulatory subunit 1	P35NCK5A,NCK5A,P35
CDKL5	HGNC:11411	CDKL5	cyclin dependent kinase like 5	EIEE2,CFAP247,STK9
CHRM2	HGNC:1951	CHRM2	cholinergic receptor muscarinic 2
CHRNA5	HGNC:1959	CHRNA5	cholinergic receptor nicotinic alpha 5 subunit
CHRNB4	HGNC:1964	CHRNB4	cholinergic receptor nicotinic beta 4 subunit
CLCN3	HGNC:2021	CLCN3	chloride voltage-gated channel 3	CLC3,CLC-3
CLTA	HGNC:2090	CLTA	clathrin light chain A	LCA
CLTC	HGNC:2092	CLTC	clathrin heavy chain	HC,CLTCL2
CNIH3	HGNC:26802	CNIH3	cornichon family AMPA receptor auxiliary protein 3	FLJ38993,CNIH-3
CNKSR2	HGNC:19701	CNKSR2	connector enhancer of kinase suppressor of Ras 2	KIAA0902,CNK2,KSR2
CNTN2	HGNC:2172	CNTN2	contactin 2	TAG-1,TAX1,TAX,AXT
CNTNAP1	HGNC:8011	CNTNAP1	contactin associated protein 1	P190,CASPR,CNTNAP,NRXN4
CNTNAP2	HGNC:13830	CNTNAP2	contactin associated protein 2	CASPR2,KIAA0868,NRXN4
CPD	HGNC:17513	HOMER2	homer scaffold protein 2	CPD,CUPIDIN,VESL-2,HOMER-2B,HOMER-2,HOMER-2A,DFNA68
CPEB1	HGNC:21744	CPEB1	cytoplasmic polyadenylation element binding protein 1	FLJ13203,CPEB
CPEB2	HGNC:21745	CPEB2	cytoplasmic polyadenylation element binding protein 2
CPEB3	HGNC:21746	CPEB3	cytoplasmic polyadenylation element binding protein 3	KIAA0940
CPEB4	HGNC:21747	CPEB4	cytoplasmic polyadenylation element binding protein 4	KIAA1673
CRKL	HGNC:2363	CRKL	CRK like proto-oncogene, adaptor protein
CSNK2B	HGNC:2460	CSNK2B	casein kinase 2 beta	CKB1,CKB2
CTBP2	HGNC:2495	CTBP2	C-terminal binding protein 2	RIBEYE
CTNND1	HGNC:2515	CTNND1	catenin delta 1	KIAA0384,P120,P120CAS,P120CTN,CTNND
CUL3	HGNC:2553	CUL3	cullin 3
CYFIP2	HGNC:13760	CYFIP2	cytoplasmic FMR1 interacting protein 2	PIR121
DBN1	HGNC:2695	DBN1	drebrin 1	D0S117E
DGKB	HGNC:2850	DGKB	diacylglycerol kinase beta	KIAA0718,DGK,DGK-BETA,DAGK2
DGKE	HGNC:2852	DGKE	diacylglycerol kinase epsilon	DAGK6,DGK
DGKZ	HGNC:2857	DGKZ	diacylglycerol kinase zeta	DAGK5,HDGKZETA,DGK-ZETA,DAGK6
DICER1	HGNC:17098	DICER1	dicer 1, ribonuclease III	DICER,KIAA0928,K12H4.8-LIKE,HERNA,MNG1
DLG1	HGNC:2900	DLG1	discs large MAGUK scaffold protein 1	SAP97,SAP-97,HDLG,DLGH1,DJ1061C18.1.1
DLG2	HGNC:2901	DLG2	discs large MAGUK scaffold protein 2	PSD-93,PSD93,CHAPSYN-110,PPP1R58
DLG5	HGNC:2904	DLG5	discs large MAGUK scaffold protein 5	P-DLG,KIAA0583
DLGAP1	HGNC:2905	DLGAP1	DLG associated protein 1	GKAP,SAPAP1,DAP-1
DLGAP4	HGNC:24476	DLGAP4	DLG associated protein 4	DAP4,KIAA0964,SAPAP4
DMXL2	HGNC:2938	DMXL2	Dmx like 2	RC3,KIAA0856,DFNA71
DNAJB1	HGNC:5270	DNAJB1	DnaJ heat shock protein family (Hsp40) member B1	HSP40,SIS1,RSPH16B,HSPF1
DNAJC5	HGNC:16235	DNAJC5	DnaJ heat shock protein family (Hsp40) member C5	FLJ00118,FLJ13070,DNAJC5A,CLN4
DNAJC6	HGNC:15469	DNAJC6	DnaJ heat shock protein family (Hsp40) member C6	KIAA0473,PARK19
DPYSL2	HGNC:3014	DPYSL2	dihydropyrimidinase like 2	DRP-2,DHPRP2,CRMP2,DRP2
DYNLL2	HGNC:24596	DYNLL2	dynein light chain LC8-type 2	MGC17810,DLC2,DNCL1B,RSPH22
EEA1	HGNC:3185	EEA1	early endosome antigen 1	ZFYVE2
EIF4EBP1	HGNC:3288	EIF4EBP1	eukaryotic translation initiation factor 4E binding protein 1	PHAS-I,4E-BP1
EIF4G2	HGNC:3297	EIF4G2	eukaryotic translation initiation factor 4 gamma 2	DAP5,NAT1,P97
ELAVL1	HGNC:3312	ELAVL1	ELAV like RNA binding protein 1	HUR,HUA,MELG,HUR
EPHA7	HGNC:3390	EPHA7	EPH receptor A7	HEK11
EPS15	HGNC:3419	EPS15	epidermal growth factor receptor pathway substrate 15	AF-1P,MLLT5
EPS8	HGNC:3420	EPS8	epidermal growth factor receptor pathway substrate 8
ERBIN	HGNC:15842	ERBIN	erbb2 interacting protein	LAP2,ERBB2IP
ERC1	HGNC:17072	ERC1	ELKS/RAB6-interacting/CAST family member 1	ELKS,KIAA1081,CAST2,MGC12974,RAB6IP2
EVI5	HGNC:3501	EVI5	ecotropic viral integration site 5	NB4S
F3	HGNC:2171	CNTN1	contactin 1	F3,GP135
FARP1	HGNC:3591	FARP1	FERM, ARH/RhoGEF and pleckstrin domain protein 1	CDEP,PLEKHC2,MGC87400,PPP1R75
FBXO45	HGNC:29148	FBXO45	F-box protein 45	FBX45
FMR1	HGNC:3775	FMR1	FMRP translational regulator 1	FMRP,FRAXA,MGC87458,POF1,POF
FXR2	HGNC:4024	FXR2	FMR1 autosomal homolog 2	FMR1L2
FYN	HGNC:4037	FYN	FYN proto-oncogene, Src family tyrosine kinase	SYN,SLK,MGC45350
FZD3	HGNC:4047	FZD9	frizzled class receptor 9	FZD3,CD349
FZD4	HGNC:4042	FZD4	frizzled class receptor 4	CD344,EVR1
FZD5	HGNC:4043	FZD5	frizzled class receptor 5	HFZ5,DKFZP434E2135,C2ORF31
GABRA3	HGNC:4077	GABRA3	gamma-aminobutyric acid type A receptor subunit alpha3
GABRA4	HGNC:4078	GABRA4	gamma-aminobutyric acid type A receptor subunit alpha4
GABRR1	HGNC:4090	GABRR1	gamma-aminobutyric acid type A receptor subunit rho1
GAP43	HGNC:4140	GAP43	growth associated protein 43	B-50,PP46,GAP-43
GDI1	HGNC:4226	GDI1	GDP dissociation inhibitor 1	RABGDIA,XAP-4,OPHN2,FLJ41411,MRX48,MRX41,GDIL
GDI2	HGNC:4227	GDI2	GDP dissociation inhibitor 2	RABGDIB
GHSR	HGNC:4267	GHSR	growth hormone secretagogue receptor
GIT2	HGNC:4273	GIT2	GIT ArfGAP 2	KIAA0148,PKL
GLRA2	HGNC:4327	GLRA2	glycine receptor alpha 2	GLR
GNB5	HGNC:4401	GNB5	G protein subunit beta 5	GB5
GPC4	HGNC:4452	GPC4	glypican 4	K-GLYPICAN
GPC6	HGNC:4454	GPC6	glypican 6
GPM6A	HGNC:4460	GPM6A	glycoprotein M6A	GPM6
GRIA2	HGNC:4572	GRIA2	glutamate ionotropic receptor AMPA type subunit 2	GLUA2,GLURB,GLUR2
GRID2	HGNC:4576	GRID2	glutamate ionotropic receptor delta type subunit 2	GLUD2,GLUR-DELTA-2
GRIK1	HGNC:4579	GRIK1	glutamate ionotropic receptor kainate type subunit 1	GLUK1,GLUR5
GRIK2	HGNC:4580	GRIK2	glutamate ionotropic receptor kainate type subunit 2	GLUK2,MRT6,GLUR6
GRIK3	HGNC:4581	GRIK3	glutamate ionotropic receptor kainate type subunit 3	GLUK3,GLUR7
GRIK4	HGNC:4582	GRIK4	glutamate ionotropic receptor kainate type subunit 4	GLUK4,KA1,GRIK
GRIN2A	HGNC:4585	GRIN2A	glutamate ionotropic receptor NMDA type subunit 2A	GLUN2A,NMDAR2A
GRIN3A	HGNC:16767	GRIN3A	glutamate ionotropic receptor NMDA type subunit 3A	GLUN3A
GRIP1	HGNC:18708	GRIP1	glutamate receptor interacting protein 1
GRK3	HGNC:290	GRK3	G protein-coupled receptor kinase 3	BARK2,ADRBK2
GRM5	HGNC:4597	GRM5	glutamate metabotropic receptor 5	MGLUR5,GPRC1E,MGLU5,PPP1R86
GRM7	HGNC:4599	GRM7	glutamate metabotropic receptor 7	GLUR7,GPRC1G,MGLU7,MGLUR7,PPP1R87
GSK3B	HGNC:4617	GSK3B	glycogen synthase kinase 3 beta
GUCY1A1	HGNC:4685	GUCY1A1	guanylate cyclase 1 soluble subunit alpha 1	GC-SA3,GUC1A3,GUCY1A3
HAPLN1	HGNC:2380	HAPLN1	hyaluronan and proteoglycan link protein 1	CRTL1
HCN1	HGNC:4845	HCN1	hyperpolarization activated cyclic nucleotide gated potassium channel 1	BCNG-1,HAC-2,BCNG1
HK1	HGNC:6222	KCNA4	potassium voltage-gated channel subfamily A member 4	KV1.4,HK1,HPCN2,KCNA4L
HOMER1	HGNC:17512	HOMER1	homer scaffold protein 1	VES-1,SYN47,HOMER-1B
HOMER2	HGNC:17513	HOMER2	homer scaffold protein 2	CPD,CUPIDIN,VESL-2,HOMER-2B,HOMER-2,HOMER-2A,DFNA68
HSPA8	HGNC:5241	HSPA8	heat shock protein family A (Hsp70) member 8	HSC71,HSC70,HSP73,HSPA10
IGF1	HGNC:5464	IGF1	insulin like growth factor 1	IGF1A,IGFI,IGF-I,IGF
IL1RAP	HGNC:5995	IL1RAP	interleukin 1 receptor accessory protein	IL-1RACP,IL1R3,C3ORF13
ITPR1	HGNC:6180	ITPR1	inositol 1,4,5-trisphosphate receptor type 1	INSP3R1,IP3R1,ACV,PPP1R94,SCA15,SCA16,SCA29
KALRN	HGNC:4814	KALRN	kalirin RhoGEF kinase	DUO,HS.8004,TRAD,DUET,KALIRIN,ARHGEF24,HAPIP
KCNA1	HGNC:6218	KCNA1	potassium voltage-gated channel subfamily A member 1	KV1.1,RBK1,HUK1,MBK1,AEMK
KCNA4	HGNC:6222	KCNA4	potassium voltage-gated channel subfamily A member 4	KV1.4,HK1,HPCN2,KCNA4L
KCNC1	HGNC:6233	KCNC1	potassium voltage-gated channel subfamily C member 1	KV3.1
KCNC2	HGNC:6234	KCNC2	potassium voltage-gated channel subfamily C member 2	KV3.2
KCND2	HGNC:6238	KCND2	potassium voltage-gated channel subfamily D member 2	KV4.2,RK5,KIAA1044
KCNJ2	HGNC:6263	KCNJ2	potassium inwardly rectifying channel subfamily J member 2	KIR2.1,IRK1,LQT7
KCNJ3	HGNC:6264	KCNJ3	potassium inwardly rectifying channel subfamily J member 3	KIR3.1,GIRK1,KGA
KCNMA1	HGNC:6284	KCNMA1	potassium calcium-activated channel subfamily M alpha 1	KCA1.1,MSLO1,SLO
KPNA1	HGNC:6394	KPNA1	karyopherin subunit alpha 1	SRP1,RCH2,NPI-1,IPOA5
LAMA2	HGNC:6482	LAMA2	laminin subunit alpha 2	LAMM
LASP1	HGNC:6513	LASP1	LIM and SH3 protein 1	MLN50,LASP-1
LIN7A	HGNC:17787	LIN7A	lin-7 homolog A, crumbs cell polarity complex component	MALS-1,TIP-33,LIN-7A,VELI1
LIN7C	HGNC:17789	LIN7C	lin-7 homolog C, crumbs cell polarity complex component	MALS-3,LIN-7C,LIN-7-C,VELI3,FLJ11215
LRRC4	HGNC:15586	LRRC4	leucine rich repeat containing 4	NAG14
LRRC7	HGNC:18531	LRRC7	leucine rich repeat containing 7	KIAA1365,DENSIN-180
LRRK2	HGNC:18618	LRRK2	leucine rich repeat kinase 2	ROCO2,DKFZP434H2111,FLJ45829,RIPK7,PARK8
LRRTM2	HGNC:19409	LRRTM2	leucine rich repeat transmembrane neuronal 2	KIAA0416
LRRTM4	HGNC:19411	LRRTM4	leucine rich repeat transmembrane neuronal 4	FLJ12568
MAGI3	HGNC:29647	MAGI3	membrane associated guanylate kinase, WW and PDZ domain containing 3	MAGI-3
MAL2	HGNC:13634	MAL2	mal, T cell differentiation protein 2
MAP2K1	HGNC:6840	MAP2K1	mitogen-activated protein kinase kinase 1	MEK1,MAPKK1,PRKMK1
MAPK1	HGNC:6871	MAPK1	mitogen-activated protein kinase 1	ERK,ERK2,P41MAPK,MAPK2,PRKM2,PRKM1
MAPK10	HGNC:6872	MAPK10	mitogen-activated protein kinase 10	JNK3,P493F12,P54BSAPK,PRKM10
MAPK8	HGNC:6881	MAPK8	mitogen-activated protein kinase 8	JNK,JNK1,SAPK1,PRKM8
MCTP2	HGNC:25636	MCTP2	multiple C2 and transmembrane domain containing 2	FLJ11175,FLJ33303
MECP2	HGNC:6990	MECP2	methyl-CpG binding protein 2	RTT,MRX16,MRX79
MPDZ	HGNC:7208	MPDZ	multiple PDZ domain crumbs cell polarity complex component	MUPP1
NCAN	HGNC:2465	NCAN	neurocan	CSPG3
NECTIN3	HGNC:17664	NECTIN3	nectin cell adhesion molecule 3	NECTIN-3,PPR3,PVRR3,DKFZP566B0846,CDW113,CD113,PVRL3
NEDD4	HGNC:7727	NEDD4	NEDD4 E3 ubiquitin protein ligase	KIAA0093,MGC176705,NEDD4-1,RPF1
NETO1	HGNC:13823	NETO1	neuropilin and tolloid like 1	BTCL1,BCTL1
NETO2	HGNC:14644	NETO2	neuropilin and tolloid like 2	FLJ10430,NEOT2
NF1	HGNC:7765	NF1	neurofibromin 1
NLGN4Y	HGNC:15529	NLGN4Y	neuroligin 4 Y-linked	KIAA0951
NOS1	HGNC:7872	NOS1	nitric oxide synthase 1	NNOS,NOS
NPTN	HGNC:17867	NPTN	neuroplastin	SDR1,GP55,GP65,NP65,NP55,SDFR1
NPTX1	HGNC:7952	NPTX1	neuronal pentraxin 1
NR3C1	HGNC:7978	NR3C1	nuclear receptor subfamily 3 group C member 1	GR,GRL
NR3C2	HGNC:7979	NR3C2	nuclear receptor subfamily 3 group C member 2	MR,MLR
NRG1	HGNC:7997	NRG1	neuregulin 1	HRG,NDF,GGF,HGL,NRG1-IT2
NRN1	HGNC:17972	NRN1	neuritin 1	NRN
NRP2	HGNC:8005	NRP2	neuropilin 2	VEGF165R2
NRXN1	HGNC:8008	NRXN1	neurexin 1	KIAA0578,HS.22998
NRXN2	HGNC:8009	NRXN2	neurexin 2
NSF	HGNC:8016	NSF	N-ethylmaleimide sensitive factor, vesicle fusing ATPase	SKD2,SEC18
NSG1	HGNC:18790	NSG1	neuronal vesicle trafficking associated 1	P21,D4S234E,NEEP21
NSMF	HGNC:29843	NSMF	NMDA receptor synaptonuclear signaling and neuronal migration factor	NELF
NTNG1	HGNC:23319	NTNG1	netrin G1	KIAA0976,LMNT1
NTRK2	HGNC:8032	NTRK2	neurotrophic receptor tyrosine kinase 2	TRKB
OGT	HGNC:8127	OGT	O-linked N-acetylglucosamine (GlcNAc) transferase	O-GLCNAC,HRNT1,MGC22921,FLJ23071,OGT1
OLFM1	HGNC:17187	OLFM1	olfactomedin 1	NOE1,OLFA,AMY,NOELIN
P2RX2	HGNC:15459	P2RX2	purinergic receptor P2X 2	P2X2,DFNA41
P2RY1	HGNC:8539	P2RY1	purinergic receptor P2Y1	P2Y1,SARCC
PACSIN1	HGNC:8570	PACSIN1	protein kinase C and casein kinase substrate in neurons 1	SDPI
PACSIN2	HGNC:8571	PACSIN2	protein kinase C and casein kinase substrate in neurons 2	SDPII
PAK6	HGNC:16061	PAK6	p21 (RAC1) activated kinase 6	PAK5
PCDH15	HGNC:14674	PCDH15	protocadherin related 15	CDHR15,USH1F,DFNB23
PCDH17	HGNC:14267	PCDH17	protocadherin 17	PCDH68,PCH68
PCLO	HGNC:13406	PCLO	piccolo presynaptic cytomatrix protein	KIAA0559,DKFZP779G1236,ACZ
PFN2	HGNC:8882	PFN2	profilin 2
PLCB1	HGNC:15917	PLCB1	phospholipase C beta 1	KIAA0581,PLC-I,PLC154
PLCB4	HGNC:9059	PLCB4	phospholipase C beta 4
PLCXD3	HGNC:31822	PLCXD3	phosphatidylinositol specific phospholipase C X domain containing 3
PLXNA4	HGNC:9102	PLXNA4	plexin A4	KIAA1550,DKFZP434G0625PRO34003,FAYV2820,PLXNA4A,PLXNA4B
PNKD	HGNC:9153	PNKD	PNKD metallo-beta-lactamase domain containing	DYT8,PDC,DKFZP564N1362,FPD1,MR-1,BRP17,FKSG19,TAHCCP2,KIAA1184,KIPP1184,MGC31943,PKND1,MR-1S
PPFIA2	HGNC:9246	PPFIA2	PTPRF interacting protein alpha 2
PPP2CA	HGNC:9299	PPP2CA	protein phosphatase 2 catalytic subunit alpha	PP2CALPHA,PP2AC
PPP3CB	HGNC:9315	PPP3CB	protein phosphatase 3 catalytic subunit beta	CALNA2,CNA2,PP2BBETA,CALNB
PRKCA	HGNC:9393	PRKCA	protein kinase C alpha	PKCΑ,PKCA
PRKCE	HGNC:9401	PRKCE	protein kinase C epsilon
PRKCI	HGNC:9404	PRKCI	protein kinase C iota	PKCI,DXS1179E
PRR7	HGNC:28130	PRR7	proline rich 7, synaptic	MGC10772
PRRT2	HGNC:30500	PRRT2	proline rich transmembrane protein 2	FLJ25513,DKFZP547J199,IFITMD1,FICCA,DSPB3,PKC,EKD1,ICCA,DYT10
PSD	HGNC:9507	PSD	pleckstrin and Sec7 domain containing	KIAA2011,TYL,PSD1,EFA6A,EFA6
PTEN	HGNC:9588	PTEN	phosphatase and tensin homolog	MMAC1,TEP1,PTEN1,BZS,MHAM
PTPRD	HGNC:9668	PTPRD	protein tyrosine phosphatase receptor type D	PTPD,HPTP
PTPRO	HGNC:9678	PTPRO	protein tyrosine phosphatase receptor type O	PTPU2,GLEPP1,PTP-U2,PTP-OC,NPHS6
PTPRZ1	HGNC:9685	PTPRZ1	protein tyrosine phosphatase receptor type Z1	PTP18,RPTPB,PHOSPHACAN,PTPZ,PTPRZ
PURG	HGNC:17930	PURG	purine rich element binding protein G	PURG-A,PURG-B
QKI	HGNC:21100	QKI	QKI, KH domain containing RNA binding	QK3
RAB14	HGNC:16524	RAB14	RAB14, member RAS oncogene family	FBP,RAB-14
RAB21	HGNC:18263	RAB21	RAB21, member RAS oncogene family	KIAA0118
RAB33B	HGNC:16075	RAB33B	RAB33B, member RAS oncogene family	DKFZP434G099
RAB3C	HGNC:30269	RAB3C	RAB3C, member RAS oncogene family
RAB4A	HGNC:9781	RAB4A	RAB4A, member RAS oncogene family	HRES-1/RAB4,RAB4
RAB5A	HGNC:9783	RAB5A	RAB5A, member RAS oncogene family	RAB5
RAB5B	HGNC:9784	RAB5B	RAB5B, member RAS oncogene family
RAB5C	HGNC:9785	RAB5C	RAB5C, member RAS oncogene family	RAB5CL,RABL
RAB6B	HGNC:14902	RAB6B	RAB6B, member RAS oncogene family
RABEP1	HGNC:17677	RABEP1	rabaptin, RAB GTPase binding effector protein 1	NEUROCRESCIN,RAB5EP,RABPT5,RABAPTIN-5
RABGEF1	HGNC:17676	RABGEF1	RAB guanine nucleotide exchange factor 1	RABEX-5,RABEX5
RAC1	HGNC:9801	RAC1	Rac family small GTPase 1	TC-25,P21-RAC1,RAC-1
RALA	HGNC:9839	RALA	RAS like proto-oncogene A	RAL
RALBP1	HGNC:9841	RALBP1	ralA binding protein 1	RLIP76,RIP1,RIP
RAP1A	HGNC:9855	RAP1A	RAP1A, member of RAS oncogene family	KREV-1,SMGP21
RAPGEF4	HGNC:16626	RAPGEF4	Rap guanine nucleotide exchange factor 4	CAMP-GEFII,CGEF2
RAPH1	HGNC:14436	RAPH1	Ras association (RalGDS/AF-6) and pleckstrin homology domains 1	KIAA1681,ALS2CR9,ALS2CR18
RBMX	HGNC:9910	RBMX	RNA binding motif protein X-linked	RNMX,HNRNP-G,HNRNPG
RHEB	HGNC:10011	RHEB	Ras homolog, mTORC1 binding	RHEB2
RIMS1	HGNC:17282	RIMS1	regulating synaptic membrane exocytosis 1	RIM,KIAA0340,RIM1,RAB3IP2,CORD7
RNF216	HGNC:21698	RNF216	ring finger protein 216	TRIAD3,UBCE7IP1,ZIN
RPL10	HGNC:10298	RPL10	ribosomal protein L10	NOV,QM,DXS648E,DXS648,FLJ23544,L10
RPS3	HGNC:10420	RPS3	ribosomal protein S3	FLJ26283,FLJ27450,MGC87870,S3
RPS6KA5	HGNC:10434	RPS6KA5	ribosomal protein S6 kinase A5	MSK1,RLPK
RPS6KA6	HGNC:10435	RPS6KA6	ribosomal protein S6 kinase A6	RSK4
RPS6KC1	HGNC:10439	RPS6KC1	ribosomal protein S6 kinase C1	HUMS6PKH1,RSKL1
SACM1L	HGNC:17059	SACM1L	SAC1 like phosphatidylinositide phosphatase	SAC1,KIAA0851
SCAMP1	HGNC:10563	SCAMP1	secretory carrier membrane protein 1	SCAMP37
SCRN1	HGNC:22192	SCRN1	secernin 1	KIAA0193
SEMA3A	HGNC:10723	SEMA3A	semaphorin 3A	SEMA1,SEMD,COLL-1,HSEMA-I,SEMAD
SEPT2	HGNC:15848	SEPTIN6	septin 6	KIAA0128,SEP2,SEPT2,MGC16619,MGC20339,SEPT6
SEPT6	HGNC:15848	SEPTIN6	septin 6	KIAA0128,SEP2,SEPT2,MGC16619,MGC20339,SEPT6
SGIP1	HGNC:25412	SGIP1	SH3GL interacting endocytic adaptor 1	DKFZP761D221
SH3GL2	HGNC:10831	SH3GL2	SH3 domain containing GRB2 like 2, endophilin A1	SH3P4,SH3D2A,CNSA2,EEN-B1
SHANK2	HGNC:14295	SHANK2	SH3 and multiple ankyrin repeat domains 2	CTTNBP1,PROSAP1,SHANK,SPANK-3,CORTBP1
SHISA6	HGNC:34491	SHISA6	shisa family member 6	FLJ45455
SKP1	HGNC:10899	SKP1	S-phase kinase associated protein 1	EMC19,OCP2,TCEB1L,MGC34403,OCP-II,P19A,SKP1A
SLC16A7	HGNC:10928	SLC16A7	solute carrier family 16 member 7	MCT2
SLC17A6	HGNC:16703	SLC17A6	solute carrier family 17 member 6	DNPI,VGLUT2
SLC2A4	HGNC:11009	SLC2A4	solute carrier family 2 member 4	GLUT4
SLC6A1	HGNC:11042	SLC6A1	solute carrier family 6 member 1	GAT1,GABATR,GABATHG
SLC6A11	HGNC:11044	SLC6A11	solute carrier family 6 member 11	GAT3
SLC6A4	HGNC:11050	SLC6A4	solute carrier family 6 member 4	5-HTT,SERT1,HTT,OCD1
SLC6A6	HGNC:11052	SLC6A6	solute carrier family 6 member 6	TAUT
SLC8A3	HGNC:11070	SLC8A3	solute carrier family 8 member A3	NCX3
SNAP25	HGNC:11132	SNAP25	synaptosome associated protein 25	SNAP-25,RIC-4,RIC4,SEC9,BA416N4.2,DJ1068F16.2,SNAP
SNAP47	HGNC:30669	SNAP47	synaptosome associated protein 47	SVAP1,SNAP-47,C1ORF142
SNAPIN	HGNC:17145	SNAPIN	SNAP associated protein	BLOC1S7,BORCS3,SNAPAP
SNPH	HGNC:15931	SNPH	syntaphilin	BA314N13.5
SNX27	HGNC:20073	SNX27	sorting nexin 27	MY014,KIAA0488,MGC20471
SNX4	HGNC:11175	SNX4	sorting nexin 4	ATG24B
SORCS3	HGNC:16699	SORCS3	sortilin related VPS10 domain containing receptor 3	KIAA1059,SORCS
SORT1	HGNC:11186	SORT1	sortilin 1	GP95,NT3
STAT3	HGNC:11364	STAT3	signal transducer and activator of transcription 3	APRF
STON2	HGNC:30652	STON2	stonin 2	STNB2,STN2
STX16	HGNC:11431	STX16	syntaxin 16	HSYN16,SYN16
STX6	HGNC:11441	STX6	syntaxin 6
STX7	HGNC:11442	STX7	syntaxin 7
STXBP1	HGNC:11444	STXBP1	syntaxin binding protein 1	HUNC18,MUNC18-1,UNC18,RBSEC1
STXBP5	HGNC:19665	STXBP5	syntaxin binding protein 5	TOMOSYN,LLGL3
SV2A	HGNC:20566	SV2A	synaptic vesicle glycoprotein 2A	SV2,KIAA0736
SYNGR2	HGNC:11499	SYNGR2	synaptogyrin 2
SYNJ1	HGNC:11503	SYNJ1	synaptojanin 1	INPP5G,PARK20
SYPL1	HGNC:11507	SYPL1	synaptophysin like 1	SYPL
SYT1	HGNC:11509	SYT1	synaptotagmin 1	P65,SYT,SVP65
SYT10	HGNC:19266	SYT10	synaptotagmin 10
SYT2	HGNC:11510	SYT2	synaptotagmin 2
SYT5	HGNC:11513	SYT5	synaptotagmin 5
SYT6	HGNC:18638	SYT6	synaptotagmin 6
TANC2	HGNC:30212	TANC2	tetratricopeptide repeat, ankyrin repeat and coiled-coil containing 2	DKFZP564D166,FLJ10215,FLJ11824,KIAA1148,KIAA1636,ROLS,ROLSA
TENM1	HGNC:8117	TENM1	teneurin transmembrane protein 1	TEN-M1,TEN1,ODZ3,TNM,ODZ1
TENT2	HGNC:26776	TENT2	terminal nucleotidyltransferase 2	FLJ38499,GLD2,TUT2,PAPD4
TRIM9	HGNC:16288	TRIM9	tripartite motif containing 9	SPRING,RNF91
TSC1	HGNC:12362	TSC1	TSC complex subunit 1	KIAA0243,LAM,HAMARTIN,TSC
TSPOAP1	HGNC:16831	TSPOAP1	TSPO associated protein 1	PRAX-1,KIAA0612,RIM-BP1,RIMBP1,BZRAP1
TUBB	HGNC:20778	TUBB	tubulin beta class I	OK/SW-CL.56,MGC16435,M40,TUBB5
TUBB2B	HGNC:30829	TUBB2B	tubulin beta 2B class IIb	MGC8685,DKFZP566F223,BA506K6.1
UNC13A	HGNC:23150	UNC13A	unc-13 homolog A	KIAA1032,MUNC13-1
UNC13C	HGNC:23149	UNC13C	unc-13 homolog C	MUNC13-3,DKFZP547H074
USP46	HGNC:20075	USP46	ubiquitin specific peptidase 46	FLJ12552
USP8	HGNC:12631	USP8	ubiquitin specific peptidase 8	HUMORF8,KIAA0055,UBPY,SPG59
VAMP7	HGNC:11486	VAMP7	vesicle associated membrane protein 7	VAMP-7,TI-VAMP,SYBL1
VAPA	HGNC:12648	VAPA	VAMP associated protein A	HVAP-33,VAP-A
VAT1	HGNC:10934	SLC18A1	solute carrier family 18 member A1	CGAT,VMAT1,VAT1
VCPIP1	HGNC:30897	VCPIP1	valosin containing protein interacting protein 1	VCIP135,KIAA1850,FLJ23132,DUBA3
VPS35	HGNC:13487	VPS35	VPS35 retromer complex component	FLJ10752,MEM3,PARK17
WASF2	HGNC:12733	WASF2	WASP family member 2	WAVE2,SCAR2
WASL	HGNC:12735	WASL	WASP like actin nucleation promoting factor	N-WASP,NWASP,WASPB
WLS	HGNC:30238	WLS	Wnt ligand secretion mediator	FLJ23091,MRP,EVI,MIG-14,C1ORF139,GPR177
WNK1	HGNC:14540	WNK1	WNK lysine deficient protein kinase 1	HSAN2,PPP1R167,PRKWNK1,HSN2
WNT7A	HGNC:12786	WNT7A	Wnt family member 7A	WNT-7A
YBX3	HGNC:2428	YBX3	Y-box binding protein 3	DBPA,ZONAB,CSDA1,CSDA
YES1	HGNC:12841	YES1	YES proto-oncogene 1, Src family tyrosine kinase	YES,C-YES,HST441

## Sheet: SynGo list dowregulated
your genelist input	gene hgnc_id	gene symbol	gene name	gene synonyms
AAK1	HGNC:19679	AAK1	AP2 associated kinase 1	KIAA1048,DKFZP686K16132
ABHD17B	HGNC:24278	ABHD17B	abhydrolase domain containing 17B, depalmitoylase	CGI-67,C9ORF77,FAM108B1
ABHD17C	HGNC:26925	ABHD17C	abhydrolase domain containing 17C, depalmitoylase	FAM108C1
ABI1	HGNC:11320	ABI1	abl interactor 1	E3B1,ABI-1,SSH3BP1
ABLIM3	HGNC:29132	ABLIM3	actin binding LIM protein family member 3	KIAA0843
ABR	HGNC:81	ABR	ABR activator of RhoGEF and GTPase	MDB
ACTB	HGNC:132	ACTB	actin beta
ACTN1	HGNC:163	ACTN1	actinin alpha 1
ACTR3	HGNC:170	ACTR3	actin related protein 3	ARP3
ADAM23	HGNC:202	ADAM23	ADAM metallopeptidase domain 23	MDC3
ADCY1	HGNC:232	ADCY1	adenylate cyclase 1	AC1,DFNB44
ADGRL2	HGNC:18582	ADGRL2	adhesion G protein-coupled receptor L2	KIAA0786,LEC1,LPHH1,LPHN2
ADGRL3	HGNC:20974	ADGRL3	adhesion G protein-coupled receptor L3	KIAA0768,LEC3,LPHN3
ADRA1A	HGNC:277	ADRA1A	adrenoceptor alpha 1A	ADRA1L1,ADRA1C
ADRB1	HGNC:285	ADRB1	adrenoceptor beta 1	ADRB1R
AKAP1	HGNC:367	AKAP1	A-kinase anchoring protein 1	AKAP121,AKAP149,SAKAP84,S-AKAP84,AKAP84,D-AKAP1,PPP1R43,TDRD17,PRKA1
AKAP7	HGNC:377	AKAP7	A-kinase anchoring protein 7	AKAP18,AKAP15
ANKS1B	HGNC:24600	ANKS1B	ankyrin repeat and sterile alpha motif domain containing 1B	EB-1,AIDA-1,CAJALIN-2,ANKS2
ANO1	HGNC:21625	ANO1	anoctamin 1	TAOS2,FLJ10261,DOG1,ORAOV2,TMEM16A
AP1G1	HGNC:555	AP1G1	adaptor related protein complex 1 subunit gamma 1	CLAPG1,ADTG
APLP2	HGNC:598	APLP2	amyloid beta precursor like protein 2	APPH,APPL2
APP	HGNC:620	APP	amyloid beta precursor protein	AD1
APPL1	HGNC:24035	APPL1	adaptor protein, phosphotyrosine interacting with PH domain and leucine zipper 1	APPL
ARC	HGNC:648	ARC	activity regulated cytoskeleton associated protein	KIAA0278,ARG3.1
ARL8B	HGNC:25564	ARL8B	ADP ribosylation factor like GTPase 8B	FLJ10702,GIE1,ARL10C
ASAP1	HGNC:2720	ASAP1	ArfGAP with SH3 domain, ankyrin repeat and PH domain 1	PAP,KIAA1249,ZG14P,CENTB4,DDEF1
ATAD1	HGNC:25903	ATAD1	ATPase family AAA domain containing 1	FLJ14600,MSP1
ATP2B1	HGNC:814	ATP2B1	ATPase plasma membrane Ca2+ transporting 1	PMCA1
ATP2B2	HGNC:815	ATP2B2	ATPase plasma membrane Ca2+ transporting 2	PMCA2
ATP6V1B2	HGNC:854	ATP6V1B2	ATPase H+ transporting V1 subunit B2	VATB,VMA2,HO57,VPP3,ATP6B2
ATP6V1C1	HGNC:856	ATP6V1C1	ATPase H+ transporting V1 subunit C1	VATC,VMA5,ATP6D,ATP6C
ATP8A1	HGNC:13531	ATP8A1	ATPase phospholipid transporting 8A1	ATPIA
BACE1	HGNC:933	BACE1	beta-secretase 1	BACE
BCL11A	HGNC:13221	BCL11A	BAF chromatin remodeling complex subunit BCL11A	BCL11A-XL,BCL11A-L,BCL11A-S,CTIP1,HBFQTL5,ZNF856,EVI9
BEGAIN	HGNC:24163	BEGAIN	brain enriched guanylate kinase associated	KIAA1446
CACNA1C	HGNC:1390	CACNA1C	calcium voltage-gated channel subunit alpha1 C	CAV1.2,CACH2,CACN2,TS,LQT8,CCHL1A1,CACNL1A1
CACNA1D	HGNC:1391	CACNA1D	calcium voltage-gated channel subunit alpha1 D	CAV1.3,CACH3,CACN4,CCHL1A2,CACNL1A2
CACNA1E	HGNC:1392	CACNA1E	calcium voltage-gated channel subunit alpha1 E	CAV2.3,BII,CACH6,CACNL1A6
CACNA2D1	HGNC:1399	CACNA2D1	calcium voltage-gated channel auxiliary subunit alpha2delta 1	LNCRNA-N3,CACNL2A,CACNA2,MHS3,LINC01112
CACNB2	HGNC:1402	CACNB2	calcium voltage-gated channel auxiliary subunit beta 2	MYSB,CACNLB2
CACNG7	HGNC:13626	CACNG7	calcium voltage-gated channel auxiliary subunit gamma 7
CALB1	HGNC:1434	CALB1	calbindin 1	CALB
CALCRL	HGNC:16709	CALCRL	calcitonin receptor like receptor	CGRPR,CRLR
CAMK4	HGNC:1464	CAMK4	calcium/calmodulin dependent protein kinase IV	CAMK-GR,CAMKIV
CASK	HGNC:1497	CASK	calcium/calmodulin dependent serine protein kinase	LIN2,CAGH39,FGS4,TNRC8
CBLN2	HGNC:1544	CBLN2	cerebellin 2 precursor
CDH10	HGNC:1749	CDH10	cadherin 10
CDH6	HGNC:1765	CDH6	cadherin 6
CDKL5	HGNC:11411	CDKL5	cyclin dependent kinase like 5	EIEE2,CFAP247,STK9
CHRNB1	HGNC:1961	CHRNB1	cholinergic receptor nicotinic beta 1 subunit	CHRNB
CLSTN3	HGNC:18371	CLSTN3	calsyntenin 3	CSTN3,KIAA0726,CDHR14
CLTC	HGNC:2092	CLTC	clathrin heavy chain	HC,CLTCL2
CNKSR2	HGNC:19701	CNKSR2	connector enhancer of kinase suppressor of Ras 2	KIAA0902,CNK2,KSR2
KSR2	HGNC:19701	CNKSR2	connector enhancer of kinase suppressor of Ras 2	KIAA0902,CNK2,KSR2
F3	HGNC:2171	CNTN1	contactin 1	F3,GP135
CNTNAP2	HGNC:13830	CNTNAP2	contactin associated protein 2	CASPR2,KIAA0868,NRXN4
CPEB1	HGNC:21744	CPEB1	cytoplasmic polyadenylation element binding protein 1	FLJ13203,CPEB
CPEB2	HGNC:21745	CPEB2	cytoplasmic polyadenylation element binding protein 2
CPEB3	HGNC:21746	CPEB3	cytoplasmic polyadenylation element binding protein 3	KIAA0940
CRIPT	HGNC:14312	CRIPT	CXXC repeat containing interactor of PDZ3 domain	HSPC139
CTTNBP2	HGNC:15679	CTTNBP2	cortactin binding protein 2	KIAA1758,ORF4,CORTBP2,C7ORF8
CUL3	HGNC:2553	CUL3	cullin 3
DAG1	HGNC:2666	DAG1	dystroglycan 1	A3A,156DAG,AGRNR,DAG
DBN1	HGNC:2695	DBN1	drebrin 1	D0S117E
DGKB	HGNC:2850	DGKB	diacylglycerol kinase beta	KIAA0718,DGK,DGK-BETA,DAGK2
DGKI	HGNC:2855	DGKI	diacylglycerol kinase iota	DGK-IOTA
DICER1	HGNC:17098	DICER1	dicer 1, ribonuclease III	DICER,KIAA0928,K12H4.8-LIKE,HERNA,MNG1
DLG5	HGNC:2904	DLG5	discs large MAGUK scaffold protein 5	P-DLG,KIAA0583
DMD	HGNC:2928	DMD	dystrophin	BMD,DXS142,DXS164,DXS206,DXS230,DXS239,DXS268,DXS269,DXS270,DXS272,MRX85
DMXL2	HGNC:2938	DMXL2	Dmx like 2	RC3,KIAA0856,DFNA71
DNAJB1	HGNC:5270	DNAJB1	DnaJ heat shock protein family (Hsp40) member B1	HSP40,SIS1,RSPH16B,HSPF1
DNAJC6	HGNC:15469	DNAJC6	DnaJ heat shock protein family (Hsp40) member C6	KIAA0473,PARK19
DNM1L	HGNC:2973	DNM1L	dynamin 1 like	DRP1,DVLP,HDYNIV,DYMPLE,VPS1
DNM3	HGNC:29125	DNM3	dynamin 3	KIAA0820
DOCK10	HGNC:23479	DOCK10	dedicator of cytokinesis 10	ZIZ3,KIAA0694
DRD1	HGNC:3020	DRD1	dopamine receptor D1
DRP2	HGNC:3032	DRP2	dystrophin related protein 2
EEA1	HGNC:3185	EEA1	early endosome antigen 1	ZFYVE2
EFNA5	HGNC:3225	EFNA5	ephrin A5	AF1,LERK7,EPLG7
EFNB2	HGNC:3227	EFNB2	ephrin B2	LERK5,HTK-L,HTKL,MGC126226,MGC126227,MGC126228,EPLG5
EGLN1	HGNC:1232	EGLN1	egl-9 family hypoxia inducible factor 1	SM-20,PHD2,ZMYND6,HIFPH2,C1ORF12
EIF4E	HGNC:3287	EIF4E	eukaryotic translation initiation factor 4E	EIF4E1,EIF4EL1,EIF4F
EIF4G2	HGNC:3297	EIF4G2	eukaryotic translation initiation factor 4 gamma 2	DAP5,NAT1,P97
EIF5	HGNC:3299	EIF5	eukaryotic translation initiation factor 5
ELAVL2	HGNC:3313	ELAVL2	ELAV like RNA binding protein 2	HUB,HEL-N1
ELAVL4	HGNC:3315	ELAVL4	ELAV like RNA binding protein 4	PNEM,HUD
EPHA3	HGNC:3387	EPHA3	EPH receptor A3	HEK,HEK4,ETK,ETK1,TYRO4
EPS15	HGNC:3419	EPS15	epidermal growth factor receptor pathway substrate 15	AF-1P,MLLT5
ERBB4	HGNC:3432	ERBB4	erb-b2 receptor tyrosine kinase 4	ALS19,HER4
ERBIN	HGNC:15842	ERBIN	erbb2 interacting protein	LAP2,ERBB2IP
CAST	HGNC:31922	ERC2	ELKS/RAB6-interacting/CAST family member 2	CAST,CAST1,KIAA0378,SPBC110,SPC110,ELKSL
EXOC2	HGNC:24968	EXOC2	exocyst complex component 2	FLJ11026,SEC5P,SEC5L1
FAM81A	HGNC:28379	FAM81A	family with sequence similarity 81 member A	MGC26690
FBXL20	HGNC:24679	FBXL20	F-box and leucine rich repeat protein 20	MGC15482,FBL2,FBL20
FBXO45	HGNC:29148	FBXO45	F-box protein 45	FBX45
FGA	HGNC:3661	FGA	fibrinogen alpha chain
FGG	HGNC:3694	FGG	fibrinogen gamma chain
FLRT3	HGNC:3762	FLRT3	fibronectin leucine rich transmembrane protein 3
FMR1	HGNC:3775	FMR1	FMRP translational regulator 1	FMRP,FRAXA,MGC87458,POF1,POF
FXR1	HGNC:4023	FXR1	FMR1 autosomal homolog 1
FZD4	HGNC:4042	FZD4	frizzled class receptor 4	CD344,EVR1
GABBR1	HGNC:4070	GABBR1	gamma-aminobutyric acid type B receptor subunit 1	HGB1A,GPRC3A
GABBR2	HGNC:4507	GABBR2	gamma-aminobutyric acid type B receptor subunit 2	HG20,GABABR2,GPRC3B,GPR51
GABRA1	HGNC:4075	GABRA1	gamma-aminobutyric acid type A receptor subunit alpha1	EJM5
GABRA4	HGNC:4078	GABRA4	gamma-aminobutyric acid type A receptor subunit alpha4
GABRA5	HGNC:4079	GABRA5	gamma-aminobutyric acid type A receptor subunit alpha5
GABRB2	HGNC:4082	GABRB2	gamma-aminobutyric acid type A receptor subunit beta2
GABRR1	HGNC:4090	GABRR1	gamma-aminobutyric acid type A receptor subunit rho1
GABRR2	HGNC:4091	GABRR2	gamma-aminobutyric acid type A receptor subunit rho2
GAD2	HGNC:4093	GAD2	glutamate decarboxylase 2	GAD65
GIT2	HGNC:4273	GIT2	GIT ArfGAP 2	KIAA0148,PKL
GLRA3	HGNC:4328	GLRA3	glycine receptor alpha 3
GLRB	HGNC:4329	GLRB	glycine receptor beta
GPC6	HGNC:4454	GPC6	glypican 6
GPHN	HGNC:15465	GPHN	gephyrin	KIAA1385
GRID2	HGNC:4576	GRID2	glutamate ionotropic receptor delta type subunit 2	GLUD2,GLUR-DELTA-2
GRIK2	HGNC:4580	GRIK2	glutamate ionotropic receptor kainate type subunit 2	GLUK2,MRT6,GLUR6
GRIK3	HGNC:4581	GRIK3	glutamate ionotropic receptor kainate type subunit 3	GLUK3,GLUR7
GRIK4	HGNC:4582	GRIK4	glutamate ionotropic receptor kainate type subunit 4	GLUK4,KA1,GRIK
GRIN2A	HGNC:4585	GRIN2A	glutamate ionotropic receptor NMDA type subunit 2A	GLUN2A,NMDAR2A
GRIN3A	HGNC:16767	GRIN3A	glutamate ionotropic receptor NMDA type subunit 3A	GLUN3A
GRK3	HGNC:290	GRK3	G protein-coupled receptor kinase 3	BARK2,ADRBK2
GRM1	HGNC:4593	GRM1	glutamate metabotropic receptor 1	GPRC1A,MGLU1,MGLUR1,PPP1R85
GRM5	HGNC:4597	GRM5	glutamate metabotropic receptor 5	MGLUR5,GPRC1E,MGLU5,PPP1R86
GSK3B	HGNC:4617	GSK3B	glycogen synthase kinase 3 beta
HAPLN1	HGNC:2380	HAPLN1	hyaluronan and proteoglycan link protein 1	CRTL1
HIP1	HGNC:4913	HIP1	huntingtin interacting protein 1	ILWEQ
HNRNPF	HGNC:5039	HNRNPF	heterogeneous nuclear ribonucleoprotein F	HNRPF
HNRNPL	HGNC:5045	HNRNPL	heterogeneous nuclear ribonucleoprotein L	HNRPL
HNRNPU	HGNC:5048	HNRNPU	heterogeneous nuclear ribonucleoprotein U	SAF-A,FLJ37978,FLJ30202,HNRPU,HNRNPU-AS1,C1ORF199,NCRNA00201
HNRNPUL1	HGNC:17011	HNRNPUL1	heterogeneous nuclear ribonucleoprotein U like 1	E1B-AP5,E1BAP5,FLJ12944,HNRPUL1
HNRNPUL2	HGNC:25451	HNRNPUL2	heterogeneous nuclear ribonucleoprotein U like 2	DKFZP762N1910,HNRPUL2
HOMER1	HGNC:17512	HOMER1	homer scaffold protein 1	VES-1,SYN47,HOMER-1B
CPD	HGNC:17513	HOMER2	homer scaffold protein 2	CPD,CUPIDIN,VESL-2,HOMER-2B,HOMER-2,HOMER-2A,DFNA68
HTR2A	HGNC:5293	HTR2A	5-hydroxytryptamine receptor 2A	5-HT2A,HTR2
IGF1	HGNC:5464	IGF1	insulin like growth factor 1	IGF1A,IGFI,IGF-I,IGF
IL1RAP	HGNC:5995	IL1RAP	interleukin 1 receptor accessory protein	IL-1RACP,IL1R3,C3ORF13
INA	HGNC:6057	INA	internexin neuronal intermediate filament protein alpha	NF-66,NEF5
IQSEC1	HGNC:29112	IQSEC1	IQ motif and Sec7 domain ArfGEF 1	KIAA0763,GEP100,BRAG2,ARF-GEP100
ITGA2	HGNC:6137	ITGA2	integrin subunit alpha 2	CD49B,CD49B
ITGA8	HGNC:6144	ITGA8	integrin subunit alpha 8
ITPR1	HGNC:6180	ITPR1	inositol 1,4,5-trisphosphate receptor type 1	INSP3R1,IP3R1,ACV,PPP1R94,SCA15,SCA16,SCA29
ITSN1	HGNC:6183	ITSN1	intersectin 1	SH3P17,MGC134948,MGC134949,SH3D1A,ITSN
KALRN	HGNC:4814	KALRN	kalirin RhoGEF kinase	DUO,HS.8004,TRAD,DUET,KALIRIN,ARHGEF24,HAPIP
KCNA1	HGNC:6218	KCNA1	potassium voltage-gated channel subfamily A member 1	KV1.1,RBK1,HUK1,MBK1,AEMK
KCNA4	HGNC:6222	KCNA4	potassium voltage-gated channel subfamily A member 4	KV1.4,HK1,HPCN2,KCNA4L
KCNC4	HGNC:6236	KCNC4	potassium voltage-gated channel subfamily C member 4	KV3.4,HKSHIIIC,C1ORF30
KCNJ2	HGNC:6263	KCNJ2	potassium inwardly rectifying channel subfamily J member 2	KIR2.1,IRK1,LQT7
KCNJ6	HGNC:6267	KCNJ6	potassium inwardly rectifying channel subfamily J member 6	KIR3.2,GIRK2,KATP2,BIR1,HIGIRK2,KCNJ7
KCNMA1	HGNC:6284	KCNMA1	potassium calcium-activated channel subfamily M alpha 1	KCA1.1,MSLO1,SLO
KCNQ5	HGNC:6299	KCNQ5	potassium voltage-gated channel subfamily Q member 5	KV7.5
KIAA1107	HGNC:29192	KIAA1107	KIAA1107	APACHE
KLHL17	HGNC:24023	KLHL17	kelch like family member 17
KPNA1	HGNC:6394	KPNA1	karyopherin subunit alpha 1	SRP1,RCH2,NPI-1,IPOA5
KPNA2	HGNC:6395	KPNA2	karyopherin subunit alpha 2	SRP1ALPHA,IPOA1,QIP2,RCH1
LAMC1	HGNC:6492	LAMC1	laminin subunit gamma 1	LAMB2
LASP1	HGNC:6513	LASP1	LIM and SH3 protein 1	MLN50,LASP-1
LIN7A	HGNC:17787	LIN7A	lin-7 homolog A, crumbs cell polarity complex component	MALS-1,TIP-33,LIN-7A,VELI1
LRRTM2	HGNC:19409	LRRTM2	leucine rich repeat transmembrane neuronal 2	KIAA0416
MAGI1	HGNC:946	MAGI1	membrane associated guanylate kinase, WW and PDZ domain containing 1	BAP1,MAGI-1,TNRC19,AIP3,WWP3,BAIAP1
MAGI2	HGNC:18957	MAGI2	membrane associated guanylate kinase, WW and PDZ domain containing 2	AIP1,ARIP1,KIAA0705,ACVRIP1,MAGI-2
MAPK1	HGNC:6871	MAPK1	mitogen-activated protein kinase 1	ERK,ERK2,P41MAPK,MAPK2,PRKM2,PRKM1
MAPK10	HGNC:6872	MAPK10	mitogen-activated protein kinase 10	JNK3,P493F12,P54BSAPK,PRKM10
MAPK14	HGNC:6876	MAPK14	mitogen-activated protein kinase 14	PRKM14,P38,MXI2,PRKM15,CSPB1,CSBP1,CSBP2
MAPK8	HGNC:6881	MAPK8	mitogen-activated protein kinase 8	JNK,JNK1,SAPK1,PRKM8
MAPK9	HGNC:6886	MAPK9	mitogen-activated protein kinase 9	JNK2,P54A,SAPK,PRKM9
MECP2	HGNC:6990	MECP2	methyl-CpG binding protein 2	RTT,MRX16,MRX79
MPDZ	HGNC:7208	MPDZ	multiple PDZ domain crumbs cell polarity complex component	MUPP1
MTOR	HGNC:3942	MTOR	mechanistic target of rapamycin kinase	RAFT1,RAPT1,FLJ44809,FRAP,FRAP2,FRAP1
MYO5B	HGNC:7603	MYO5B	myosin VB	KIAA1119
MYO6	HGNC:7605	MYO6	myosin VI	KIAA0389,DFNA22,DFNB37
NAPB	HGNC:15751	NAPB	NSF attachment protein beta	SNAP-BETA,SNAPB
NBEA	HGNC:7648	NBEA	neurobeachin	KIAA1544,BCL8B,FLJ10197,LYST2
NCKAP1	HGNC:7666	NCKAP1	NCK associated protein 1	NAP1,HEM2,NAP125
NECTIN3	HGNC:17664	NECTIN3	nectin cell adhesion molecule 3	NECTIN-3,PPR3,PVRR3,DKFZP566B0846,CDW113,CD113,PVRL3
NETO2	HGNC:14644	NETO2	neuropilin and tolloid like 2	FLJ10430,NEOT2
NF1	HGNC:7765	NF1	neurofibromin 1
NGDN	HGNC:20271	NGDN	neuroguidin	DKFZP564O092,LCP5,LPD-2,NGD,CANU1,C14ORF120
NGFR	HGNC:7809	NGFR	nerve growth factor receptor	TNFRSF16,CD271,P75NTR
NOS1	HGNC:7872	NOS1	nitric oxide synthase 1	NNOS,NOS
NPTN	HGNC:17867	NPTN	neuroplastin	SDR1,GP55,GP65,NP65,NP55,SDFR1
NPTX1	HGNC:7952	NPTX1	neuronal pentraxin 1
NPY1R	HGNC:7956	NPY1R	neuropeptide Y receptor Y1	NPYR
NPY2R	HGNC:7957	NPY2R	neuropeptide Y receptor Y2
NR3C1	HGNC:7978	NR3C1	nuclear receptor subfamily 3 group C member 1	GR,GRL
NR3C2	HGNC:7979	NR3C2	nuclear receptor subfamily 3 group C member 2	MR,MLR
NRCAM	HGNC:7994	NRCAM	neuronal cell adhesion molecule	KIAA0343,BRAVO
NRP2	HGNC:8005	NRP2	neuropilin 2	VEGF165R2
NSF	HGNC:8016	NSF	N-ethylmaleimide sensitive factor, vesicle fusing ATPase	SKD2,SEC18
NSG1	HGNC:18790	NSG1	neuronal vesicle trafficking associated 1	P21,D4S234E,NEEP21
NTRK2	HGNC:8032	NTRK2	neurotrophic receptor tyrosine kinase 2	TRKB
PAFAH1B1	HGNC:8574	PAFAH1B1	platelet activating factor acetylhydrolase 1b regulatory subunit 1	LIS1,PAFAH,NUDF,MDCR,MDS
PAK2	HGNC:8591	PAK2	p21 (RAC1) activated kinase 2	PAK65,PAKGAMMA
PAK5	HGNC:15916	PAK5	p21 (RAC1) activated kinase 5	KIAA1264,PAK7
PAK6	HGNC:16061	PAK6	p21 (RAC1) activated kinase 6	PAK5
PCBP2	HGNC:8648	PCBP2	poly(rC) binding protein 2	HNRPE2,HNRNP-E2,HNRNPE2
PCDH15	HGNC:14674	PCDH15	protocadherin related 15	CDHR15,USH1F,DFNB23
PCLO	HGNC:13406	PCLO	piccolo presynaptic cytomatrix protein	KIAA0559,DKFZP779G1236,ACZ
PDE4A	HGNC:8780	PDE4A	phosphodiesterase 4A	DPDE2
PFN2	HGNC:8882	PFN2	profilin 2
PHB	HGNC:8912	PHB	prohibitin	PHB1
PLAT	HGNC:9051	PLAT	plasminogen activator, tissue type
PLCB1	HGNC:15917	PLCB1	phospholipase C beta 1	KIAA0581,PLC-I,PLC154
PLCB4	HGNC:9059	PLCB4	phospholipase C beta 4
PLCXD3	HGNC:31822	PLCXD3	phosphatidylinositol specific phospholipase C X domain containing 3
PLD1	HGNC:9067	PLD1	phospholipase D1
PLG	HGNC:9071	PLG	plasminogen
PLS3	HGNC:9091	PLS3	plastin 3	T-PLASTIN
PLXNA4	HGNC:9102	PLXNA4	plexin A4	KIAA1550,DKFZP434G0625PRO34003,FAYV2820,PLXNA4A,PLXNA4B
PLXNC1	HGNC:9106	PLXNC1	plexin C1	VESPR,CD232
PPA2	HGNC:28883	PPA2	inorganic pyrophosphatase 2	FLJ20459
PPFIA1	HGNC:9245	PPFIA1	PTPRF interacting protein alpha 1	LIP.1,LIPRIN
PPFIA2	HGNC:9246	PPFIA2	PTPRF interacting protein alpha 2
PPFIA4	HGNC:9248	PPFIA4	PTPRF interacting protein alpha 4
PPM1H	HGNC:18583	PPM1H	protein phosphatase, Mg2+/Mn2+ dependent 1H	KIAA1157,FLJ13253,NERPP-2C,ARHCL1
PPP2R2A	HGNC:9304	PPP2R2A	protein phosphatase 2 regulatory subunit Balpha	PR52A,PR55A,B55A,PR55ALPHA,B55ALPHA
PPP3CA	HGNC:9314	PPP3CA	protein phosphatase 3 catalytic subunit alpha	CNA1,PPP2B,CALN,CALNA
PPP3R1	HGNC:9317	PPP3R1	protein phosphatase 3 regulatory subunit B, alpha	CALNB1,CNB,CNB1
PRKAR2A	HGNC:9391	PRKAR2A	protein kinase cAMP-dependent type II regulatory subunit alpha	PRKAR2
PRKCB	HGNC:9395	PRKCB	protein kinase C beta	PKCΒ,PRKCB2,PKCB,PRKCB1
PRKCE	HGNC:9401	PRKCE	protein kinase C epsilon
PRKCI	HGNC:9404	PRKCI	protein kinase C iota	PKCI,DXS1179E
PSD	HGNC:9507	PSD	pleckstrin and Sec7 domain containing	KIAA2011,TYL,PSD1,EFA6A,EFA6
PSEN1	HGNC:9508	PSEN1	presenilin 1	FAD,S182,PS1,AD3
PTEN	HGNC:9588	PTEN	phosphatase and tensin homolog	MMAC1,TEP1,PTEN1,BZS,MHAM
PTPRD	HGNC:9668	PTPRD	protein tyrosine phosphatase receptor type D	PTPD,HPTP
PTPRT	HGNC:9682	PTPRT	protein tyrosine phosphatase receptor type T	RPTPRHO,KIAA0283
PUM1	HGNC:14957	PUM1	pumilio RNA binding family member 1	PUMH1,KIAA0099
PURA	HGNC:9701	PURA	purine rich element binding protein A	PURALPHA,PUR1,PUR-ALPHA
PURG	HGNC:17930	PURG	purine rich element binding protein G	PURG-A,PURG-B
QKI	HGNC:21100	QKI	QKI, KH domain containing RNA binding	QK3
RAB10	HGNC:9759	RAB10	RAB10, member RAS oncogene family
RAB14	HGNC:16524	RAB14	RAB14, member RAS oncogene family	FBP,RAB-14
RAB18	HGNC:14244	RAB18	RAB18, member RAS oncogene family
RAB1A	HGNC:9758	RAB1A	RAB1A, member RAS oncogene family	YPT1,RAB1
RAB21	HGNC:18263	RAB21	RAB21, member RAS oncogene family	KIAA0118
RAB27B	HGNC:9767	RAB27B	RAB27B, member RAS oncogene family
RAB2A	HGNC:9763	RAB2A	RAB2A, member RAS oncogene family	RAB2
RAB3B	HGNC:9778	RAB3B	RAB3B, member RAS oncogene family
RAB3C	HGNC:30269	RAB3C	RAB3C, member RAS oncogene family
RAB4A	HGNC:9781	RAB4A	RAB4A, member RAS oncogene family	HRES-1/RAB4,RAB4
RAB5B	HGNC:9784	RAB5B	RAB5B, member RAS oncogene family
RAB8B	HGNC:30273	RAB8B	RAB8B, member RAS oncogene family
RAC1	HGNC:9801	RAC1	Rac family small GTPase 1	TC-25,P21-RAC1,RAC-1
RALA	HGNC:9839	RALA	RAS like proto-oncogene A	RAL
RAP1A	HGNC:9855	RAP1A	RAP1A, member of RAS oncogene family	KREV-1,SMGP21
RAP1B	HGNC:9857	RAP1B	RAP1B, member of RAS oncogene family	K-REV,RAL1B,DKFZP586H0723
RAPGEF4	HGNC:16626	RAPGEF4	Rap guanine nucleotide exchange factor 4	CAMP-GEFII,CGEF2
RGS14	HGNC:9996	RGS14	regulator of G protein signaling 14
RGS7	HGNC:10003	RGS7	regulator of G protein signaling 7
RHOA	HGNC:667	RHOA	ras homolog family member A	RHO12,RHOH12,ARH12,ARHA
RHOB	HGNC:668	RHOB	ras homolog family member B	RHOH6,MST081,ARH6,ARHB
RNF19A	HGNC:13432	RNF19A	ring finger protein 19A, RBR E3 ubiquitin protein ligase	DORFIN,DKFZP566B1346,RNF19
RNF216	HGNC:21698	RNF216	ring finger protein 216	TRIAD3,UBCE7IP1,ZIN
ROCK1	HGNC:10251	ROCK1	Rho associated coiled-coil containing protein kinase 1	P160ROCK
ROCK2	HGNC:10252	ROCK2	Rho associated coiled-coil containing protein kinase 2
RPL27A	HGNC:10329	RPL27A	ribosomal protein L27a	L27A
RPS6KA5	HGNC:10434	RPS6KA5	ribosomal protein S6 kinase A5	MSK1,RLPK
RPS6KA6	HGNC:10435	RPS6KA6	ribosomal protein S6 kinase A6	RSK4
SACM1L	HGNC:17059	SACM1L	SAC1 like phosphatidylinositide phosphatase	SAC1,KIAA0851
SCAMP1	HGNC:10563	SCAMP1	secretory carrier membrane protein 1	SCAMP37
SCN1A	HGNC:10585	SCN1A	sodium voltage-gated channel alpha subunit 1	NAV1.1,GEFSP2,HBSCI,NAC1,SMEI,SCN1,FEB3
SCN2A	HGNC:10588	SCN2A	sodium voltage-gated channel alpha subunit 2	NAV1.2,HBSCII,HBSCI,SCN2A1,SCN2A2
SCN8A	HGNC:10596	SCN8A	sodium voltage-gated channel alpha subunit 8	NAV1.6,NACH6,PN4,CERIII,CIAT,MED
SCRN1	HGNC:22192	SCRN1	secernin 1	KIAA0193
SEC22B	HGNC:10700	SEC22B	SEC22 homolog B, vesicle trafficking protein	ERS-24,SEC22L1
SEMA3A	HGNC:10723	SEMA3A	semaphorin 3A	SEMA1,SEMD,COLL-1,HSEMA-I,SEMAD
SEPT3	HGNC:10750	SEPTIN3	septin 3	SEP3,SEPT3
SEPT2	HGNC:15848	SEPTIN6	septin 6	KIAA0128,SEP2,SEPT2,MGC16619,MGC20339,SEPT6
SEPT6	HGNC:15848	SEPTIN6	septin 6	KIAA0128,SEP2,SEPT2,MGC16619,MGC20339,SEPT6
SEPT7	HGNC:1717	SEPTIN7	septin 7	CDC3,SEPT7A,CDC10,SEPT7
SGIP1	HGNC:25412	SGIP1	SH3GL interacting endocytic adaptor 1	DKFZP761D221
SHANK1	HGNC:15474	SHANK1	SH3 and multiple ankyrin repeat domains 1	SSTRIP,SPANK-1,SYNAMON
SHANK2	HGNC:14295	SHANK2	SH3 and multiple ankyrin repeat domains 2	CTTNBP1,PROSAP1,SHANK,SPANK-3,CORTBP1
SHISA6	HGNC:34491	SHISA6	shisa family member 6	FLJ45455
SHISA9	HGNC:37231	SHISA9	shisa family member 9
SIPA1L1	HGNC:20284	SIPA1L1	signal induced proliferation associated 1 like 1	KIAA0440,E6TP1,SPAR1
SIRT2	HGNC:10886	SIRT2	sirtuin 2	SIR2L
SLC16A7	HGNC:10928	SLC16A7	solute carrier family 16 member 7	MCT2
SLC17A6	HGNC:16703	SLC17A6	solute carrier family 17 member 6	DNPI,VGLUT2
SLC18A2	HGNC:10935	SLC18A2	solute carrier family 18 member A2	SVMT,SVAT,VMAT2
SLC1A1	HGNC:10939	SLC1A1	solute carrier family 1 member 1	EAAC1,EAAT3
SLC1A2	HGNC:10940	SLC1A2	solute carrier family 1 member 2	GLT-1,EAAT2
SLC6A11	HGNC:11044	SLC6A11	solute carrier family 6 member 11	GAT3
SLC6A2	HGNC:11048	SLC6A2	solute carrier family 6 member 2	NET,NET1,NAT1,SLC6A5
SLC6A6	HGNC:11052	SLC6A6	solute carrier family 6 member 6	TAUT
SLC6A8	HGNC:11055	SLC6A8	solute carrier family 6 member 8	CRTR,CT1
SLC9A6	HGNC:11079	SLC9A6	solute carrier family 9 member A6	NHE6,KIAA0267
SLITRK4	HGNC:23502	SLITRK4	SLIT and NTRK like family member 4	DKFZP547M2010
SNAP91	HGNC:14986	SNAP91	synaptosome associated protein 91	KIAA0656,AP180,CALM
SNX27	HGNC:20073	SNX27	sorting nexin 27	MY014,KIAA0488,MGC20471
SORCS3	HGNC:16699	SORCS3	sortilin related VPS10 domain containing receptor 3	KIAA1059,SORCS
SPARC	HGNC:11219	SPARC	secreted protein acidic and cysteine rich	ONT,BM-40,ON
SPARCL1	HGNC:11220	SPARCL1	SPARC like 1	MAST9
SPTBN1	HGNC:11275	SPTBN1	spectrin beta, non-erythrocytic 1
SRC	HGNC:11283	SRC	SRC proto-oncogene, non-receptor tyrosine kinase	ASV,C-SRC,SRC1
STAU2	HGNC:11371	STAU2	staufen double-stranded RNA binding protein 2	39K2
STK38	HGNC:17847	STK38	serine/threonine kinase 38	NDR,NDR1
STK38L	HGNC:17848	STK38L	serine/threonine kinase 38 like	KIAA0965,NDR2
STX16	HGNC:11431	STX16	syntaxin 16	HSYN16,SYN16
STXBP5	HGNC:19665	STXBP5	syntaxin binding protein 5	TOMOSYN,LLGL3
STXBP5L	HGNC:30757	STXBP5L	syntaxin binding protein 5 like	KIAA1006,LLGL4
SV2A	HGNC:20566	SV2A	synaptic vesicle glycoprotein 2A	SV2,KIAA0736
SV2B	HGNC:16874	SV2B	synaptic vesicle glycoprotein 2B	KIAA0735,HST19680
SYN1	HGNC:11494	SYN1	synapsin I	MRX50
SYT1	HGNC:11509	SYT1	synaptotagmin 1	P65,SYT,SVP65
SYT11	HGNC:19239	SYT11	synaptotagmin 11	KIAA0080,MGC10881,MGC17226,DKFZP781D015
SYT4	HGNC:11512	SYT4	synaptotagmin 4	KIAA1342,HST1192
SYT6	HGNC:18638	SYT6	synaptotagmin 6
TDRD6	HGNC:21339	TDRD6	tudor domain containing 6	NY-CO-45,BA446F17.4,CT41.2,SPATA36
TENM1	HGNC:8117	TENM1	teneurin transmembrane protein 1	TEN-M1,TEN1,ODZ3,TNM,ODZ1
TENM2	HGNC:29943	TENM2	teneurin transmembrane protein 2	KIAA1127,TEN-M2,TEN2,ODZ2
TENM3	HGNC:29944	TENM3	teneurin transmembrane protein 3	TEN-M3,KIAA1455,TEN3,ODZ3
TENT2	HGNC:26776	TENT2	terminal nucleotidyltransferase 2	FLJ38499,GLD2,TUT2,PAPD4
TNC	HGNC:5318	TNC	tenascin C	TN,MGC167029,HXB,DFNA56
TPD52	HGNC:12005	TPD52	tumor protein D52	D52,HD52,N8L
TRIO	HGNC:12303	TRIO	trio Rho guanine nucleotide exchange factor	ARHGEF23
TSC1	HGNC:12362	TSC1	TSC complex subunit 1	KIAA0243,LAM,HAMARTIN,TSC
TSPOAP1	HGNC:16831	TSPOAP1	TSPO associated protein 1	PRAX-1,KIAA0612,RIM-BP1,RIMBP1,BZRAP1
TUBA1A	HGNC:20766	TUBA1A	tubulin alpha 1a	TUBA3,B-ALPHA-1,FLJ25113
UNC13C	HGNC:23149	UNC13C	unc-13 homolog C	MUNC13-3,DKFZP547H074
USP8	HGNC:12631	USP8	ubiquitin specific peptidase 8	HUMORF8,KIAA0055,UBPY,SPG59
VAMP1	HGNC:12642	VAMP1	vesicle associated membrane protein 1	VAMP-1,SYB1
VAMP3	HGNC:12644	VAMP3	vesicle associated membrane protein 3	CEB
VAPA	HGNC:12648	VAPA	VAMP associated protein A	HVAP-33,VAP-A
VCAN	HGNC:2464	VCAN	versican	PG-M,CSPG2
VCPIP1	HGNC:30897	VCPIP1	valosin containing protein interacting protein 1	VCIP135,KIAA1850,FLJ23132,DUBA3
VPS35	HGNC:13487	VPS35	VPS35 retromer complex component	FLJ10752,MEM3,PARK17
VTI1A	HGNC:17792	VTI1A	vesicle transport through interaction with t-SNAREs 1A	MVTI1,VTI1-RP2
WASF1	HGNC:12732	WASF1	WASP family member 1	WAVE1,SCAR1,KIAA0269,WAVE
WASL	HGNC:12735	WASL	WASP like actin nucleation promoting factor	N-WASP,NWASP,WASPB
WDR7	HGNC:13490	WDR7	WD repeat domain 7	KIAA0541,TRAG
WNK1	HGNC:14540	WNK1	WNK lysine deficient protein kinase 1	HSAN2,PPP1R167,PRKWNK1,HSN2
YWHAG	HGNC:12852	YWHAG	tyrosine 3-monooxygenase/tryptophan 5-monooxygenase activation protein gamma	PPP1R170,14-3-3GAMMA,14-3-3Γ
YWHAZ	HGNC:12855	YWHAZ	tyrosine 3-monooxygenase/tryptophan 5-monooxygenase activation protein zeta	KCIP-1,14-3-3-ZETA,YWHAD

## Sheet: Enriched GO terms_synap_upregul
GO term ID	GO domain	GO term name	GO term name - hierarchical structure	GSEA p-value
SYNGO:synprocess	BP	process in the synapse	process in the synapse	6.01651e-10
GO:0045202	CC	synapse	synapse	7.29285e-09
SYNGO:presynprocess	BP	process in the presynapse	├─ process in the presynapse	1.99648e-06
GO:0014069	CC	postsynaptic density	│ │ ├─ postsynaptic density	1.53043e-05
SYNGO:postsynprocess	BP	process in the postsynapse	├─ process in the postsynapse	2.05695e-05
GO:0098793	CC	presynapse	├─ presynapse	2.62556e-05
GO:0099523	CC	presynaptic cytosol	│ ├─ presynaptic cytosol	5.62645e-05
GO:0099572	CC	postsynaptic specialization	│ ├─ postsynaptic specialization	6.49679e-05
GO:0099504	BP	synaptic vesicle cycle	│ ├─ synaptic vesicle cycle	0.000124298
GO:0098794	CC	postsynapse	├─ postsynapse	0.000197374
GO:0050808	BP	synapse organization	├─ synapse organization	0.000241573
GO:0099072	BP	regulation of postsynaptic membrane neurotransmitter receptor levels	│ ├─ regulation of postsynaptic membrane neurotransmitter receptor levels	0.000837421
GO:0099537	BP	trans-synaptic signaling	│ ├─ trans-synaptic signaling	0.00121282
GO:0099536	BP	synaptic signaling	├─ synaptic signaling	0.00167058
GO:0048786	CC	presynaptic active zone	│ ├─ presynaptic active zone	0.00370199
GO:0098696	BP	regulation of neurotransmitter receptor localization to postsynaptic specialization membrane	│ │ │ └─ regulation of neurotransmitter receptor localization to postsynaptic specialization membrane	0.00467479
GO:0016079	BP	synaptic vesicle exocytosis	│ │ ├─ synaptic vesicle exocytosis	0.00789729
GO:0099645	BP	neurotransmitter receptor localization to postsynaptic specialization membrane	│ │ ├─ neurotransmitter receptor localization to postsynaptic specialization membrane	0.00869223
GO:0007268	BP	chemical synaptic transmission	│ │ └─ chemical synaptic transmission	0.00942347
GO:0099173	BP	postsynapse organization	│ ├─ postsynapse organization	0.0107457
GO:0099175	BP	regulation of postsynapse organization	│ │ ├─ regulation of postsynapse organization	0.0112745
GO:0098839	CC	postsynaptic density membrane	│ │ │ └─ postsynaptic density membrane	0.014605
GO:0048488	BP	synaptic vesicle endocytosis	│ │ └─ synaptic vesicle endocytosis	0.0156437
GO:0099505	BP	regulation of presynaptic membrane potential	│ ├─ regulation of presynaptic membrane potential	0.0168989
GO:0099059	CC	integral component of presynaptic active zone membrane	│ │ └─ integral component of presynaptic active zone membrane	0.0196345
GO:0050804	BP	modulation of chemical synaptic transmission	│ │ ├─ modulation of chemical synaptic transmission	0.019816
GO:0008021	CC	synaptic vesicle	│ ├─ synaptic vesicle	0.0208359
GO:0098833	CC	presynaptic endocytic zone	│ ├─ presynaptic endocytic zone	0.0208814
GO:0098926	BP	postsynaptic signaling pathway	│ └─ postsynaptic signaling pathway	0.0247389
GO:0048787	CC	presynaptic active zone membrane	│ │ └─ presynaptic active zone membrane	0.0301136
GO:0099525	BP	presynaptic dense core vesicle exocytosis	│ ├─ presynaptic dense core vesicle exocytosis	0.0308693
GO:0099061	CC	integral component of postsynaptic density membrane	│ │ │ └─ integral component of postsynaptic density membrane	0.0364737
GO:0099507	BP	ligand-gated ion channel activity involved in regulation of presynaptic membrane potential	│ │ ├─ ligand-gated ion channel activity involved in regulation of presynaptic membrane potential	0.0379398
GO:0030672	CC	synaptic vesicle membrane	│ │ └─ synaptic vesicle membrane	0.038943
GO:0099626	BP	voltage-gated calcium channel activity involved in regulation of presynaptic cytosolic calcium levels	│ │ └─ voltage-gated calcium channel activity involved in regulation of presynaptic cytosolic calcium levels	0.038999
GO:0016191	BP	synaptic vesicle uncoating	│ │ └─ synaptic vesicle uncoating	0.0417627
GO:0099092	CC	postsynaptic density, intracellular component	│ │ │ ├─ postsynaptic density, intracellular component	0.0436083
GO:0099502	BP	calcium-dependent activation of synaptic vesicle fusion	│ │ │ ├─ calcium-dependent activation of synaptic vesicle fusion	0.0438993
GO:0098835	CC	presynaptic endocytic zone membrane	│ │ └─ presynaptic endocytic zone membrane	0.0458458
GO:0098831	CC	presynaptic active zone cytoplasmic component	│ │ ├─ presynaptic active zone cytoplasmic component	0.0460699
GO:0098884	BP	postsynaptic neurotransmitter receptor endocytosis	│ │ └─ postsynaptic neurotransmitter receptor endocytosis	0.0462051
GO:0045211	CC	postsynaptic membrane	│ ├─ postsynaptic membrane	0.0463907
GO:0098918	BP	structural constituent of synapse	│ ├─ structural constituent of synapse	0.0487869
GO:0099181	BP	structural constituent of presynapse	│ │ ├─ structural constituent of presynapse	0.0518001
GO:0042734	CC	presynaptic membrane	│ ├─ presynaptic membrane	0.053324
GO:0099524	CC	postsynaptic cytosol	│ ├─ postsynaptic cytosol	0.0534896
GO:0098993	CC	anchored component of synaptic vesicle membrane	│ │ ├─ anchored component of synaptic vesicle membrane	0.0560866
GO:0098962	BP	regulation of postsynaptic neurotransmitter receptor activity	│ ├─ regulation of postsynaptic neurotransmitter receptor activity	0.0560866
GO:0099558	BP	maintenance of synapse structure	│ ├─ maintenance of synapse structure	0.0560866
GO:0150037	BP	regulation of calcium-dependent activation of synaptic vesicle fusion	│ │ │ │ └─ regulation of calcium-dependent activation of synaptic vesicle fusion	0.0598991
GO:0099547	BP	regulation of translation at synapse, modulating synaptic transmission	│ ├─ regulation of translation at synapse, modulating synaptic transmission	0.0598991
SYNGO:transport	BP	transport	└─ transport	0.064212
GO:0098894	CC	extrinsic component of presynaptic endocytic zone membrane	│ │ └─ extrinsic component of presynaptic endocytic zone membrane	0.0667611
GO:0098882	BP	structural constituent of active zone	│ │ │ ├─ structural constituent of active zone	0.0799921
GO:0030285	CC	integral component of synaptic vesicle membrane	│ │ └─ integral component of synaptic vesicle membrane	0.081468
GO:0099527	BP	postsynapse to nucleus signaling pathway	│ └─ postsynapse to nucleus signaling pathway	0.0832224
GO:0099545	BP	trans-synaptic signaling by trans-synaptic complex	│ │ ├─ trans-synaptic signaling by trans-synaptic complex	0.0838577
GO:0099188	BP	postsynaptic cytoskeleton organization	│ └─ postsynaptic cytoskeleton organization	0.0892431
GO:0098888	CC	extrinsic component of presynaptic membrane	│ │ ├─ extrinsic component of presynaptic membrane	0.0938519
GO:0098974	BP	postsynaptic actin cytoskeleton organization	│ ├─ postsynaptic actin cytoskeleton organization	0.0946844
GO:2000300	BP	regulation of synaptic vesicle exocytosis	│ │ │ ├─ regulation of synaptic vesicle exocytosis	0.100306
GO:0016082	BP	synaptic vesicle priming	│ │ │ └─ synaptic vesicle priming	0.103019
GO:0099531	BP	presynaptic process involved in chemical synaptic transmission	│ │ ├─ presynaptic process involved in chemical synaptic transmission	0.106117
GO:0099171	BP	presynaptic modulation of chemical synaptic transmission	│ │ │ └─ presynaptic modulation of chemical synaptic transmission	0.106117
GO:0060078	BP	regulation of postsynaptic membrane potential	│ ├─ regulation of postsynaptic membrane potential	0.108858
GO:0099055	CC	integral component of postsynaptic membrane	│ │ └─ integral component of postsynaptic membrane	0.121817
GO:0098698	BP	postsynaptic specialization assembly	│ │ ├─ postsynaptic specialization assembly	0.122315
GO:0099151	BP	regulation of postsynaptic density assembly	│ │ │ └─ regulation of postsynaptic density assembly	0.124133
GO:0098877	BP	neurotransmitter receptor transport to plasma membrane	├─ neurotransmitter receptor transport to plasma membrane	0.124133
GO:0099560	BP	synapse adhesion between pre- and post-synapse	│ ├─ synapse adhesion between pre- and post-synapse	0.125642
GO:0099509	BP	regulation of presynaptic cytosolic calcium levels	│ ├─ regulation of presynaptic cytosolic calcium levels	0.133019
GO:0097107	BP	postsynaptic density assembly	│ │ │ └─ postsynaptic density assembly	0.136877
GO:0098693	BP	regulation of synaptic vesicle cycle	│ │ ├─ regulation of synaptic vesicle cycle	0.144776
GO:0099637	BP	neurotransmitter receptor transport	└─ neurotransmitter receptor transport	0.147054
GO:0098919	BP	structural constituent of postsynaptic density	│ │ └─ structural constituent of postsynaptic density	0.156437
GO:0099026	CC	anchored component of presynaptic membrane	│ │ ├─ anchored component of presynaptic membrane	0.162088
GO:0099147	CC	extrinsic component of postsynaptic density membrane	│ │ │ ├─ extrinsic component of postsynaptic density membrane	0.162088
GO:0099150	BP	regulation of postsynaptic specialization assembly	│ │ │ ├─ regulation of postsynaptic specialization assembly	0.162088
GO:0099149	BP	regulation of postsynaptic neurotransmitter receptor endocytosis	│ │ └─ regulation of postsynaptic neurotransmitter receptor endocytosis	0.167258
GO:0007416	BP	synapse assembly	│ ├─ synapse assembly	0.172212
GO:0099566	BP	regulation of postsynaptic cytosolic calcium levels	│ ├─ regulation of postsynaptic cytosolic calcium levels	0.18633
GO:0097060	CC	synaptic membrane	├─ synaptic membrane	0.197606
GO:0099508	BP	voltage-gated ion channel activity involved in regulation of presynaptic membrane potential	│ │ ├─ voltage-gated ion channel activity involved in regulation of presynaptic membrane potential	0.197606
GO:0099054	BP	presynapse assembly	│ │ ├─ presynapse assembly	0.197606
GO:0098843	CC	postsynaptic endocytic zone	│ ├─ postsynaptic endocytic zone	0.200409
GO:0016081	BP	synaptic vesicle docking	│ │ │ ├─ synaptic vesicle docking	0.200409
GO:0099056	CC	integral component of presynaptic membrane	│ │ └─ integral component of presynaptic membrane	0.207993
GO:0097401	BP	synaptic vesicle proton loading	│ │ ├─ synaptic vesicle proton loading	0.224836
GO:0051963	BP	regulation of synapse assembly	│ │ ├─ regulation of synapse assembly	0.232833
GO:0099091	CC	postsynaptic specialization, intracellular component	│ │ ├─ postsynaptic specialization, intracellular component	0.240549
GO:0099161	BP	regulation of presynaptic dense core vesicle exocytosis	│ │ └─ regulation of presynaptic dense core vesicle exocytosis	0.240549
GO:0050807	BP	regulation of synapse organization	│ ├─ regulation of synapse organization	0.249432
GO:0099186	BP	structural constituent of postsynapse	│ │ └─ structural constituent of postsynapse	0.252111
GO:0140249	BP	protein catabolic process at postsynapse	│ │ └─ protein catabolic process at postsynapse	0.281827
GO:0098887	BP	neurotransmitter receptor transport, endosome to postsynaptic membrane	│ └─ neurotransmitter receptor transport, endosome to postsynaptic membrane	0.281827
GO:1905606	BP	regulation of presynapse assembly	│ │ │ ├─ regulation of presynapse assembly	0.296523
GO:1904315	BP	transmitter-gated ion channel activity involved in regulation of postsynaptic membrane potential	│ │ ├─ transmitter-gated ion channel activity involved in regulation of postsynaptic membrane potential	0.302236
GO:0099639	BP	neurotransmitter receptor transport, endosome to plasma membrane	│ └─ neurotransmitter receptor transport, endosome to plasma membrane	0.323634
GO:0060074	BP	synapse maturation	│ ├─ synapse maturation	0.353376
GO:0099565	BP	postsynaptic process involved in chemical synaptic transmission	│ │ └─ postsynaptic process involved in chemical synaptic transmission	0.385066
GO:0140246	BP	protein catabolic process at synapse	│ ├─ protein catabolic process at synapse	0.406766
GO:0090128	BP	regulation of synapse maturation	│ │ └─ regulation of synapse maturation	0.447245
GO:0098992	CC	neuronal dense core vesicle	│ ├─ neuronal dense core vesicle	0.465939
GO:0008088	BP	axo-dendritic transport	├─ axo-dendritic transport	0.48656
GO:0099170	BP	postsynaptic modulation of chemical synaptic transmission	│ │ └─ postsynaptic modulation of chemical synaptic transmission	0.491095
GO:0099634	CC	postsynaptic specialization membrane	│ │ ├─ postsynaptic specialization membrane	0.494035
GO:0099060	CC	integral component of postsynaptic specialization membrane	│ │ │ └─ integral component of postsynaptic specialization membrane	0.540695
GO:1900242	BP	regulation of synaptic vesicle endocytosis	│ │ ├─ regulation of synaptic vesicle endocytosis	0.560764
GO:0098850	CC	extrinsic component of synaptic vesicle membrane	│ │ ├─ extrinsic component of synaptic vesicle membrane	0.740178
GO:0099010	BP	modification of postsynaptic structure	│ │ └─ modification of postsynaptic structure	0.757788
GO:0099563	BP	modification of synaptic structure	│ ├─ modification of synaptic structure	0.777402
SYNGO:metabolism	BP	metabolism	├─ metabolism	0.837556
GO:0099243	CC	extrinsic component of synaptic membrane	│ ├─ extrinsic component of synaptic membrane
GO:0099699	CC	integral component of synaptic membrane	│ └─ integral component of synaptic membrane
GO:0099569	CC	presynaptic cytoskeleton	│ ├─ presynaptic cytoskeleton
GO:0099182	CC	presynaptic intermediate filament cytoskeleton	│ │ ├─ presynaptic intermediate filament cytoskeleton
GO:0099143	CC	presynaptic actin cytoskeleton	│ │ └─ presynaptic actin cytoskeleton
GO:0099029	CC	anchored component of presynaptic active zone membrane	│ │ ├─ anchored component of presynaptic active zone membrane
GO:0098891	CC	extrinsic component of presynaptic active zone membrane	│ │ ├─ extrinsic component of presynaptic active zone membrane
GO:0098830	CC	presynaptic endosome	│ ├─ presynaptic endosome
GO:0098954	CC	presynaptic endosome membrane	│ │ └─ presynaptic endosome membrane
GO:0099067	CC	integral component of presynaptic endosome membrane	│ │ └─ integral component of presynaptic endosome membrane
GO:0034592	CC	synaptic vesicle lumen	│ │ ├─ synaptic vesicle lumen
GO:0099013	CC	neuronal dense core vesicle lumen	│ │ ├─ neuronal dense core vesicle lumen
GO:0099012	CC	neuronal dense core vesicle membrane	│ │ └─ neuronal dense core vesicle membrane
GO:0098674	CC	extrinsic component of neuronal dense core vesicle membrane	│ │ ├─ extrinsic component of neuronal dense core vesicle membrane
GO:0099066	CC	integral component of neuronal dense core vesicle membrane	│ │ └─ integral component of neuronal dense core vesicle membrane
SYNGO:presyn_ribosome	CC	presynaptic ribosome	│ ├─ presynaptic ribosome
SYNGO:presyn_er	CC	presynaptic ER	│ └─ presynaptic ER
SYNGO:presyn_er_membrane	CC	presynaptic ER membrane	│ ├─ presynaptic ER membrane
SYNGO:presyn_er_membrane_integral	CC	integral component of presynaptic ER membrane	│ │ └─ integral component of presynaptic ER membrane
SYNGO:presyn_ser	CC	presynaptic SER	│ └─ presynaptic SER
SYNGO:presyn_ser_membrane	CC	presynaptic SER membrane	│ └─ presynaptic SER membrane
SYNGO:presyn_ser_membrane_integral	CC	integral component of presynaptic SER membrane	│ └─ integral component of presynaptic SER membrane
GO:0043083	CC	synaptic cleft	├─ synaptic cleft
GO:0098965	CC	extracellular matrix of synaptic cleft	│ └─ extracellular matrix of synaptic cleft
GO:0099571	CC	postsynaptic cytoskeleton	│ ├─ postsynaptic cytoskeleton
GO:0099160	CC	postsynaptic intermediate filament cytoskeleton	│ │ ├─ postsynaptic intermediate filament cytoskeleton
GO:0098871	CC	postsynaptic actin cytoskeleton	│ │ ├─ postsynaptic actin cytoskeleton
GO:0150050	CC	postsynaptic septin cytoskeleton	│ │ ├─ postsynaptic septin cytoskeleton
GO:0099189	CC	postsynaptic spectrin-associated cytoskeleton	│ │ └─ postsynaptic spectrin-associated cytoskeleton
GO:0097444	CC	spine apparatus	│ ├─ spine apparatus
GO:0098897	CC	spine apparatus membrane	│ │ └─ spine apparatus membrane
GO:0099065	CC	integral component of spine apparatus membrane	│ │ └─ integral component of spine apparatus membrane
GO:0150051	CC	postsynaptic Golgi apparatus	│ ├─ postsynaptic Golgi apparatus
GO:0098892	CC	extrinsic component of postsynaptic specialization membrane	│ │ │ ├─ extrinsic component of postsynaptic specialization membrane
GO:0099031	CC	anchored component of postsynaptic density membrane	│ │ │ ├─ anchored component of postsynaptic density membrane
GO:0099629	CC	postsynaptic specialization of symmetric synapse	│ │ └─ postsynaptic specialization of symmetric synapse
GO:0098844	CC	postsynaptic endocytic zone membrane	│ │ └─ postsynaptic endocytic zone membrane
GO:0098845	CC	postsynaptic endosome	│ ├─ postsynaptic endosome
GO:0098895	CC	postsynaptic endosome membrane	│ │ ├─ postsynaptic endosome membrane
GO:0098999	CC	extrinsic component of postsynaptic endosome membrane	│ │ │ └─ extrinsic component of postsynaptic endosome membrane
GO:0098842	CC	postsynaptic early endosome	│ │ ├─ postsynaptic early endosome
GO:0098896	CC	postsynaptic early endosome membrane	│ │ │ └─ postsynaptic early endosome membrane
GO:0098998	CC	extrinsic component of postsynaptic early endosome membrane	│ │ │ └─ extrinsic component of postsynaptic early endosome membrane
GO:0098837	CC	postsynaptic recycling endosome	│ │ └─ postsynaptic recycling endosome
GO:0098944	CC	postsynaptic recycling endosome membrane	│ │ └─ postsynaptic recycling endosome membrane
GO:0099033	CC	anchored component of postsynaptic recycling endosome membrane	│ │ └─ anchored component of postsynaptic recycling endosome membrane
GO:0099025	CC	anchored component of postsynaptic membrane	│ │ ├─ anchored component of postsynaptic membrane
GO:0098890	CC	extrinsic component of postsynaptic membrane	│ │ ├─ extrinsic component of postsynaptic membrane
SYNGO:postsyn_ribosome	CC	postsynaptic ribosome	│ ├─ postsynaptic ribosome
SYNGO:postsyn_er	CC	postsynaptic ER	│ └─ postsynaptic ER
SYNGO:postsyn_er_membrane	CC	postsynaptic ER membrane	│ ├─ postsynaptic ER membrane
SYNGO:postsyn_er_membrane_integral	CC	integral component of postsynaptic ER membrane	│ │ └─ integral component of postsynaptic ER membrane
SYNGO:postsyn_ser	CC	postsynaptic SER	│ └─ postsynaptic SER
SYNGO:postsyn_ser_membrane	CC	postsynaptic SER membrane	│ └─ postsynaptic SER membrane
SYNGO:postsyn_ser_membrane_integral	CC	integral component of postsynaptic SER membrane	│ └─ integral component of postsynaptic SER membrane
GO:0099544	CC	extrasynaptic space	└─ extrasynaptic space
GO:0098966	CC	perisynaptic extracellular matrix	└─ perisynaptic extracellular matrix
GO:1905056	BP	ATPase-coupled calcium ion transmembrane transporter activity involved in regulation of presynaptic cytosolic calcium levels	│ │ ├─ ATPase-coupled calcium ion transmembrane transporter activity involved in regulation of presynaptic cytosolic calcium levels
GO:0099534	BP	calcium ion binding involved in regulation of presynaptic cytosolic calcium levels	│ │ ├─ calcium ion binding involved in regulation of presynaptic cytosolic calcium levels
GO:0150047	BP	G protein-coupled neurotransmitter receptor activity involved in regulation of presynaptic membrane potential	│ │ ├─ G protein-coupled neurotransmitter receptor activity involved in regulation of presynaptic membrane potential
GO:0140232	BP	intracellular cAMP-activated cation channel activity involved in regulation of presynaptic membrane potential	│ │ └─ intracellular cAMP-activated cation channel activity involved in regulation of presynaptic membrane potential
GO:0140238	BP	presynaptic endocytosis	│ ├─ presynaptic endocytosis
GO:0097091	BP	synaptic vesicle clustering	│ │ ├─ synaptic vesicle clustering
GO:0099532	BP	synaptic vesicle endosomal processing	│ │ ├─ synaptic vesicle endosomal processing
GO:0016182	BP	synaptic vesicle budding from endosome	│ │ │ ├─ synaptic vesicle budding from endosome
GO:0016189	BP	synaptic vesicle to endosome fusion	│ │ │ └─ synaptic vesicle to endosome fusion
GO:0099148	BP	regulation of synaptic vesicle docking	│ │ │ │ └─ regulation of synaptic vesicle docking
GO:0031629	BP	synaptic vesicle fusion to presynaptic active zone membrane	│ │ │ ├─ synaptic vesicle fusion to presynaptic active zone membrane
GO:0031630	BP	regulation of synaptic vesicle fusion to presynaptic active zone membrane	│ │ │ │ └─ regulation of synaptic vesicle fusion to presynaptic active zone membrane
GO:0010807	BP	regulation of synaptic vesicle priming	│ │ │ └─ regulation of synaptic vesicle priming
GO:0098700	BP	synaptic vesicle neurotransmitter loading	│ │ ├─ synaptic vesicle neurotransmitter loading
GO:0099162	BP	regulation of synaptic vesicle neurotransmitter loading	│ │ │ └─ regulation of synaptic vesicle neurotransmitter loading
GO:0099180	BP	zinc ion import into synaptic vesicle	│ │ ├─ zinc ion import into synaptic vesicle
GO:1901546	BP	regulation of proton loading	│ │ │ └─ regulation of proton loading
GO:0016185	BP	synaptic vesicle budding from presynaptic endocytic zone membrane	│ │ ├─ synaptic vesicle budding from presynaptic endocytic zone membrane
GO:0098694	BP	regulation of synaptic vesicle budding from presynaptic endocytic zone membrane	│ │ │ └─ regulation of synaptic vesicle budding from presynaptic endocytic zone membrane
GO:0001504	BP	neurotransmitter uptake	│ ├─ neurotransmitter uptake
GO:0098810	BP	neurotransmitter reuptake	│ ├─ neurotransmitter reuptake
GO:0051580	BP	regulation of neurotransmitter uptake	│ │ └─ regulation of neurotransmitter uptake
SYNGO:presyn_chaperoneProteinFolding	BP	presynaptic chaperone-mediated protein folding	│ ├─ presynaptic chaperone-mediated protein folding
GO:0098928	BP	presynaptic signaling pathway	│ └─ presynaptic signaling pathway
GO:0099526	BP	presynapse to nucleus signaling pathway	│ └─ presynapse to nucleus signaling pathway
GO:1905059	BP	ATPase-coupled calcium ion transmembrane transporter activity involved in regulation of postsynaptic cytosolic calcium levels	│ │ ├─ ATPase-coupled calcium ion transmembrane transporter activity involved in regulation of postsynaptic cytosolic calcium levels
GO:0099567	BP	calcium ion binding involved in regulation of postsynaptic cytosolic calcium levels	│ │ ├─ calcium ion binding involved in regulation of postsynaptic cytosolic calcium levels
GO:1905060	BP	calcium:cation antiporter activity involved in regulation of postsynaptic cytosolic calcium ion levels	│ │ ├─ calcium:cation antiporter activity involved in regulation of postsynaptic cytosolic calcium ion levels
GO:0098695	BP	inositol 1,4,5-trisphosphate receptor activity involved in regulation of postsynaptic cytosolic calcium levels	│ │ ├─ inositol 1,4,5-trisphosphate receptor activity involved in regulation of postsynaptic cytosolic calcium levels
GO:0099583	BP	neurotransmitter receptor activity involved in regulation of postsynaptic cytosolic calcium levels	│ │ └─ neurotransmitter receptor activity involved in regulation of postsynaptic cytosolic calcium levels
GO:0098872	BP	G-protein coupled neurotransmitter receptor activity involved in regulation of postsynaptic cytosolic calcium levels	│ │ └─ G-protein coupled neurotransmitter receptor activity involved in regulation of postsynaptic cytosolic calcium levels
GO:0140233	BP	intracellular cAMP-activated cation channel activity involved in regulation of postsynaptic membrane potential	│ │ ├─ intracellular cAMP-activated cation channel activity involved in regulation of postsynaptic membrane potential
GO:0099579	BP	G protein-coupled neurotransmitter receptor activity involved in regulation of postsynaptic membrane potential	│ │ │ └─ G protein-coupled neurotransmitter receptor activity involved in regulation of postsynaptic membrane potential
GO:1905030	BP	voltage-gated ion channel activity involved in regulation of postsynaptic membrane potential	│ │ └─ voltage-gated ion channel activity involved in regulation of postsynaptic membrane potential
GO:0098967	BP	exocytic insertion of neurotransmitter receptor to postsynaptic membrane	│ │ ├─ exocytic insertion of neurotransmitter receptor to postsynaptic membrane
GO:0099145	BP	regulation of exocytic insertion of neurotransmitter receptor to postsynaptic membrane	│ │ │ └─ regulation of exocytic insertion of neurotransmitter receptor to postsynaptic membrane
GO:0098970	BP	postsynaptic neurotransmitter receptor diffusion trapping	│ │ ├─ postsynaptic neurotransmitter receptor diffusion trapping
GO:0150054	BP	regulation of postsynaptic neurotransmitter receptor diffusion trapping	│ │ │ └─ regulation of postsynaptic neurotransmitter receptor diffusion trapping
GO:0150038	BP	postsynaptic dense core vesicle exocytosis	│ ├─ postsynaptic dense core vesicle exocytosis
GO:0150044	BP	regulation of postsynaptic dense core vesicle exocytosis	│ │ └─ regulation of postsynaptic dense core vesicle exocytosis
GO:1905539	BP	regulation of postsynapse to nucleus signaling pathway	│ └─ regulation of postsynapse to nucleus signaling pathway
GO:0099541	BP	trans-synaptic signaling by lipid	│ │ ├─ trans-synaptic signaling by lipid
GO:0099542	BP	trans-synaptic signaling by endocannabinoid	│ │ │ └─ trans-synaptic signaling by endocannabinoid
GO:0098921	BP	retrograde trans-synaptic signaling by endocannabinoid	│ │ │ ├─ retrograde trans-synaptic signaling by endocannabinoid
GO:0099178	BP	regulation of retrograde trans-synaptic signaling by endocanabinoid	│ │ │ │ └─ regulation of retrograde trans-synaptic signaling by endocanabinoid
GO:0099553	BP	trans-synaptic signaling by endocannabinoid, modulating synaptic transmission	│ │ │ └─ trans-synaptic signaling by endocannabinoid, modulating synaptic transmission
GO:0150036	BP	regulation of trans-synaptic signaling by endocannabinoid, modulating synaptic transmission	│ │ │ └─ regulation of trans-synaptic signaling by endocannabinoid, modulating synaptic transmission
GO:0099540	BP	trans-synaptic signaling by neuropeptide	│ │ ├─ trans-synaptic signaling by neuropeptide
GO:0099543	BP	trans-synaptic signaling by soluble gas	│ │ ├─ trans-synaptic signaling by soluble gas
GO:0099548	BP	trans-synaptic signaling by nitric oxide	│ │ │ └─ trans-synaptic signaling by nitric oxide
GO:0099555	BP	trans-synaptic signaling by nitric oxide, modulating synaptic transmission	│ │ │ └─ trans-synaptic signaling by nitric oxide, modulating synaptic transmission
GO:0098925	BP	retrograde trans-synaptic signaling by nitric oxide, modulating synaptic transmission	│ │ │ └─ retrograde trans-synaptic signaling by nitric oxide, modulating synaptic transmission
GO:0098942	BP	retrograde trans-synaptic signaling by trans-synaptic protein complex	│ │ │ ├─ retrograde trans-synaptic signaling by trans-synaptic protein complex
GO:0099557	BP	trans-synaptic signaling by trans-synaptic complex, modulating synaptic transmission	│ │ │ └─ trans-synaptic signaling by trans-synaptic complex, modulating synaptic transmission
GO:0099157	BP	trans-synaptic signalling via exosome	│ │ ├─ trans-synaptic signalling via exosome
GO:0099183	BP	trans-synaptic signaling by BDNF, modulating synaptic transmission	│ │ ├─ trans-synaptic signaling by BDNF, modulating synaptic transmission
GO:0150035	BP	regulation of trans-synaptic signaling by BDNF, modulating synaptic transmission	│ │ │ └─ regulation of trans-synaptic signaling by BDNF, modulating synaptic transmission
GO:0099538	BP	synaptic signaling via neuropeptide	│ ├─ synaptic signaling via neuropeptide
GO:0099163	BP	synaptic signaling by nitric oxide	│ └─ synaptic signaling by nitric oxide
GO:0150045	BP	regulation of synaptic signaling by nitric oxide	│ └─ regulation of synaptic signaling by nitric oxide
GO:0099172	BP	presynapse organization	│ ├─ presynapse organization
GO:0099174	BP	regulation of presynapse organization	│ │ └─ regulation of presynapse organization
GO:0099084	BP	postsynaptic specialization organization	│ │ └─ postsynaptic specialization organization
GO:0099159	BP	regulation of modification of postsynaptic structure	│ │ ├─ regulation of modification of postsynaptic structure
GO:0098885	BP	modification of postsynaptic actin cytoskeleton	│ │ └─ modification of postsynaptic actin cytoskeleton
GO:1905274	BP	regulation of modification of postsynaptic actin cytoskeleton	│ │ └─ regulation of modification of postsynaptic actin cytoskeleton
GO:0098699	BP	structural constituent of presynaptic actin cytoskeleton	│ │ │ └─ structural constituent of presynaptic actin cytoskeleton
GO:0098973	BP	structural constituent of postsynaptic actin cytoskeleton	│ │ ├─ structural constituent of postsynaptic actin cytoskeleton
GO:0099184	BP	structural constituent of postsynaptic intermediate filament cytoskeleton	│ │ ├─ structural constituent of postsynaptic intermediate filament cytoskeleton
GO:0098879	BP	structural constituent of postsynaptic specialization	│ │ ├─ structural constituent of postsynaptic specialization
GO:0150043	BP	structural constituent of synapse-associated extracellular matrix	│ ├─ structural constituent of synapse-associated extracellular matrix
GO:0099179	BP	regulation of synaptic membrane adhesion	│ │ └─ regulation of synaptic membrane adhesion
GO:0008039	BP	synaptic target recognition	│ ├─ synaptic target recognition
GO:0150052	BP	regulation of postsynapse assembly	│ │ │ └─ regulation of postsynapse assembly
GO:0097104	BP	postsynaptic membrane assembly	│ │ └─ postsynaptic membrane assembly
GO:0098883	BP	synapse disassembly	│ ├─ synapse disassembly
GO:1905806	BP	regulation of synapse disassembly	│ │ └─ regulation of synapse disassembly
GO:0099559	BP	maintenance of alignment of postsynaptic density and presynaptic active zone	│ │ ├─ maintenance of alignment of postsynaptic density and presynaptic active zone
GO:0098880	BP	maintenance of postsynaptic specialization structure	│ │ └─ maintenance of postsynaptic specialization structure
GO:0099562	BP	maintenance of postsynaptic density structure	│ │ └─ maintenance of postsynaptic density structure
GO:0099187	BP	presynaptic cytoskeleton organization	│ ├─ presynaptic cytoskeleton organization
GO:0099140	BP	presynaptic actin cytoskeleton organization	│ │ └─ presynaptic actin cytoskeleton organization
GO:0099190	BP	postsynaptic spectrin-associated cytoskeleton organization	│ └─ postsynaptic spectrin-associated cytoskeleton organization
SYNGO:presyn_ATPmetabolic	BP	ATP metabolic process in the presynapse	│ ├─ ATP metabolic process in the presynapse
SYNGO:presyn_regulationATPmetabolic	BP	regulation of ATP metabolic process in the presynapse	│ │ └─ regulation of ATP metabolic process in the presynapse
SYNGO:postsyn_ATPmetabolic	BP	ATP metabolic process in the postsynapse	│ ├─ ATP metabolic process in the postsynapse
GO:0099546	BP	protein catabolic process, modulating synaptic transmission	│ ├─ protein catabolic process, modulating synaptic transmission
GO:0099574	BP	regulation of protein catabolic process at synapse, modulating synaptic transmission	│ ├─ regulation of protein catabolic process at synapse, modulating synaptic transmission
GO:0099576	BP	regulation of protein catabolic process at postsynapse, modulating synaptic transmission	│ │ ├─ regulation of protein catabolic process at postsynapse, modulating synaptic transmission
GO:0099575	BP	regulation of protein catabolic process at presynapse, modulating synaptic transmission	│ │ └─ regulation of protein catabolic process at presynapse, modulating synaptic transmission
GO:0099578	BP	regulation of translation at postsynapse, modulating synaptic transmission	│ │ ├─ regulation of translation at postsynapse, modulating synaptic transmission
GO:0099577	BP	regulation of translation at presynapse, modulating synaptic transmission	│ │ └─ regulation of translation at presynapse, modulating synaptic transmission
GO:0042135	BP	neurotransmitter catabolic process	│ ├─ neurotransmitter catabolic process
GO:0140247	BP	protein catabolic process at presynapse	│ │ ├─ protein catabolic process at presynapse
GO:0140251	BP	regulation protein catabolic process at presynapse	│ │ │ └─ regulation protein catabolic process at presynapse
GO:0140252	BP	regulation protein catabolic process at postsynapse	│ │ └─ regulation protein catabolic process at postsynapse
GO:0042136	BP	neurotransmitter biosynthetic process	│ ├─ neurotransmitter biosynthetic process
GO:0140241	BP	translation at synapse	│ ├─ translation at synapse
GO:0140236	BP	translation at presynapse	│ │ ├─ translation at presynapse
GO:0140242	BP	translation at postsynapse	│ │ └─ translation at postsynapse
GO:0140245	BP	regulation of translation at postsynapse	│ │ └─ regulation of translation at postsynapse
GO:0140235	BP	RNA polyadenylation at postsynapse	│ └─ RNA polyadenylation at postsynapse
GO:0098930	BP	axonal transport	│ ├─ axonal transport
GO:0008089	BP	anterograde axonal transport	│ │ ├─ anterograde axonal transport
GO:0099641	BP	anterograde axonal protein transport	│ │ │ ├─ anterograde axonal protein transport
GO:0140231	BP	anterograde axonal transport of neurotransmitter receptor complex	│ │ │ └─ anterograde axonal transport of neurotransmitter receptor complex
GO:0099088	BP	axonal transport of messenger ribonucleoprotein complex	│ │ └─ axonal transport of messenger ribonucleoprotein complex
GO:0098935	BP	dendritic transport	│ └─ dendritic transport
GO:0098937	BP	anterograde dendritic transport	│ ├─ anterograde dendritic transport
GO:0098971	BP	anterograde dendritic transport of neurotransmitter receptor complex	│ │ └─ anterograde dendritic transport of neurotransmitter receptor complex
GO:0098939	BP	dendritic transport of mitochondrion	│ ├─ dendritic transport of mitochondrion
GO:0098961	BP	dendritic transport of ribonucleoprotein complex	│ └─ dendritic transport of ribonucleoprotein complex
GO:0098963	BP	dendritic transport of messenger ribonucleoprotein complex	│ └─ dendritic transport of messenger ribonucleoprotein complex
GO:0098964	BP	anterograde dendritic transport of messenger ribonucleoprotein complex	│ └─ anterograde dendritic transport of messenger ribonucleoprotein complex
GO:0099514	BP	synaptic vesicle cytoskeletal transport	├─ synaptic vesicle cytoskeletal transport
GO:0099517	BP	synaptic vesicle transport along microtubule	│ └─ synaptic vesicle transport along microtubule
GO:0048490	BP	anterograde synaptic vesicle transport	│ └─ anterograde synaptic vesicle transport
GO:1903742	BP	regulation of anterograde synaptic vesicle transport	│ └─ regulation of anterograde synaptic vesicle transport
GO:0099090	BP	synaptic vesicle recycling via endosome	├─ synaptic vesicle recycling via endosome
GO:0099158	BP	regulation of recycling endosome localization within postsynapse	│ └─ regulation of recycling endosome localization within postsynapse
GO:0099089	BP	establishment of endoplasmic reticulum localization to postsynapse	├─ establishment of endoplasmic reticulum localization to postsynapse
GO:0098969	BP	neurotransmitter receptor transport to postsynaptic membrane	│ ├─ neurotransmitter receptor transport to postsynaptic membrane
GO:0099152	BP	regulation of neurotransmitter receptor transport, endosome to postsynaptic membrane	│ └─ regulation of neurotransmitter receptor transport, endosome to postsynaptic membrane
GO:0098943	BP	neurotransmitter receptor transport, postsynaptic endosome to lysosome	└─ neurotransmitter receptor transport, postsynaptic endosome to lysosome

## Sheet: Enriched GO terms_synap_downreg
GO term ID	GO domain	GO term name	GO term name - hierarchical structure	GSEA p-value
GO:0045202	CC	synapse	synapse	9.84284e-12
GO:0097060	CC	synaptic membrane	├─ synaptic membrane	0.568361
GO:0099243	CC	extrinsic component of synaptic membrane	│ ├─ extrinsic component of synaptic membrane
GO:0099699	CC	integral component of synaptic membrane	│ └─ integral component of synaptic membrane
GO:0098793	CC	presynapse	├─ presynapse	6.14424e-05
GO:0099523	CC	presynaptic cytosol	│ ├─ presynaptic cytosol	0.143586
GO:0099569	CC	presynaptic cytoskeleton	│ ├─ presynaptic cytoskeleton
GO:0099182	CC	presynaptic intermediate filament cytoskeleton	│ │ ├─ presynaptic intermediate filament cytoskeleton
GO:0099143	CC	presynaptic actin cytoskeleton	│ │ └─ presynaptic actin cytoskeleton
GO:0048786	CC	presynaptic active zone	│ ├─ presynaptic active zone	0.153385
GO:0098831	CC	presynaptic active zone cytoplasmic component	│ │ ├─ presynaptic active zone cytoplasmic component	0.498032
GO:0048787	CC	presynaptic active zone membrane	│ │ └─ presynaptic active zone membrane	0.138011
GO:0099029	CC	anchored component of presynaptic active zone membrane	│ │ ├─ anchored component of presynaptic active zone membrane
GO:0098891	CC	extrinsic component of presynaptic active zone membrane	│ │ ├─ extrinsic component of presynaptic active zone membrane
GO:0099059	CC	integral component of presynaptic active zone membrane	│ │ └─ integral component of presynaptic active zone membrane	0.266422
GO:0098833	CC	presynaptic endocytic zone	│ ├─ presynaptic endocytic zone	0.0485886
GO:0098835	CC	presynaptic endocytic zone membrane	│ │ └─ presynaptic endocytic zone membrane	0.203656
GO:0098894	CC	extrinsic component of presynaptic endocytic zone membrane	│ │ └─ extrinsic component of presynaptic endocytic zone membrane	0.329792
GO:0098830	CC	presynaptic endosome	│ ├─ presynaptic endosome
GO:0098954	CC	presynaptic endosome membrane	│ │ └─ presynaptic endosome membrane
GO:0099067	CC	integral component of presynaptic endosome membrane	│ │ └─ integral component of presynaptic endosome membrane
GO:0008021	CC	synaptic vesicle	│ ├─ synaptic vesicle	0.0155561
GO:0034592	CC	synaptic vesicle lumen	│ │ ├─ synaptic vesicle lumen
GO:0030672	CC	synaptic vesicle membrane	│ │ └─ synaptic vesicle membrane	0.0643759
GO:0098993	CC	anchored component of synaptic vesicle membrane	│ │ ├─ anchored component of synaptic vesicle membrane	0.0261987
GO:0098850	CC	extrinsic component of synaptic vesicle membrane	│ │ ├─ extrinsic component of synaptic vesicle membrane	0.561739
GO:0030285	CC	integral component of synaptic vesicle membrane	│ │ └─ integral component of synaptic vesicle membrane	0.207272
GO:0098992	CC	neuronal dense core vesicle	│ ├─ neuronal dense core vesicle	0.0194538
GO:0099013	CC	neuronal dense core vesicle lumen	│ │ ├─ neuronal dense core vesicle lumen
GO:0099012	CC	neuronal dense core vesicle membrane	│ │ └─ neuronal dense core vesicle membrane	0.0962562
GO:0098674	CC	extrinsic component of neuronal dense core vesicle membrane	│ │ ├─ extrinsic component of neuronal dense core vesicle membrane
GO:0099066	CC	integral component of neuronal dense core vesicle membrane	│ │ └─ integral component of neuronal dense core vesicle membrane
GO:0042734	CC	presynaptic membrane	│ ├─ presynaptic membrane	0.00544368
GO:0099026	CC	anchored component of presynaptic membrane	│ │ ├─ anchored component of presynaptic membrane
GO:0098888	CC	extrinsic component of presynaptic membrane	│ │ ├─ extrinsic component of presynaptic membrane
GO:0099056	CC	integral component of presynaptic membrane	│ │ └─ integral component of presynaptic membrane	0.0128862
SYNGO:presyn_ribosome	CC	presynaptic ribosome	│ ├─ presynaptic ribosome
SYNGO:presyn_er	CC	presynaptic ER	│ └─ presynaptic ER
SYNGO:presyn_er_membrane	CC	presynaptic ER membrane	│ ├─ presynaptic ER membrane
SYNGO:presyn_er_membrane_integral	CC	integral component of presynaptic ER membrane	│ │ └─ integral component of presynaptic ER membrane
SYNGO:presyn_ser	CC	presynaptic SER	│ └─ presynaptic SER
SYNGO:presyn_ser_membrane	CC	presynaptic SER membrane	│ └─ presynaptic SER membrane
SYNGO:presyn_ser_membrane_integral	CC	integral component of presynaptic SER membrane	│ └─ integral component of presynaptic SER membrane
GO:0043083	CC	synaptic cleft	├─ synaptic cleft	0.568361
GO:0098965	CC	extracellular matrix of synaptic cleft	│ └─ extracellular matrix of synaptic cleft
GO:0098794	CC	postsynapse	├─ postsynapse	1.22865e-07
GO:0099524	CC	postsynaptic cytosol	│ ├─ postsynaptic cytosol	0.0278694
GO:0099571	CC	postsynaptic cytoskeleton	│ ├─ postsynaptic cytoskeleton	0.0581705
GO:0099160	CC	postsynaptic intermediate filament cytoskeleton	│ │ ├─ postsynaptic intermediate filament cytoskeleton
GO:0098871	CC	postsynaptic actin cytoskeleton	│ │ ├─ postsynaptic actin cytoskeleton	0.103578
GO:0150050	CC	postsynaptic septin cytoskeleton	│ │ ├─ postsynaptic septin cytoskeleton
GO:0099189	CC	postsynaptic spectrin-associated cytoskeleton	│ │ └─ postsynaptic spectrin-associated cytoskeleton
GO:0097444	CC	spine apparatus	│ ├─ spine apparatus
GO:0098897	CC	spine apparatus membrane	│ │ └─ spine apparatus membrane
GO:0099065	CC	integral component of spine apparatus membrane	│ │ └─ integral component of spine apparatus membrane
GO:0150051	CC	postsynaptic Golgi apparatus	│ ├─ postsynaptic Golgi apparatus
GO:0099572	CC	postsynaptic specialization	│ ├─ postsynaptic specialization	6.10644e-05
GO:0099091	CC	postsynaptic specialization, intracellular component	│ │ ├─ postsynaptic specialization, intracellular component	0.106116
GO:0099634	CC	postsynaptic specialization membrane	│ │ ├─ postsynaptic specialization membrane	0.377974
GO:0098892	CC	extrinsic component of postsynaptic specialization membrane	│ │ │ ├─ extrinsic component of postsynaptic specialization membrane
GO:0099060	CC	integral component of postsynaptic specialization membrane	│ │ │ └─ integral component of postsynaptic specialization membrane	0.292313
GO:0014069	CC	postsynaptic density	│ │ ├─ postsynaptic density	0.000229554
GO:0099092	CC	postsynaptic density, intracellular component	│ │ │ ├─ postsynaptic density, intracellular component	0.0815152
GO:0098839	CC	postsynaptic density membrane	│ │ │ └─ postsynaptic density membrane	0.0260964
GO:0099031	CC	anchored component of postsynaptic density membrane	│ │ │ ├─ anchored component of postsynaptic density membrane
GO:0099147	CC	extrinsic component of postsynaptic density membrane	│ │ │ ├─ extrinsic component of postsynaptic density membrane	0.165866
GO:0099061	CC	integral component of postsynaptic density membrane	│ │ │ └─ integral component of postsynaptic density membrane	0.0403387
GO:0099629	CC	postsynaptic specialization of symmetric synapse	│ │ └─ postsynaptic specialization of symmetric synapse
GO:0098843	CC	postsynaptic endocytic zone	│ ├─ postsynaptic endocytic zone
GO:0098844	CC	postsynaptic endocytic zone membrane	│ │ └─ postsynaptic endocytic zone membrane
GO:0098845	CC	postsynaptic endosome	│ ├─ postsynaptic endosome	0.191384
GO:0098895	CC	postsynaptic endosome membrane	│ │ ├─ postsynaptic endosome membrane
GO:0098999	CC	extrinsic component of postsynaptic endosome membrane	│ │ │ └─ extrinsic component of postsynaptic endosome membrane
GO:0098842	CC	postsynaptic early endosome	│ │ ├─ postsynaptic early endosome
GO:0098896	CC	postsynaptic early endosome membrane	│ │ │ └─ postsynaptic early endosome membrane
GO:0098998	CC	extrinsic component of postsynaptic early endosome membrane	│ │ │ └─ extrinsic component of postsynaptic early endosome membrane
GO:0098837	CC	postsynaptic recycling endosome	│ │ └─ postsynaptic recycling endosome
GO:0098944	CC	postsynaptic recycling endosome membrane	│ │ └─ postsynaptic recycling endosome membrane
GO:0099033	CC	anchored component of postsynaptic recycling endosome membrane	│ │ └─ anchored component of postsynaptic recycling endosome membrane
GO:0045211	CC	postsynaptic membrane	│ ├─ postsynaptic membrane	0.00125928
GO:0099025	CC	anchored component of postsynaptic membrane	│ │ ├─ anchored component of postsynaptic membrane
GO:0098890	CC	extrinsic component of postsynaptic membrane	│ │ ├─ extrinsic component of postsynaptic membrane	0.165866
GO:0099055	CC	integral component of postsynaptic membrane	│ │ └─ integral component of postsynaptic membrane	0.0279205
SYNGO:postsyn_ribosome	CC	postsynaptic ribosome	│ ├─ postsynaptic ribosome
SYNGO:postsyn_er	CC	postsynaptic ER	│ └─ postsynaptic ER	0.129404
SYNGO:postsyn_er_membrane	CC	postsynaptic ER membrane	│ ├─ postsynaptic ER membrane
SYNGO:postsyn_er_membrane_integral	CC	integral component of postsynaptic ER membrane	│ │ └─ integral component of postsynaptic ER membrane
SYNGO:postsyn_ser	CC	postsynaptic SER	│ └─ postsynaptic SER	0.0671963
SYNGO:postsyn_ser_membrane	CC	postsynaptic SER membrane	│ └─ postsynaptic SER membrane
SYNGO:postsyn_ser_membrane_integral	CC	integral component of postsynaptic SER membrane	│ └─ integral component of postsynaptic SER membrane
GO:0099544	CC	extrasynaptic space	└─ extrasynaptic space
GO:0098966	CC	perisynaptic extracellular matrix	└─ perisynaptic extracellular matrix
SYNGO:synprocess	BP	process in the synapse	process in the synapse	6.34064e-13
SYNGO:presynprocess	BP	process in the presynapse	├─ process in the presynapse	0.000141282
GO:0099509	BP	regulation of presynaptic cytosolic calcium levels	│ ├─ regulation of presynaptic cytosolic calcium levels	0.139014
GO:1905056	BP	ATPase-coupled calcium ion transmembrane transporter activity involved in regulation of presynaptic cytosolic calcium levels	│ │ ├─ ATPase-coupled calcium ion transmembrane transporter activity involved in regulation of presynaptic cytosolic calcium levels
GO:0099534	BP	calcium ion binding involved in regulation of presynaptic cytosolic calcium levels	│ │ ├─ calcium ion binding involved in regulation of presynaptic cytosolic calcium levels
GO:0099626	BP	voltage-gated calcium channel activity involved in regulation of presynaptic cytosolic calcium levels	│ │ └─ voltage-gated calcium channel activity involved in regulation of presynaptic cytosolic calcium levels	0.106116
GO:0099505	BP	regulation of presynaptic membrane potential	│ ├─ regulation of presynaptic membrane potential	0.00479043
GO:0099507	BP	ligand-gated ion channel activity involved in regulation of presynaptic membrane potential	│ │ ├─ ligand-gated ion channel activity involved in regulation of presynaptic membrane potential	0.0402371
GO:0099508	BP	voltage-gated ion channel activity involved in regulation of presynaptic membrane potential	│ │ ├─ voltage-gated ion channel activity involved in regulation of presynaptic membrane potential	0.0481457
GO:0150047	BP	G protein-coupled neurotransmitter receptor activity involved in regulation of presynaptic membrane potential	│ │ ├─ G protein-coupled neurotransmitter receptor activity involved in regulation of presynaptic membrane potential
GO:0140232	BP	intracellular cAMP-activated cation channel activity involved in regulation of presynaptic membrane potential	│ │ └─ intracellular cAMP-activated cation channel activity involved in regulation of presynaptic membrane potential
GO:0140238	BP	presynaptic endocytosis	│ ├─ presynaptic endocytosis
GO:0099504	BP	synaptic vesicle cycle	│ ├─ synaptic vesicle cycle	0.0130157
GO:0098693	BP	regulation of synaptic vesicle cycle	│ │ ├─ regulation of synaptic vesicle cycle	0.0806817
GO:0097091	BP	synaptic vesicle clustering	│ │ ├─ synaptic vesicle clustering
GO:0099532	BP	synaptic vesicle endosomal processing	│ │ ├─ synaptic vesicle endosomal processing	0.287478
GO:0016182	BP	synaptic vesicle budding from endosome	│ │ │ ├─ synaptic vesicle budding from endosome
GO:0016189	BP	synaptic vesicle to endosome fusion	│ │ │ └─ synaptic vesicle to endosome fusion
GO:0016079	BP	synaptic vesicle exocytosis	│ │ ├─ synaptic vesicle exocytosis	0.147619
GO:0099502	BP	calcium-dependent activation of synaptic vesicle fusion	│ │ │ ├─ calcium-dependent activation of synaptic vesicle fusion
GO:0150037	BP	regulation of calcium-dependent activation of synaptic vesicle fusion	│ │ │ │ └─ regulation of calcium-dependent activation of synaptic vesicle fusion
GO:2000300	BP	regulation of synaptic vesicle exocytosis	│ │ │ ├─ regulation of synaptic vesicle exocytosis	0.05979
GO:0016081	BP	synaptic vesicle docking	│ │ │ ├─ synaptic vesicle docking
GO:0099148	BP	regulation of synaptic vesicle docking	│ │ │ │ └─ regulation of synaptic vesicle docking
GO:0031629	BP	synaptic vesicle fusion to presynaptic active zone membrane	│ │ │ ├─ synaptic vesicle fusion to presynaptic active zone membrane
GO:0031630	BP	regulation of synaptic vesicle fusion to presynaptic active zone membrane	│ │ │ │ └─ regulation of synaptic vesicle fusion to presynaptic active zone membrane
GO:0016082	BP	synaptic vesicle priming	│ │ │ └─ synaptic vesicle priming	0.106681
GO:0010807	BP	regulation of synaptic vesicle priming	│ │ │ └─ regulation of synaptic vesicle priming
GO:0098700	BP	synaptic vesicle neurotransmitter loading	│ │ ├─ synaptic vesicle neurotransmitter loading
GO:0099162	BP	regulation of synaptic vesicle neurotransmitter loading	│ │ │ └─ regulation of synaptic vesicle neurotransmitter loading
GO:0099180	BP	zinc ion import into synaptic vesicle	│ │ ├─ zinc ion import into synaptic vesicle
GO:0097401	BP	synaptic vesicle proton loading	│ │ ├─ synaptic vesicle proton loading	0.602917
GO:1901546	BP	regulation of proton loading	│ │ │ └─ regulation of proton loading
GO:0048488	BP	synaptic vesicle endocytosis	│ │ └─ synaptic vesicle endocytosis	0.137542
GO:1900242	BP	regulation of synaptic vesicle endocytosis	│ │ ├─ regulation of synaptic vesicle endocytosis	0.568361
GO:0016185	BP	synaptic vesicle budding from presynaptic endocytic zone membrane	│ │ ├─ synaptic vesicle budding from presynaptic endocytic zone membrane
GO:0098694	BP	regulation of synaptic vesicle budding from presynaptic endocytic zone membrane	│ │ │ └─ regulation of synaptic vesicle budding from presynaptic endocytic zone membrane
GO:0016191	BP	synaptic vesicle uncoating	│ │ └─ synaptic vesicle uncoating
GO:0099525	BP	presynaptic dense core vesicle exocytosis	│ ├─ presynaptic dense core vesicle exocytosis	0.260245
GO:0099161	BP	regulation of presynaptic dense core vesicle exocytosis	│ │ └─ regulation of presynaptic dense core vesicle exocytosis
GO:0001504	BP	neurotransmitter uptake	│ ├─ neurotransmitter uptake
GO:0098810	BP	neurotransmitter reuptake	│ ├─ neurotransmitter reuptake
GO:0051580	BP	regulation of neurotransmitter uptake	│ │ └─ regulation of neurotransmitter uptake
SYNGO:presyn_chaperoneProteinFolding	BP	presynaptic chaperone-mediated protein folding	│ ├─ presynaptic chaperone-mediated protein folding
GO:0098928	BP	presynaptic signaling pathway	│ └─ presynaptic signaling pathway
GO:0099526	BP	presynapse to nucleus signaling pathway	│ └─ presynapse to nucleus signaling pathway
SYNGO:postsynprocess	BP	process in the postsynapse	├─ process in the postsynapse	4.79879e-05
GO:0099566	BP	regulation of postsynaptic cytosolic calcium levels	│ ├─ regulation of postsynaptic cytosolic calcium levels	0.191384
GO:1905059	BP	ATPase-coupled calcium ion transmembrane transporter activity involved in regulation of postsynaptic cytosolic calcium levels	│ │ ├─ ATPase-coupled calcium ion transmembrane transporter activity involved in regulation of postsynaptic cytosolic calcium levels
GO:0099567	BP	calcium ion binding involved in regulation of postsynaptic cytosolic calcium levels	│ │ ├─ calcium ion binding involved in regulation of postsynaptic cytosolic calcium levels
GO:1905060	BP	calcium:cation antiporter activity involved in regulation of postsynaptic cytosolic calcium ion levels	│ │ ├─ calcium:cation antiporter activity involved in regulation of postsynaptic cytosolic calcium ion levels
GO:0098695	BP	inositol 1,4,5-trisphosphate receptor activity involved in regulation of postsynaptic cytosolic calcium levels	│ │ ├─ inositol 1,4,5-trisphosphate receptor activity involved in regulation of postsynaptic cytosolic calcium levels
GO:0099583	BP	neurotransmitter receptor activity involved in regulation of postsynaptic cytosolic calcium levels	│ │ └─ neurotransmitter receptor activity involved in regulation of postsynaptic cytosolic calcium levels
GO:0098872	BP	G-protein coupled neurotransmitter receptor activity involved in regulation of postsynaptic cytosolic calcium levels	│ │ └─ G-protein coupled neurotransmitter receptor activity involved in regulation of postsynaptic cytosolic calcium levels
GO:0060078	BP	regulation of postsynaptic membrane potential	│ ├─ regulation of postsynaptic membrane potential	0.0257208
GO:0140233	BP	intracellular cAMP-activated cation channel activity involved in regulation of postsynaptic membrane potential	│ │ ├─ intracellular cAMP-activated cation channel activity involved in regulation of postsynaptic membrane potential
GO:0099579	BP	G protein-coupled neurotransmitter receptor activity involved in regulation of postsynaptic membrane potential	│ │ │ └─ G protein-coupled neurotransmitter receptor activity involved in regulation of postsynaptic membrane potential
GO:1904315	BP	transmitter-gated ion channel activity involved in regulation of postsynaptic membrane potential	│ │ ├─ transmitter-gated ion channel activity involved in regulation of postsynaptic membrane potential	0.211412
GO:1905030	BP	voltage-gated ion channel activity involved in regulation of postsynaptic membrane potential	│ │ └─ voltage-gated ion channel activity involved in regulation of postsynaptic membrane potential
GO:0098962	BP	regulation of postsynaptic neurotransmitter receptor activity	│ ├─ regulation of postsynaptic neurotransmitter receptor activity	0.0588219
GO:0099072	BP	regulation of postsynaptic membrane neurotransmitter receptor levels	│ ├─ regulation of postsynaptic membrane neurotransmitter receptor levels	0.0120867
GO:0099645	BP	neurotransmitter receptor localization to postsynaptic specialization membrane	│ │ ├─ neurotransmitter receptor localization to postsynaptic specialization membrane	0.0340965
GO:0098696	BP	regulation of neurotransmitter receptor localization to postsynaptic specialization membrane	│ │ │ └─ regulation of neurotransmitter receptor localization to postsynaptic specialization membrane	0.0121352
GO:0098967	BP	exocytic insertion of neurotransmitter receptor to postsynaptic membrane	│ │ ├─ exocytic insertion of neurotransmitter receptor to postsynaptic membrane
GO:0099145	BP	regulation of exocytic insertion of neurotransmitter receptor to postsynaptic membrane	│ │ │ └─ regulation of exocytic insertion of neurotransmitter receptor to postsynaptic membrane
GO:0098970	BP	postsynaptic neurotransmitter receptor diffusion trapping	│ │ ├─ postsynaptic neurotransmitter receptor diffusion trapping
GO:0150054	BP	regulation of postsynaptic neurotransmitter receptor diffusion trapping	│ │ │ └─ regulation of postsynaptic neurotransmitter receptor diffusion trapping
GO:0098884	BP	postsynaptic neurotransmitter receptor endocytosis	│ │ └─ postsynaptic neurotransmitter receptor endocytosis	0.0874898
GO:0099149	BP	regulation of postsynaptic neurotransmitter receptor endocytosis	│ │ └─ regulation of postsynaptic neurotransmitter receptor endocytosis	0.10061
GO:0150038	BP	postsynaptic dense core vesicle exocytosis	│ ├─ postsynaptic dense core vesicle exocytosis
GO:0150044	BP	regulation of postsynaptic dense core vesicle exocytosis	│ │ └─ regulation of postsynaptic dense core vesicle exocytosis
GO:0098926	BP	postsynaptic signaling pathway	│ └─ postsynaptic signaling pathway	0.122055
GO:0099527	BP	postsynapse to nucleus signaling pathway	│ └─ postsynapse to nucleus signaling pathway	0.177069
GO:1905539	BP	regulation of postsynapse to nucleus signaling pathway	│ └─ regulation of postsynapse to nucleus signaling pathway
GO:0099536	BP	synaptic signaling	├─ synaptic signaling	2.63504e-06
GO:0099537	BP	trans-synaptic signaling	│ ├─ trans-synaptic signaling	4.97635e-06
GO:0099541	BP	trans-synaptic signaling by lipid	│ │ ├─ trans-synaptic signaling by lipid
GO:0099542	BP	trans-synaptic signaling by endocannabinoid	│ │ │ └─ trans-synaptic signaling by endocannabinoid
GO:0098921	BP	retrograde trans-synaptic signaling by endocannabinoid	│ │ │ ├─ retrograde trans-synaptic signaling by endocannabinoid
GO:0099178	BP	regulation of retrograde trans-synaptic signaling by endocanabinoid	│ │ │ │ └─ regulation of retrograde trans-synaptic signaling by endocanabinoid
GO:0099553	BP	trans-synaptic signaling by endocannabinoid, modulating synaptic transmission	│ │ │ └─ trans-synaptic signaling by endocannabinoid, modulating synaptic transmission
GO:0150036	BP	regulation of trans-synaptic signaling by endocannabinoid, modulating synaptic transmission	│ │ │ └─ regulation of trans-synaptic signaling by endocannabinoid, modulating synaptic transmission
GO:0099540	BP	trans-synaptic signaling by neuropeptide	│ │ ├─ trans-synaptic signaling by neuropeptide
GO:0099543	BP	trans-synaptic signaling by soluble gas	│ │ ├─ trans-synaptic signaling by soluble gas
GO:0099548	BP	trans-synaptic signaling by nitric oxide	│ │ │ └─ trans-synaptic signaling by nitric oxide
GO:0099555	BP	trans-synaptic signaling by nitric oxide, modulating synaptic transmission	│ │ │ └─ trans-synaptic signaling by nitric oxide, modulating synaptic transmission
GO:0098925	BP	retrograde trans-synaptic signaling by nitric oxide, modulating synaptic transmission	│ │ │ └─ retrograde trans-synaptic signaling by nitric oxide, modulating synaptic transmission
GO:0099545	BP	trans-synaptic signaling by trans-synaptic complex	│ │ ├─ trans-synaptic signaling by trans-synaptic complex	0.0134001
GO:0098942	BP	retrograde trans-synaptic signaling by trans-synaptic protein complex	│ │ │ ├─ retrograde trans-synaptic signaling by trans-synaptic protein complex	0.0618903
GO:0099557	BP	trans-synaptic signaling by trans-synaptic complex, modulating synaptic transmission	│ │ │ └─ trans-synaptic signaling by trans-synaptic complex, modulating synaptic transmission
GO:0099157	BP	trans-synaptic signalling via exosome	│ │ ├─ trans-synaptic signalling via exosome
GO:0099183	BP	trans-synaptic signaling by BDNF, modulating synaptic transmission	│ │ ├─ trans-synaptic signaling by BDNF, modulating synaptic transmission	0.0299596
GO:0150035	BP	regulation of trans-synaptic signaling by BDNF, modulating synaptic transmission	│ │ │ └─ regulation of trans-synaptic signaling by BDNF, modulating synaptic transmission
GO:0007268	BP	chemical synaptic transmission	│ │ └─ chemical synaptic transmission	9.09572e-05
GO:0050804	BP	modulation of chemical synaptic transmission	│ │ ├─ modulation of chemical synaptic transmission	0.0222918
GO:0099531	BP	presynaptic process involved in chemical synaptic transmission	│ │ ├─ presynaptic process involved in chemical synaptic transmission	0.021422
GO:0099171	BP	presynaptic modulation of chemical synaptic transmission	│ │ │ └─ presynaptic modulation of chemical synaptic transmission	0.021422
GO:0099565	BP	postsynaptic process involved in chemical synaptic transmission	│ │ └─ postsynaptic process involved in chemical synaptic transmission	0.000875769
GO:0099170	BP	postsynaptic modulation of chemical synaptic transmission	│ │ └─ postsynaptic modulation of chemical synaptic transmission	0.00308315
GO:0099538	BP	synaptic signaling via neuropeptide	│ ├─ synaptic signaling via neuropeptide
GO:0099163	BP	synaptic signaling by nitric oxide	│ └─ synaptic signaling by nitric oxide
GO:0150045	BP	regulation of synaptic signaling by nitric oxide	│ └─ regulation of synaptic signaling by nitric oxide
GO:0050808	BP	synapse organization	├─ synapse organization	1.41462e-06
GO:0099172	BP	presynapse organization	│ ├─ presynapse organization
GO:0099174	BP	regulation of presynapse organization	│ │ └─ regulation of presynapse organization
GO:0099173	BP	postsynapse organization	│ ├─ postsynapse organization	0.0206364
GO:0099175	BP	regulation of postsynapse organization	│ │ ├─ regulation of postsynapse organization	0.0658942
GO:0099084	BP	postsynaptic specialization organization	│ │ └─ postsynaptic specialization organization
GO:0099563	BP	modification of synaptic structure	│ ├─ modification of synaptic structure	0.00932833
GO:0099010	BP	modification of postsynaptic structure	│ │ └─ modification of postsynaptic structure	0.00762079
GO:0099159	BP	regulation of modification of postsynaptic structure	│ │ ├─ regulation of modification of postsynaptic structure	0.014083
GO:0098885	BP	modification of postsynaptic actin cytoskeleton	│ │ └─ modification of postsynaptic actin cytoskeleton	0.122055
GO:1905274	BP	regulation of modification of postsynaptic actin cytoskeleton	│ │ └─ regulation of modification of postsynaptic actin cytoskeleton	0.0825496
GO:0050807	BP	regulation of synapse organization	│ ├─ regulation of synapse organization	0.0466496
GO:0098918	BP	structural constituent of synapse	│ ├─ structural constituent of synapse	0.0136278
GO:0099181	BP	structural constituent of presynapse	│ │ ├─ structural constituent of presynapse	0.132326
GO:0098882	BP	structural constituent of active zone	│ │ │ ├─ structural constituent of active zone
GO:0098699	BP	structural constituent of presynaptic actin cytoskeleton	│ │ │ └─ structural constituent of presynaptic actin cytoskeleton
GO:0099186	BP	structural constituent of postsynapse	│ │ └─ structural constituent of postsynapse	0.0402371
GO:0098973	BP	structural constituent of postsynaptic actin cytoskeleton	│ │ ├─ structural constituent of postsynaptic actin cytoskeleton
GO:0099184	BP	structural constituent of postsynaptic intermediate filament cytoskeleton	│ │ ├─ structural constituent of postsynaptic intermediate filament cytoskeleton
GO:0098879	BP	structural constituent of postsynaptic specialization	│ │ ├─ structural constituent of postsynaptic specialization
GO:0098919	BP	structural constituent of postsynaptic density	│ │ └─ structural constituent of postsynaptic density	0.329792
GO:0150043	BP	structural constituent of synapse-associated extracellular matrix	│ ├─ structural constituent of synapse-associated extracellular matrix
GO:0099560	BP	synapse adhesion between pre- and post-synapse	│ ├─ synapse adhesion between pre- and post-synapse	0.132199
GO:0099179	BP	regulation of synaptic membrane adhesion	│ │ └─ regulation of synaptic membrane adhesion
GO:0008039	BP	synaptic target recognition	│ ├─ synaptic target recognition
GO:0007416	BP	synapse assembly	│ ├─ synapse assembly	0.247795
GO:0099054	BP	presynapse assembly	│ │ ├─ presynapse assembly	0.203656
GO:0051963	BP	regulation of synapse assembly	│ │ ├─ regulation of synapse assembly	0.593544
GO:1905606	BP	regulation of presynapse assembly	│ │ │ ├─ regulation of presynapse assembly	0.610733
GO:0150052	BP	regulation of postsynapse assembly	│ │ │ └─ regulation of postsynapse assembly
GO:0098698	BP	postsynaptic specialization assembly	│ │ ├─ postsynaptic specialization assembly	0.330726
GO:0099150	BP	regulation of postsynaptic specialization assembly	│ │ │ ├─ regulation of postsynaptic specialization assembly
GO:0097107	BP	postsynaptic density assembly	│ │ │ └─ postsynaptic density assembly	0.070841
GO:0099151	BP	regulation of postsynaptic density assembly	│ │ │ └─ regulation of postsynaptic density assembly	0.057816
GO:0097104	BP	postsynaptic membrane assembly	│ │ └─ postsynaptic membrane assembly
GO:0098883	BP	synapse disassembly	│ ├─ synapse disassembly
GO:1905806	BP	regulation of synapse disassembly	│ │ └─ regulation of synapse disassembly
GO:0060074	BP	synapse maturation	│ ├─ synapse maturation	0.103578
GO:0090128	BP	regulation of synapse maturation	│ │ └─ regulation of synapse maturation	0.057816
GO:0099558	BP	maintenance of synapse structure	│ ├─ maintenance of synapse structure	0.0588219
GO:0099559	BP	maintenance of alignment of postsynaptic density and presynaptic active zone	│ │ ├─ maintenance of alignment of postsynaptic density and presynaptic active zone	0.0671963
GO:0098880	BP	maintenance of postsynaptic specialization structure	│ │ └─ maintenance of postsynaptic specialization structure
GO:0099562	BP	maintenance of postsynaptic density structure	│ │ └─ maintenance of postsynaptic density structure
GO:0099187	BP	presynaptic cytoskeleton organization	│ ├─ presynaptic cytoskeleton organization
GO:0099140	BP	presynaptic actin cytoskeleton organization	│ │ └─ presynaptic actin cytoskeleton organization
GO:0099188	BP	postsynaptic cytoskeleton organization	│ └─ postsynaptic cytoskeleton organization	0.0479471
GO:0098974	BP	postsynaptic actin cytoskeleton organization	│ ├─ postsynaptic actin cytoskeleton organization	0.185997
GO:0099190	BP	postsynaptic spectrin-associated cytoskeleton organization	│ └─ postsynaptic spectrin-associated cytoskeleton organization	0.0671963
SYNGO:metabolism	BP	metabolism	├─ metabolism	0.19547
SYNGO:presyn_ATPmetabolic	BP	ATP metabolic process in the presynapse	│ ├─ ATP metabolic process in the presynapse
SYNGO:presyn_regulationATPmetabolic	BP	regulation of ATP metabolic process in the presynapse	│ │ └─ regulation of ATP metabolic process in the presynapse
SYNGO:postsyn_ATPmetabolic	BP	ATP metabolic process in the postsynapse	│ ├─ ATP metabolic process in the postsynapse
GO:0099546	BP	protein catabolic process, modulating synaptic transmission	│ ├─ protein catabolic process, modulating synaptic transmission
GO:0099574	BP	regulation of protein catabolic process at synapse, modulating synaptic transmission	│ ├─ regulation of protein catabolic process at synapse, modulating synaptic transmission	0.129404
GO:0099576	BP	regulation of protein catabolic process at postsynapse, modulating synaptic transmission	│ │ ├─ regulation of protein catabolic process at postsynapse, modulating synaptic transmission
GO:0099575	BP	regulation of protein catabolic process at presynapse, modulating synaptic transmission	│ │ └─ regulation of protein catabolic process at presynapse, modulating synaptic transmission
GO:0099547	BP	regulation of translation at synapse, modulating synaptic transmission	│ ├─ regulation of translation at synapse, modulating synaptic transmission	0.0205719
GO:0099578	BP	regulation of translation at postsynapse, modulating synaptic transmission	│ │ ├─ regulation of translation at postsynapse, modulating synaptic transmission
GO:0099577	BP	regulation of translation at presynapse, modulating synaptic transmission	│ │ └─ regulation of translation at presynapse, modulating synaptic transmission
GO:0042135	BP	neurotransmitter catabolic process	│ ├─ neurotransmitter catabolic process
GO:0140246	BP	protein catabolic process at synapse	│ ├─ protein catabolic process at synapse	0.223519
GO:0140247	BP	protein catabolic process at presynapse	│ │ ├─ protein catabolic process at presynapse
GO:0140251	BP	regulation protein catabolic process at presynapse	│ │ │ └─ regulation protein catabolic process at presynapse
GO:0140249	BP	protein catabolic process at postsynapse	│ │ └─ protein catabolic process at postsynapse	0.132326
GO:0140252	BP	regulation protein catabolic process at postsynapse	│ │ └─ regulation protein catabolic process at postsynapse	0.165866
GO:0042136	BP	neurotransmitter biosynthetic process	│ ├─ neurotransmitter biosynthetic process
GO:0140241	BP	translation at synapse	│ ├─ translation at synapse	0.980767
GO:0140236	BP	translation at presynapse	│ │ ├─ translation at presynapse
GO:0140242	BP	translation at postsynapse	│ │ └─ translation at postsynapse	0.980767
GO:0140245	BP	regulation of translation at postsynapse	│ │ └─ regulation of translation at postsynapse	0.0671963
GO:0140235	BP	RNA polyadenylation at postsynapse	│ └─ RNA polyadenylation at postsynapse
SYNGO:transport	BP	transport	└─ transport	0.0193032
GO:0008088	BP	axo-dendritic transport	├─ axo-dendritic transport	0.0714102
GO:0098930	BP	axonal transport	│ ├─ axonal transport
GO:0008089	BP	anterograde axonal transport	│ │ ├─ anterograde axonal transport
GO:0099641	BP	anterograde axonal protein transport	│ │ │ ├─ anterograde axonal protein transport
GO:0140231	BP	anterograde axonal transport of neurotransmitter receptor complex	│ │ │ └─ anterograde axonal transport of neurotransmitter receptor complex
GO:0099088	BP	axonal transport of messenger ribonucleoprotein complex	│ │ └─ axonal transport of messenger ribonucleoprotein complex
GO:0098935	BP	dendritic transport	│ └─ dendritic transport	0.132326
GO:0098937	BP	anterograde dendritic transport	│ ├─ anterograde dendritic transport
GO:0098971	BP	anterograde dendritic transport of neurotransmitter receptor complex	│ │ └─ anterograde dendritic transport of neurotransmitter receptor complex
GO:0098939	BP	dendritic transport of mitochondrion	│ ├─ dendritic transport of mitochondrion
GO:0098961	BP	dendritic transport of ribonucleoprotein complex	│ └─ dendritic transport of ribonucleoprotein complex	0.0962562
GO:0098963	BP	dendritic transport of messenger ribonucleoprotein complex	│ └─ dendritic transport of messenger ribonucleoprotein complex	0.0962562
GO:0098964	BP	anterograde dendritic transport of messenger ribonucleoprotein complex	│ └─ anterograde dendritic transport of messenger ribonucleoprotein complex
GO:0099514	BP	synaptic vesicle cytoskeletal transport	├─ synaptic vesicle cytoskeletal transport
GO:0099517	BP	synaptic vesicle transport along microtubule	│ └─ synaptic vesicle transport along microtubule
GO:0048490	BP	anterograde synaptic vesicle transport	│ └─ anterograde synaptic vesicle transport
GO:1903742	BP	regulation of anterograde synaptic vesicle transport	│ └─ regulation of anterograde synaptic vesicle transport
GO:0099090	BP	synaptic vesicle recycling via endosome	├─ synaptic vesicle recycling via endosome
GO:0099158	BP	regulation of recycling endosome localization within postsynapse	│ └─ regulation of recycling endosome localization within postsynapse
GO:0099089	BP	establishment of endoplasmic reticulum localization to postsynapse	├─ establishment of endoplasmic reticulum localization to postsynapse
GO:0099637	BP	neurotransmitter receptor transport	└─ neurotransmitter receptor transport	0.151912
GO:0098877	BP	neurotransmitter receptor transport to plasma membrane	├─ neurotransmitter receptor transport to plasma membrane	0.128388
GO:0098969	BP	neurotransmitter receptor transport to postsynaptic membrane	│ ├─ neurotransmitter receptor transport to postsynaptic membrane
GO:0099639	BP	neurotransmitter receptor transport, endosome to plasma membrane	│ └─ neurotransmitter receptor transport, endosome to plasma membrane	0.329792
GO:0098887	BP	neurotransmitter receptor transport, endosome to postsynaptic membrane	│ └─ neurotransmitter receptor transport, endosome to postsynaptic membrane
GO:0099152	BP	regulation of neurotransmitter receptor transport, endosome to postsynaptic membrane	│ └─ regulation of neurotransmitter receptor transport, endosome to postsynaptic membrane
GO:0098943	BP	neurotransmitter receptor transport, postsynaptic endosome to lysosome	└─ neurotransmitter receptor transport, postsynaptic endosome to lysosome

## Sheet: SynGo_avgexp_regions_GABA
Gene	Allregions	ACA	AI	SSs-GU-VISC-AIp	AUD	ENT	HIP	MOp	MOs_FRP	PAR-POST-PRE-SUB-ProS	PL-ILA-ORB	PTLp	RSP	SSp	VIS	VISl	VISm	VISp	TEa-PERI-ECT
Nrxn3	5.32598	5.37649	5.34055	5.4556	5.38316	5.25601	5.02231	5.40476	5.32876	5.32653	5.42439	5.42237	5.21805	5.33956	5.21547	5.38386	5.43593	5.35764	5.36408
Syt1	4.87741	4.84281	4.91377	4.87625	4.84851	5.01598	5.02971	4.80445	4.80048	4.83484	4.90167	4.7797	4.8341	4.85154	4.94251	4.75433	4.72945	4.73591	4.90198
Cntnap2	4.8457	4.88058	4.81019	5.05699	4.97909	5.08879	4.45198	4.75263	4.6357	4.85552	4.93042	4.90077	4.75682	4.89148	4.82755	4.83153	4.86009	4.85708	4.96537
Dlg2	4.70488	4.80862	4.66058	4.81142	4.73365	4.55312	4.31512	4.81158	4.6172	4.60076	4.81354	4.82341	4.39125	4.70744	4.68186	4.83141	4.86404	4.82274	4.74336
Dlgap1	4.66169	4.69758	4.56916	4.65548	4.64399	4.56707	4.51902	4.77059	4.54568	4.48675	4.6437	4.68171	4.3826	4.51255	4.73059	4.80969	4.80449	4.85107	4.68133
Nrg3	4.48686	4.50416	4.42918	4.63673	4.5904	4.36672	4.39492	4.57101	4.50123	4.41471	4.46009	4.57169	4.24939	4.53877	4.44636	4.56188	4.5588	4.55093	4.52083
Erbb4	4.42263	4.32763	4.23854	4.60615	4.40498	4.92231	4.9923	4.28578	4.25519	4.88067	4.3743	4.28638	4.1236	4.35649	4.30001	4.45763	4.41134	4.40595	4.64977
Nrxn1	4.32059	4.43133	4.21764	4.40313	4.31838	4.16398	4.26522	4.40092	4.51891	4.31093	4.36046	4.38712	4.25066	4.5847	4.22309	4.41725	4.46899	4.40734	4.2306
Anks1b	3.98787	4.06659	3.95991	4.07734	4.04532	3.97303	3.68646	4.03903	3.92078	4.03786	4.08639	4.01837	3.81263	3.98855	3.90116	4.04505	4.08608	4.02935	4.08867
Grip1	3.95875	4.06289	3.96265	4.10216	4.02232	4.11828	4.25643	4.02591	3.93624	4.0344	4.07884	3.9455	3.49665	3.89605	3.70597	3.922	3.9105	3.9241	4.09637
Grin2b	3.8771	3.91434	3.90411	3.81821	3.80663	3.72713	3.81088	3.9085	3.92195	3.71327	3.91786	3.76895	3.82666	3.78536	3.91095	3.95464	3.95595	3.91699	3.92988
Snap25	3.83739	3.80207	3.85123	3.77831	3.79878	3.75044	4.1283	3.82133	3.80814	3.77068	3.92431	3.80043	3.87907	3.80765	3.89862	3.80542	3.77651	3.81519	3.68588
Adgrb3	3.74335	3.78313	3.68868	3.89122	3.7064	3.77465	3.57655	3.88774	3.64827	3.82807	3.74148	3.7399	3.41235	3.71611	3.66902	3.8288	3.85852	3.80415	3.77719
Gad2	3.7189	3.85339	3.7494	3.49406	3.54513	3.59296	3.6238	3.60639	3.65623	3.58286	3.80523	3.57785	3.7228	3.65424	3.9657	3.89078	3.8233	3.86758	3.52347
Magi2	3.71816	3.71641	3.73672	3.90033	3.78118	3.77544	3.57304	3.83199	3.54674	3.74709	3.78477	3.74921	3.35375	3.70401	3.63972	3.68465	3.68092	3.71427	3.75662
Lrrtm4	3.67413	3.67385	3.53748	3.74919	3.50108	3.90367	4.29814	3.7768	3.5004	4.08387	3.7749	3.61381	3.30935	3.72203	3.47525	3.64017	3.66314	3.59842	3.67967
Mdga2	3.64064	3.74977	3.58499	3.71808	3.65311	3.68394	3.47591	3.68909	3.57787	3.71984	3.74594	3.70847	3.27436	3.6043	3.58911	3.71705	3.74746	3.70535	3.64491
Grik2	3.62643	3.69196	3.62012	3.76985	3.67457	3.68365	3.52314	3.62156	3.50961	3.76145	3.71962	3.59152	3.55158	3.70322	3.52733	3.64088	3.67289	3.60916	3.66444
Vamp2	3.60902	3.54748	3.6669	3.56478	3.58709	3.61579	3.54438	3.64898	3.64138	3.56929	3.54896	3.60371	3.53636	3.54368	3.68147	3.59387	3.55315	3.61515	3.537
Grm5	3.60858	3.60913	3.58269	3.71406	3.65755	3.81953	3.60196	3.579	3.52859	3.80394	3.63536	3.63167	3.36646	3.59806	3.56836	3.51229	3.5042	3.50794	3.6876
Rtn3	3.55823	3.52003	3.61886	3.46453	3.49055	3.49768	3.51554	3.55289	3.51016	3.45708	3.63755	3.50162	3.73909	3.56578	3.61078	3.54681	3.50374	3.52991	3.50844
Frmpd4	3.55601	3.83114	3.48603	3.65956	3.64326	3.15361	3.7271	3.66429	3.90664	3.31516	3.65433	3.64054	3.55824	3.88222	3.33429	3.63684	3.67729	3.63626	3.45566
Ctnna2	3.5406	3.58412	3.46164	3.64036	3.57853	3.68761	3.69257	3.57938	3.48808	3.82173	3.65609	3.51237	3.27932	3.55685	3.35363	3.51949	3.57007	3.50178	3.62863
Rab6a	3.53642	3.53898	3.52286	3.46923	3.51358	3.56681	3.52712	3.58619	3.61617	3.473	3.42696	3.49375	3.61308	3.52468	3.58987	3.53722	3.46899	3.5584	3.42752
Ctnnd2	3.53222	3.5757	3.57013	3.66293	3.59859	3.51053	3.11477	3.65793	3.46228	3.43441	3.69371	3.52764	3.21987	3.4868	3.45363	3.53234	3.54333	3.51651	3.61145
Sncb	3.5315	3.40716	3.6149	3.40436	3.39544	3.54138	3.30086	3.5661	3.58746	3.53258	3.31782	3.45416	3.66064	3.36035	3.75128	3.50608	3.48563	3.55349	3.4067
Rps8	3.52366	3.43763	3.54325	3.33667	3.34123	3.51368	3.95597	3.43713	3.58502	3.49168	3.50268	3.42777	4.0239	3.41923	3.50152	3.65554	3.66728	3.54824	3.53435
Lrrc4c	3.52186	3.60994	3.29616	3.55536	3.44619	3.82652	3.15485	3.56732	3.41147	4.02806	3.46757	3.46592	3.44279	3.47049	3.48571	3.64227	3.63925	3.63924	3.54126
Gad1	3.51834	3.45773	3.44804	3.37168	3.46746	3.63459	3.84747	3.50857	3.51382	3.42363	3.37105	3.54936	3.68974	3.53288	3.62112	3.55234	3.44358	3.63788	3.31139
Rims1	3.49077	3.58721	3.37934	3.49815	3.49856	3.57545	3.64706	3.57436	3.60809	3.49954	3.5284	3.49936	3.29178	3.60298	3.36659	3.49199	3.47221	3.51221	3.46211
Syt11	3.49051	3.43224	3.60607	3.39206	3.45589	3.44179	3.31125	3.46506	3.43894	3.23625	3.53889	3.34265	3.69906	3.39191	3.62588	3.4108	3.31995	3.37574	3.50395
Ppp3ca	3.48846	3.43221	3.48162	3.50474	3.4569	3.32901	3.39197	3.55538	3.459	3.41415	3.48053	3.49222	3.5342	3.52282	3.54187	3.51019	3.49406	3.50567	3.45998
Rpl14	3.47509	3.42589	3.51005	3.43915	3.46474	3.51721	3.53107	3.42289	3.53117	3.44078	3.42273	3.4263	3.68181	3.40588	3.52664	3.39801	3.3871	3.39226	3.46832
Cadps	3.4674	3.50593	3.41276	3.46184	3.45863	3.39079	3.62529	3.6189	3.49164	3.36804	3.4441	3.4922	3.26347	3.49945	3.41674	3.56144	3.52175	3.56194	3.3467
Slc6a1	3.46263	3.39891	3.55435	3.39149	3.43373	3.63624	3.88241	3.51492	3.45723	3.44225	3.4036	3.31733	3.4711	3.3376	3.40729	3.34047	3.20186	3.31103	3.43144
Rpl26	3.45905	3.35762	3.52214	3.39514	3.36253	3.53399	3.75336	3.28815	3.48954	3.55133	3.51916	3.41088	3.86973	3.41084	3.42354	3.51425	3.55863	3.46708	3.47356
Gpm6a	3.43088	3.44967	3.47735	3.47631	3.43519	3.63391	3.55688	3.43234	3.42202	3.63411	3.49685	3.46015	3.51935	3.54112	3.22247	3.41654	3.3877	3.33934	3.44428
Rpl21	3.4249	3.33511	3.4905	3.38372	3.35085	3.40115	3.7981	3.26973	3.62122	3.37283	3.48315	3.41096	3.87188	3.40049	3.38983	3.46249	3.48329	3.41897	3.36964
Dpysl2	3.41327	3.57433	3.42287	3.51665	3.52478	3.6127	3.50564	3.49609	3.3586	3.71486	3.57906	3.53632	3.01403	3.49409	3.1065	3.38713	3.47667	3.40016	3.39414
Rps27a	3.37974	3.31698	3.42226	3.30315	3.27064	3.38283	3.70079	3.27354	3.43552	3.38831	3.4654	3.31968	3.82956	3.36932	3.29604	3.4606	3.4811	3.37363	3.38984
App	3.36588	3.30473	3.39372	3.32201	3.31193	3.3339	3.50389	3.44396	3.38509	3.25355	3.33896	3.28873	3.50545	3.40796	3.32581	3.45119	3.37336	3.41204	3.29238
Dynll2	3.36231	3.33703	3.41376	3.35748	3.35062	3.39604	3.40296	3.44715	3.34524	3.36295	3.34484	3.37683	3.20559	3.31091	3.31358	3.38323	3.37461	3.42329	3.31624
Plcb1	3.35596	3.47143	3.33811	3.54956	3.41011	3.15354	2.70419	3.47372	3.39118	3.26492	3.50511	3.44802	3.15016	3.52204	3.34884	3.41756	3.40202	3.42343	3.27972
Gria2	3.34423	3.33346	3.32887	3.36818	3.37625	3.1127	2.96902	3.41786	3.39965	3.137	3.28866	3.45748	3.42547	3.46195	3.41495	3.38069	3.39799	3.40308	3.35187
Tenm2	3.32925	3.56949	2.91239	3.05119	3.29831	4.11127	3.97558	2.81457	2.54143	4.19729	3.45071	3.17434	3.31769	2.76855	3.3994	3.37626	3.47619	3.37642	3.73746
Rps3	3.32057	3.29574	3.34984	3.26056	3.31447	3.29387	3.36072	3.29462	3.41833	3.30071	3.29105	3.29666	3.55376	3.30976	3.33358	3.29357	3.26187	3.2283	3.30508
Gria1	3.31076	3.29401	3.37262	3.32579	3.33683	3.64863	3.51047	3.19503	2.76902	3.4775	3.55434	3.20925	2.78741	2.79863	3.2549	3.369	3.37593	3.32286	3.60939
Ywhag	3.30761	3.27916	3.43152	3.30699	3.32794	3.41383	3.41235	3.34356	3.22697	3.35793	3.33216	3.28458	3.29709	3.26004	3.22636	3.25429	3.15978	3.19237	3.28576
Ptprd	3.30024	3.34819	3.09806	3.29211	3.17171	3.2972	3.56437	3.45417	3.43373	3.15167	3.1103	3.23028	3.18087	3.47738	3.31597	3.38402	3.37481	3.31191	3.22661
Il1rapl1	3.29004	3.27113	3.19274	3.43214	3.32739	3.63747	2.81322	3.29906	3.08686	3.36806	3.33727	3.29255	3.08322	3.24825	3.29224	3.23001	3.26239	3.26479	3.45531
Rpl8	3.28931	3.23991	3.32706	3.19617	3.23904	3.25291	3.35234	3.30604	3.33364	3.29275	3.24834	3.24404	3.56971	3.27786	3.26435	3.33974	3.285	3.22182	3.29506
Ntrk2	3.27609	3.34591	3.18241	3.3261	3.3194	3.17528	3.08405	3.36068	3.34422	3.12383	3.27348	3.37464	3.15746	3.3706	3.30357	3.30163	3.27694	3.40408	3.18673
Nlgn1	3.26892	3.33916	3.2243	3.41939	3.30451	3.29554	3.81906	3.34244	3.3067	2.94665	3.11706	3.2283	2.97731	3.30817	3.17123	3.28154	3.25993	3.24128	3.34882
Rab3c	3.26324	3.36714	3.26379	3.31014	3.22611	3.22601	3.50999	3.27299	3.48809	3.20538	3.33928	3.12867	3.2309	3.38087	3.15041	3.29396	3.24553	3.19257	3.21164
Rps23	3.25178	3.13013	3.28894	3.12248	3.08535	3.28742	3.66505	3.03416	3.23237	3.29328	3.37563	3.18358	3.78699	3.24733	3.26386	3.34007	3.39002	3.27636	3.22646
Tspan7	3.2509	3.23637	3.26226	3.14771	3.23811	3.093	2.86307	3.21145	3.32406	2.96705	3.24792	3.18763	3.56322	3.30862	3.44712	3.27872	3.21179	3.29062	3.16931
Actb	3.24441	3.43074	3.41596	3.17029	3.22968	3.28853	3.44679	3.07892	3.13818	3.22981	3.63353	3.20833	3.04502	3.20563	3.17633	3.11977	3.14378	3.13395	3.22579
Atp1a3	3.24336	3.13746	3.14881	2.93161	3.06266	3.0871	3.63273	3.23598	3.10831	3.05997	3.15955	3.04777	3.6122	3.15728	3.3493	3.48239	3.39017	3.44827	3.31006
Atp6v1g2	3.23104	3.12967	3.33252	3.1764	3.16598	3.29938	3.0722	3.25373	3.21226	3.29169	3.12447	3.20887	3.27053	3.08177	3.37148	3.119	3.10005	3.16497	3.12552
Rpl32	3.21682	3.10076	3.26991	3.20814	3.1616	3.33713	3.55853	3.05058	3.26184	3.32755	3.26735	3.20959	3.51825	3.27044	3.18079	3.27889	3.31442	3.22318	3.13889
Atp6v1a	3.21067	3.15591	3.28629	3.15155	3.20112	3.20442	3.15029	3.2014	3.24984	3.07155	3.2315	3.10372	3.39208	3.15644	3.29239	3.13283	3.08681	3.11429	3.13321
Cntn5	3.20979	3.16937	2.97281	3.27021	3.31707	3.60314	3.34108	3.0317	3.11292	3.15268	2.96609	3.23057	3.12908	3.19305	3.33062	3.2673	3.29592	3.32174	3.3808
Adgrl3	3.19743	3.32544	3.16848	3.32847	3.19734	3.15113	2.81152	3.33483	3.16041	3.22652	3.31239	3.28273	2.91675	3.25078	3.10835	3.24514	3.27137	3.27315	3.16913
Rps15	3.16428	3.05128	3.20415	3.02392	3.02227	3.23335	3.55622	2.90282	3.18462	3.16896	3.22162	3.01535	3.61734	3.1322	3.25546	3.25986	3.28164	3.21664	3.12926
Rps19	3.15091	3.05405	3.2655	3.22574	3.18296	3.24872	3.5346	2.95028	3.24945	3.14543	3.23416	3.24844	3.54668	3.14205	3.05941	3.11248	3.10784	3.06385	3.12836
Rpl17	3.14925	3.0827	3.26722	3.13898	3.119	3.15662	3.336	2.98535	3.23973	3.13777	3.26752	3.1315	3.54307	3.04452	3.14224	3.08424	3.11742	3.06183	3.10795
Rps14	3.14909	3.03803	3.25134	3.17475	3.16392	3.25702	3.58046	2.89398	3.08922	3.33842	3.18032	3.21095	3.45965	3.30214	3.10887	3.23843	3.27932	3.17766	3.06743
Gria4	3.14834	3.15715	3.15908	3.25113	3.13869	3.43311	3.1351	3.13233	2.8463	3.25138	3.20055	3.07551	2.78945	2.96031	3.12469	3.12066	3.11093	3.11111	3.30552
Rps25	3.14789	3.06885	3.18167	3.06516	3.04431	3.18252	3.43503	2.90884	3.12961	3.22628	3.21319	3.09981	3.62025	3.21988	3.18535	3.22488	3.3042	3.2245	3.10095
Rpl6	3.14675	3.08961	3.20469	3.08148	3.09517	3.21687	3.34416	3.10245	3.12539	3.26789	3.04764	3.07234	3.38668	3.11919	3.08397	3.21605	3.16332	3.14151	3.22792
Kcnd2	3.14665	3.26677	3.11952	3.3119	3.18468	3.06151	2.63183	3.1585	3.00245	3.18957	3.28104	3.30687	3.04293	3.41389	3.1797	3.10683	3.11569	3.13783	3.07803
Nbea	3.14259	3.22789	3.07631	3.15376	3.12838	3.08385	2.98411	3.21008	3.04857	3.20254	3.29928	3.16714	2.93709	3.06441	3.08995	3.32627	3.33904	3.26732	3.1108
Ywhaz	3.13868	3.16066	3.1657	2.96895	3.00005	3.22724	3.16573	3.10235	3.07826	3.06286	3.23142	2.93683	3.32042	2.97031	3.20238	3.19492	3.11927	3.08979	3.10761
Syn2	3.12947	3.17263	3.11604	3.1218	3.08889	3.23507	3.22498	3.10533	3.16985	3.10967	3.14603	3.0488	3.15508	3.13913	3.09005	3.07371	3.01223	3.03278	3.21249
Rps24	3.1285	3.03956	3.16087	2.96371	2.95482	3.07788	3.36081	2.932	3.08176	3.11852	3.22586	3.01672	3.59029	3.22577	3.24947	3.24139	3.2946	3.21596	2.99812
Rplp1	3.12797	2.98848	3.09792	2.82171	2.78183	3.14718	3.34533	3.10387	3.12701	2.85908	3.16752	2.83757	3.75923	2.83575	3.31675	3.18529	3.10527	3.10466	3.04955
Ncam1	3.12526	3.24077	3.22257	3.13885	3.12801	3.03449	2.9435	3.09411	3.01289	3.12044	3.40799	3.11331	2.98728	3.027	3.06513	3.16757	3.23125	3.1172	3.14896
Rps4x	3.11967	3.11046	3.21784	3.10228	3.12146	3.18111	3.12425	3.15005	3.07384	3.22437	3.12299	3.09006	3.30074	3.13584	2.98808	3.14123	3.10512	3.01257	3.16531
Syp	3.11945	3.06682	3.23262	3.06072	3.16121	3.08039	3.1268	3.11138	3.14529	2.90773	3.15236	3.12221	3.19076	3.16374	3.16114	3.07238	2.97045	3.0957	3.04144
Sv2a	3.11923	3.00603	3.24152	2.9359	3.01509	3.08098	3.37455	3.04508	3.01795	2.87048	3.10468	2.96643	3.40479	3.01904	3.27659	3.04411	2.96698	3.04841	3.08626
Ube3a	3.10797	3.13287	3.11343	3.33357	3.35605	3.37511	3.05035	3.23408	3.13684	3.33723	3.10832	3.34036	2.78127	3.15507	2.67325	3.27905	3.2714	3.22141	3.28409
Rpl19	3.08587	3.01204	3.09751	2.96154	2.93055	3.12272	3.32608	3.09317	3.20998	3.14265	3.06745	3.03043	3.48712	3.03531	3.00547	3.18936	3.14216	3.06727	3.05632
Nsf	3.08132	3.04762	3.10357	2.97387	3.01173	3.03961	3.04453	3.11674	3.02464	2.93602	3.08883	2.97264	3.18395	3.03537	3.17449	3.04872	3.00368	3.0719	3.03936
Stxbp1	3.06419	3.04898	3.15204	2.96287	3.04047	2.96131	2.87122	3.12436	3.02973	2.84408	3.07034	3.04369	3.17323	3.04912	3.17093	3.03683	2.96425	3.05151	2.94485
Gabrg3	3.05761	3.09598	2.80681	3.09206	3.02444	2.70042	3.18792	3.25452	3.32081	2.94127	2.90531	3.14034	2.88684	3.35566	3.12127	3.19974	3.15113	3.33444	2.80183
Kcnq5	3.05585	3.19019	2.91797	3.20101	3.08765	2.83938	3.01308	3.20667	3.39964	2.90734	3.00767	3.08306	3.06989	3.37842	2.90547	3.20473	3.16637	3.15801	2.96763
Dlgap2	3.03256	3.06819	2.97191	3.18309	3.03887	2.93619	2.89867	3.21487	2.84021	2.89791	3.13019	3.06582	2.36133	2.89454	3.05176	3.03961	3.02433	3.0828	3.10283
Rpl4	3.00912	2.97493	3.02726	2.9549	2.98221	2.97616	2.90221	3.06338	2.93641	3.06959	2.92944	3.01298	3.08088	2.9873	3.09205	3.03704	3.0119	3.02882	2.87123
Kcnc2	2.98747	2.93815	3.11471	3.18004	2.9941	3.07405	2.85356	2.88776	2.2809	3.26645	3.30163	2.93633	2.55873	2.58771	3.07125	2.93278	2.96729	2.84276	3.13685
Rps5	2.98585	2.94821	3.05495	3.00266	2.98487	3.05139	3.27412	2.94456	3.02656	3.17963	2.9493	3.04433	3.25685	3.09124	2.83363	3.00223	2.99972	2.91442	2.95922
Rgs7bp	2.97734	2.97724	2.86843	2.96307	2.91635	2.68116	2.77601	3.2406	3.08179	2.6705	2.80938	3.03038	2.88822	3.16474	3.15162	3.02045	2.93617	3.06696	2.67843
Nrg1	2.97696	2.86603	3.02612	2.95509	2.83236	3.01262	3.12346	2.89586	3.01652	2.66018	3.11154	2.80956	3.31201	2.84617	3.0042	2.87521	2.88071	2.84942	3.12465
Sgip1	2.95384	3.03275	2.8921	2.98853	3.02909	2.89512	2.83392	3.04843	2.99577	2.72809	3.01405	3.0227	2.69565	2.93225	2.91474	3.04418	3.01475	3.05399	2.95641
Map1lc3a	2.95294	2.79737	3.09491	2.83986	2.8847	2.97823	2.6745	2.94232	3.03822	2.83971	2.77492	2.87964	2.95615	2.70677	3.21217	2.91189	2.94604	2.97153	2.83553
Rpl27a	2.93923	2.86547	3.02604	2.88369	2.88232	2.96741	3.06443	2.71152	2.94442	3.00966	3.00171	2.90882	3.27103	3.04276	3.02121	3.00375	3.0458	2.98248	2.82674
Hcn1	2.93035	2.96469	2.86566	3.0056	2.86462	3.09276	3.02451	2.96548	2.70366	2.99791	2.93271	3.00762	2.75981	2.86553	2.98007	2.88128	2.80232	2.91185	2.82468
Rps6	2.92907	2.95067	3.03392	2.99112	3.02295	2.94811	3.09093	2.83164	2.98906	3.15078	2.94727	3.03873	3.10199	3.06225	2.79806	2.97076	2.97632	2.85218	2.84193
Prkce	2.92095	2.95436	2.94154	2.8908	2.87653	2.85136	2.84204	2.97097	2.87479	2.72027	2.96864	2.83571	2.84344	2.84012	2.95205	2.95232	2.91489	2.96107	2.95743
Rpl35a	2.92044	2.75966	2.89592	2.75215	2.65648	2.98891	3.52556	2.64579	2.81218	3.01141	3.04908	2.75113	3.54951	2.81315	2.97053	3.09459	3.11928	3.03115	2.93368
Pafah1b1	2.91484	2.85497	2.96591	2.88446	2.8251	2.83772	2.7597	2.87962	2.90056	2.81592	2.9418	2.80107	2.86625	2.86534	3.12047	2.91964	2.87916	2.88581	2.81056
Rab6b	2.90375	2.89076	2.97098	2.84325	2.86128	2.9063	2.75894	2.91392	2.84654	2.79664	2.91095	2.88074	2.93381	2.88859	3.01918	2.87561	2.84564	2.91655	2.75826
Ywhah	2.90223	2.83688	3.00868	2.93757	2.87838	3.07751	2.6697	2.90879	2.72616	3.06833	2.87221	2.86895	2.92858	2.8316	2.96438	2.77104	2.7878	2.81147	2.82756
Lrfn5	2.88996	2.95008	2.9293	3.02742	2.92855	2.78313	2.72672	2.88732	2.7262	2.98444	3.11274	2.88016	2.71743	2.931	2.84649	2.8909	2.94703	2.8874	2.86844
Cplx1	2.88632	2.69046	2.95276	2.77216	2.83135	2.86471	2.9508	2.97376	2.71406	2.7636	2.70281	2.79253	2.8892	2.74115	3.13867	2.79181	2.6506	2.85638	2.72309
Cntn1	2.8823	2.90885	3.00822	2.93723	2.89392	2.86943	2.82047	2.98136	2.7483	2.89872	3.04666	2.84159	2.78044	2.89538	2.75393	2.83323	2.82245	2.82566	2.84435
Pclo	2.88178	2.87583	2.92786	2.93976	2.83793	2.90367	2.77223	2.98544	2.77661	2.8492	3.00488	2.81252	2.74896	2.90997	2.82889	2.88369	2.84754	2.86351	2.82983
Gsk3b	2.88166	2.93042	2.93227	2.85028	2.83309	2.70798	2.78218	2.96166	2.87129	2.75409	3.04222	2.82663	2.62479	2.86571	2.9243	2.91415	2.92679	2.89854	2.77281
Mapk10	2.88133	2.89281	2.89935	2.98742	2.95886	2.85703	2.66018	2.9636	2.87894	2.82684	2.96215	2.9548	2.61509	2.92825	2.82543	2.84696	2.8423	2.86137	2.92001
Napb	2.87834	2.81881	2.99311	2.83355	2.87464	2.96922	2.86058	2.88196	2.83947	2.82061	2.97215	2.80506	2.89836	2.81995	2.88833	2.77987	2.69547	2.77223	2.83054
Elavl2	2.86323	2.7578	2.96001	2.97465	2.94345	3.12376	2.86413	2.88003	2.594	2.94068	3.01643	2.83767	2.69484	2.68766	2.78935	2.70848	2.66519	2.65227	2.9464
Map2	2.8489	2.92781	2.87424	2.94491	2.87765	2.93797	2.90316	2.90964	2.78595	3.00305	2.96084	2.91205	2.63038	2.88166	2.67359	2.84491	2.85393	2.81777	2.84377
Rpl23	2.83896	2.717	2.8713	2.65022	2.60187	2.90126	3.33595	2.61812	2.756	2.91629	2.94121	2.6959	3.38523	2.76381	2.87635	2.98097	3.02763	2.93128	2.79591
Gabra1	2.81725	2.83503	2.73629	2.83546	2.77883	2.87099	3.08248	2.85738	2.80933	3.07627	2.71575	2.77262	2.86683	2.91564	2.83542	2.72783	2.65938	2.75963	2.6204
Magi1	2.80879	2.92433	2.78561	2.91332	2.87294	2.42819	2.31671	3.08792	3.01629	2.54829	2.83887	2.90382	2.51658	2.98186	2.71449	2.94715	2.93788	2.98571	2.75756
Cfl1	2.8061	2.64832	2.86925	2.53519	2.58227	2.7358	3.05993	2.78935	2.56345	2.66095	2.67954	2.5713	3.0677	2.55969	2.94749	2.91902	2.86504	2.86821	2.99317
Ywhae	2.80281	2.76673	2.88113	2.71636	2.72549	2.78027	2.78136	2.84342	2.74076	2.71032	2.77973	2.69741	2.84094	2.70116	2.85623	2.82629	2.75291	2.81267	2.79129
Rpl3	2.79241	2.84305	2.86467	2.83633	2.77101	2.84851	3.13314	2.90213	2.67256	3.26687	2.78353	2.92014	2.58265	3.00885	2.51631	2.92926	2.96087	2.75003	2.68648
Clstn1	2.7922	2.71206	2.84506	2.70244	2.80258	2.63673	2.702	2.85751	2.80914	2.49939	2.7032	2.7831	3.0009	2.88974	2.90658	2.83038	2.69719	2.79019	2.6788
Prkar1b	2.78425	2.74906	2.8482	2.63424	2.70351	2.75809	2.94114	2.78213	2.77898	2.62726	2.78657	2.71266	2.92828	2.71597	2.84969	2.78275	2.69754	2.78572	2.71126
Rpl29	2.77207	2.68658	2.83266	2.64661	2.66383	2.77487	2.81664	2.7031	2.93422	2.6104	2.76312	2.70906	3.11243	2.66446	2.88101	2.79462	2.77334	2.74182	2.65784
Nrxn2	2.771	2.78337	2.88704	2.69129	2.7728	2.61843	2.70445	2.85601	2.84024	2.47879	2.80597	2.71661	2.86352	2.77803	2.67246	2.87169	2.79646	2.80212	2.87104
Grik1	2.7642	2.89611	2.93822	2.96608	2.78076	3.37141	3.42744	2.46289	2.31007	3.36884	3.20314	2.49902	2.63936	2.52031	2.40283	2.37512	2.34078	2.29332	3.16995
Kalrn	2.75823	2.85243	2.64921	2.79637	2.75307	2.61509	2.73431	2.89255	2.71907	2.7539	2.77914	2.82664	2.51628	2.89248	2.70225	2.84609	2.87229	2.88799	2.71571
Kif5c	2.75412	2.71562	2.81778	2.71037	2.73835	2.7105	2.65874	2.78907	2.67819	2.68131	2.73147	2.72366	2.74979	2.6719	2.84725	2.73673	2.67425	2.74477	2.68712
Rpl18a	2.75072	2.67749	2.83466	2.75495	2.73523	2.86025	3.32003	2.60735	2.80183	3.01047	2.72677	2.86805	3.13275	2.98002	2.54808	2.86009	2.88366	2.73708	2.67937
Dnm3	2.74467	2.754	2.78826	2.79198	2.71582	2.74347	2.6384	2.77796	2.6049	2.69697	2.8783	2.70992	2.56255	2.73322	2.71368	2.78326	2.77776	2.74731	2.79332
Cacnb4	2.73234	2.70772	2.78073	2.848	2.7841	2.79574	2.61901	2.8672	2.61777	2.73071	2.74347	2.72484	2.46126	2.79485	2.65927	2.67035	2.59091	2.66193	2.75591
Prkcb	2.72737	2.80198	2.71811	2.75015	2.73462	2.1743	2.1404	3.02538	2.94175	2.18394	2.68932	2.80327	2.74957	2.99872	2.79819	2.84898	2.80811	2.8838	2.54197
Lrrc7	2.72464	2.81725	2.77871	2.82004	2.68896	2.50734	2.46525	2.83403	2.66275	2.60236	2.94724	2.68172	2.43824	2.71965	2.67159	2.76713	2.78637	2.69416	2.77603
Gabbr2	2.71078	2.73266	2.71484	2.74408	2.69106	2.3971	2.56018	2.88422	2.84154	2.32685	2.64546	2.72693	2.66193	2.79116	2.75719	2.78555	2.6807	2.85723	2.62051
Rpl24	2.70258	2.59398	2.81429	2.75377	2.6974	2.71092	3.19976	2.47155	2.74017	2.89581	2.74509	2.8165	3.09072	2.89692	2.59052	2.85636	2.94472	2.78603	2.58565
Scn2a	2.69817	2.70326	2.7643	2.74116	2.69563	2.69951	2.60731	2.70473	2.7172	2.65518	2.79446	2.66045	2.74564	2.82729	2.63181	2.66759	2.66037	2.62856	2.70799
Gabbr1	2.68908	2.64496	2.75612	2.53793	2.63336	2.67405	2.89002	2.67682	2.63157	2.5633	2.68038	2.63057	2.86035	2.66789	2.69906	2.73349	2.66314	2.73123	2.67674
Aplp2	2.68307	2.64839	2.72685	2.60198	2.67323	2.66972	2.80163	2.7403	2.7734	2.5326	2.59388	2.66981	2.76358	2.74365	2.69363	2.72456	2.69028	2.72848	2.53954
Rab3a	2.67782	2.48685	2.74891	2.51321	2.5112	2.60644	2.73701	2.67406	2.55034	2.41099	2.53912	2.53309	2.93782	2.5402	2.96634	2.637	2.56678	2.69925	2.56864
Rims2	2.67308	2.67186	2.58324	2.72456	2.63303	2.57027	2.4494	2.72521	2.60125	2.53044	2.73231	2.62944	2.56502	2.74922	2.75585	2.78243	2.76905	2.80553	2.63822
Rpl7	2.66498	2.642	2.7114	2.55744	2.56702	2.53514	2.50105	2.69886	2.63957	2.55505	2.68212	2.57869	2.97429	2.60788	2.74118	2.74404	2.67843	2.67378	2.58807
Erc2	2.6512	2.71705	2.55949	2.74131	2.67639	2.60275	2.6491	2.83461	2.6487	2.58752	2.71374	2.62104	2.20874	2.69649	2.53281	2.71929	2.71722	2.75707	2.67998
Ptprn2	2.64085	2.80279	2.53035	2.74576	2.68645	2.53779	2.40604	2.85987	2.71948	2.52773	2.69401	2.63808	2.16537	2.69689	2.44569	2.86866	2.87975	2.91527	2.72434
Synj1	2.64004	2.64649	2.76801	2.58224	2.62392	2.66293	2.56057	2.63226	2.55119	2.506	2.75458	2.56983	2.76665	2.58067	2.65321	2.52904	2.42203	2.51965	2.63999
Dnajc5	2.63199	2.57071	2.74129	2.55602	2.62278	2.55216	2.65548	2.65154	2.61787	2.4495	2.67112	2.56526	2.71971	2.59692	2.66964	2.58632	2.51576	2.58942	2.61201
Rps16	2.63111	2.50404	2.61284	2.46029	2.36643	2.6867	3.20677	2.63362	2.66918	2.72901	2.66185	2.54262	3.20482	2.53523	2.47953	2.76894	2.74228	2.62579	2.64471
Kcnma1	2.62604	2.65163	2.56239	2.66396	2.6134	2.67977	2.31765	2.66803	2.23831	2.67269	2.73286	2.68082	2.35041	2.42308	2.70595	2.68505	2.69436	2.76235	2.6703
Gabrb1	2.6192	2.72273	2.66704	2.68283	2.59246	2.75183	2.58543	2.56557	2.54329	2.83701	2.90036	2.52599	2.55286	2.62727	2.39756	2.59169	2.63761	2.53166	2.80053
Hspa8	2.59277	2.53123	2.7111	2.47546	2.44653	2.38038	2.72759	2.75524	2.34246	2.54089	2.46836	2.47301	2.64263	2.60586	2.58855	2.68086	2.69545	2.80045	2.56335
Aak1	2.5875	2.64547	2.56123	2.61401	2.63151	2.39914	2.28623	2.71783	2.60699	2.4211	2.61092	2.68931	2.46088	2.70326	2.62576	2.64094	2.63817	2.72728	2.42766
Prkar1a	2.58667	2.55396	2.72894	2.60355	2.6069	2.73364	2.52219	2.62277	2.38882	2.67766	2.64149	2.61653	2.42737	2.51127	2.53709	2.61352	2.56653	2.56193	2.51921
Pura	2.58581	2.55474	2.68879	2.61186	2.62666	2.53898	2.44495	2.6266	2.56902	2.42041	2.59883	2.57394	2.72081	2.65777	2.60724	2.4535	2.42132	2.46049	2.53898
Rps11	2.57999	2.49037	2.7349	2.65124	2.59301	2.57738	3.03816	2.32215	2.61546	2.72612	2.69111	2.67891	2.94226	2.76123	2.47344	2.67887	2.7918	2.62331	2.46443
Rps9	2.57837	2.48229	2.61715	2.54147	2.54445	2.65336	2.72387	2.56187	2.58119	2.61504	2.52923	2.55488	2.81868	2.5815	2.57143	2.57093	2.54219	2.49742	2.5329
Grm7	2.57368	2.77418	2.59255	2.80442	2.57803	2.30601	1.56515	2.6573	2.50214	2.49678	2.84353	2.68413	2.4854	2.63441	2.50433	2.73835	2.82426	2.64985	2.68886
Snap91	2.5655	2.55658	2.64094	2.58986	2.58278	2.65051	2.53279	2.66369	2.53246	2.58992	2.61284	2.55358	2.56828	2.5338	2.42791	2.56323	2.51168	2.5131	2.55976
Tanc2	2.55075	2.61019	2.50303	2.55971	2.49635	2.4108	2.28293	2.63956	2.40249	2.44065	2.6797	2.53783	2.32926	2.5266	2.60854	2.68269	2.67845	2.66538	2.51441
Rpsa	2.53333	2.52318	2.57341	2.3383	2.39924	2.33379	2.59147	2.58781	2.49543	2.32948	2.47813	2.49883	2.84429	2.49133	2.6235	2.65791	2.56439	2.5293	2.45942
Gabrb3	2.53054	2.5791	2.45279	2.56699	2.48672	2.38001	2.44954	2.64188	2.49851	2.46981	2.61292	2.54027	2.26356	2.56571	2.54361	2.61204	2.64458	2.63516	2.46684
Pfn2	2.52816	2.50793	2.67188	2.56423	2.4569	2.73692	2.43074	2.57514	2.38991	2.71348	2.51487	2.49136	2.39543	2.46111	2.51459	2.41231	2.37231	2.39435	2.46746
Grid2	2.52793	2.82279	2.47067	2.54424	2.48956	2.23215	2.35408	2.61355	2.57969	2.63634	2.8169	2.66363	2.57695	2.71249	2.30672	2.72645	2.81908	2.63942	2.41148
Gphn	2.52584	2.60154	2.4112	2.50847	2.4835	2.36158	2.295	2.57927	2.41027	2.42577	2.61681	2.61599	2.3758	2.59484	2.60644	2.67717	2.73614	2.71869	2.44096
Fkbp1a	2.51331	2.41124	2.61646	2.46032	2.42888	2.46702	2.45297	2.5801	2.53674	2.49453	2.37392	2.45658	2.51192	2.44285	2.57767	2.50477	2.49489	2.51599	2.51265
Cnr1	2.50115	2.62951	2.55141	2.48713	2.47042	2.32277	2.92553	2.559	2.76803	2.67749	2.65997	2.52405	2.68647	2.75222	2.22854	2.5683	2.55014	2.47117	2.26741
Chrm3	2.48946	2.6482	2.4049	2.51273	2.5048	2.30794	1.84182	2.58045	2.39934	2.27793	2.61487	2.72965	2.32095	2.50454	2.5526	2.75717	2.79105	2.77029	2.36141
Pak3	2.48843	2.53205	2.54477	2.52768	2.44202	2.61284	2.32679	2.46147	2.29655	2.59997	2.6838	2.3434	2.38655	2.35172	2.4009	2.49813	2.4855	2.45031	2.66569
Grin2a	2.45289	2.47905	2.25724	2.36183	2.508	1.83208	2.74916	2.77967	2.79775	1.87	2.14011	2.58309	2.29162	2.8138	2.64238	2.47755	2.42758	2.67691	2.03896
Synpr	2.44089	2.6707	2.52336	2.46576	2.53871	1.94322	2.04507	2.53384	2.55313	2.33711	2.78151	2.4922	2.49695	2.5285	2.23319	2.68598	2.76706	2.54172	2.40171
Ogt	2.43855	2.52832	2.38643	2.53167	2.5717	2.4755	2.33704	2.57937	2.49467	2.60886	2.36601	2.64907	2.22633	2.46115	2.20848	2.61715	2.66003	2.57217	2.44507
Cyfip2	2.43724	2.42296	2.45682	2.37452	2.3781	2.4043	2.30556	2.57621	2.32644	2.39129	2.42602	2.44643	2.40962	2.45192	2.45877	2.50769	2.42547	2.50507	2.30295
Syngr1	2.43233	2.3302	2.50058	2.37547	2.39884	2.42043	2.46519	2.4725	2.44286	2.22251	2.51641	2.39002	2.56128	2.41216	2.43993	2.47646	2.37396	2.41863	2.35228
Grin1	2.40934	2.4101	2.41003	2.19356	2.34553	2.12173	2.21539	2.44795	2.36911	1.99579	2.35894	2.40844	2.61733	2.40625	2.58911	2.50123	2.4813	2.57823	2.39848
Rpl11	2.40164	2.36168	2.54609	2.46506	2.4473	2.38655	2.51749	2.17444	2.44149	2.52463	2.52024	2.44899	2.56368	2.64017	2.37779	2.48976	2.57755	2.436	2.27752
Pcdh15	2.39982	2.57189	2.34446	2.42807	2.47467	2.19176	2.15512	2.51436	2.29923	2.3327	2.47976	2.4637	2.24733	2.44085	2.33043	2.5675	2.64342	2.53041	2.36795
Eif4g2	2.39919	2.32636	2.49547	2.41284	2.37414	2.38526	2.41087	2.5101	2.32911	2.45413	2.41123	2.41867	2.23843	2.44896	2.36764	2.43031	2.39959	2.42742	2.25459
Cadm1	2.3962	2.62085	2.41262	2.41249	2.42084	2.57036	2.27374	2.20289	2.10584	2.83583	2.69886	2.28037	2.26392	2.06906	2.20315	2.52934	2.55991	2.46359	2.73372
Atp6v1b2	2.39601	2.32092	2.48776	2.33366	2.35517	2.4545	2.447	2.39917	2.36561	2.23056	2.42211	2.29907	2.51337	2.36674	2.43784	2.35813	2.26029	2.36848	2.33168
Hnrnpa1	2.38788	2.37523	2.41858	2.25319	2.26587	2.41873	2.50627	2.41906	2.24341	2.4544	2.42097	2.25555	2.53149	2.30352	2.37494	2.43792	2.42768	2.41412	2.35784
Rtn4	2.38531	2.36245	2.35434	2.33177	2.29679	2.31465	2.38008	2.41823	2.32846	2.2744	2.42179	2.3552	2.46602	2.46443	2.46313	2.36369	2.32785	2.44948	2.29763
Cacna1a	2.38217	2.50098	2.24425	2.40852	2.38959	2.10458	1.93937	2.59539	2.40659	2.03881	2.34853	2.48951	2.06362	2.3975	2.44175	2.58827	2.54381	2.70097	2.35272
Rpl10a	2.37585	2.37878	2.4303	2.32901	2.26797	2.4091	2.63445	2.36624	2.39704	2.46157	2.38874	2.32696	2.65329	2.4258	2.26033	2.40671	2.4074	2.3844	2.33125
Atp2b1	2.37034	2.35802	2.41627	2.34607	2.30854	1.89138	1.93385	2.5249	2.40614	1.98255	2.2613	2.48347	2.4922	2.53924	2.60367	2.42615	2.39295	2.47601	2.14257
Olfm1	2.36932	2.3602	2.40138	2.16155	2.1458	2.25723	2.406	2.31943	2.39539	2.08878	2.28151	2.12938	2.69339	2.34752	2.66225	2.28895	2.2306	2.36564	2.20851
Pacsin1	2.36434	2.39427	2.34507	2.32552	2.34634	2.24398	2.1889	2.47989	2.40206	2.14712	2.40017	2.35675	2.14309	2.33361	2.36338	2.52358	2.4706	2.52656	2.37252
Syne1	2.35204	2.39283	2.29806	2.30433	2.30081	2.25802	1.89813	2.39656	2.16293	2.12942	2.50854	2.28821	2.16085	2.23735	2.49307	2.45898	2.48604	2.47519	2.39001
Atp6v0a1	2.34444	2.33335	2.35728	2.26048	2.28006	2.26099	2.51943	2.39066	2.31682	2.16782	2.35647	2.27387	2.41941	2.36425	2.33025	2.35729	2.3081	2.35277	2.38309
Gdi1	2.33477	2.45133	2.42681	2.00333	2.06193	2.09136	2.40007	2.17033	2.09925	1.98132	2.45397	2.03894	2.33482	2.02419	2.67799	2.6654	2.58477	2.56871	2.23724
Rph3a	2.32941	2.33364	2.26136	2.0972	2.2154	2.25644	2.92433	2.29535	2.56305	2.04061	2.2299	2.24408	2.68965	2.48188	2.35133	2.44354	2.33485	2.41714	2.18536
Dnajc6	2.3279	2.37252	2.27718	2.41249	2.34417	2.21371	2.30366	2.53267	2.43101	2.31988	2.33635	2.36731	2.06499	2.44383	2.18384	2.42619	2.33875	2.43284	2.27433
Eif5a	2.31668	2.2033	2.43873	2.2409	2.21651	2.32292	2.17677	2.30069	2.33396	2.18102	2.19193	2.24144	2.37912	2.13632	2.52909	2.26517	2.26458	2.30274	2.22035
Kcnc1	2.31649	2.27396	2.34574	2.28288	2.28315	2.0504	2.22522	2.57981	2.27879	2.03607	2.14746	2.35379	2.1711	2.30825	2.43963	2.30811	2.23065	2.41097	2.10899
Tenm1	2.31279	2.20042	2.46843	2.59055	2.37496	2.4965	3.20073	2.33724	2.13547	2.27769	2.34585	2.14982	1.92636	2.31126	2.05997	2.23092	2.1575	2.10191	2.44561
Eif4g3	2.30445	2.30627	2.31678	2.32071	2.28847	2.21576	2.11786	2.38868	2.25854	2.10171	2.29897	2.2667	2.28387	2.32898	2.33078	2.32545	2.26869	2.37975	2.32237
Cttnbp2	2.299	2.41395	2.21369	2.42508	2.35289	2.15197	1.98526	2.47945	2.36219	2.28518	2.42296	2.43634	2.07119	2.47829	2.15497	2.36228	2.43652	2.45063	2.22187
Nptn	2.29747	2.26399	2.28299	2.34088	2.27719	2.25262	2.41557	2.40387	2.37282	2.2802	2.25911	2.41487	2.25448	2.42777	2.23909	2.38044	2.34193	2.4035	2.11176
Ppfia2	2.29742	2.24885	2.27792	2.35622	2.22308	2.31737	2.30623	2.38815	2.02857	2.19847	2.34025	2.25715	2.06677	2.2657	2.28716	2.45907	2.42596	2.45918	2.32655
Scn1a	2.29116	2.20931	2.29698	2.35868	2.31328	2.28419	2.14216	2.45243	2.11572	2.2068	2.22063	2.27389	2.03129	2.28386	2.36029	2.28947	2.2712	2.34421	2.19313
Dgkb	2.2889	2.29999	1.9702	2.15377	2.00001	2.33737	3.07087	2.55592	2.37301	2.15217	2.14704	1.99517	2.16459	2.34598	2.19202	2.5272	2.63113	2.62523	2.10119
Rapgef4	2.28431	2.40354	2.18829	2.29447	2.32685	2.13677	2.18273	2.36782	2.29709	2.08656	2.29916	2.35837	2.15503	2.35363	2.29783	2.36892	2.327	2.41737	2.22068
Syn1	2.28107	2.27516	2.32047	2.17871	2.20154	2.24802	2.27925	2.3488	2.25289	2.10213	2.32816	2.23838	2.3399	2.17512	2.27484	2.31574	2.25685	2.29647	2.29869
Canx	2.27337	2.24126	2.39529	2.30947	2.24846	2.39482	2.45001	2.33038	2.22193	2.37849	2.31895	2.30319	2.24077	2.29188	2.1321	2.24358	2.22002	2.22735	2.18595
Cpeb3	2.27161	2.28336	2.23381	2.4046	2.31631	2.16146	2.09385	2.50393	2.12984	2.10817	2.29044	2.33283	1.91504	2.23737	2.19668	2.42592	2.35756	2.39592	2.26676
Rpl37	2.26838	2.18843	2.19113	1.99519	1.87669	2.57636	3.4518	1.8558	1.95607	2.66914	2.27886	1.98118	2.83978	2.08515	2.25834	2.67238	2.68819	2.56204	2.33295
Cplx2	2.26459	2.43092	2.26435	2.12299	2.1589	1.90256	2.40657	2.4019	2.60146	2.06163	2.33775	2.32935	2.42079	2.53975	2.1455	2.45307	2.49824	2.35582	2.00665
Cdk5r1	2.25958	2.20676	2.40793	2.30444	2.27696	2.36032	2.34867	2.26256	2.36072	2.11835	2.27679	2.19608	2.30386	2.30467	2.18319	2.12907	2.08754	2.07956	2.28992
Nedd4	2.25577	2.24685	2.34133	2.2452	2.20528	2.26475	2.30854	2.32117	2.06681	2.29096	2.36087	2.16143	2.12158	2.17884	2.18777	2.27476	2.22307	2.21936	2.30721
Vdac1	2.25365	2.13587	2.34845	2.15855	2.14783	2.28665	2.21757	2.35655	2.13651	2.14432	2.22357	2.14594	2.21605	2.12751	2.37128	2.26179	2.21832	2.28559	2.07525
Cacng2	2.25024	2.24166	2.28019	2.12689	2.12948	1.90684	2.00364	2.34788	2.14172	1.91018	2.24881	2.1758	2.23851	2.13642	2.49283	2.29441	2.21436	2.34417	2.18101
Slc6a17	2.24933	2.27011	2.28657	2.11961	2.23318	2.29473	2.22878	2.24835	2.14737	2.01295	2.33812	2.30971	2.22647	2.12093	2.3447	2.26896	2.22418	2.29101	2.1068
Dmd	2.24028	2.2811	2.31917	2.34225	2.20099	2.07499	2.48071	2.33878	1.89114	2.09632	2.45082	2.18799	1.90645	2.11371	2.15514	2.26895	2.2834	2.2697	2.3043
Plppr4	2.23822	2.26811	2.18501	2.18134	2.17611	2.14242	2.27821	2.24745	2.29893	2.17697	2.30435	2.23769	2.29785	2.27174	2.25774	2.31599	2.29603	2.27651	2.16893
Atp2b2	2.23799	2.27551	2.15836	2.17054	2.15231	1.90673	1.87513	2.52278	2.3169	1.92354	2.13927	2.26726	2.201	2.45475	2.36411	2.36423	2.32992	2.47187	1.92045
Eef2	2.23614	2.16484	2.19832	2.13321	2.1578	1.97353	2.33362	2.4592	2.04646	2.11827	2.12027	2.23204	2.05163	2.23808	2.35038	2.32817	2.36922	2.46159	2.03588
Sptbn1	2.23218	2.21396	2.21321	2.26076	2.21838	2.17661	2.17286	2.36026	2.23909	2.20109	2.28853	2.26772	2.09769	2.29025	2.16059	2.29903	2.29565	2.31655	2.17308
Tnik	2.2301	2.31197	2.17394	2.29679	2.28428	1.90328	1.54892	2.51491	2.35951	1.9495	2.28085	2.40209	1.97404	2.4468	2.19905	2.41878	2.46231	2.47344	2.07928
Ap2b1	2.22876	2.21885	2.29258	2.09485	2.1971	2.07517	2.07506	2.32022	2.18611	1.91105	2.19905	2.22404	2.20912	2.10777	2.30453	2.34695	2.24241	2.30073	2.25343
Atp6v0e2	2.221	2.05502	2.34274	2.08738	2.18346	2.15142	2.20334	2.2646	2.21865	2.01409	2.12882	2.1462	2.33009	2.19142	2.30134	2.24883	2.18457	2.25124	2.23682
Myo5a	2.20413	2.19868	2.24055	2.23684	2.20352	2.17328	2.0675	2.33103	2.04102	2.11474	2.25028	2.19945	2.08329	2.22118	2.21344	2.2222	2.20079	2.25035	2.07247
Cltc	2.19893	2.14878	2.24369	2.15556	2.12448	2.30991	2.36293	2.28727	2.20929	2.23996	2.18176	2.20232	2.22524	2.16478	2.12555	2.22918	2.13247	2.24026	2.07227
Atp6v1f	2.19754	2.10094	2.3706	2.07564	2.05136	2.27441	2.12928	2.10952	2.22303	2.13294	2.07212	2.09149	2.36633	1.98132	2.40046	2.13154	2.11518	2.16053	2.12227
Rps20	2.1936	2.01267	2.2326	1.91912	1.82618	2.23539	2.70394	2.13118	2.0909	2.02854	2.31035	1.88047	2.75787	2.03342	2.25944	2.32987	2.29047	2.21016	2.14126
Rpl28	2.18157	2.02771	2.23977	2.02423	1.91649	2.06604	2.64801	2.08058	2.21345	2.09423	2.2052	2.05714	2.73912	2.20791	2.18001	2.41131	2.43777	2.34155	2.11994
Ptprs	2.18067	2.15724	2.24882	2.16276	2.14437	2.06577	2.07886	2.26596	2.1711	2.01005	2.20608	2.15913	2.21757	2.15852	2.14037	2.25991	2.23279	2.27587	2.20152
Actg1	2.17552	2.06655	2.29041	2.03962	2.04497	2.12525	2.43885	2.21855	2.12846	2.07083	2.21836	2.04661	2.39795	2.06564	2.16354	2.16016	2.11642	2.14811	2.1419
Gap43	2.16769	2.15351	2.53548	2.16392	2.18098	2.53199	2.14613	1.97663	2.14404	2.10641	2.4813	1.94836	2.11703	1.9001	2.00357	2.01141	2.01439	1.8352	2.42876
Dnm1	2.162	2.10642	2.15619	2.02771	2.05398	2.11201	2.31663	2.2649	2.04761	1.96385	2.10777	2.05429	2.30476	2.06664	2.20544	2.22864	2.1268	2.25347	2.12122
Purg	2.15744	2.15881	2.1868	2.13695	2.07163	2.06352	2.35856	2.25477	2.12699	2.11278	2.24165	2.07735	1.91901	2.14575	2.16578	2.15533	2.13262	2.17087	2.0235
Mapk1	2.15232	2.14092	2.24235	2.12418	2.13304	2.18893	2.08643	2.24808	2.10334	2.15152	2.22059	2.12465	2.09718	2.14031	2.05915	2.16005	2.08764	2.11112	2.15321
Rgs7	2.15194	2.22737	2.07859	2.25501	2.11265	1.9491	1.80974	2.294	2.21282	1.88136	2.19414	2.22625	1.95878	2.35871	2.17625	2.22528	2.24063	2.30625	2.08675
Slc32a1	2.15003	2.04889	2.27048	2.01185	2.06541	2.0925	2.203	2.12321	2.18142	1.85698	2.13579	2.09795	2.35261	2.181	2.29663	2.11177	2.03803	2.13826	2.01705
Ppp2ca	2.14428	2.08302	2.18831	2.07679	2.08521	2.30129	2.1741	2.18023	2.01388	2.13597	2.12543	2.11614	2.17097	2.09591	2.18898	2.09292	2.04429	2.10793	2.04996
Atp6v1g1	2.13979	2.00492	2.25468	2.0185	2.02583	2.21813	1.9861	2.21434	2.15824	2.19415	2.00176	2.05186	2.26817	1.95128	2.22718	2.12381	2.14034	2.14507	2.04217
Gria3	2.13661	2.06815	2.14233	2.19714	2.20515	2.14302	1.28341	2.29755	1.9695	1.99828	2.11321	2.22928	2.02253	2.14312	2.26256	2.15582	2.11031	2.19012	2.1027
Adam22	2.12627	2.18052	2.09189	2.17475	2.12623	1.97572	2.02066	2.26619	2.10479	2.04037	2.22212	2.15844	1.94205	2.21478	2.06052	2.16938	2.18447	2.22731	2.077
Amph	2.12256	2.12759	2.10209	2.05398	2.04601	1.97025	2.06749	2.21685	2.10194	1.88495	2.08972	2.10276	2.1879	2.15012	2.19822	2.20083	2.13298	2.23052	2.03399
Stau2	2.11909	2.13304	2.16221	2.1649	2.07763	2.08281	1.99339	2.19648	2.03054	2.05695	2.21515	2.0715	1.88409	2.07661	2.13452	2.14654	2.1128	2.1349	2.0699
Rock2	2.11609	2.24765	2.08432	2.18597	2.18738	2.00027	1.74621	2.08851	2.06083	1.98797	2.2152	2.35866	1.89934	2.21686	2.27626	2.12025	2.16545	2.16891	1.88703
Rab14	2.11286	2.03779	2.19596	2.10107	2.07855	2.0659	2.10205	2.20066	1.97428	2.06282	2.1092	2.06331	2.03687	2.09563	2.14479	2.14916	2.10287	2.13847	2.02537
Rpl37a	2.10682	2.0121	2.08974	1.9036	1.81598	2.28932	3.10799	1.75687	1.82558	2.42709	2.15874	1.84219	2.58613	1.93479	2.09614	2.42037	2.4526	2.36361	2.14978
Cacna1c	2.1052	2.25936	2.00998	2.23674	2.13515	1.88685	1.94779	2.30551	2.12273	1.9273	2.19147	2.1159	1.75178	2.13998	1.96436	2.26671	2.24998	2.36306	2.13986
Exoc4	2.0888	2.07477	2.09638	2.24188	2.12632	2.04738	1.76954	2.27187	1.95445	1.97867	2.20722	2.12848	1.73524	2.09037	2.01613	2.15222	2.1477	2.14258	2.10111
Syt4	2.08045	2.03459	2.21396	2.04164	2.01067	2.10927	2.12199	1.97238	1.70473	2.15456	2.25224	2.09521	2.14212	1.93145	2.17416	2.04429	2.06727	2.02339	2.0243
Rpl18	2.07346	2.00399	2.14473	1.99091	2.01985	2.05688	2.28378	1.99899	2.16678	1.9266	2.05053	2.03941	2.38122	2.03506	2.10897	2.08525	2.05434	2.09306	2.00677
Scn8a	2.07086	2.0791	2.10037	2.06619	2.07378	1.8832	1.80123	2.26736	1.96697	1.8051	2.07328	2.06873	1.87245	2.08103	2.12049	2.14247	2.07492	2.20421	1.97637
Clstn3	2.06526	2.08375	2.05686	1.91911	2.06663	1.95042	2.32286	2.05347	2.10725	1.79874	2.04668	2.13234	2.25682	2.09716	2.08792	2.09736	2.04504	2.1606	1.99958
Actr2	2.0573	2.08615	2.10902	2.05766	2.06204	2.07547	2.05978	2.11623	1.9702	2.1	2.20883	2.07328	1.89872	2.08919	1.95135	2.08155	2.03505	2.06547	2.0326
Hnrnpa2b1	2.04307	1.9894	2.06004	2.05598	1.96829	2.12057	2.304	1.92879	1.96746	2.1974	2.05756	2.06545	2.23392	2.05692	2.00534	2.07793	2.06782	2.1217	2.05175
Ppp3cb	2.04199	1.98008	2.13464	1.98867	1.98422	2.02378	1.96334	2.13955	2.00158	1.96714	2.03593	1.94144	2.0884	2.07896	2.04734	2.05138	1.98208	2.00973	1.97274
Scamp5	2.03177	1.99144	2.11313	1.92996	1.97189	2.01153	2.0234	2.07506	1.92779	1.85961	2.03007	1.96571	2.0606	2.00073	2.12688	2.03784	1.94035	2.04303	1.92304
Abr	2.02898	2.05502	2.08763	1.99206	2.0273	1.98646	1.80505	2.11793	1.81598	1.89356	2.08006	2.0356	1.7936	1.86322	2.08027	2.10816	2.04623	2.15802	2.01227
Stx1b	2.02696	2.16315	2.07837	1.77258	1.82611	1.74492	1.96681	1.98668	1.86067	1.68529	2.1323	1.8427	1.8543	1.82796	2.32202	2.39679	2.301	2.34414	1.77693
Nsg1	2.02593	1.85507	2.16054	1.93629	1.89788	2.00365	2.0946	2.05536	1.87656	1.92709	1.98454	1.91868	2.04273	1.93238	2.15996	1.97339	1.93078	2.00576	1.98816
Rps26	2.02274	1.9107	1.98717	1.80989	1.70929	2.24258	2.8349	1.68127	1.89941	2.29861	2.13267	1.83524	2.59499	1.9482	2.01793	2.21381	2.25475	2.13623	2.06565
Rpl34	2.01294	1.86745	2.0855	1.84222	1.74514	1.98375	2.6665	1.7672	1.91114	2.0221	2.16152	1.85825	2.60496	1.84	2.0002	2.25543	2.28449	2.16241	2.0525
Prkca	2.0114	2.02579	1.96904	2.00453	1.97679	2.03929	2.42176	2.14825	2.04369	1.88033	2.0764	1.91763	1.55057	1.88655	1.91743	2.03171	2.00515	2.06974	2.01073
Adgrl1	2.00954	1.9592	2.17196	1.97574	1.97969	1.79092	1.81117	2.16914	2.05274	1.66339	1.9994	2.00943	1.91679	2.06717	2.07906	2.00861	1.91295	2.0397	1.86316
Rpl36	2.00724	1.87363	2.05989	1.87553	1.81343	2.06563	2.47029	1.74457	1.91361	2.01648	2.08776	1.87487	2.39401	1.9212	2.11129	2.1411	2.17082	2.14058	1.96995
Hnrnpk	2.00475	1.9113	2.03012	1.89501	1.89332	2.0171	2.25786	2.07522	1.90038	2.01529	1.93152	1.90855	2.19488	1.94071	1.96644	2.09351	2.00478	2.06984	2.00102
Iqsec1	2.00104	2.13112	1.96939	1.93378	1.96203	1.77466	1.69479	2.20211	1.76829	1.77169	2.13481	1.99285	1.75297	1.84553	2.01817	2.21105	2.22686	2.24843	1.91478
Ppp1r9a	2.00064	2.00283	2.04095	2.03698	1.99499	2.01522	1.96418	2.08036	2.01347	1.8944	2.06482	1.9752	1.91782	2.1016	1.90544	2.0138	1.98814	1.98943	2.01531
Apba1	1.99722	2.12097	1.82064	2.0744	1.99704	2.07545	2.52536	2.1573	2.19951	2.0257	1.96707	2.02078	1.58874	2.05346	1.72604	2.20347	2.13537	2.17573	1.97287
Snca	1.98277	1.94469	2.10232	1.9474	1.83576	2.07005	2.40465	1.93473	2.05668	1.94015	1.9923	1.73252	1.97204	1.82692	1.92778	1.97085	1.92583	1.91155	2.07841
Atp6v1e1	1.97963	1.74802	1.93649	1.69787	1.72863	1.6623	1.92111	2.04572	1.86328	1.52332	1.74014	1.74466	2.22284	1.7802	2.39415	2.20761	2.08874	2.18392	1.9638
Pcdh17	1.97956	2.13719	2.13448	1.91576	1.81207	1.64352	1.74054	1.99936	1.77966	2.00473	2.26581	1.85516	2.19538	1.84701	1.9341	2.03821	2.0285	1.94521	2.03617
Rplp0	1.9716	1.99042	2.00849	1.91294	1.89877	1.94613	2.08432	2.07544	1.9456	1.94896	1.92027	2.0449	2.07417	1.96086	1.91762	2.04959	1.97151	1.94583	1.86472
Fxyd6	1.96944	2.09892	2.09456	1.89133	1.78062	2.13969	2.2382	1.73573	1.85857	2.27634	2.26603	1.71522	2.10348	1.78303	1.78356	2.05138	2.13935	1.81205	2.25171
Nckap1	1.96583	1.96038	2.01241	1.94818	1.93516	1.9355	1.83179	2.06169	1.90055	1.87179	1.99471	1.95759	1.97958	1.96711	1.94754	2.00566	2.00098	2.01112	1.89532
Pcbp2	1.9623	1.89872	1.98055	1.85166	1.83748	2.08928	2.2093	1.9176	1.77078	2.00469	1.96449	1.89749	2.14698	1.87439	1.97091	2.03736	1.99129	1.97945	1.96982
Tenm4	1.9494	1.95404	1.90196	2.05588	1.99022	2.33364	2.01548	1.9214	1.57582	2.06784	2.18852	1.84719	1.3586	1.69079	1.84696	1.9559	1.90004	1.95628	2.20282
Frrs1l	1.94379	1.94368	2.0129	1.97121	1.85701	1.7532	1.92308	2.07968	1.95311	1.8372	2.00381	1.90456	1.84855	2.11088	1.97728	1.83019	1.8727	1.92492	1.74297
Cacnb2	1.93905	2.1319	1.75882	1.98055	1.94327	1.84559	2.30629	1.97545	2.16222	1.91384	2.00638	1.91702	1.78369	2.19849	1.75516	2.12735	2.12713	2.11547	1.87498
Asap1	1.92863	2.07799	1.7833	1.96787	1.93313	1.66241	1.49505	2.17746	2.16799	1.60661	1.83328	2.03509	1.64699	2.2096	1.99188	2.092	2.06247	2.21945	1.66066
Trim9	1.92736	1.99669	1.88373	1.83971	1.85726	1.79045	1.96835	1.98126	1.79904	1.69169	2.01463	1.972	1.65482	1.83117	2.08441	1.99395	1.96788	2.03009	1.75908
Ywhaq	1.92692	1.87297	1.99142	1.82751	1.77679	2.06003	2.12978	1.96699	1.73479	1.9879	1.91127	1.79575	2.05881	1.76191	1.8612	2.01005	1.91915	1.96967	1.98447
Lrrtm3	1.92561	2.0543	1.84423	1.99246	2.02359	1.54328	1.80214	2.1804	2.05873	1.82244	1.85246	2.05317	1.49977	1.92665	1.86448	2.05429	2.03327	2.06435	1.88767
Ntrk3	1.92072	1.90324	1.94109	2.02713	1.79663	1.97441	1.79455	1.98948	1.68468	2.11961	2.0806	1.80908	1.51142	1.72589	1.88769	1.9602	1.95175	1.91735	2.05065
Camk2b	1.92068	1.92367	1.89413	1.85067	1.90793	1.67219	1.77592	1.9911	1.97747	1.69267	1.91424	1.99338	2.01542	2.10113	1.99936	2.041	1.96627	2.10176	1.76276
Camk2a	1.91874	2.0138	1.82789	1.86569	1.89746	1.65237	1.82853	2.03465	2.11299	1.71101	1.90432	1.82854	1.94376	2.09129	1.86515	2.1202	2.08865	2.119	1.91391
Rps18	1.91423	1.80495	2.0261	1.99175	1.93878	1.96035	2.21452	1.64093	1.76471	2.25061	1.94329	1.95707	2.01635	2.22096	1.97673	1.99369	2.1818	1.94106	1.70461
Nrcam	1.90887	1.93893	1.92388	1.95359	1.87611	1.95069	2.1238	1.97327	1.84372	1.93622	1.96911	1.84171	1.59006	1.80894	1.81608	1.93264	1.91863	1.88975	1.97489
Stxbp5l	1.89739	1.90677	1.87197	2.01191	1.84878	1.91149	1.5847	2.01408	1.71662	1.85993	2.03169	1.89287	1.64439	1.92014	1.87578	2.01086	2.03272	2.02892	1.84463
Slc8a1	1.89598	1.95559	1.89269	2.015	1.97812	1.99074	1.7724	1.93685	1.7473	1.85833	1.97103	1.91996	1.36528	1.72782	1.87111	1.90168	1.91926	1.89602	2.0235
Sptan1	1.89353	1.8455	1.87135	1.74432	1.74226	1.70474	1.83312	2.00657	1.71989	1.66055	1.87076	1.73924	2.00008	1.78984	1.99796	1.98221	1.93229	2.03366	1.94994
Clstn2	1.88725	1.80171	1.66828	1.92985	1.86635	1.45696	2.27018	2.14571	2.1576	1.32441	1.59373	2.00879	1.67631	2.2697	2.03485	2.15638	2.04461	2.23887	1.5119
Hnrnpa3	1.88383	1.81872	1.92199	1.91967	1.89706	1.90665	1.93803	1.97705	1.75767	2.02141	1.86569	1.94814	1.83259	1.92482	1.80887	1.87205	1.86987	1.93454	1.8117
Hnrnpu	1.88271	1.90335	1.91203	1.89791	1.88047	1.95212	1.89223	1.90529	1.84029	1.96253	1.91737	1.97236	1.79757	1.90995	1.82687	1.8994	1.88209	1.92991	1.80382
Rab1a	1.88044	1.8388	1.93824	1.80923	1.79436	1.96631	1.97464	1.90667	1.7627	1.83135	1.90444	1.73675	1.95743	1.77764	1.88007	1.95861	1.86651	1.93296	1.82943
Srcin1	1.88006	1.89913	1.98816	1.84422	1.84132	1.82918	1.85274	1.9316	1.72761	1.73035	2.01942	1.71879	1.86556	1.77686	1.89697	1.84813	1.73265	1.82587	1.84583
Kcnj3	1.87926	1.89623	1.76895	1.90149	1.8642	1.99283	1.6337	1.97243	1.71566	1.97456	2.0325	1.94782	1.69407	1.89283	1.87367	1.9145	1.94244	2.01564	1.73431
Igf1	1.87882	2.30299	1.68083	1.76913	1.83857	1.4275	1.72539	2.07279	2.38331	1.5647	1.7972	2.16622	2.06453	2.30611	1.81421	2.17451	2.25152	2.16179	1.40957
Arf1	1.87847	1.81846	1.97608	1.71266	1.73564	1.86298	1.84182	1.88825	1.72997	1.69784	1.91589	1.72895	2.03576	1.77889	2.02193	1.82737	1.78725	1.90103	1.79512
Rabep1	1.8777	1.86958	1.91663	1.88714	1.83273	1.76888	1.77191	1.95668	1.79199	1.6978	1.94363	1.85422	1.73925	1.82551	1.91087	1.9338	1.90955	1.94612	1.85935
Arl8b	1.87572	1.83444	1.9787	1.84938	1.85969	1.88644	1.8804	1.95615	1.81814	1.83993	1.90739	1.84021	1.95304	1.87116	1.82117	1.89487	1.79485	1.81164	1.80391
Clcn3	1.87338	1.81446	1.88606	1.88065	1.82184	1.80474	1.82562	1.99994	1.79304	1.88204	1.88903	1.87734	1.80569	1.92944	1.85288	1.91119	1.95385	1.9638	1.77199
Elavl4	1.87301	1.89567	1.81534	1.83248	1.76788	1.93861	2.19618	1.86936	1.69781	2.14264	1.99018	1.80012	1.81378	1.71639	1.84553	1.85537	1.87717	1.85799	1.81199
Myo9a	1.87231	1.88793	1.89166	1.9273	1.83558	1.74859	1.70503	1.92684	1.7738	1.79269	2.00973	1.90665	1.78432	1.96042	1.87587	1.88422	1.90854	1.92899	1.81962
Rac1	1.87115	1.83772	1.94487	1.72146	1.78881	1.8643	1.84076	1.91289	1.7729	1.76769	1.91987	1.79486	1.99599	1.7967	1.91528	1.93014	1.81774	1.85767	1.8065
Rps28	1.85571	1.68829	1.72962	1.39124	1.41623	1.74786	3.03439	1.736	1.54547	1.69934	1.75798	1.46678	2.50435	1.48593	1.89689	2.30941	2.17543	2.18504	2.12228
Cdc42	1.85276	1.78128	1.8963	1.77891	1.71571	1.8722	1.88126	1.91146	1.72155	1.78011	1.84499	1.74003	1.93878	1.79574	1.87251	1.91795	1.86964	1.92211	1.85196
Clta	1.8511	1.76986	1.85454	1.69745	1.7483	1.75306	1.87934	1.94237	1.73938	1.70596	1.80689	1.69148	1.96214	1.80263	1.94328	1.91211	1.86145	1.91991	1.81505
Cacna1d	1.84655	1.94597	1.72031	1.85017	1.79656	1.55378	1.64206	2.08452	1.82347	1.56787	1.86116	1.88398	1.47223	1.99293	1.88124	2.06815	2.03387	2.16632	1.70308
Dcc	1.84243	1.90425	1.8131	2.05624	1.82751	2.33071	1.94696	1.82838	1.80544	2.0729	2.08665	1.77811	1.72848	2.02482	1.50645	1.84726	1.81901	1.72941	1.90869
Farp1	1.84219	1.9427	1.8847	1.96447	1.90361	1.83623	1.69794	1.95113	1.78547	1.78582	2.00792	1.79951	1.43127	1.8478	1.65311	1.94123	1.85813	1.9051	1.97958
Kcna2	1.83421	1.72076	1.95757	1.75459	1.77901	1.64257	1.40765	1.90479	1.63482	1.48979	1.90719	1.68869	2.08797	1.76433	2.11023	1.67654	1.60085	1.74157	1.66669
Atp6v1c1	1.83401	1.71905	1.94462	1.72635	1.76951	1.8207	1.92365	1.88192	1.78168	1.69324	1.84875	1.77735	1.98916	1.73999	1.8419	1.85776	1.83134	1.82684	1.78645
Arhgef9	1.83032	1.81588	1.84648	1.8036	1.76956	1.7467	1.70794	1.94168	1.72343	1.71013	1.89356	1.8556	1.67223	1.79216	1.86097	1.91844	1.9094	1.93341	1.74577
Gabrb2	1.82838	1.84879	1.61926	1.83732	1.83058	1.67076	2.04733	1.95874	1.81482	1.81278	1.81244	1.80033	1.68099	2.0242	1.85222	1.88918	1.81778	1.9356	1.68613
Eif5b	1.82545	1.72534	1.8574	1.67181	1.71142	1.63178	1.85768	1.8147	1.78781	1.48617	1.72815	1.68941	2.02837	1.68779	2.0261	1.9451	1.91032	1.89417	1.8456
Shank1	1.82316	1.96697	1.78762	1.85081	1.84106	1.75845	1.95566	1.96863	1.91645	1.71716	1.90315	1.87352	1.5841	1.86421	1.55141	1.99597	1.99641	2.01079	1.91214
Kif5a	1.81913	1.72568	1.94509	1.74639	1.83501	1.82457	1.59331	1.90175	1.65529	1.635	1.82582	1.76197	1.681	1.74791	1.90632	1.7928	1.73876	1.82773	1.80039
Nf1	1.80699	1.865	1.85999	1.95594	1.89654	1.7673	1.69014	1.9053	1.65791	1.82393	1.92776	1.91734	1.48294	1.8257	1.64802	1.85949	1.84443	1.87571	1.86883
Adcy1	1.8008	1.76947	1.76292	1.80204	1.76908	1.53466	1.6794	1.96861	1.91532	1.4643	1.68875	1.78239	1.90872	2.02434	1.93391	1.77633	1.65019	1.88332	1.57023
Syngr3	1.80079	1.73718	1.98247	1.71285	1.71634	1.78759	1.86898	1.74882	1.60244	1.65093	1.8975	1.65613	1.9322	1.68821	1.83858	1.72511	1.67752	1.71755	1.90199
Atp8a1	1.8003	1.9488	1.74276	1.8265	1.73667	1.70842	1.64118	1.8994	1.79534	1.88821	1.97515	1.79227	1.54348	1.88525	1.67827	1.95486	1.96813	1.93775	1.78004
Ralbp1	1.79959	1.69907	1.89504	1.77251	1.74472	1.85678	1.70246	1.69539	1.79442	1.68106	1.828	1.74129	1.92976	1.68641	1.92336	1.81524	1.77711	1.75309	1.79258
Plxna4	1.7912	1.79847	1.83311	1.86855	1.68876	1.67394	1.15226	2.05623	1.65776	1.60299	1.919	1.71051	1.32741	1.62363	1.80507	1.93477	1.93177	1.95159	1.80968
Rab27b	1.78696	1.79729	1.93682	1.83791	1.74002	1.77141	1.72539	1.86224	1.75165	1.67703	1.96627	1.79982	1.57354	1.77677	1.70064	1.75119	1.73711	1.72315	1.76643
Ina	1.78438	1.69129	1.79893	1.66075	1.6532	1.65314	1.59612	1.80851	1.53318	1.62996	1.80592	1.74837	1.81933	1.65672	2.04628	1.7792	1.76409	1.83438	1.68824
Rps7	1.78163	1.81268	1.86434	1.76578	1.62282	1.97074	2.4111	1.65018	1.84014	2.07513	1.91261	1.78669	2.23204	1.73504	1.52642	1.85455	1.9133	1.72475	1.68401
Cdh10	1.77132	1.92131	1.80975	1.8938	1.77924	1.6244	1.58003	1.94824	1.85847	1.66501	1.90348	1.68213	1.63372	1.94608	1.59851	1.79975	1.85453	1.71888	1.71464
Marcks	1.76767	1.81756	1.97814	1.76147	1.76822	1.88089	1.83888	1.68102	1.74888	1.81079	1.98344	1.69104	1.83878	1.67803	1.55076	1.83311	1.85215	1.65794	1.89614
Dgki	1.76444	1.79762	1.72713	1.83721	1.76388	1.70474	1.30848	1.88826	1.48943	1.65503	1.87149	1.7729	1.41114	1.67181	1.82994	1.7873	1.86491	1.87947	1.816
Arpc5l	1.76223	1.71773	1.90215	1.72361	1.57846	1.83173	1.52868	1.82274	1.62365	1.68278	1.6595	1.59693	1.82183	1.51512	1.95885	1.7135	1.66357	1.73553	1.60242
Trio	1.7609	1.78024	1.7719	1.8297	1.72092	1.75954	1.64733	1.88212	1.63903	1.80097	1.86683	1.76497	1.45235	1.70565	1.70811	1.79312	1.76528	1.8383	1.73129
Cltb	1.75344	1.72425	1.82984	1.63042	1.61774	1.66925	1.68468	1.75081	1.62646	1.55937	1.73343	1.65492	1.81054	1.58154	1.91391	1.86329	1.78497	1.81299	1.72092
Add1	1.75175	1.73145	1.86134	1.67785	1.69099	1.61839	1.6461	1.78211	1.75667	1.54137	1.83374	1.72359	1.85529	1.7603	1.78864	1.79252	1.70505	1.73501	1.7044
Rheb	1.75061	1.73855	1.78278	1.65181	1.59562	1.78595	1.58273	1.76554	1.53368	1.76767	1.64941	1.69469	1.8223	1.56822	1.94917	1.75653	1.76352	1.85227	1.61753
Ppm1h	1.748	1.93477	1.69974	1.70985	1.7096	1.66923	2.08664	1.86063	1.82319	1.69386	1.89161	1.7877	1.28676	1.7439	1.62412	1.85744	1.87133	1.88695	1.59045
Cacna1b	1.7339	1.83278	1.76976	1.68707	1.6431	1.65484	1.88896	1.80016	1.67754	1.60662	1.86659	1.64231	1.53355	1.73466	1.6189	1.95292	1.8734	1.86655	1.75388
Scamp1	1.73157	1.70277	1.84144	1.6872	1.68837	1.67855	1.72579	1.7821	1.62944	1.68336	1.82642	1.67843	1.62183	1.72475	1.7445	1.80634	1.72352	1.75496	1.61875
Akap9	1.72943	1.74275	1.77982	1.71474	1.667	1.60804	1.51832	1.72326	1.72043	1.56759	1.76996	1.68033	1.68517	1.68882	1.85141	1.76672	1.76171	1.72732	1.70177
Btbd9	1.72736	1.66346	1.6601	1.53448	1.60421	1.63507	1.8524	1.83935	1.37235	1.74079	1.72302	1.63622	1.51087	1.78376	1.78421	2.02792	2.06462	1.97162	1.68488
Dnm1l	1.72682	1.68969	1.81764	1.57558	1.55994	1.63827	1.76708	1.77313	1.47644	1.61496	1.76628	1.61968	1.72113	1.58908	1.84981	1.75438	1.69341	1.74368	1.69023
Npy	1.72621	1.74497	1.85955	1.67639	1.57479	1.124	1.89364	2.01078	2.59457	0.853759	1.44975	1.8007	1.89792	2.32877	1.7801	1.66639	1.54672	1.71062	1.33407
Atp6ap1	1.7211	1.65973	1.80274	1.52728	1.6242	1.62936	1.87278	1.73769	1.68363	1.469	1.72887	1.59806	2.03669	1.75694	1.75039	1.78759	1.65259	1.72438	1.7089
Rpl5	1.71051	1.6929	1.72821	1.53846	1.53653	1.54949	1.89229	1.74393	1.53471	1.64012	1.69348	1.58286	1.94606	1.79829	1.76013	1.93701	1.87262	1.81329	1.62384
Cck	1.70595	1.53588	1.97507	1.64208	1.47571	1.88221	1.92321	1.72727	1.77103	1.56848	1.61755	1.34952	1.60383	1.34286	1.74328	1.62197	1.65084	1.4109	1.87341
Pak1	1.70062	1.62293	1.76078	1.66561	1.67587	1.56038	1.44866	1.78692	1.60954	1.49547	1.7095	1.6783	1.77187	1.65737	1.79532	1.72472	1.6931	1.7282	1.6576
Cnih2	1.70045	1.69016	1.97202	1.78592	1.74811	1.94961	2.25559	1.44518	1.81228	1.82926	1.84834	1.65731	1.13184	1.65948	1.69159	1.32583	1.51192	1.43008	1.70843
Atp6ap2	1.69203	1.62545	1.81754	1.61236	1.6638	1.75153	1.81982	1.77363	1.56551	1.6786	1.75064	1.70465	1.78526	1.68037	1.61426	1.66874	1.59834	1.6954	1.5702
Hsp90aa1	1.68947	1.51727	1.81756	1.57551	1.49952	1.58846	1.88892	1.60722	1.47469	1.68827	1.67789	1.57464	1.96685	1.71071	1.81502	1.81109	1.83376	1.8087	1.60152
Rab2a	1.68545	1.66107	1.72377	1.66377	1.59922	1.7505	1.6916	1.70475	1.50528	1.75383	1.64572	1.61758	1.61227	1.63013	1.74176	1.7122	1.7053	1.72728	1.64265
Bsn	1.67654	1.76275	1.67496	1.57266	1.56554	1.37725	1.56604	1.78424	1.50256	1.34562	1.73205	1.64591	1.52068	1.63705	1.81754	1.89721	1.83408	1.88915	1.54502
Grid1	1.675	1.70792	1.49981	1.74889	1.62752	1.65256	1.75446	1.81989	1.70147	1.65814	1.73922	1.74335	1.45456	1.9369	1.55638	1.87714	1.89013	1.93018	1.53485
Eif2s2	1.67433	1.48334	1.65339	1.36754	1.42999	1.49049	1.93906	1.64525	1.40672	1.42071	1.5234	1.45466	2.10971	1.53788	1.93193	1.77897	1.74268	1.80673	1.76264
Rps10	1.67339	1.64222	1.72826	1.58417	1.50733	1.64217	2.25536	1.47637	1.51068	1.70139	1.7581	1.54262	2.01306	1.91565	1.71147	1.88627	1.92811	1.79809	1.44316
Dapk1	1.67108	1.77289	1.71893	1.70446	1.67491	1.39089	1.4484	1.80513	1.78776	1.40321	1.78846	1.69189	1.52319	1.75454	1.5846	1.75845	1.7743	1.78887	1.675
Kcnd3	1.67048	1.84325	1.64054	1.63322	1.65666	1.66464	2.0372	1.69445	1.72046	1.70689	1.82679	1.5933	1.49566	1.6703	1.44128	1.77324	1.8226	1.77633	1.71485
Rab10	1.67046	1.61692	1.74809	1.65191	1.62682	1.68857	1.80407	1.70763	1.55246	1.67235	1.71929	1.60451	1.68262	1.6216	1.61328	1.71654	1.69022	1.70708	1.6509
Caprin1	1.6683	1.63464	1.72833	1.72555	1.63371	1.7738	1.83994	1.75435	1.61509	1.77583	1.66211	1.66776	1.54917	1.70142	1.53983	1.67901	1.68957	1.68198	1.61014
Glrb	1.66524	1.61692	1.7509	1.70145	1.649	1.54308	1.38596	1.83977	1.53195	1.62909	1.70769	1.704	1.60419	1.68803	1.64297	1.73906	1.72646	1.77422	1.51741
Sorcs3	1.66298	1.95861	1.4108	1.55146	1.62069	1.69014	1.45406	1.7407	1.92166	1.81071	1.72036	1.71876	1.69185	1.83603	1.49218	1.98307	2.03583	1.96437	1.51593
Cdh13	1.65879	1.75122	1.65632	1.73653	1.86462	1.65073	0.782994	1.65071	1.33663	1.60849	1.88299	1.65542	1.47386	1.51896	1.64059	1.70984	1.77863	1.73622	1.97498
Abi2	1.65525	1.64379	1.70773	1.76466	1.70111	1.63264	1.45896	1.74878	1.54744	1.60852	1.73577	1.76647	1.3974	1.70662	1.60758	1.69469	1.72216	1.73519	1.59094
Snap47	1.65263	1.53563	1.73187	1.40272	1.43903	1.52518	1.8107	1.63978	1.48504	1.37404	1.70698	1.41768	1.91304	1.5753	1.84167	1.6487	1.58187	1.69267	1.61094
Gdi2	1.64748	1.60337	1.6984	1.57346	1.57409	1.59669	1.68913	1.75938	1.42077	1.56458	1.66467	1.59974	1.57855	1.61038	1.65388	1.6833	1.69363	1.73792	1.61056
Sh3gl2	1.6464	1.63523	1.69671	1.63661	1.56111	1.66334	1.61855	1.74722	1.54145	1.61304	1.66028	1.48038	1.55251	1.57815	1.64358	1.62779	1.60714	1.67226	1.62783
Rpl38	1.63997	1.42751	1.52003	1.19842	1.17596	1.53753	2.82688	1.54812	1.35052	1.54043	1.55225	1.19658	2.4385	1.30647	1.62533	2.03371	1.91604	1.96401	1.92204
Eef1a2	1.63857	1.8178	1.5145	1.7518	1.69438	2.01732	2.00366	1.55542	1.48743	1.83106	1.5529	1.66684	1.33221	2.21141	1.5724	1.28415	1.18204	1.41066	1.70612
Pten	1.62802	1.63248	1.64723	1.66783	1.62689	1.56619	1.54594	1.68247	1.61934	1.48063	1.65829	1.6551	1.51463	1.82635	1.6352	1.64898	1.64143	1.71032	1.53367
Rab3b	1.62791	1.60137	1.8204	1.52227	1.59299	1.53832	1.28744	1.65436	1.29304	1.44965	1.86616	1.54949	1.55953	1.3076	1.70737	1.62454	1.56218	1.53571	1.73338
Scg2	1.62163	1.63898	1.60265	1.4248	1.41135	1.17536	1.26985	1.67533	1.59679	1.24611	1.5076	1.68433	1.95979	1.6983	1.93494	1.87744	1.80882	1.95475	1.35936
Alk	1.62136	1.7052	1.63994	1.78235	1.60808	1.68557	1.68726	1.80562	1.74037	1.4675	1.69666	1.55828	1.05618	1.64162	1.44988	1.55334	1.46854	1.54093	1.71962
Apba2	1.62098	1.66125	1.61946	1.48661	1.48822	1.36748	1.38267	1.68741	1.57353	1.36059	1.69305	1.54639	1.6229	1.57185	1.72098	1.76049	1.77159	1.81487	1.63328
Pnkd	1.61273	1.53562	1.649	1.56941	1.58811	1.57867	1.46051	1.69378	1.41091	1.52826	1.58733	1.56737	1.58052	1.39148	1.71235	1.65435	1.6404	1.70538	1.57281
Wasf3	1.61248	1.53154	1.6255	1.59516	1.57668	1.70413	1.60467	1.64328	1.43169	1.56515	1.65396	1.57033	1.53234	1.50619	1.64401	1.68849	1.60776	1.69505	1.59507
Eps15	1.60877	1.63011	1.68812	1.62016	1.58908	1.65052	1.76947	1.76498	1.50942	1.7085	1.64586	1.62773	1.46973	1.64123	1.44504	1.66265	1.59855	1.63863	1.47013
Dlg4	1.60654	1.65113	1.61477	1.50297	1.4833	1.53043	1.65184	1.676	1.59097	1.50375	1.68572	1.51565	1.59765	1.65071	1.57797	1.68615	1.63254	1.73019	1.56752
Lgi1	1.60625	1.60239	1.54928	1.44832	1.47664	1.52945	1.92424	1.71703	1.65185	1.3909	1.49207	1.48185	1.6947	1.55787	1.4811	1.74132	1.68474	1.68925	1.88647
Plekha5	1.59855	1.71666	1.4828	1.65103	1.62595	1.42549	1.24494	1.77298	1.61673	1.41364	1.63975	1.68192	1.36755	1.71387	1.53233	1.9224	1.92783	1.94736	1.49912
Scrn1	1.59849	1.55318	1.74726	1.55261	1.54468	1.56037	1.67181	1.68758	1.47884	1.49382	1.7169	1.50836	1.46614	1.51998	1.61452	1.51654	1.50503	1.54014	1.46604
Gabrg2	1.59708	1.55515	1.58009	1.53539	1.46839	1.50695	1.61291	1.69174	1.33354	1.60347	1.59008	1.52645	1.58516	1.57768	1.68385	1.66804	1.66132	1.70943	1.49749
Wdr7	1.59518	1.60398	1.60955	1.56933	1.54454	1.56498	1.57975	1.73174	1.44498	1.55975	1.67801	1.5302	1.46308	1.55408	1.54689	1.64452	1.5919	1.66137	1.54667
Sipa1l1	1.59031	1.54054	1.58341	1.64149	1.58416	1.35739	1.51353	1.75037	1.66014	1.25566	1.54707	1.5609	1.3086	1.69707	1.67895	1.60339	1.57766	1.65779	1.52077
Mapk8	1.58809	1.58699	1.61878	1.59981	1.60558	1.60063	1.46342	1.65405	1.48727	1.59697	1.6632	1.61588	1.5851	1.60295	1.52945	1.58646	1.59823	1.62703	1.54819
Svop	1.5814	1.61605	1.61391	1.55656	1.55936	1.49286	1.5195	1.67737	1.58069	1.38641	1.62124	1.54304	1.43941	1.57348	1.52044	1.68774	1.65499	1.66389	1.64585
Grin3a	1.58012	1.66664	1.73605	1.64076	1.59452	1.38846	1.52269	1.58163	1.47216	1.47521	1.86114	1.56475	1.67972	1.59229	1.46922	1.45059	1.52	1.48765	1.60302
Cadm3	1.57022	1.57919	1.65944	1.44038	1.45446	1.4759	1.58815	1.58323	1.52686	1.35617	1.65173	1.41598	1.71678	1.62694	1.60397	1.61145	1.50449	1.59164	1.54392
Mapk9	1.56832	1.52495	1.60833	1.49805	1.5235	1.49306	1.51731	1.68952	1.43303	1.48224	1.615	1.49422	1.46556	1.53855	1.65399	1.55742	1.50644	1.64007	1.37433
Adra1a	1.56348	1.6636	1.41228	1.63179	1.55839	1.30742	1.22028	1.80221	1.8249	1.25996	1.44956	1.72557	1.43069	1.96328	1.56723	1.79139	1.71781	1.84881	1.30052
Efna5	1.56244	1.64405	1.45316	1.56144	1.63176	1.31837	1.0743	1.78375	1.52681	1.354	1.6291	1.77237	1.16157	1.63701	1.63639	1.67509	1.75477	1.76259	1.3828
Shisa9	1.5524	1.55481	1.39994	1.68268	1.58588	1.51366	1.04614	1.75848	1.7717	1.42065	1.49998	1.57708	1.34823	1.869	1.50997	1.76272	1.65053	1.77314	1.44554
Eif5	1.55064	1.51218	1.66863	1.5472	1.49456	1.52717	1.39447	1.58784	1.37097	1.51117	1.52736	1.4992	1.51651	1.52571	1.60758	1.51579	1.54977	1.61138	1.53154
Cdkl5	1.5437	1.55898	1.43448	1.52082	1.51782	1.53031	1.68428	1.60028	1.63242	1.45557	1.46515	1.56793	1.50667	1.68457	1.56792	1.54905	1.55353	1.62792	1.43723
Ncs1	1.54282	1.57686	1.65971	1.61179	1.58131	1.43276	1.37564	1.71788	1.31211	1.61719	1.68719	1.68267	1.05065	1.50118	1.48955	1.53013	1.542	1.58529	1.41086
Akr1a1	1.53906	1.46056	1.67566	1.3878	1.31672	1.53724	1.65569	1.61308	1.54744	1.61441	1.4927	1.38813	1.61701	1.43749	1.51397	1.63339	1.57574	1.56357	1.52225
Nos1ap	1.52999	1.55472	1.664	1.61627	1.48914	1.36061	1.10767	1.63835	1.42605	1.30602	1.60358	1.41874	1.17832	1.42173	1.61743	1.54091	1.49668	1.59156	1.56084
Ppp2r1a	1.52817	1.40559	1.53862	1.2824	1.31328	1.35157	1.76987	1.59533	1.40151	1.21557	1.49289	1.31981	1.80788	1.47923	1.67319	1.57576	1.47033	1.62207	1.51231
Prkaca	1.52418	1.51471	1.56641	1.40327	1.43572	1.42687	1.70595	1.53468	1.39507	1.38555	1.59799	1.43749	1.54215	1.42257	1.5826	1.52649	1.4491	1.53074	1.52333
Ptprt	1.50731	1.53428	1.56451	1.63515	1.40511	1.54164	1.89935	1.57605	1.40739	1.44697	1.53444	1.40351	1.42152	1.61297	1.41409	1.3537	1.40811	1.33837	1.48484
Ppp1cc	1.50674	1.47186	1.61789	1.48939	1.45883	1.37562	1.25516	1.47924	1.1453	1.30653	1.55067	1.54208	1.30012	1.22776	1.79662	1.45518	1.42849	1.54438	1.45692
Ybx1	1.50516	1.59246	1.61156	1.48734	1.45396	1.52637	1.58095	1.53961	1.43965	1.42715	1.59035	1.53018	1.2593	1.45771	1.4627	1.32383	1.55398	1.45796	1.5014
Nlgn2	1.50487	1.46164	1.57269	1.36917	1.43126	1.49538	1.55898	1.49818	1.50571	1.27712	1.55718	1.39832	1.59218	1.42821	1.59387	1.50067	1.39581	1.48619	1.45159
Prkcz	1.4995	1.49168	1.51192	1.44644	1.43191	1.27728	1.35126	1.6901	1.54475	1.31919	1.47552	1.46374	1.31388	1.51357	1.54243	1.6127	1.5924	1.6513	1.37355
Dlgap4	1.49886	1.48582	1.53622	1.48229	1.44305	1.41479	1.40707	1.5366	1.44857	1.2513	1.52758	1.49258	1.39926	1.46091	1.58265	1.59302	1.51684	1.59216	1.45042
Sparcl1	1.49382	1.37428	1.46283	1.30952	1.33681	1.22725	1.09014	1.49904	1.17793	1.20386	1.44765	1.35661	1.78143	1.27335	1.91417	1.50154	1.42359	1.59755	1.45802
Eif3f	1.4929	1.46128	1.53361	1.4907	1.49593	1.55783	1.67285	1.56782	1.50571	1.59291	1.51052	1.5197	1.48795	1.51899	1.37819	1.53786	1.47843	1.46479	1.37724
Hras	1.49237	1.55054	1.59199	1.63011	1.52436	1.83553	1.4531	1.38858	1.45381	1.50049	1.51779	1.49471	1.10155	1.61538	1.60895	1.04866	1.13583	1.21407	1.39951
Cntn6	1.47975	1.57612	1.49863	1.49849	1.54956	1.08112	1.00922	1.6085	1.37276	1.29277	1.61251	1.59209	1.44146	1.51467	1.46793	1.68772	1.76567	1.66366	1.42952
Rps17	1.47528	1.36886	1.46446	1.25345	1.1448	1.64137	2.35876	1.16865	1.2819	1.71535	1.56791	1.23265	1.95599	1.42618	1.49799	1.73552	1.81464	1.66786	1.41065
Cask	1.47504	1.55009	1.51548	1.5397	1.50526	1.3444	1.42407	1.61204	1.41689	1.42424	1.62761	1.53502	1.13548	1.54338	1.34368	1.50742	1.52248	1.57318	1.45188
Pum2	1.47195	1.46741	1.5215	1.48366	1.42737	1.40902	1.44395	1.56606	1.32198	1.42601	1.5419	1.45826	1.4079	1.52201	1.43412	1.49826	1.48177	1.45865	1.44363
Arpc2	1.46909	1.48751	1.51232	1.40307	1.38835	1.40868	1.46875	1.48178	1.30636	1.35827	1.52971	1.4733	1.47301	1.31451	1.52658	1.52144	1.50213	1.50015	1.45322
Sst	1.46479	1.46915	1.87403	1.43819	1.41715	1.57004	0.801456	1.35478	1.20704	1.62363	1.83673	1.43265	1.6218	1.2841	1.45061	1.18254	1.26453	1.15563	1.53742
Habp4	1.46102	1.40258	1.55819	1.44305	1.39548	1.40504	1.32626	1.5254	1.35054	1.42855	1.4504	1.47401	1.27109	1.35061	1.56847	1.39651	1.47239	1.53917	1.36143
Kcnb1	1.45747	1.50277	1.456	1.35658	1.36714	1.21317	1.30693	1.5298	1.39103	1.10564	1.50349	1.38456	1.43755	1.53989	1.59981	1.60831	1.56574	1.59647	1.32671
Vamp4	1.44871	1.44773	1.46982	1.43364	1.38489	1.40453	1.33876	1.52496	1.277	1.44088	1.52955	1.4776	1.39195	1.37962	1.44231	1.49287	1.49454	1.49322	1.4354
Unc13a	1.44792	1.5267	1.49656	1.41458	1.45243	1.33496	1.30061	1.54435	1.39962	1.27607	1.50066	1.52522	1.20939	1.41909	1.42456	1.61787	1.54571	1.60074	1.39649
Ap2m1	1.44472	1.35409	1.4882	1.24991	1.20102	1.43311	1.75132	1.47094	1.38473	1.41511	1.47664	1.29575	1.75072	1.21354	1.48063	1.5134	1.40945	1.46106	1.38553
Nr3c2	1.44292	1.56215	1.29272	1.43107	1.40603	1.33726	1.58785	1.65038	1.56651	1.48485	1.49517	1.35654	1.17096	1.63348	1.23411	1.61381	1.6472	1.68056	1.39497
Necap1	1.44138	1.38094	1.5169	1.32761	1.31012	1.45543	1.53908	1.47412	1.2494	1.41101	1.49699	1.31165	1.4857	1.34257	1.47618	1.46791	1.40704	1.4641	1.42328
Neto1	1.43948	1.43877	1.6328	1.59467	1.46266	1.38997	1.39833	1.56638	1.30645	1.36896	1.71056	1.40094	1.11073	1.36488	1.29825	1.30239	1.31674	1.2543	1.44102
Rab11b	1.43018	1.34587	1.48424	1.32436	1.28996	1.3704	1.39069	1.47556	1.31762	1.27855	1.40579	1.34081	1.58694	1.3743	1.55836	1.42109	1.37774	1.45543	1.35807
Pum1	1.4275	1.45388	1.39659	1.39879	1.3917	1.31432	1.57156	1.57079	1.3918	1.28719	1.451	1.36404	1.37924	1.41026	1.28876	1.50476	1.44512	1.46292	1.57997
Eif4e	1.42486	1.38132	1.45327	1.40858	1.39332	1.45509	1.44509	1.53687	1.32685	1.49614	1.3761	1.42466	1.35538	1.36932	1.3816	1.51233	1.47369	1.51806	1.3436
Cacna2d1	1.42428	1.53473	1.18961	1.39239	1.33028	1.43583	2.41556	1.39865	1.85707	1.35198	1.2634	1.35649	1.35284	1.83591	1.33957	1.4075	1.3864	1.47213	1.27462
Neto2	1.4174	1.34853	1.62423	1.52405	1.47895	1.53587	1.03107	1.51623	1.23452	1.30367	1.49905	1.42206	1.32679	1.35495	1.39849	1.26262	1.2801	1.27046	1.3744
Stxbp5	1.41642	1.45539	1.36761	1.4326	1.35895	1.43599	1.28726	1.50205	1.2831	1.36285	1.52812	1.38556	1.29195	1.46472	1.38657	1.48064	1.48104	1.5059	1.38528
Bcl11a	1.4134	1.39018	1.4763	1.53103	1.51082	1.19267	1.26324	1.54973	1.4836	1.03357	1.40205	1.44224	1.2986	1.52364	1.39951	1.36047	1.30402	1.39072	1.44191
Actr3	1.40926	1.43278	1.47015	1.46512	1.43328	1.41516	1.30013	1.48483	1.30153	1.43622	1.45696	1.50356	1.2403	1.45179	1.35046	1.39492	1.45493	1.42998	1.34751
Tiam1	1.40914	1.43337	1.29075	1.34642	1.34157	1.15631	1.35913	1.53838	1.39227	1.10498	1.27868	1.54261	1.25068	1.4929	1.51274	1.65316	1.65604	1.78349	1.30612
Syt7	1.40846	1.41164	1.41869	1.34703	1.34563	1.20826	1.03002	1.53524	1.26202	1.1663	1.448	1.36341	1.44996	1.37213	1.55494	1.48568	1.41155	1.51944	1.27856
Rpl22	1.40607	1.28414	1.48073	1.28807	1.22607	1.30838	1.69013	1.35722	1.31372	1.28502	1.45624	1.24707	1.68737	1.37284	1.46742	1.4852	1.53229	1.49394	1.35414
Atp6v0d1	1.40372	1.32562	1.40821	1.22892	1.29073	1.25232	1.52343	1.47244	1.19307	1.18432	1.41865	1.30448	1.55763	1.32531	1.47036	1.56238	1.47488	1.54721	1.4086
Pde4a	1.40133	1.36768	1.46082	1.39917	1.39258	1.22252	1.23981	1.47668	1.30057	1.17106	1.45017	1.43612	1.35262	1.32935	1.47454	1.37854	1.37356	1.43877	1.39248
Itsn1	1.39892	1.46158	1.4312	1.40212	1.3606	1.32592	1.33733	1.46986	1.29179	1.26603	1.45489	1.34994	1.08198	1.37958	1.40019	1.54646	1.48647	1.54467	1.39145
Fyn	1.39692	1.4128	1.40084	1.37321	1.3319	1.43404	1.36876	1.48679	1.28991	1.25166	1.46895	1.31088	1.2296	1.31887	1.34181	1.46355	1.44254	1.5155	1.47003
Adcy8	1.39109	1.43867	1.28479	1.45877	1.45544	1.11011	0.856259	1.47257	1.25196	1.20184	1.47141	1.45973	1.35811	1.45525	1.47834	1.61382	1.55215	1.6495	1.36378
Mecp2	1.38809	1.41073	1.36615	1.41992	1.35374	1.30776	1.4109	1.52521	1.31467	1.34715	1.44996	1.43728	1.22472	1.41784	1.29861	1.50342	1.46566	1.44489	1.36067
Rimbp2	1.38732	1.38681	1.35675	1.39712	1.35519	1.45032	1.59674	1.46324	1.40022	1.22391	1.3749	1.2619	1.13157	1.40287	1.34461	1.38039	1.28925	1.42462	1.4617
Rpl13a	1.37801	1.30865	1.44741	1.34041	1.37444	1.31514	1.33361	1.39473	1.33707	1.25156	1.35358	1.32993	1.48687	1.3531	1.4359	1.41985	1.36755	1.38355	1.33301
Stx7	1.37711	1.35027	1.46628	1.40231	1.32715	1.48757	1.44535	1.43344	1.31009	1.46477	1.40598	1.2757	1.24935	1.30001	1.28472	1.39706	1.40324	1.34826	1.393
Marcksl1	1.37596	1.39361	1.49137	1.24556	1.26807	1.53741	1.27223	1.20056	1.2585	1.33139	1.40562	1.19435	1.47901	1.14209	1.48394	1.35339	1.35943	1.28589	1.57539
Akap7	1.37588	1.38906	1.44667	1.45851	1.41125	1.13555	1.27125	1.507	1.29736	1.3453	1.40707	1.40737	1.24869	1.43915	1.30293	1.44346	1.46842	1.402	1.36854
Raph1	1.37319	1.43576	1.44815	1.4277	1.36999	1.22134	1.17779	1.56978	1.30359	1.34034	1.5036	1.43401	1.16347	1.44482	1.24102	1.45518	1.46426	1.43755	1.26849
Grm1	1.37	1.52551	1.49821	1.434	1.38032	1.19079	1.10803	1.4729	1.35052	1.37403	1.66886	1.33995	1.32979	1.39419	1.18564	1.32739	1.37406	1.32665	1.34278
Homer1	1.3679	1.36228	1.37733	1.41768	1.336	1.28412	1.04398	1.424	1.19403	1.17828	1.47713	1.57673	1.072	1.29829	1.52908	1.41324	1.39753	1.39656	1.23424
Kcnn2	1.36654	1.41324	1.1902	1.38154	1.2729	1.30771	1.52195	1.52447	1.6526	1.22357	1.30782	1.35472	1.32447	1.73089	1.23206	1.54758	1.55077	1.60038	1.24488
Snph	1.35707	1.3765	1.3257	1.37447	1.36902	1.20582	1.13118	1.57116	1.31419	1.20594	1.33987	1.39727	1.12141	1.39991	1.33099	1.49096	1.42511	1.54095	1.28449
Ap1s2	1.35682	1.4576	1.18666	1.19383	1.27233	1.23674	1.58059	1.42137	1.54629	1.31311	1.17422	1.41139	1.56213	1.52755	1.35216	1.6373	1.5823	1.6112	1.15562
Vgf	1.35605	1.42914	1.6082	1.27073	1.4098	1.15053	0.947526	1.18144	1.22116	0.826185	1.46462	1.51492	1.19961	1.16381	1.60637	1.52569	1.5021	1.54164	1.31228
Cap2	1.35543	1.3203	1.33295	1.3547	1.38695	1.30424	1.16396	1.37198	1.18067	1.10036	1.40148	1.35021	1.17838	1.23288	1.5102	1.38919	1.30526	1.39823	1.38181
Ptk2	1.35495	1.39303	1.32081	1.39059	1.34432	1.2935	1.29453	1.50606	1.30905	1.26614	1.43952	1.36331	1.09197	1.38766	1.24985	1.48716	1.45888	1.44366	1.3719
Tnr	1.35221	1.27161	1.47374	1.46982	1.26125	1.49386	1.76282	1.45037	0.952077	1.36489	1.56559	1.2225	0.911891	1.05939	1.24619	1.19263	1.23893	1.23083	1.4463
Slc1a2	1.34728	1.49591	1.20435	1.21394	1.20975	1.33831	1.33954	1.42336	1.50169	1.21884	1.3485	1.26091	1.48967	1.54929	1.37158	1.38645	1.38351	1.37198	1.17353
Magi3	1.34552	1.55388	1.18293	1.34737	1.34849	1.1429	1.23568	1.37982	1.3924	1.27792	1.4315	1.46304	1.2708	1.43858	1.28314	1.61158	1.70306	1.5924	1.29348
Igf1r	1.33364	1.40366	1.27477	1.34745	1.22339	1.1916	1.35671	1.49358	1.24188	1.20299	1.36474	1.38188	1.20949	1.42337	1.30183	1.42762	1.41256	1.42408	1.25606
Adam23	1.33143	1.39386	1.25544	1.37357	1.33489	1.30023	1.34058	1.52077	1.38221	1.30355	1.2791	1.36183	1.12209	1.45144	1.21039	1.44225	1.44627	1.51522	1.22826
Eif3a	1.32388	1.26245	1.39417	1.29648	1.20651	1.30488	1.32796	1.35064	1.19139	1.27571	1.35994	1.25385	1.33559	1.2729	1.40522	1.31591	1.31766	1.29093	1.24338
Snx27	1.3213	1.31693	1.37548	1.321	1.27358	1.2454	1.26323	1.39416	1.15564	1.24131	1.43263	1.3174	1.21295	1.30172	1.32292	1.34969	1.34179	1.39586	1.25809
Apbb1	1.31528	1.2671	1.35077	1.19974	1.22607	1.17746	1.395	1.39825	1.23603	1.12852	1.26481	1.17921	1.3976	1.26063	1.37906	1.3356	1.28764	1.34938	1.3287
Arl6ip5	1.31115	1.24057	1.4218	1.20889	1.18927	1.27705	1.27995	1.30592	1.23819	1.22708	1.33868	1.19167	1.53105	1.27361	1.36314	1.32268	1.28437	1.29945	1.29726
Dmxl2	1.3096	1.32592	1.3274	1.29119	1.28768	1.2579	1.29399	1.40378	1.25207	1.23934	1.38746	1.24889	1.25849	1.36369	1.23655	1.3412	1.33393	1.38633	1.29285
Dock7	1.30866	1.33141	1.28354	1.35188	1.30303	1.28627	1.19094	1.35342	1.12129	1.27856	1.42425	1.25433	1.11612	1.27864	1.28956	1.44491	1.44465	1.42621	1.33136
Cript	1.30599	1.25839	1.39556	1.26682	1.21514	1.27569	1.27885	1.35947	1.24482	1.32897	1.29193	1.25981	1.37377	1.18888	1.36373	1.27439	1.22033	1.26628	1.20589
Cdh2	1.30465	1.28077	1.28273	1.36248	1.26305	1.51409	1.66487	1.30651	1.21248	1.39312	1.44815	1.23999	1.20487	1.28966	1.10755	1.31123	1.35103	1.30083	1.398
Erc1	1.3037	1.34682	1.24811	1.31169	1.27477	1.2722	1.57154	1.40552	1.27068	1.2511	1.38397	1.29653	1.07475	1.31697	1.20291	1.36777	1.40647	1.40537	1.24542
Rabgef1	1.30132	1.18363	1.43677	1.30771	1.3306	1.31173	1.16365	1.19425	1.16628	1.39041	1.34987	1.3987	1.2408	1.29968	1.40838	1.35206	1.43365	1.38242	1.17395
Fez1	1.30013	1.20289	1.3537	1.19146	1.1871	1.24645	1.09858	1.30345	1.14694	1.13759	1.28084	1.25371	1.24928	1.04885	1.5141	1.36639	1.3274	1.41053	1.28521
Hnrnpd	1.29855	1.34717	1.34546	1.35794	1.3164	1.36576	1.34277	1.26902	1.18465	1.37252	1.34056	1.35614	1.13023	1.42005	1.2851	1.30431	1.22655	1.29823	1.21936
Hnrnpul2	1.29256	1.2803	1.35813	1.33	1.27739	1.31072	1.31825	1.32188	1.21888	1.30638	1.34859	1.32964	1.27839	1.3168	1.24487	1.27253	1.23848	1.30245	1.233
Rims3	1.28906	1.36581	1.34285	1.28292	1.26621	1.1926	1.43004	1.36041	1.36071	1.25267	1.3613	1.2884	1.183	1.36182	1.16987	1.35722	1.31723	1.3657	1.21365
Hnrnph1	1.28031	1.2896	1.37104	1.3323	1.31719	1.333	1.43544	1.27849	1.20779	1.47126	1.25852	1.39202	1.32143	1.35346	1.12491	1.30451	1.29699	1.29111	1.27323
Nptxr	1.2731	1.23645	1.33567	1.16284	1.22932	1.22302	1.23936	1.16174	1.22711	1.05428	1.36028	1.16218	1.44276	1.21544	1.39274	1.28602	1.27689	1.2326	1.32522
Eif1ax	1.26983	1.21866	1.31044	1.25838	1.22217	1.28424	1.27954	1.35369	1.14925	1.35549	1.28562	1.21967	1.25422	1.27198	1.25238	1.29797	1.25943	1.31016	1.16309
Atp6v1d	1.26809	1.13498	1.33029	1.17843	1.15116	1.2047	1.31502	1.29952	1.19004	1.12541	1.2615	1.13535	1.40242	1.20267	1.36866	1.25206	1.21284	1.33327	1.22955
Lrrc4b	1.26395	1.22588	1.35069	1.24185	1.24674	1.2301	1.38395	1.33092	1.23972	1.09827	1.28146	1.18499	1.221	1.26175	1.23317	1.25517	1.18216	1.26616	1.25064
Crk	1.26175	1.27712	1.32989	1.29586	1.24319	1.26847	1.33252	1.35853	1.1435	1.30579	1.3168	1.25297	1.11138	1.25368	1.16952	1.28638	1.26763	1.24332	1.21414
Fubp1	1.2612	1.30445	1.24218	1.34554	1.29385	1.23995	1.30727	1.26832	1.23494	1.27888	1.23878	1.36862	1.17803	1.29105	1.16199	1.34892	1.34472	1.37382	1.34623
Shisa6	1.26052	1.51749	1.30628	1.1972	1.22918	0.918431	1.50033	1.40206	1.42353	1.31398	1.39155	1.29887	1.1725	1.2911	1.01386	1.34598	1.41813	1.29795	1.20184
Vapa	1.257	1.22972	1.28117	1.20756	1.12473	1.33591	1.32111	1.30667	1.13756	1.32507	1.22873	1.18503	1.29451	1.21351	1.2623	1.30448	1.29613	1.33284	1.17622
Rock1	1.25682	1.25575	1.26788	1.32288	1.22336	1.19513	1.16785	1.26377	1.18913	1.2238	1.36128	1.24555	1.16791	1.29301	1.257	1.3793	1.36262	1.36102	1.20326
Pfn1	1.25637	1.18332	1.37902	1.10886	1.08769	1.28214	1.38254	1.2714	1.25646	1.24478	1.16375	1.18655	1.30176	1.09993	1.30448	1.24487	1.27803	1.28333	1.25959
Tenm3	1.25601	1.21819	0.996047	1.0114	1.03558	2.16412	2.19846	1.01796	0.833955	2.28316	1.34626	1.07324	1.02894	0.934678	1.16855	1.19143	1.31399	1.26217	1.27755
Ppp1ca	1.2552	1.15957	1.32674	1.16704	1.21237	1.17079	1.26419	1.26037	1.18815	1.06984	1.21322	1.22761	1.29623	1.16331	1.39217	1.24507	1.19019	1.2299	1.23812
Nlgn3	1.25076	1.25828	1.3333	1.246	1.21123	1.22396	1.26222	1.31797	1.17514	1.28312	1.35807	1.21129	1.1031	1.22535	1.16484	1.31302	1.30239	1.28154	1.23756
Pip5k1c	1.24986	1.24714	1.24571	1.16453	1.1477	1.07826	1.33213	1.36713	1.25971	1.02312	1.24603	1.24582	1.27866	1.28468	1.30852	1.33353	1.27296	1.31268	1.08604
Slc2a3	1.24911	1.29352	1.29848	1.1874	1.21707	1.26495	1.19074	1.26503	1.07749	1.18168	1.35746	1.212	1.18639	1.10919	1.25108	1.2696	1.22448	1.2616	1.28104
Sort1	1.24179	1.21987	1.23647	1.18137	1.19032	1.21617	1.17789	1.28177	1.17817	1.11289	1.29403	1.21039	1.22882	1.29059	1.31595	1.25346	1.21578	1.31003	1.13345
Vps29	1.24144	1.19037	1.32947	1.11369	1.11551	1.19462	1.16029	1.32741	1.14359	1.19156	1.18556	1.1721	1.31907	1.11578	1.30285	1.24648	1.23903	1.27872	1.21107
Arhgap44	1.23962	1.3033	1.27037	1.27075	1.23889	0.989461	0.892659	1.38168	1.25398	1.04081	1.36319	1.30754	1.11165	1.39489	1.23256	1.29292	1.30692	1.36231	1.11717
Gabra2	1.23661	1.33249	1.31093	1.2814	1.16387	1.54804	1.28111	1.13104	1.07766	1.45236	1.50836	1.18855	0.957103	1.15018	1.07757	1.26493	1.31529	1.19233	1.34899
Myh10	1.23355	1.1913	1.28927	1.20402	1.2038	1.19138	1.13282	1.31555	1.08225	1.18115	1.30024	1.16892	1.18741	1.15897	1.26282	1.24497	1.17009	1.24853	1.18609
Stx12	1.23334	1.23244	1.27683	1.23476	1.20683	1.25756	1.33024	1.32888	1.13281	1.23868	1.26221	1.1585	1.13784	1.22408	1.1478	1.23865	1.20628	1.27972	1.2173
Napg	1.23096	1.18217	1.28908	1.20192	1.18117	1.19434	1.18057	1.24928	1.13579	1.15657	1.29712	1.12005	1.204	1.18416	1.30676	1.2147	1.19884	1.26788	1.15711
Nrgn	1.22837	1.12253	1.14027	1.25525	1.18987	0.807212	0.612223	1.1661	1.49349	0.869079	1.03472	1.18748	1.68929	1.56131	1.63452	1.22876	1.09035	1.30861	1.10888
Wnk1	1.22628	1.24994	1.20761	1.27876	1.22192	1.16926	1.22157	1.36828	1.18003	1.19714	1.27651	1.23051	1.04483	1.29625	1.1386	1.27452	1.23598	1.32928	1.16467
Capzb	1.22273	1.14481	1.2969	1.09696	1.06881	1.12012	1.20661	1.22011	1.09755	1.0257	1.25805	1.07086	1.30629	1.13547	1.40676	1.22505	1.19881	1.28608	1.13264
Vti1a	1.2222	1.27908	1.17467	1.28186	1.20967	1.17371	1.12416	1.35235	1.13466	1.12395	1.28058	1.19842	0.907251	1.27496	1.17296	1.34709	1.29288	1.35158	1.21839
Cdh11	1.20802	1.24823	1.18165	1.26187	1.06847	1.07576	1.4955	1.36276	1.3861	1.10478	1.1956	1.20614	1.10635	1.39191	1.10264	1.23221	1.26072	1.24186	1.07861
Ctbp1	1.20633	1.17336	1.26492	1.14457	1.11719	1.20176	1.33357	1.19963	1.10206	1.18425	1.18246	1.17793	1.15179	1.23344	1.28306	1.15896	1.14918	1.20393	1.15617
Rab5b	1.20426	1.23802	1.25072	1.18115	1.15267	1.18273	1.12573	1.27285	1.12708	1.1564	1.31991	1.20627	1.14907	1.1968	1.12588	1.27786	1.24356	1.23618	1.21494
Hnrnpa0	1.20423	1.17049	1.25298	1.05469	1.09195	1.25638	1.29378	1.25698	1.06467	1.15724	1.20876	1.08667	1.3261	1.16819	1.22938	1.24444	1.153	1.2349	1.126
Gabra4	1.20118	1.16054	1.20696	1.28	1.26934	1.21812	0.978593	1.30545	1.13142	1.20249	1.22024	1.19286	0.959281	1.25383	1.17196	1.19959	1.16445	1.19454	1.23492
Cntnap4	1.20082	1.06424	1.27659	1.21523	1.13041	1.4459	1.71181	1.16956	0.629915	1.60239	1.41324	1.0508	0.703525	0.712889	1.18004	1.17206	1.15634	1.12936	1.29443
Madd	1.2	1.3061	1.25548	1.03137	1.05081	1.01458	1.11655	1.07129	0.99762	0.970865	1.30234	1.01739	1.03516	1.00745	1.48544	1.48654	1.44481	1.4653	1.05435
Cspg5	1.1973	1.12892	1.30441	1.10593	1.11828	1.12853	1.18447	1.16754	1.03106	1.06487	1.26684	1.09339	1.30221	1.1459	1.27243	1.12705	1.15349	1.17584	1.26907
Arf4	1.19586	1.22617	1.21857	1.17877	1.14528	1.26865	1.29889	1.22714	1.09214	1.26226	1.24652	1.17658	1.12415	1.13126	1.11713	1.27315	1.23644	1.20512	1.20591
Epn1	1.18617	1.09844	1.18612	1.07386	1.06598	1.07613	1.25009	1.22754	1.11859	0.95973	1.15128	1.15664	1.22355	1.16867	1.32572	1.27146	1.21549	1.29233	1.10465
Stx16	1.17368	1.23706	1.16914	1.16344	1.24514	1.0737	1.08747	1.19567	1.16527	0.998418	1.25096	1.18132	0.962862	1.15943	1.16173	1.29505	1.25565	1.29084	1.20658
Homer2	1.16727	1.29238	1.12124	1.12796	1.16283	1.09751	1.23339	1.30382	1.435	1.02472	1.09586	1.16646	0.986155	1.32474	1.09223	1.1969	1.18475	1.27225	1.04331
Fam81a	1.16399	1.07519	1.16587	1.08543	1.1032	1.29635	1.18963	1.09174	0.988308	1.12017	1.15666	1.08258	1.04063	0.96309	1.37287	1.08832	1.05366	1.11982	1.15946
Evi5	1.16222	1.18371	1.2455	1.2757	1.14135	1.15747	1.08138	1.27128	1.03575	1.20982	1.26668	1.19029	0.895667	1.12014	1.06946	1.12388	1.227	1.13989	1.13798
Slc9a6	1.16139	1.13235	1.25029	1.1892	1.13469	1.12898	1.33708	1.23453	1.15106	1.14394	1.2409	1.15767	1.12822	1.2485	1.044	1.14476	1.06807	1.11403	1.12672
Shank2	1.15655	1.23324	1.0631	1.11792	1.03047	0.945165	1.09432	1.37742	1.24101	0.878616	1.1375	1.13606	0.954129	1.2208	1.15817	1.36203	1.35982	1.3808	1.02135
Pin1	1.15242	0.995953	1.25775	1.06321	1.05679	1.11329	1.10344	1.16906	1.14631	1.03907	1.02602	1.07958	1.23518	0.987519	1.29607	1.17045	1.11958	1.16664	1.14785
Wasf1	1.15169	1.12852	1.12332	1.09088	1.10844	1.05994	1.03136	1.17049	1.17332	1.04472	1.20646	1.13217	1.26494	1.29602	1.19778	1.21215	1.17995	1.26948	1.06398
Wasl	1.14883	1.13432	1.17227	1.15985	1.10252	1.15656	1.07523	1.22143	1.082	1.16714	1.18529	1.09039	0.98374	1.16291	1.20501	1.15023	1.12675	1.13223	1.00034
Olfm2	1.14598	1.2081	1.18318	1.04019	0.998884	0.999704	1.19894	1.21831	1.1414	1.13036	1.24779	1.06056	1.2376	1.19518	1.0468	1.23869	1.26334	1.27882	1.14506
Prkar2a	1.14454	1.13733	1.19867	1.10219	1.10073	1.17838	1.18019	1.19361	1.05585	1.14071	1.24044	1.16314	1.12549	1.06724	1.1008	1.17335	1.13752	1.15689	1.0741
Lrrc4	1.14234	1.10426	1.09478	1.02745	1.02753	1.1511	1.13414	1.20119	0.927961	1.08554	1.1355	1.01617	0.990117	0.969955	1.29026	1.19194	1.1514	1.24015	1.11266
Eif3e	1.13713	1.13121	1.20057	1.14543	1.1052	1.09735	1.25287	1.22563	0.99068	1.30688	1.14209	1.18259	1.03545	1.29181	0.997768	1.23732	1.20329	1.17186	1.1384
Itpr1	1.13673	1.07783	1.13556	1.19085	1.1154	0.896317	0.851491	1.41185	1.18002	0.901779	1.06232	1.15949	0.975098	1.23654	1.21798	1.06073	1.04372	1.17315	0.955551
Camk4	1.13267	1.13422	1.14115	1.14657	1.05604	1.12329	1.10813	1.21556	1.22626	1.17559	1.13839	1.06105	1.03458	1.29455	1.08053	1.12282	1.09387	1.14743	1.09337
Rabac1	1.13243	0.999568	1.18264	1.02659	0.981874	1.11259	1.1421	1.19259	1.06752	1.04684	1.03549	1.06586	1.34024	1.01355	1.20096	1.18254	1.13131	1.19722	1.13299
Ap2s1	1.13008	0.987035	1.20634	0.967247	0.976842	1.13735	1.15674	1.12743	1.06653	1.00462	0.980711	0.961029	1.29449	0.972611	1.31301	1.15981	1.11601	1.17969	1.10645
Eif4g1	1.12672	1.11936	1.16975	1.03919	1.07138	0.988245	1.14236	1.15974	1.06988	0.943885	1.16622	1.09769	1.13822	1.09119	1.16757	1.16239	1.12702	1.22482	1.12698
Comt	1.12461	1.11697	1.07603	1.01244	1.02959	1.10117	1.28696	1.19019	1.00057	1.06087	1.09082	1.01236	1.03738	0.984755	1.1366	1.30015	1.27753	1.27827	1.15874
Kpna1	1.12185	1.1013	1.1673	1.09991	1.03707	1.06769	1.12503	1.13982	1.00287	1.0574	1.10977	1.05883	1.04559	1.09059	1.19709	1.19813	1.14194	1.17373	1.09227
Prkar2b	1.11976	1.09081	1.19236	1.19196	1.13201	1.10411	1.05658	1.13943	1.08429	0.970809	1.19776	1.10624	1.11038	1.17164	1.04482	1.21824	1.19765	1.1761	1.14749
Rnf10	1.11918	1.14633	1.08059	1.07348	1.00575	1.00378	1.11792	1.22938	1.14709	1.02941	1.13518	1.08096	0.957592	1.15063	1.10764	1.26285	1.28331	1.32246	1.05752
Plcb4	1.11815	1.1472	1.06834	1.11836	1.06565	0.978728	1.20286	1.28733	1.15122	1.01263	1.13402	1.14569	1.01154	1.29392	1.04853	1.19643	1.16937	1.21799	0.991254
Ptprz1	1.11698	1.27469	1.26813	1.18709	1.01239	1.43768	1.22912	1.00105	1.14729	1.26087	1.32218	0.970612	1.06095	1.05581	0.842007	1.08189	1.13101	0.952595	1.35661
Rps6kb1	1.11656	1.10712	1.14955	1.15994	1.1333	1.02644	1.04372	1.19919	1.08263	1.04021	1.17342	1.16191	0.988954	1.14405	1.07768	1.12615	1.11868	1.15147	1.10523
Mal2	1.1141	1.15784	1.06961	1.04084	1.05193	0.786458	0.824836	1.26842	1.2359	0.988664	1.07112	1.22334	1.26869	1.38159	1.19193	1.21185	1.19203	1.29948	0.829996
Ptpra	1.11028	1.13954	1.11518	1.06168	1.09763	1.03482	1.12322	1.17077	1.10078	0.960214	1.13493	1.11953	0.985984	1.14649	1.07508	1.15934	1.20353	1.17667	1.15439
Gpc6	1.10982	1.34379	1.20376	1.24218	0.948353	1.14488	0.988486	1.1936	1.01049	1.45802	1.30721	1.0296	0.947272	0.980555	0.847704	1.04578	1.15	0.956624	1.27147
Epha3	1.10918	1.21204	1.00395	1.11039	1.00572	0.922834	1.71651	1.24348	1.30013	1.06272	1.04603	1.18481	0.965111	1.3467	0.980237	1.20677	1.15164	1.19274	0.946841
Cacna1e	1.10908	1.06572	1.14455	1.27091	1.12465	1.07057	0.906584	1.13603	1.01829	0.87165	1.22145	1.07787	0.810467	1.29636	1.11325	1.14066	1.11495	1.14829	1.20062
Rala	1.10754	1.1401	1.18113	1.11569	0.976031	1.14276	1.02638	1.11867	0.976058	1.04298	1.19034	1.03035	1.05952	1.02327	1.1993	1.06684	1.03949	1.04982	0.990348
Arhgef7	1.10697	1.15083	1.09991	1.07895	1.04842	0.997371	1.09322	1.20593	1.06147	0.980404	1.14288	1.10939	0.989037	1.12689	1.09219	1.14743	1.12676	1.20733	1.08874
Rims4	1.10445	1.07237	1.13681	1.0905	1.09437	0.999524	0.932186	1.26187	1.00817	0.891079	1.13641	1.10954	0.86079	1.02727	1.14081	1.15176	1.09778	1.18461	1.07275
Kcnab2	1.10406	1.02602	1.05621	1.0189	1.04215	0.983173	1.10891	1.28924	1.04366	0.964631	1.02026	1.08358	1.10332	1.1609	1.22934	1.14466	1.06952	1.24214	0.802648
Rab18	1.09871	1.04034	1.14975	1.09641	1.04109	1.194	1.18666	1.22913	0.962149	1.20477	1.05114	1.07692	0.98516	1.06606	1.0371	1.10578	1.10403	1.17406	0.996764
Caly	1.09007	1.03411	1.14547	0.986637	0.98901	1.01805	1.18152	1.07289	1.03922	1.02878	1.03727	1.00129	1.29401	1.05855	1.10926	1.09316	1.13205	1.11516	1.199
Gnai2	1.08577	1.01452	1.20358	1.0135	0.982681	1.10757	1.2067	0.99706	0.996687	0.8976	1.23691	0.967967	1.20593	0.976211	1.11557	1.11572	1.04774	1.04716	1.15584
Hnrnpdl	1.08437	1.08919	1.10794	1.08979	1.06748	1.1072	1.13865	1.13801	1.00879	1.11209	1.03915	1.13625	1.12221	1.11963	0.999348	1.03009	1.07047	1.14089	1.13155
Camkv	1.08403	1.05352	1.16231	1.09493	1.09456	1.23836	1.07828	0.964223	1.13449	1.11119	1.16124	1.01204	1.0878	1.12562	1.02134	1.04769	1.01973	1.05765	1.23387
Hpca	1.08303	0.955066	1.04256	0.987854	0.980816	0.66248	1.23578	1.21009	1.23438	0.708037	0.881498	1.02119	1.34415	1.31133	1.20811	1.27159	1.13199	1.18864	1.00447
Appl1	1.08115	1.09214	1.09093	1.11102	1.03756	1.02255	1.06015	1.14105	0.977231	1.06543	1.14036	1.06787	1.00936	1.13611	1.03288	1.15631	1.14999	1.16348	1.0778
Lhfpl4	1.08033	1.10052	1.15325	1.02269	1.00553	0.975439	1.10838	1.0951	0.990074	0.949877	1.17405	1.02676	0.905491	1.08087	1.13369	1.12667	1.143	1.18121	1.01146
Sfpq	1.07324	1.13161	1.06064	1.10839	1.05621	1.07388	1.1744	1.03295	1.00304	1.0868	1.14398	1.12774	0.924425	1.09802	1.04203	1.11201	1.14176	1.14525	1.09566
Rpl30	1.07264	1.03192	1.08892	0.932878	0.911372	1.00176	0.721425	0.805801	0.865635	0.987422	1.16932	0.924406	1.36443	1.24606	1.4623	1.22803	1.30767	1.26924	0.839445
Abi1	1.07104	1.08421	1.07841	1.07631	1.03885	1.04175	1.07566	1.19273	1.02584	1.03427	1.11886	1.06917	0.958429	1.09993	0.972805	1.17282	1.13787	1.12619	1.05176
Hnrnpab	1.06942	1.0261	1.11899	0.943026	0.913685	1.08953	1.27169	1.02832	0.939107	0.939713	1.13805	0.927657	1.26786	0.936461	1.13954	1.03175	1.01096	1.05504	1.07024
Lamp1	1.06522	1.05228	1.12213	1.0062	1.03251	1.03699	1.10915	1.1175	1.00694	0.948093	1.08022	1.04043	1.08742	1.14803	1.06594	0.987604	0.990752	1.09309	1.01317
Tsc1	1.06293	1.08854	0.97404	0.957655	0.978055	0.91455	1.34861	1.20526	0.97243	0.889122	1.03446	1.00183	1.03729	0.995294	0.928374	1.20124	1.15356	1.22263	1.3012
Agap3	1.05752	1.05187	1.13474	0.991371	1.01434	1.02476	1.09097	1.12237	0.982642	0.958004	1.11127	0.984583	1.06815	0.999201	1.01447	1.06451	0.997088	1.05666	1.08806
Vps35	1.05673	1.00863	1.1079	0.954226	0.941193	1.039	1.09826	1.10003	0.959088	0.97094	1.11456	0.965546	1.11244	1.01466	1.09064	1.10378	1.04744	1.10656	0.996299
Grk3	1.05581	1.01262	1.14446	1.05314	1.03486	0.995664	1.11341	1.17779	0.937728	1.00183	1.08736	1.03127	0.857041	1.00732	0.998734	1.08875	1.03004	1.1144	1.05236
Mapk14	1.05311	1.07405	1.06408	1.06854	1.05584	0.918164	0.90808	1.14811	0.97225	0.862574	1.12542	1.06441	0.901959	1.03469	1.08077	1.09618	1.06317	1.14571	1.00886
Tbc1d2b	1.05215	1.00362	0.999213	0.892762	0.831593	1.18428	1.32533	1.07057	0.993397	1.03959	1.10354	0.869902	1.32477	0.91107	0.99464	1.28495	1.13207	1.18653	1.04396
Map2k1	1.0509	1.05367	1.06332	0.972278	0.966131	1.11613	1.20239	1.07887	1.08354	0.94093	1.09648	0.935194	1.03627	1.04989	0.993285	1.07744	1.05041	1.11253	1.07831
Cul3	1.04831	1.02544	1.05725	1.02753	0.987896	1.07482	1.06284	1.1218	0.989119	1.04709	1.07809	1.03113	1.02997	1.1204	1.00624	1.12412	1.0949	1.13197	0.960746
Add2	1.04774	1.06357	1.01748	1.02007	1.01039	0.940181	0.991131	1.17429	0.988396	1.00285	1.1247	1.04794	0.890462	1.03622	0.994275	1.18228	1.17131	1.18013	1.0214
Rab21	1.04613	1.05157	1.0805	1.00531	0.97503	1.08576	1.20838	1.12755	0.985526	1.07879	1.07058	1.0293	1.04946	1.07661	0.95834	1.13091	1.07452	1.08391	0.943291
Rhoa	1.0459	1.12111	1.08827	0.981542	0.968655	1.05977	1.16992	1.07968	0.900106	1.02101	1.19604	0.986167	0.897766	0.963231	0.988484	1.14102	1.11308	1.09845	1.00558
Kcnh1	1.04512	1.06525	0.962336	1.04899	1.00325	1.01102	1.18958	1.16367	1.0343	0.882153	1.07643	0.949137	0.796579	1.05588	1.0336	1.13115	1.15019	1.17769	0.963329
Arhgdia	1.04467	1.01489	1.13844	0.953761	0.98153	1.00328	1.09127	1.05837	0.952318	0.909999	1.09417	1.01651	1.05298	1.00733	1.07415	1.06217	1.01481	1.05317	1.0308
Adam10	1.04395	1.11008	1.01821	1.08557	1.04443	0.99912	1.1886	1.13629	1.10627	1.03534	1.11543	1.08779	0.860861	1.21457	0.937309	1.01713	1.0361	1.05954	0.951183
Adgra1	1.03948	1.05029	1.15441	1.03019	0.983384	1.03495	0.881465	1.01052	0.891125	0.971104	1.218	0.962662	0.979182	0.863232	1.07857	1.03934	1.01003	1.03652	1.04748
Bin1	1.03847	1.03464	1.08633	1.02224	1.02994	0.93703	1.10087	1.02452	1.01378	0.9104	1.04837	1.05392	1.00025	1.05256	1.06662	1.06753	1.04996	1.11745	1.03505
Hnrnph2	1.03008	1.00411	1.03338	0.973015	0.981813	1.09438	1.13561	1.06506	0.998512	1.05652	1.03023	1.0296	1.07621	1.0505	0.97366	1.09776	1.05634	1.11302	0.988645
Nrg2	1.02499	1.09157	0.963265	1.05417	1.00855	0.887678	1.10326	1.17201	1.0758	0.844173	1.01835	1.02497	0.801956	1.1676	0.959155	1.0864	1.05709	1.1944	0.983526
Cnksr2	1.02149	0.998308	0.971871	1.0109	0.906031	0.92071	0.915522	1.13087	0.927644	0.981589	1.08535	0.969468	0.97043	1.09881	1.07191	1.02525	1.09333	1.08235	0.928362
Napa	1.01513	0.914178	1.02389	0.929523	0.914887	0.898995	1.14288	1.06942	0.978325	0.812866	0.904142	0.964507	1.12503	1.01025	1.11191	1.06225	1.00618	1.08688	0.99983
Iqsec3	1.01027	1.08277	1.04549	1.03203	0.94649	0.92327	0.922699	1.1036	0.875189	0.890422	1.09241	0.959053	0.780314	0.942691	1.03574	1.12791	1.10269	1.12887	0.891981
Rpl15	1.01	0.969881	1.05495	0.971532	0.947633	1.08933	1.20717	1.08648	0.796354	1.27931	0.964458	0.972364	0.848035	1.10016	0.94485	1.09212	1.07987	1.04508	0.927022
Sacm1l	1.00869	1.01227	1.03132	0.846259	1.06994	1.06504	1.04793	1.12103	0.817485	1.07522	1.06492	1.02592	0.847835	1.02442	0.934356	1.01689	1.01157	1.0331	0.967604
Ctnnb1	1.00792	0.952498	1.02622	0.905215	0.905403	1.0071	1.38651	1.07274	1.02209	0.947841	1.00953	0.887389	1.11792	1.0306	0.973976	0.978351	0.9583	1.00796	0.901605
Slc1a1	1.00504	1.03226	1.00575	0.977623	1.00381	0.905974	0.910499	1.09813	0.871851	0.902201	1.02585	1.02368	0.92265	1.02122	1.02545	1.03563	0.978616	1.10982	0.954513
Arhgap39	1.00405	1.06887	0.972449	1.01469	1.00879	0.904957	0.974765	1.09956	1.01987	0.890122	1.10248	1.03768	0.802923	1.00743	0.917132	1.11553	1.04848	1.10531	1.03611
Atad1	1.00225	0.947195	1.03031	1.00703	0.981899	1.03733	1.09081	1.08382	0.904127	1.03805	1.02822	0.994936	0.98765	0.97782	0.932274	1.02959	1.03612	1.05079	0.944783
Vcp	0.998689	0.934011	1.03069	0.859351	0.828686	0.960881	1.24382	1.00689	0.890308	0.834017	1.02735	0.852766	1.21538	0.859789	1.0012	1.05637	1.01301	1.06512	1.09604
Rhob	0.993375	0.942208	1.0568	0.920394	0.894977	0.913508	1.09012	1.08351	0.948806	0.884835	0.995329	0.874122	1.10638	1.07687	0.944314	1.0717	1.01516	1.06093	0.972551
Exoc3	0.992427	0.943628	1.01257	0.889817	0.918687	0.927508	1.0028	0.982386	0.954222	0.843115	1.04053	0.915192	1.05944	0.943241	1.08722	1.02869	0.995199	1.02192	0.961347
Rpl31	0.991654	0.978381	1.04388	0.858337	0.840528	1.14543	0.788364	0.763485	0.827098	1.16821	1.07799	0.851737	1.20945	1.01216	1.17942	1.13424	1.17048	1.09136	0.861546
L1cam	0.990092	1.03587	1.12194	0.862219	0.872634	0.969343	1.01096	0.891914	0.808944	0.882566	1.1938	0.776977	1.17428	0.869189	0.99167	1.01844	0.997875	0.987253	1.09091
Nr3c1	0.989346	1.05002	0.936686	0.991033	0.950256	0.578054	0.637996	1.24083	0.998707	0.758404	0.967218	1.10277	0.981828	1.1947	1.06411	1.1405	1.10469	1.15217	0.711266
Eea1	0.988889	0.976979	1.04155	0.98656	0.917567	0.955859	0.983079	0.974997	0.919405	0.897927	1.04143	0.943786	1.0302	0.976021	1.03294	1.02948	1.05076	0.993961	0.933946
Rps15a	0.987791	0.941055	0.931859	0.770796	0.720303	1.19034	1.37278	0.929439	0.765146	1.17815	1.05403	0.779097	1.29008	0.905888	0.946163	1.21951	1.05889	1.10365	1.00671
Grik5	0.986917	1.04456	1.04088	1.01314	0.992647	0.97822	1.0675	1.00907	0.988218	0.895885	1.04128	0.975101	0.734653	1.03531	0.922685	0.937929	0.955019	0.991108	1.05442
Ptpro	0.983925	1.15273	0.940433	0.932187	0.84986	0.773724	1.16452	0.923799	1.03252	0.817102	1.09749	0.87585	0.818786	1.0161	1.03486	1.14632	1.39436	1.25507	0.867148
Cdh9	0.980971	0.973706	0.979238	1.0584	1.03492	1.11306	0.716425	0.943833	0.72386	0.939922	1.10684	1.00347	1.20715	0.998692	0.981454	0.87229	0.913365	0.916379	1.00488
Elavl1	0.980768	1.00585	0.966941	1.00982	0.987146	0.912578	0.929825	1.0844	0.86502	0.931433	1.04409	1.0046	0.840348	0.955495	0.933391	1.05696	1.06298	1.04814	0.95547
Mpdz	0.980693	0.979584	0.932992	0.933413	0.918325	0.993277	1.46806	0.993478	1.05409	0.904357	0.914145	0.901557	0.962006	1.05082	0.937555	0.987366	0.950006	1.03723	0.955355
Atp6v1h	0.978412	0.952532	0.973511	0.934965	0.847869	0.901097	1.0511	1.03025	0.837355	0.892883	1.02993	0.893511	0.949717	0.978361	1.00407	1.12468	1.08182	1.1341	0.931432
Cdh8	0.975474	1.02931	0.979718	0.961682	0.90143	0.720216	0.949899	1.12195	0.950577	0.958847	1.10001	0.981695	0.938655	1.07535	0.920977	1.07078	1.04816	0.994343	0.847035
Grik3	0.972911	1.00728	1.1065	0.973429	0.927594	0.851618	0.725026	1.05627	0.803868	0.777724	1.19478	0.941572	0.799415	0.797309	0.971101	0.987311	1.00592	0.93757	0.989251
Arfgef2	0.972398	1.03974	0.946137	0.999568	0.963766	0.895625	0.921617	1.08233	0.908636	0.936291	1.06437	0.993255	0.740334	0.996303	0.881894	1.04201	1.06727	1.06774	0.993738
Dlgap3	0.969029	1.0393	0.969569	0.912995	0.885225	0.823651	1.11164	1.07706	0.962857	0.849612	1.01279	0.902239	0.829596	0.928427	0.902604	1.08431	1.06673	1.0721	0.97887
Rab11a	0.962662	0.934174	1.01509	0.961942	0.912379	1.00399	1.08391	1.03261	0.875398	1.03462	0.989788	0.908591	0.904031	0.946662	0.900308	1.00457	0.964096	0.964495	0.894645
Ppp1r9b	0.958888	0.952716	1.00101	0.921147	0.902901	0.864493	1.01806	1.08595	0.870047	0.884378	1.00392	0.97758	0.879206	0.993121	0.924338	1.02043	0.961545	1.03039	0.844011
Gabra3	0.956856	0.941639	1.08051	0.986307	0.91981	0.97379	0.795955	0.991739	0.750034	1.00721	1.15923	0.860242	0.821769	0.784484	0.899565	0.894227	0.899316	0.876477	1.073
Mark2	0.951232	0.960561	1.00334	0.982694	0.944966	0.872698	0.907725	1.04072	0.883903	0.836461	1.02597	0.933073	0.788521	1.00493	0.88813	0.969672	0.987285	0.997409	0.972092
Rab11fip3	0.942728	0.997292	0.893156	0.968239	0.960113	0.88232	0.886706	1.08919	0.906315	0.875242	0.985838	0.998146	0.739819	0.936885	0.815639	1.09688	1.03557	1.11279	0.972162
Numb	0.942606	0.958748	0.868961	0.949155	0.939269	0.884862	0.930211	1.01335	0.9313	0.824099	0.989122	0.953068	0.708305	0.945057	0.975714	1.00357	0.978314	1.00695	0.902789
Abhd6	0.941535	0.956648	0.919955	0.877695	0.899467	0.894487	0.947643	1.03469	0.952647	0.828293	0.90255	0.889894	0.894287	0.948312	0.964836	0.984729	0.873423	1.00032	0.890846
Cacng3	0.94035	0.934622	0.991023	0.912419	0.959888	0.78142	0.618218	0.982975	0.86452	0.64318	0.983777	0.954262	0.910899	0.865827	1.02918	1.03707	1.04105	1.04248	0.951853
Cabp1	0.931866	0.955697	0.904046	0.917065	0.87735	0.693078	0.877523	1.06382	0.996739	0.723003	0.876973	0.930581	0.768643	1.04782	0.998215	1.07513	1.0279	1.13739	0.776759
Fbxl20	0.930362	0.973414	0.913438	0.96144	0.906839	0.81206	0.857296	1.03603	0.886626	0.819111	1.0073	0.863388	0.799048	0.951461	0.872122	0.987104	1.0013	1.03541	0.959954
Hnrnpl	0.930033	0.988742	0.892776	0.860011	0.82643	0.796212	0.870714	0.981146	0.919922	0.874531	0.960775	0.887646	0.857115	0.90807	0.924455	1.07966	1.10326	1.12125	0.963278
Grm8	0.929914	1.08592	0.846492	0.974256	0.849455	0.785319	0.893705	0.946536	0.952649	1.12084	1.07307	0.978731	0.880883	1.0319	0.814439	1.11541	1.23884	1.08682	0.864607
Pls3	0.929856	0.896218	0.94726	0.871078	0.843349	1.09709	1.12446	0.977551	0.761397	0.945294	0.993179	0.796189	0.910332	0.805764	0.838617	0.902791	0.845511	0.888374	1.05392
Bcr	0.927467	0.94139	0.954605	0.942571	0.9361	0.964532	0.930365	1.00297	0.841337	0.85922	0.956441	0.880737	0.729385	0.862739	0.870102	0.971015	0.961223	1.00814	0.950663
Adgrb1	0.924953	0.900345	0.961996	0.925766	0.913981	0.843572	0.955319	0.942841	0.917916	0.770926	0.889421	0.961633	0.916974	1.04635	0.991932	0.854329	0.852905	0.948382	0.844281
Abhd17a	0.923855	0.866714	0.920038	0.910199	0.883256	0.873474	0.836647	0.948695	0.903497	0.733342	0.856173	0.904283	0.797121	0.958496	1.1062	0.889311	0.829	0.966551	0.827694
Il1rap	0.921447	0.998448	0.807062	0.889753	0.837199	0.781081	1.01436	1.04241	1.09136	0.803311	0.852425	0.943597	0.945075	1.1476	0.881561	0.98288	0.95551	1.02034	0.837362
Epha7	0.91971	0.972743	0.948782	0.914427	0.832037	1.19907	1.26951	0.892467	0.760339	1.10501	0.950536	0.836764	0.908405	0.833787	0.789962	0.91876	0.89282	0.859491	0.934098
Slc6a6	0.918241	0.943259	0.959897	0.927873	0.869428	0.878093	0.944011	0.971093	0.800206	0.870725	0.960048	0.895264	0.862708	0.902117	0.849437	0.958153	0.959261	0.997365	0.9787
Bace1	0.916427	0.911574	0.957615	0.84074	0.866679	0.791528	0.865533	0.979091	0.756309	0.766838	0.968554	0.847383	0.820957	0.861182	0.975537	1.01007	0.991846	1.01089	0.887974
Abhd17b	0.915464	0.930239	0.89541	0.939772	0.910264	0.940588	0.869538	0.96381	0.812832	0.852549	0.932435	0.928297	0.90619	1.04225	0.918569	0.850542	0.850671	0.950127	0.85573
Prrt1	0.902685	0.854623	0.942119	0.794419	0.793768	0.832404	1.12383	0.861747	0.830424	0.764134	0.930582	0.817391	1.08013	0.880859	0.922566	0.988301	0.929035	0.94747	0.959125
Gnb5	0.899858	0.852373	0.878889	0.814637	0.825899	0.843575	0.886915	0.93635	0.747363	0.795337	0.897768	0.849059	0.876328	0.856091	1.01151	0.962262	0.952031	0.967549	0.85689
Usp46	0.897708	0.845596	1.00517	0.942115	0.874067	0.875111	0.8293	0.931629	0.751506	0.912067	1.02744	0.836267	0.754448	0.828492	0.867179	0.860107	0.862305	0.883061	0.945126
Pcbp1	0.894828	0.827006	0.922292	0.765914	0.744017	0.94991	1.19027	0.863942	0.719689	0.831936	0.876201	0.765444	1.05571	0.82118	0.939672	0.898675	0.892184	0.901085	0.941322
Dlg1	0.893787	0.865503	0.907671	0.953002	0.834703	0.900316	0.925829	0.940559	0.665771	0.944447	1.07303	0.757216	0.657562	0.82245	0.874602	0.891016	0.897065	0.876563	0.930229
Flot2	0.8925	0.926101	0.940201	0.857462	0.863039	0.835977	0.836406	0.960431	0.87916	0.801419	0.939426	0.855553	0.841406	0.934083	0.820526	0.962183	0.909809	0.939585	0.939687
Erbin	0.889473	0.865956	0.891608	0.979756	0.867863	0.79382	0.804226	1.11476	0.897348	0.785617	0.900935	0.965326	0.719119	1.06151	0.78544	0.933909	0.951988	0.973595	0.76042
Ppp2r2a	0.889373	0.868406	0.918853	0.897527	0.8422	0.9279	0.924228	0.922761	0.808422	0.841963	0.979136	0.843301	0.750307	0.848253	0.859496	0.908918	0.880524	0.925886	0.907324
Calb1	0.885057	0.789364	1.23421	1.00139	0.847582	1.28697	0.565556	0.751349	0.536238	0.811171	1.15461	0.76577	0.677972	0.589402	0.840712	0.710958	0.729889	0.673888	1.15179
Psd	0.884734	0.903008	0.942904	0.874869	0.873155	0.925973	0.98016	0.864301	0.893263	0.854993	0.906282	0.903181	0.873544	0.941836	0.85449	0.854995	0.810184	0.860407	0.861877
Ap1g1	0.878468	0.88069	0.890481	0.886395	0.843307	0.853103	0.884597	0.952273	0.784836	0.817177	0.915917	0.856044	0.758889	0.87927	0.859006	0.972842	0.888934	0.929454	0.847162
Fxr1	0.877368	0.861883	0.88363	0.88056	0.820203	0.806295	1.00661	0.939148	0.844475	0.857098	0.931297	0.873166	0.832589	0.929734	0.829378	0.914673	0.879853	0.898069	0.850411
Slitrk4	0.8752	0.827126	0.908046	0.892145	0.831834	0.886491	1.09745	0.879515	0.667771	0.902228	0.947481	0.83151	0.837108	0.906648	0.881773	0.812863	0.830575	0.831939	0.825653
Sgta	0.871715	0.801266	0.907168	0.794518	0.836899	0.796444	1.00198	0.898394	0.787543	0.747653	0.812606	0.835154	0.927261	0.881008	0.919597	0.879076	0.856357	0.919903	0.877962
Picalm	0.870737	0.881609	0.895581	0.894763	0.87161	0.87988	0.908255	0.952524	0.78506	0.88252	0.960111	0.853071	0.750613	0.883855	0.78744	0.875442	0.880485	0.873807	0.832456
Eif4b	0.869088	0.868025	0.910603	0.876353	0.863375	0.807039	0.881787	0.942961	0.76424	0.850025	0.909659	0.859751	0.773554	0.973523	0.83126	0.903371	0.905232	0.965045	0.786384
Rab5c	0.868991	0.804674	0.906905	0.811431	0.775128	0.799053	0.972785	0.891562	0.782671	0.743597	0.847093	0.788407	0.947656	0.819599	0.946546	0.853377	0.816604	0.877819	0.857836
Hnrnpm	0.868812	0.825809	0.85706	0.836536	0.808009	0.757751	1.01596	0.954806	0.763808	0.770669	0.82368	0.882	0.89375	0.891621	0.843147	0.918647	0.921642	0.913202	0.926346
Kcnc3	0.868654	0.848659	0.821426	0.830896	0.859135	0.747881	0.744395	1.03634	0.738607	0.774953	0.795318	0.914889	0.70858	0.826652	0.945894	0.915878	0.87621	1.01014	0.763255
Mpp2	0.867162	0.878488	0.888286	0.786053	0.840486	0.783875	0.862003	0.888313	0.835189	0.723687	0.949023	0.862287	0.838478	0.819238	0.891596	0.954891	0.907639	0.870429	0.850414
Pabpc1	0.862668	0.833061	0.796668	0.623872	0.629375	0.651421	1.04779	1.04472	0.641728	0.639625	0.825085	0.705504	0.918226	0.718534	0.878095	0.987155	0.830812	0.999269	1.07888
Abl2	0.849557	0.860399	0.829364	0.880112	0.850569	0.771345	0.781408	0.962752	0.821876	0.734914	0.914558	0.854048	0.698116	0.866278	0.787414	0.931012	0.913614	0.969534	0.843464
Ablim3	0.845337	0.891362	0.80876	0.827458	0.812841	0.726132	0.765169	0.89377	0.795353	0.73032	0.968043	0.848338	0.653259	0.846161	0.825078	0.926083	0.999222	0.981604	0.895337
Vcpip1	0.844572	0.827549	0.874894	0.889815	0.832871	0.841554	0.832313	0.936497	0.766872	0.849482	0.903484	0.880848	0.729053	0.863398	0.793753	0.852722	0.825542	0.880506	0.761995
Gripap1	0.843736	0.836061	0.858662	0.806276	0.804489	0.788791	0.828511	0.847028	0.755473	0.744442	0.841565	0.814049	0.814401	0.835049	0.863116	0.947055	0.921131	0.976858	0.891256
Psenen	0.842809	0.782796	0.893598	0.754309	0.772866	0.825381	0.872029	0.818864	0.879834	0.773806	0.868894	0.864333	1.02531	0.750598	0.876849	0.869814	0.861012	0.869538	0.793081
Sptbn2	0.841479	0.82796	0.838941	0.801004	0.791787	0.73745	0.804033	0.90572	0.813671	0.712289	0.854095	0.87854	0.840017	0.888869	0.894687	0.869391	0.830258	0.899198	0.749875
Dag1	0.841083	0.844677	0.866168	0.810323	0.800158	0.75707	0.815699	0.887158	0.796099	0.696315	0.92035	0.78982	0.811298	0.798249	0.831492	0.896021	0.856609	0.878041	0.874148
Rnf216	0.837906	0.862616	0.794093	0.821699	0.790614	0.735429	0.817178	0.916538	0.822602	0.697742	0.851743	0.827078	0.728674	0.841645	0.853676	0.908538	0.879978	0.963612	0.822533
Camk1	0.835825	0.79665	0.950826	0.81727	0.837719	0.851619	0.6919	0.799948	0.731413	0.71949	0.858345	0.796663	0.755154	0.698576	0.888633	0.789057	0.787075	0.840758	0.958346
Tpd52	0.834923	0.805274	0.920659	0.882235	0.833873	0.927988	0.699738	0.854907	0.63775	0.97845	0.89736	0.816269	0.611771	0.685714	0.839237	0.780613	0.801816	0.776512	0.872289
Snx16	0.833291	0.823191	0.916601	0.819205	0.772128	0.794282	0.840584	0.862981	0.743299	0.825296	0.921047	0.787315	0.849578	0.805112	0.815406	0.795852	0.784551	0.798616	0.815185
Cpeb4	0.832747	0.810064	0.798449	0.911517	0.820935	0.817672	0.843573	0.932647	0.828071	0.823027	0.846889	0.850885	0.704028	0.904728	0.770412	0.895348	0.880112	0.888556	0.786557
Sptb	0.827582	0.794359	0.92829	0.896549	0.782638	0.621045	0.491357	0.962608	0.729602	0.627689	0.863044	0.860696	0.687008	0.757259	0.909653	0.856017	0.822454	0.880681	0.754006
Kcna1	0.826608	0.774603	0.773865	0.759452	0.787361	0.596675	0.527121	0.966056	0.70475	0.569066	0.70834	0.856441	0.718493	0.806812	1.0693	0.876918	0.895867	0.985623	0.680709
Rap1a	0.825569	0.837697	0.847167	0.844529	0.754523	0.843553	0.782987	0.914287	0.756137	0.800405	0.834949	0.829247	0.684836	0.851814	0.802439	0.891474	0.82867	0.882453	0.769526
Prkcg	0.820483	0.84797	0.952478	0.87508	0.860413	0.864458	0.542144	0.781137	0.749788	0.699577	0.992664	0.765489	0.740796	0.75375	0.741335	0.760143	0.741861	0.743736	1.05461
Dock10	0.812003	0.899477	0.691643	0.78814	0.776655	0.766048	0.994765	0.789193	0.907583	0.879499	0.813994	0.783573	0.768627	0.993177	0.73088	0.902498	0.88368	0.93602	0.889557
Akap5	0.808585	0.870545	0.981173	0.807055	0.692726	0.747261	0.772506	0.77851	0.730276	0.65631	1.02192	0.681761	0.487906	0.74106	0.882618	0.829038	0.804744	0.777154	0.720609
Chd4	0.808057	0.750545	0.821878	0.741373	0.749783	0.728689	0.803744	0.832459	0.739019	0.650425	0.789846	0.738146	0.822401	0.76325	0.861513	0.939031	0.864377	0.956507	0.833702
Il1rapl2	0.80712	0.752607	0.830446	0.714685	0.739763	0.660453	0.76075	0.97635	0.551877	0.814068	0.810454	0.784807	0.575676	0.570871	0.869433	0.873797	0.897599	0.780007	0.819688
Gucy1b1	0.799288	0.772064	0.825123	0.754864	0.690715	0.867913	0.803972	0.83403	0.630944	0.884657	0.827393	0.73362	0.81409	0.718579	0.818372	0.827067	0.809908	0.825133	0.74797
Ncan	0.79623	0.871638	0.824493	0.741072	0.767858	0.715921	0.741724	0.855729	0.776216	0.732969	0.910193	0.779347	0.749772	0.898573	0.7695	0.761288	0.751746	0.784491	0.726663
Lin7a	0.793983	0.68971	0.787249	0.761465	0.773982	0.690354	1.57084	0.846165	0.814208	0.748613	0.716824	0.807427	0.582995	0.84909	0.745554	0.796233	0.779357	0.819815	0.735653
Htt	0.793539	0.803611	0.767745	0.798977	0.761223	0.717276	0.677798	0.893254	0.696751	0.69695	0.827481	0.819346	0.676408	0.812549	0.752161	0.89984	0.896802	0.937098	0.837211
Cntnap1	0.793375	0.740462	0.821563	0.726251	0.728068	0.717176	0.863097	0.893879	0.749114	0.672669	0.758871	0.72873	0.878946	0.814973	0.808769	0.785819	0.738278	0.80125	0.740266
Ap3d1	0.791726	0.745978	0.807672	0.662191	0.70258	0.671822	0.852208	0.79177	0.720985	0.581131	0.799264	0.694252	0.909193	0.750564	0.908375	0.828088	0.77848	0.817367	0.788668
Sdcbp	0.791075	0.7402	0.835401	0.791835	0.770678	0.947126	0.799373	0.82455	0.642692	0.900533	0.823991	0.750769	0.698273	0.673896	0.762045	0.809696	0.76815	0.798497	0.762753
Fmr1	0.790173	0.784156	0.782673	0.83154	0.754677	0.795736	0.821504	0.844773	0.73762	0.813573	0.816729	0.823961	0.670834	0.886031	0.770312	0.815308	0.820874	0.822658	0.704122
Rogdi	0.789116	0.748153	0.80366	0.803853	0.807819	0.800637	0.842194	0.76533	0.716626	0.760378	0.814635	0.817772	0.771498	0.763281	0.777108	0.756074	0.75059	0.81354	0.867476
Mapk3	0.788224	0.716795	0.86553	0.765748	0.785444	0.806001	1.02303	0.761404	0.741554	0.66109	0.816475	0.731164	0.718823	0.754202	0.787958	0.760032	0.688008	0.73005	0.855217
Kcnj6	0.780031	0.806741	0.68475	0.787156	0.697546	0.702144	0.888223	0.898547	0.675378	0.746985	0.832684	0.726697	0.589011	0.794538	0.774937	0.861129	0.845939	0.869873	0.71935
Cacng7	0.778281	0.82005	0.700483	0.681412	0.666122	0.684857	0.972863	0.958683	0.753387	0.651162	0.849329	0.683213	0.767406	0.766151	0.642076	0.95338	0.871868	0.905628	0.783445
Grk2	0.776675	0.762271	0.81329	0.668792	0.693599	0.679913	0.847108	0.794769	0.693451	0.644502	0.804467	0.709119	0.868461	0.765068	0.843021	0.806823	0.749948	0.795258	0.730005
Rpl23a	0.77573	0.706107	0.789569	0.610624	0.677371	0.920769	0.452366	0.565701	0.46905	1.15142	0.711729	0.684502	0.685726	1.10585	1.09072	0.971672	1.039	0.9576	0.538922
Plxnc1	0.774676	0.769871	0.849706	0.814281	0.715697	1.00227	0.830559	0.732636	0.558119	0.848737	0.898097	0.659326	0.632572	0.596358	0.689843	0.787691	0.737538	0.750162	0.936877
Rpl12	0.773879	0.741661	0.749642	0.603678	0.592201	0.722839	0.830548	0.861438	0.721052	0.632897	0.778842	0.630249	1.08654	0.738878	0.775048	0.872223	0.751685	0.816889	0.79121
Kcnj9	0.772644	0.726302	0.753974	0.73098	0.76116	0.639066	0.421664	0.845059	0.716335	0.629547	0.722555	0.817208	0.782412	0.854664	0.926582	0.823287	0.808668	0.902436	0.648403
Slc8a3	0.769502	0.797957	0.768379	0.826352	0.739107	0.65705	0.484068	0.856698	0.65218	0.642945	0.901941	0.788425	0.61827	0.787857	0.748126	0.851944	0.885136	0.940925	0.782223
Ppp3cc	0.768185	0.821853	0.770193	0.802954	0.748636	0.772791	0.65222	0.87003	0.640434	0.788803	0.872282	0.773604	0.54743	0.709879	0.68365	0.816719	0.838415	0.844391	0.7892
Rdx	0.767001	0.753774	0.773175	0.636764	0.594121	0.659648	0.934424	0.826273	0.711015	0.620754	0.708529	0.629412	0.875461	0.73347	0.798597	0.874196	0.837124	0.833124	0.807099
Pacsin2	0.764414	0.771121	0.803221	0.786049	0.750098	0.651439	0.497165	0.803425	0.605775	0.672508	0.83655	0.853632	0.635072	0.66197	0.853242	0.807366	0.846913	0.85578	0.702245
Nsmf	0.762564	0.748233	0.751796	0.773844	0.722807	0.642245	0.839823	0.81927	0.792796	0.638455	0.723916	0.785083	0.680943	0.798841	0.802744	0.798465	0.782639	0.842551	0.693322
Ppfia3	0.759296	0.761229	0.758405	0.669613	0.680084	0.751577	0.822328	0.78104	0.693983	0.669083	0.760045	0.682496	0.802641	0.729244	0.748925	0.855878	0.841634	0.867844	0.799631
Cpeb2	0.757456	0.760209	0.750864	0.812105	0.669508	0.601665	0.894071	0.90139	0.744712	0.72192	0.794736	0.803742	0.583738	0.839199	0.707024	0.843551	0.852415	0.845097	0.613336
Rps13	0.756641	0.668685	0.784897	0.63221	0.613219	0.674521	0.857388	0.782967	0.735057	0.622644	0.860576	0.666251	1.14934	0.687709	0.698458	0.840168	0.825554	0.790803	0.816578
Cyfip1	0.755749	0.770515	0.79619	0.755249	0.692056	0.607504	0.740782	0.873702	0.770242	0.608139	0.826867	0.727061	0.711474	0.760908	0.691592	0.816092	0.779731	0.804822	0.747244
Eps15l1	0.749614	0.82406	0.707618	0.75971	0.748274	0.706977	0.724633	0.840747	0.738269	0.673462	0.831349	0.724909	0.539265	0.741737	0.666151	0.854854	0.812872	0.857746	0.776546
Clptm1	0.748827	0.719674	0.790596	0.655694	0.702143	0.651282	0.829406	0.774799	0.674731	0.624017	0.748482	0.704993	0.783789	0.693318	0.779263	0.779354	0.744546	0.812354	0.774322
Hap1	0.748468	0.734328	0.833816	0.742336	0.705193	1.00027	1.03545	0.560059	0.495159	0.964162	0.990557	0.572219	0.712797	0.546337	0.60213	0.672088	0.689122	0.656137	1.09186
Iqsec2	0.743668	0.766664	0.690324	0.75072	0.693785	0.652901	0.671338	0.829412	0.717693	0.658899	0.807687	0.67548	0.636401	0.783673	0.740444	0.740619	0.763532	0.860247	0.741721
Cttn	0.743473	0.722086	0.805264	0.67015	0.701297	0.705205	0.832982	0.745425	0.67497	0.626763	0.780893	0.654857	0.775045	0.683583	0.766469	0.729882	0.673002	0.739844	0.773235
Rpl7a	0.739292	0.713462	0.690458	0.558655	0.498275	0.839333	1.16177	0.895484	0.731724	0.771577	0.663709	0.622712	0.890448	0.563316	0.621213	0.972062	0.820421	0.807216	0.689363
Apc2	0.738717	0.702572	0.804405	0.690983	0.745389	0.703867	0.830141	0.804926	0.66506	0.677051	0.757496	0.689043	0.710411	0.734802	0.695103	0.747009	0.685713	0.759449	0.735254
Caskin1	0.735922	0.709756	0.787649	0.70597	0.677334	0.697989	0.848529	0.763695	0.696077	0.686577	0.783309	0.65861	0.745017	0.734921	0.703641	0.750432	0.693076	0.721669	0.764966
Ano6	0.735007	0.788829	0.648054	0.71898	0.73397	0.739048	0.825085	0.873042	0.689062	0.739262	0.750855	0.711634	0.496946	0.724122	0.642012	0.849436	0.829291	0.881609	0.701966
Dgkz	0.73368	0.743336	0.744132	0.673438	0.682185	0.752389	0.738791	0.76446	0.665393	0.68821	0.751869	0.709623	0.671966	0.701796	0.744456	0.788504	0.758514	0.803706	0.70749
Dlg3	0.732416	0.726135	0.767433	0.685973	0.688691	0.692468	0.784573	0.757827	0.667895	0.573972	0.753211	0.699263	0.751559	0.788283	0.778105	0.709579	0.662394	0.750495	0.667707
Dnajb1	0.732407	0.804533	0.795681	0.597688	0.524901	0.586311	0.792274	0.654817	0.539947	0.504872	0.900651	0.589674	0.600272	0.527257	0.972763	0.981868	0.875762	0.830626	0.529872
Lrrtm2	0.731756	0.754168	0.777922	0.725282	0.648133	0.65857	0.700708	0.84602	0.601612	0.756997	0.827037	0.652451	0.620325	0.667778	0.727636	0.700457	0.656285	0.704251	0.654585
Hapln1	0.72842	0.710298	0.575155	0.580187	0.656151	0.833237	1.8614	0.657296	0.819049	0.828584	0.569552	0.664835	0.795086	0.870905	0.721715	0.659625	0.638561	0.733977	0.54014
Shisa7	0.720651	0.679896	0.848185	0.741097	0.696433	0.719562	1.00719	0.720916	0.638706	0.62754	0.807954	0.66727	0.595538	0.634221	0.641565	0.710807	0.660426	0.673125	0.79358
Sec22b	0.720082	0.690316	0.769362	0.70715	0.666554	0.722628	0.774978	0.761863	0.638029	0.690768	0.786913	0.658169	0.689812	0.676194	0.714891	0.708505	0.690332	0.722159	0.669379
Slc3a2	0.719708	0.686006	0.7005	0.595446	0.690723	0.624562	0.752847	0.759919	0.632564	0.611977	0.692918	0.707054	0.724313	0.64598	0.762817	0.819678	0.806386	0.855982	0.750271
Dnm2	0.718839	0.792822	0.697788	0.801811	0.778315	0.697024	0.617178	0.822373	0.758575	0.598462	0.734175	0.74392	0.450089	0.733644	0.609516	0.816776	0.796414	0.851332	0.769328
Cpeb1	0.71639	0.768541	0.705544	0.74437	0.717275	0.639517	0.710386	0.818285	0.714441	0.688442	0.776731	0.718107	0.58188	0.760419	0.630242	0.78084	0.732034	0.794404	0.685289
Mrpl55	0.713804	0.620705	0.78046	0.673324	0.652649	0.732474	0.648309	0.701849	0.676063	0.686145	0.60412	0.640069	0.77386	0.605032	0.831456	0.71725	0.72577	0.788058	0.668786
Dgke	0.713762	0.708504	0.741734	0.718907	0.723775	0.7024	0.722791	0.800361	0.64602	0.70993	0.760848	0.712031	0.617278	0.742257	0.634354	0.722485	0.692671	0.747558	0.711876
Akt1	0.712503	0.63861	0.780564	0.657875	0.669017	0.693949	0.803377	0.748385	0.630653	0.639923	0.70046	0.673363	0.686615	0.68014	0.764784	0.661852	0.644345	0.720304	0.659133
Syn3	0.704464	0.825028	0.578108	0.705727	0.675915	0.707749	0.596678	0.716469	0.617185	0.747633	0.80487	0.70108	0.548478	0.712118	0.651251	0.802471	0.880036	0.898693	0.779208
Stk38	0.700333	0.738214	0.704902	0.740338	0.731986	0.645896	0.649357	0.738679	0.676657	0.61559	0.766134	0.667211	0.554081	0.710988	0.642451	0.71691	0.718197	0.748607	0.78636
Crtc1	0.695924	0.697162	0.726974	0.658651	0.681175	0.650223	0.677782	0.724333	0.658036	0.640013	0.733767	0.690049	0.635579	0.700478	0.687494	0.729466	0.742745	0.707422	0.706116
Lasp1	0.694179	0.691512	0.76891	0.663074	0.653444	0.598307	0.684873	0.75678	0.629993	0.601774	0.757364	0.682848	0.669333	0.710576	0.68764	0.695624	0.652944	0.687148	0.65246
Atp2b3	0.691978	0.702674	0.696041	0.667377	0.679142	0.660443	0.657185	0.72859	0.590201	0.588108	0.710811	0.63343	0.582763	0.639779	0.678873	0.778595	0.758593	0.809985	0.774911
Hnrnpll	0.689567	0.673116	0.697999	0.692482	0.66604	0.702249	0.650477	0.741246	0.590202	0.671683	0.747831	0.70124	0.635566	0.650332	0.647862	0.76724	0.732335	0.757884	0.693545
Epha4	0.689331	0.729343	0.472835	0.590165	0.566106	0.466624	0.868958	0.825363	0.83716	0.599255	0.47547	0.724744	0.86632	1.02071	0.797227	0.824996	0.80793	0.895861	0.374662
Fxr2	0.688705	0.668065	0.730502	0.647075	0.679675	0.634355	0.774403	0.70619	0.666704	0.599556	0.701471	0.701418	0.647962	0.684467	0.684813	0.680113	0.62857	0.710576	0.716136
Slc16a7	0.685542	0.74102	0.677068	0.747743	0.660791	0.632278	0.628249	0.755163	0.628784	0.65114	0.764084	0.690759	0.523835	0.709272	0.63882	0.721926	0.755822	0.75892	0.657933
Ophn1	0.683986	0.6922	0.637542	0.724165	0.671167	0.735226	0.830131	0.701989	0.631661	0.726329	0.75011	0.658108	0.533677	0.70042	0.602488	0.728574	0.700427	0.750477	0.735732
Mtor	0.683694	0.675449	0.712934	0.643663	0.641661	0.61928	0.617528	0.728926	0.61301	0.548254	0.707778	0.649699	0.654439	0.62304	0.72932	0.757646	0.711864	0.762073	0.643059
Arfgap1	0.682962	0.701244	0.675834	0.656573	0.692599	0.631896	0.734658	0.740225	0.676837	0.60977	0.682265	0.696211	0.674657	0.691793	0.599881	0.745053	0.737621	0.753886	0.751213
Atg9a	0.67538	0.643027	0.705902	0.621186	0.639845	0.576848	0.677271	0.741563	0.650813	0.540766	0.670526	0.640375	0.724111	0.695795	0.697894	0.678108	0.647816	0.70674	0.645598
Lrfn2	0.674722	0.809761	0.617285	0.665829	0.633465	0.588	0.756809	0.749289	0.76842	0.62447	0.742952	0.570823	0.453887	0.690869	0.562337	0.791028	0.848377	0.81594	0.711409
Stau1	0.668815	0.632171	0.65652	0.629643	0.584971	0.562505	0.910962	0.771186	0.574435	0.573394	0.635042	0.620841	0.634904	0.614929	0.599053	0.693766	0.657377	0.664998	0.846125
Grin2d	0.666068	0.681178	0.6597	0.598399	0.621009	0.616374	0.892724	0.711448	0.663782	0.569612	0.677635	0.612524	0.706953	0.702123	0.592505	0.72416	0.641708	0.702083	0.712438
Chrna7	0.660885	0.74703	0.592666	0.647062	0.617588	0.493821	0.805296	0.771252	0.709398	0.547847	0.650697	0.679061	0.631572	0.807871	0.598798	0.725965	0.699758	0.785777	0.590922
Ttyh1	0.66079	0.636128	0.680744	0.610307	0.603009	0.556161	0.570336	0.688665	0.664692	0.54838	0.68427	0.698022	0.677214	0.655893	0.73402	0.726061	0.693579	0.752906	0.563786
Exoc2	0.659463	0.635785	0.67062	0.602755	0.603771	0.622161	0.613613	0.710102	0.578029	0.547505	0.692239	0.617026	0.569679	0.657142	0.714431	0.70288	0.635748	0.720513	0.628176
Rps2	0.659081	0.670804	0.690922	0.606692	0.542502	0.654672	1.29366	0.693915	0.667264	0.761244	0.71319	0.655554	0.773046	0.595059	0.465516	0.672174	0.688158	0.5827	0.656933
Chrm1	0.658141	0.635663	0.64753	0.564093	0.584118	0.589822	0.764218	0.668832	0.625655	0.492264	0.696048	0.604071	0.682391	0.626984	0.720439	0.653249	0.635679	0.69216	0.657411
Drosha	0.657307	0.642737	0.673728	0.609926	0.569728	0.600713	0.753473	0.680829	0.627806	0.586679	0.684975	0.613953	0.720512	0.621878	0.643807	0.715798	0.68539	0.734538	0.665163
Phb2	0.656744	0.606603	0.680565	0.619533	0.632357	0.645308	0.634491	0.669908	0.591561	0.596021	0.615445	0.619531	0.646542	0.604404	0.725902	0.683683	0.693004	0.716623	0.622529
Stx6	0.655802	0.639313	0.623145	0.645157	0.621976	0.564039	0.598435	0.7257	0.609557	0.549882	0.664122	0.662394	0.563211	0.659105	0.690034	0.71752	0.70092	0.770342	0.633948
Sh3glb2	0.650308	0.605156	0.703186	0.591145	0.579673	0.63755	0.704506	0.654404	0.591508	0.567336	0.641733	0.618999	0.646788	0.616394	0.705446	0.667062	0.603238	0.646902	0.645447
Rps6ka5	0.649048	0.617872	0.505713	0.571936	0.611628	0.73651	0.878734	0.68182	0.545153	0.687726	0.582282	0.573552	0.576701	0.653255	0.672445	0.697474	0.685516	0.756017	0.661692
Slitrk3	0.647935	0.658866	0.692864	0.635576	0.622027	0.453148	0.45915	0.706066	0.612009	0.485177	0.731781	0.578025	0.645025	0.634603	0.703886	0.675008	0.64955	0.670279	0.618222
Terf2	0.646971	0.658237	0.649109	0.587501	0.590277	0.597555	0.718107	0.651695	0.567168	0.526414	0.705982	0.597669	0.690982	0.613429	0.655075	0.73626	0.703241	0.698688	0.651478
Chmp2b	0.646452	0.615455	0.677831	0.596291	0.533984	0.71348	0.824174	0.68112	0.554808	0.692016	0.647926	0.552059	0.639308	0.605352	0.641576	0.633008	0.592899	0.647233	0.609973
Vamp1	0.646156	0.549392	0.615513	0.569878	0.564583	0.482764	0.534937	0.754409	0.502286	0.552895	0.551983	0.608483	0.688926	0.61918	0.829132	0.68546	0.637338	0.742247	0.510603
Sirt2	0.645426	0.639745	0.66264	0.596076	0.612964	0.601496	0.668302	0.654761	0.591628	0.565184	0.667144	0.616346	0.623729	0.610495	0.66414	0.677148	0.675705	0.685579	0.670291
Plcxd3	0.642097	0.538763	0.758015	0.731437	0.564048	0.847745	0.558625	0.721623	0.296457	0.76485	0.77557	0.555563	0.30823	0.336487	0.632151	0.56723	0.542887	0.539943	0.70628
Grik4	0.640507	0.814155	0.521719	0.618724	0.648586	0.37279	0.432257	0.795053	0.805399	0.487137	0.645308	0.672633	0.486827	0.827033	0.530799	0.922801	0.935851	0.932449	0.627
Crkl	0.638732	0.631947	0.685855	0.643665	0.623622	0.625059	0.645569	0.702734	0.537457	0.615315	0.716432	0.63162	0.55754	0.624501	0.607694	0.650389	0.603276	0.622814	0.59191
C1qbp	0.637403	0.559281	0.695292	0.552664	0.560573	0.605498	0.606369	0.658664	0.549839	0.540054	0.59102	0.522807	0.692063	0.548595	0.743317	0.648593	0.640359	0.688812	0.607062
Kcnc4	0.636576	0.677619	0.683853	0.576453	0.562471	0.510331	0.682943	0.671534	0.748005	0.527517	0.729939	0.577831	0.788348	0.721819	0.605273	0.600234	0.569606	0.576664	0.569397
Hip1	0.636306	0.670183	0.552251	0.598252	0.581544	0.619784	0.825393	0.664609	0.597698	0.572158	0.651115	0.654809	0.632028	0.767246	0.589758	0.758396	0.712875	0.814557	0.590663
Git2	0.636277	0.684428	0.601668	0.611073	0.625389	0.524413	0.550444	0.712918	0.590022	0.553613	0.655482	0.617782	0.536947	0.637754	0.625991	0.760295	0.727591	0.774981	0.634637
Add3	0.63415	0.609574	0.625376	0.625339	0.586636	0.611059	0.764346	0.717726	0.656017	0.527536	0.640639	0.525497	0.55086	0.623392	0.596301	0.632942	0.618752	0.67898	0.65102
Plcg1	0.634107	0.631717	0.643666	0.652219	0.60975	0.536338	0.562081	0.708615	0.549295	0.543647	0.659865	0.620014	0.529482	0.635304	0.648173	0.697072	0.667514	0.710993	0.611499
Sh3gl3	0.631153	0.720604	0.569937	0.655833	0.617478	0.54897	0.562797	0.621079	0.633964	0.682132	0.669118	0.705261	0.513082	0.77943	0.618471	0.663425	0.770566	0.759331	0.612149
Sv2c	0.631098	0.676503	0.534411	0.586597	0.602851	0.552708	0.640548	0.612169	0.938633	0.478282	0.537637	0.570494	0.816407	0.829329	0.670214	0.602266	0.541069	0.664595	0.62346
Oprm1	0.629056	0.661123	0.680048	0.641932	0.549095	0.694181	0.901709	0.600059	0.546194	0.843862	0.824105	0.521256	0.440006	0.542256	0.493711	0.590618	0.573794	0.561799	0.73894
Nos1	0.628031	0.626205	0.691039	0.5905	0.591221	0.617444	1.35742	0.52419	0.483121	0.724526	0.659167	0.476244	0.557791	0.603086	0.556813	0.589286	0.556147	0.594775	0.721554
Rab1b	0.625467	0.553263	0.675131	0.59541	0.592626	0.612289	0.707979	0.623321	0.562457	0.520631	0.613745	0.584002	0.670229	0.618451	0.682003	0.635797	0.60049	0.626357	0.582341
Stat3	0.624936	0.640027	0.63054	0.577808	0.6015	0.543054	0.559983	0.709818	0.59067	0.484362	0.642665	0.667173	0.541903	0.621044	0.644462	0.718428	0.625976	0.686957	0.561972
Glra2	0.621685	0.68054	0.636515	0.638985	0.556498	0.756885	0.874853	0.565985	0.546869	0.713928	0.714685	0.593481	0.58912	0.565853	0.501206	0.654077	0.738197	0.643734	0.668943
Eif4ebp2	0.61814	0.655683	0.607202	0.617852	0.604208	0.560227	0.621947	0.658638	0.570337	0.542735	0.667263	0.674258	0.521966	0.654295	0.604136	0.672872	0.660699	0.694895	0.576568
Pak2	0.61765	0.632603	0.58521	0.5928	0.571173	0.59328	0.595397	0.656435	0.579061	0.565331	0.64026	0.613454	0.563766	0.64721	0.62725	0.695605	0.65204	0.677724	0.596461
Arhgef2	0.617173	0.617293	0.609651	0.525874	0.545021	0.530484	0.570277	0.649128	0.50412	0.500711	0.578576	0.621861	0.70115	0.581453	0.673078	0.748964	0.69327	0.772763	0.606002
Igsf9b	0.61402	0.707053	0.559167	0.628487	0.602963	0.541378	0.446737	0.658957	0.491175	0.618889	0.731747	0.664035	0.453309	0.619236	0.613536	0.673416	0.674702	0.707986	0.590494
Flrt3	0.611629	0.576197	0.633459	0.60926	0.612364	0.670722	0.53453	0.582379	0.456491	0.500841	0.572378	0.530137	0.698453	0.59924	0.660827	0.674162	0.6051	0.640274	0.677265
Git1	0.60944	0.6099	0.653239	0.564206	0.568836	0.574418	0.63337	0.64828	0.550437	0.506547	0.621025	0.559363	0.657849	0.582019	0.614811	0.636927	0.585441	0.638172	0.579142
Ppfia4	0.608083	0.57837	0.645576	0.611092	0.588981	0.559791	0.660421	0.669847	0.540561	0.573701	0.642522	0.598039	0.561738	0.604031	0.576133	0.652891	0.590199	0.658534	0.574481
Nectin1	0.606603	0.633183	0.621389	0.61523	0.5743	0.546267	0.534082	0.626335	0.630211	0.550685	0.67656	0.583949	0.527969	0.650913	0.598471	0.686492	0.629185	0.661436	0.580458
Stx1a	0.602573	0.630397	0.62686	0.619646	0.606096	0.575868	0.510905	0.6108	0.582067	0.523209	0.637768	0.593368	0.556725	0.622599	0.59424	0.631016	0.591209	0.592615	0.64489
Dicer1	0.60088	0.604965	0.589225	0.617831	0.5854	0.566168	0.594795	0.636126	0.55375	0.560608	0.632318	0.596785	0.556188	0.586924	0.596	0.606161	0.595833	0.652083	0.596288
Dpysl3	0.600866	0.652595	0.679861	0.598161	0.553852	0.638231	0.630145	0.638851	0.505385	0.684334	0.74234	0.529413	0.532302	0.486101	0.468993	0.628501	0.640284	0.547331	0.669284
Cdk5	0.599156	0.569761	0.636419	0.562204	0.568265	0.597524	0.709313	0.613687	0.56383	0.581056	0.569905	0.583639	0.603835	0.549371	0.585836	0.61747	0.559158	0.612012	0.635011
Fbxo45	0.592989	0.600584	0.650753	0.610505	0.592908	0.561951	0.547613	0.663956	0.566327	0.566653	0.620578	0.608062	0.530338	0.648179	0.553122	0.568602	0.55139	0.596629	0.536021
Rap2a	0.590363	0.603587	0.63445	0.536594	0.535014	0.591581	0.44647	0.618555	0.51688	0.549279	0.663357	0.574444	0.470467	0.599034	0.652452	0.55253	0.563928	0.562821	0.532503
Rab35	0.586508	0.578016	0.629558	0.549989	0.557515	0.573073	0.544974	0.609444	0.522222	0.538785	0.595198	0.564677	0.543552	0.557324	0.645166	0.546715	0.496484	0.585207	0.537748
Rplp2	0.583854	0.499278	0.597868	0.453893	0.473184	0.62383	0.364889	0.484019	0.375301	0.661725	0.516916	0.456386	0.521865	0.693556	0.852711	0.714541	0.717312	0.705487	0.470087
Slc17a7	0.583613	0.638831	0.648125	0.610446	0.539397	0.859717	0.324569	0.536139	0.619691	0.544535	0.65093	0.485087	0.654121	0.554002	0.585977	0.433609	0.454543	0.359574	0.609014
Pak6	0.581501	0.591805	0.572904	0.566039	0.552963	0.664118	0.484543	0.55975	0.442971	0.547435	0.64873	0.498619	0.449974	0.427231	0.610908	0.67794	0.632693	0.677868	0.652509
Clu	0.581008	0.540335	0.606303	0.442341	0.474036	0.478298	0.839295	0.56339	0.519307	0.503981	0.583442	0.476195	0.841496	0.593443	0.560123	0.655142	0.61986	0.661283	0.645545
Lin7c	0.580572	0.592502	0.590968	0.577568	0.575298	0.609866	0.637096	0.591647	0.54965	0.588384	0.624726	0.594034	0.518396	0.640289	0.529824	0.594568	0.585783	0.585832	0.58361
Dtnbp1	0.579616	0.551191	0.624382	0.650033	0.597717	0.673618	0.434026	0.589196	0.497895	0.620483	0.600858	0.606784	0.44145	0.568493	0.617636	0.493691	0.516117	0.556872	0.517708
Itgb1	0.578578	0.571334	0.60019	0.548206	0.563541	0.511405	0.48792	0.573471	0.565357	0.494882	0.661392	0.564835	0.555877	0.547254	0.620197	0.572547	0.584654	0.586488	0.578528
Cbln2	0.578018	0.645904	0.563214	0.552686	0.499291	0.46067	0.700253	0.573795	0.743543	0.564725	0.587847	0.582565	0.63574	0.714388	0.563146	0.626546	0.65557	0.628854	0.465633
Rap1b	0.576925	0.550602	0.636943	0.626421	0.574208	0.606181	0.561642	0.605723	0.53009	0.605929	0.63559	0.593147	0.452884	0.561315	0.543345	0.529945	0.545441	0.550218	0.564505
Hnrnpul1	0.576382	0.596693	0.58165	0.532256	0.513302	0.533489	0.608022	0.586943	0.520053	0.565445	0.627521	0.556928	0.567329	0.569672	0.566098	0.666683	0.627594	0.65262	0.565863
Slc6a8	0.575561	0.593379	0.591497	0.532189	0.53386	0.492866	0.549097	0.595698	0.474904	0.46215	0.593594	0.55105	0.470891	0.534708	0.69059	0.621163	0.613753	0.662435	0.445875
Cyth1	0.572789	0.565781	0.569274	0.580208	0.542656	0.523401	0.574082	0.624295	0.513326	0.55446	0.597561	0.54829	0.48941	0.57577	0.584822	0.590922	0.603055	0.636339	0.520407
Trim3	0.569956	0.582199	0.598186	0.534086	0.546017	0.559741	0.614357	0.585328	0.562679	0.493785	0.597905	0.57073	0.540586	0.591292	0.547397	0.576884	0.561158	0.584149	0.582206
Rac3	0.563544	0.596838	0.663387	0.576309	0.50631	0.673987	0.554455	0.543592	0.528913	0.584657	0.594579	0.480343	0.515275	0.493215	0.544007	0.46646	0.457703	0.467372	0.605955
Htr2a	0.563505	0.515045	0.560609	0.585541	0.585884	0.832756	0.530501	0.536794	0.447148	0.664858	0.549068	0.572515	0.49317	0.453939	0.575935	0.481453	0.458439	0.511417	0.583134
Cadps2	0.559667	0.498032	0.540628	0.520439	0.465195	0.714535	1.25814	0.560202	0.454743	0.740572	0.713762	0.441931	0.4718	0.484961	0.406429	0.476382	0.550489	0.445519	0.572
Ptprf	0.558191	0.564476	0.704582	0.537629	0.530519	0.571546	0.566243	0.520099	0.52637	0.504157	0.719052	0.489062	0.543933	0.497323	0.506005	0.495853	0.44212	0.483603	0.617618
Snx1	0.556078	0.551244	0.550677	0.5194	0.50976	0.515583	0.604481	0.581474	0.482167	0.521939	0.626132	0.533924	0.480431	0.523122	0.543325	0.590444	0.588372	0.591453	0.60013
Syt5	0.554746	0.556924	0.599066	0.465099	0.483582	0.478127	0.571353	0.537206	0.496506	0.437775	0.605302	0.460622	0.680032	0.501721	0.552517	0.624434	0.572464	0.554692	0.672995
Dvl3	0.550445	0.53533	0.554151	0.504888	0.531235	0.53414	0.572117	0.607667	0.537167	0.499846	0.548725	0.547961	0.482104	0.558846	0.546337	0.59912	0.55502	0.62693	0.504544
Phb	0.547922	0.517474	0.616964	0.527248	0.498068	0.514459	0.619309	0.583742	0.431479	0.501392	0.546798	0.545887	0.531196	0.491337	0.569215	0.541227	0.531057	0.539551	0.514347
Usp8	0.545756	0.536437	0.56681	0.553032	0.517029	0.541138	0.558167	0.573818	0.480073	0.532543	0.576217	0.51656	0.502667	0.528146	0.545365	0.551178	0.542029	0.580548	0.51432
Pcdh8	0.544082	0.525941	0.663328	0.555812	0.506181	0.589465	0.620648	0.469185	0.542111	0.485522	0.606181	0.513073	0.590781	0.52238	0.472519	0.547627	0.526147	0.530096	0.675204
Slc30a3	0.540827	0.555894	0.541653	0.463566	0.509531	0.371304	0.166035	0.558653	0.449708	0.357659	0.551648	0.612874	0.775557	0.506298	0.691471	0.573383	0.570823	0.616516	0.458928
Rab8b	0.536531	0.548195	0.562997	0.57396	0.526875	0.510222	0.521535	0.582141	0.477126	0.54591	0.579903	0.475606	0.382266	0.530605	0.509876	0.619035	0.571181	0.556752	0.523898
Snx6	0.535815	0.561444	0.543448	0.526784	0.515569	0.527922	0.530169	0.591812	0.458114	0.507954	0.587312	0.504369	0.425423	0.496982	0.498709	0.572718	0.58866	0.564208	0.547978
Cnih3	0.534309	0.49218	0.624328	0.589527	0.517472	0.559866	0.506355	0.568806	0.49956	0.423529	0.632604	0.471754	0.381633	0.538748	0.514565	0.528241	0.476601	0.510432	0.515585
Efnb3	0.533291	0.490238	0.724198	0.584683	0.515531	0.714465	0.512043	0.397875	0.301957	0.550219	0.750969	0.40653	0.479089	0.296145	0.441856	0.471722	0.466951	0.394118	0.844077
Egln1	0.532458	0.5503	0.538674	0.512941	0.502034	0.447077	0.489546	0.607036	0.503485	0.455469	0.554875	0.522876	0.438014	0.541606	0.544643	0.546201	0.554211	0.591489	0.482514
Cacng4	0.526571	0.530633	0.573463	0.505064	0.492886	0.50935	0.701545	0.528341	0.553443	0.453484	0.572961	0.426226	0.537971	0.509849	0.463787	0.602334	0.554213	0.515358	0.552712
Cplx3	0.524417	0.541965	0.410018	0.463999	0.480044	0.446079	0.525255	0.508122	0.770411	0.396449	0.367549	0.502643	0.79215	0.699684	0.597997	0.532864	0.470335	0.568792	0.506512
Dbn1	0.523124	0.516513	0.544548	0.528416	0.495966	0.529566	0.592906	0.515252	0.46532	0.53005	0.546636	0.477715	0.463852	0.521573	0.512454	0.523189	0.511414	0.562979	0.551327
Diaph1	0.517039	0.528091	0.526083	0.518353	0.484112	0.443182	0.473806	0.568521	0.480887	0.464647	0.567354	0.529255	0.441214	0.512742	0.504895	0.539376	0.533167	0.564653	0.51836
Rps21	0.515773	0.390048	0.511984	0.367346	0.374967	0.408045	1.02569	0.463335	0.358933	0.451792	0.484571	0.360734	0.662546	0.54089	0.579664	0.649524	0.647085	0.633364	0.526867
Lrfn1	0.512252	0.50447	0.558224	0.503633	0.498416	0.489155	0.550921	0.527639	0.476869	0.485989	0.563753	0.484608	0.471969	0.491208	0.480501	0.503221	0.491691	0.536089	0.534028
Grm3	0.510181	0.449426	0.603142	0.591857	0.525274	0.357382	0.186286	0.659161	0.411453	0.364351	0.631939	0.494076	0.340604	0.433294	0.47884	0.508339	0.538775	0.507895	0.56161
Eps8	0.509376	0.531778	0.548066	0.566348	0.521175	0.832793	1.04297	0.368977	0.415562	0.591493	0.570231	0.431738	0.361108	0.428358	0.418728	0.365117	0.357668	0.36837	0.594966
Cpt1c	0.507032	0.528052	0.503355	0.521059	0.484439	0.454726	0.650926	0.541587	0.517636	0.47261	0.518448	0.51934	0.4671	0.531424	0.423672	0.51267	0.533671	0.589103	0.560527
Yes1	0.506629	0.517302	0.484737	0.53006	0.493258	0.556413	0.460531	0.507141	0.370936	0.559169	0.609826	0.537355	0.385387	0.43892	0.474109	0.55654	0.540504	0.570793	0.554532
Eif3i	0.506222	0.498379	0.536774	0.477886	0.432785	0.500024	0.621807	0.565114	0.443263	0.5387	0.500798	0.505132	0.552275	0.472788	0.431895	0.548765	0.576744	0.527281	0.515841
Csnk2b	0.505939	0.453359	0.530519	0.447197	0.419682	0.467227	0.596622	0.533233	0.421079	0.476364	0.480592	0.452903	0.58307	0.507601	0.530868	0.558049	0.532103	0.536245	0.492518
Slc8a2	0.504161	0.540107	0.518607	0.44695	0.449278	0.405507	0.431352	0.514108	0.584619	0.341413	0.523237	0.438998	0.576084	0.59449	0.517296	0.574517	0.519495	0.532039	0.520339
Dbnl	0.502691	0.481636	0.534074	0.463206	0.474039	0.507999	0.524737	0.500885	0.443955	0.46812	0.512734	0.460395	0.483747	0.439206	0.509729	0.506544	0.504385	0.572845	0.540588
Kcnmb4	0.501861	0.531916	0.589037	0.499538	0.493209	0.329325	0.170699	0.585664	0.503267	0.288218	0.616006	0.525864	0.514432	0.572533	0.537296	0.489928	0.486696	0.479043	0.40315
Chrna4	0.501062	0.506826	0.529919	0.43314	0.469594	0.308336	0.391922	0.537386	0.651463	0.30955	0.520284	0.465171	0.65856	0.631576	0.524028	0.566016	0.514344	0.562306	0.433099
Snx4	0.499337	0.48762	0.50662	0.481264	0.476323	0.499059	0.543166	0.519265	0.443411	0.425317	0.524419	0.477486	0.494982	0.48711	0.471367	0.56929	0.547325	0.556359	0.524705
Snapin	0.497867	0.467166	0.544375	0.466227	0.458284	0.508868	0.47617	0.519911	0.406187	0.490921	0.510442	0.455779	0.445506	0.446268	0.51667	0.539214	0.510849	0.540639	0.485333
Rbmx	0.496435	0.499651	0.521931	0.494683	0.50056	0.470197	0.552277	0.492728	0.452208	0.516095	0.511984	0.494505	0.447243	0.543341	0.483837	0.503157	0.532866	0.515671	0.48219
Unc13b	0.495806	0.504974	0.533931	0.505117	0.441937	0.549643	0.520318	0.506641	0.380526	0.503036	0.566647	0.434065	0.40191	0.440288	0.463903	0.507244	0.521102	0.488561	0.537767
Lrrtm1	0.495366	0.501622	0.456179	0.446786	0.443457	0.452322	0.527982	0.495382	0.464041	0.471094	0.538109	0.4113	0.579204	0.535123	0.532262	0.495153	0.509599	0.527953	0.450963
Gabrd	0.494724	0.417788	0.441059	0.450539	0.453671	0.274924	0.430307	0.626492	0.498086	0.304675	0.374448	0.503522	0.469056	0.527319	0.640308	0.528553	0.489256	0.612378	0.375142
Cpne6	0.494223	0.432084	0.53319	0.465038	0.467339	0.539803	0.725738	0.490313	0.431709	0.420056	0.48766	0.397163	0.471191	0.436539	0.451087	0.50117	0.459308	0.496108	0.616305
Prkci	0.492651	0.491089	0.505459	0.47044	0.457293	0.482042	0.541587	0.571587	0.430557	0.470306	0.524745	0.461806	0.448	0.491053	0.446297	0.530713	0.526871	0.514874	0.45681
Lrrk2	0.491305	0.512302	0.451427	0.523168	0.495715	0.395466	0.496665	0.539534	0.460581	0.405566	0.513797	0.511339	0.418376	0.502412	0.489715	0.574553	0.564092	0.579672	0.455482
Efnb2	0.489393	0.486395	0.497745	0.521199	0.469251	0.849821	0.542838	0.439924	0.397873	0.701228	0.568159	0.414579	0.390758	0.48839	0.377598	0.427881	0.428911	0.416246	0.563325
Dagla	0.486819	0.481479	0.485646	0.429811	0.411191	0.359172	0.408076	0.561692	0.429968	0.319358	0.480558	0.435708	0.4174	0.476593	0.560999	0.565289	0.526699	0.590128	0.458795
Baiap2	0.485511	0.518164	0.479598	0.48146	0.423348	0.400538	0.355485	0.470552	0.483898	0.411895	0.543102	0.517414	0.385434	0.452943	0.579753	0.496152	0.504897	0.494728	0.461124
Eif3b	0.484902	0.494426	0.520028	0.443445	0.47001	0.420458	0.531538	0.528973	0.429626	0.428001	0.508638	0.505315	0.446824	0.459144	0.472468	0.509382	0.519903	0.504887	0.45808
Rab8a	0.482942	0.447351	0.512518	0.43856	0.43926	0.444444	0.482915	0.500875	0.445904	0.415085	0.497794	0.466499	0.527301	0.436369	0.519871	0.499525	0.457415	0.485651	0.463293
Cpsf2	0.481894	0.463379	0.506602	0.419489	0.434349	0.41995	0.49119	0.531968	0.423961	0.383193	0.474627	0.424544	0.534366	0.456531	0.520597	0.501909	0.449817	0.492382	0.448129
Vamp7	0.479785	0.463836	0.504108	0.483972	0.471305	0.535049	0.548023	0.52373	0.439646	0.554498	0.490653	0.499889	0.396012	0.533976	0.41901	0.488181	0.492774	0.503955	0.430314
Syt3	0.479406	0.412981	0.529553	0.457175	0.427919	0.418372	0.54423	0.543198	0.44106	0.362409	0.451105	0.398502	0.532673	0.471238	0.500347	0.472514	0.43662	0.487324	0.453744
Chrnb2	0.477662	0.461356	0.52413	0.447532	0.44362	0.460473	0.554235	0.521924	0.423143	0.426155	0.500161	0.439278	0.427716	0.460856	0.470629	0.494609	0.463726	0.496235	0.4339
Unc13c	0.477085	0.473352	0.597558	0.496832	0.531985	0.12377	0.105349	0.610194	0.539309	0.121967	0.525451	0.538013	0.477991	0.485974	0.517473	0.487515	0.514394	0.496687	0.433308
Src	0.471713	0.470327	0.480669	0.424175	0.424842	0.433429	0.516946	0.494304	0.417894	0.363524	0.505067	0.421336	0.470295	0.480481	0.479076	0.516412	0.449194	0.541086	0.476202
Calb2	0.47048	0.579597	0.454684	0.333026	0.354949	0.400203	0.440584	0.36504	0.403635	0.581019	0.480412	0.440992	0.760021	0.31905	0.50491	0.57008	0.638795	0.611574	0.515281
Arfgap3	0.469332	0.478817	0.474622	0.439979	0.442745	0.376437	0.538787	0.519477	0.413134	0.365241	0.510598	0.437829	0.429651	0.418891	0.439132	0.528814	0.499439	0.560792	0.505539
Slitrk1	0.46748	0.459762	0.470763	0.416594	0.388027	0.508669	0.684226	0.490669	0.423838	0.486959	0.526512	0.356506	0.472826	0.446481	0.415864	0.466316	0.503932	0.446504	0.463848
Nefl	0.465271	0.398936	0.453016	0.454097	0.452748	0.596026	0.302045	0.47006	0.230074	0.642227	0.393994	0.443128	0.428976	0.305511	0.585026	0.443916	0.399623	0.493412	0.423902
Gucy1a1	0.464504	0.394773	0.473176	0.394949	0.381934	0.653345	0.445372	0.439251	0.273323	0.64902	0.433978	0.414864	0.393382	0.298472	0.533706	0.455174	0.447851	0.445242	0.507929
Tspoap1	0.463691	0.456257	0.488828	0.502078	0.478415	0.424324	0.496462	0.490488	0.491041	0.41992	0.500253	0.465771	0.382233	0.523623	0.434016	0.447448	0.428644	0.475574	0.441613
Cd2ap	0.461075	0.461958	0.439986	0.48118	0.448583	0.455494	0.431951	0.514543	0.357576	0.434099	0.49677	0.48712	0.362653	0.473982	0.417363	0.566158	0.523904	0.568248	0.47876
Cacng8	0.460585	0.541638	0.435449	0.45773	0.459491	0.385665	0.442233	0.547552	0.442658	0.377901	0.512604	0.462362	0.301782	0.448305	0.371985	0.514038	0.519112	0.533414	0.541397
Agrn	0.459569	0.44563	0.505596	0.454747	0.452887	0.445544	0.510132	0.475651	0.439099	0.412189	0.490335	0.42875	0.429168	0.472055	0.449181	0.446485	0.43494	0.449788	0.436569
Actn1	0.459069	0.481821	0.488921	0.445194	0.434159	0.378003	0.496438	0.464183	0.439702	0.352611	0.530511	0.409319	0.426101	0.440141	0.443328	0.490475	0.468771	0.492116	0.497947
Ache	0.458225	0.445514	0.52692	0.368003	0.408199	0.31243	0.549751	0.510011	0.481521	0.344585	0.506623	0.43926	0.574581	0.514036	0.418491	0.482183	0.491564	0.457284	0.427595
Psen1	0.454608	0.480539	0.439041	0.433349	0.457039	0.44023	0.483632	0.508078	0.40909	0.401111	0.477386	0.435245	0.399747	0.457206	0.415929	0.530691	0.483719	0.52895	0.437035
Npy1r	0.451746	0.553323	0.393034	0.372277	0.360858	0.332731	0.464751	0.452185	0.496249	0.379625	0.514295	0.40653	0.50707	0.534611	0.471094	0.596232	0.625442	0.573579	0.350909
Numbl	0.450362	0.441247	0.473269	0.397988	0.384594	0.400493	0.495818	0.471632	0.457919	0.363104	0.471812	0.400213	0.447781	0.44249	0.467798	0.492593	0.465486	0.468997	0.437445
Ngef	0.448091	0.454881	0.437379	0.395341	0.404123	0.392403	0.384078	0.434238	0.493806	0.313441	0.46086	0.418709	0.520423	0.560486	0.502158	0.476693	0.499747	0.551961	0.387312
Gabra5	0.446003	0.472368	0.421459	0.390065	0.386357	0.452997	0.610903	0.524948	0.51316	0.435004	0.44331	0.376479	0.414545	0.481946	0.400636	0.393814	0.384991	0.419444	0.402239
Penk	0.444728	0.440945	0.463658	0.352258	0.372075	0.293577	0.44886	0.406534	0.467524	0.363499	0.479851	0.41761	0.571461	0.418639	0.485085	0.586184	0.592014	0.599318	0.427683
Slc6a7	0.443588	0.451522	0.485386	0.442958	0.427817	0.488549	0.446822	0.465564	0.368889	0.445406	0.515165	0.3601	0.392963	0.38347	0.399325	0.419879	0.421112	0.427922	0.478276
Gpc1	0.441983	0.45804	0.409327	0.398045	0.392997	0.384806	0.582934	0.52203	0.506374	0.348021	0.430866	0.422889	0.460484	0.519687	0.401249	0.506599	0.490245	0.521662	0.35141
Ncstn	0.441552	0.449511	0.452012	0.390626	0.408699	0.402182	0.444948	0.47565	0.387566	0.388045	0.471629	0.397183	0.45444	0.416613	0.432572	0.489441	0.474467	0.508478	0.436505
Wls	0.44076	0.422621	0.466627	0.434627	0.391343	0.705778	0.674075	0.408695	0.244799	0.508774	0.462332	0.338893	0.339771	0.267884	0.387024	0.435609	0.43414	0.38382	0.537167
Hnrnpf	0.439052	0.425352	0.439145	0.408223	0.39396	0.45092	0.52353	0.482681	0.382444	0.448675	0.440519	0.426596	0.390248	0.425216	0.430481	0.447625	0.463416	0.454213	0.409045
Rps6kc1	0.438756	0.436461	0.432907	0.454824	0.405334	0.376926	0.365811	0.482444	0.418478	0.383682	0.491645	0.410979	0.346585	0.428943	0.451095	0.428988	0.448163	0.500552	0.438987
Abl1	0.436126	0.466316	0.406731	0.442333	0.428952	0.398712	0.441939	0.516504	0.403545	0.405574	0.443777	0.451306	0.314129	0.42994	0.385423	0.490762	0.496559	0.52241	0.44235
Vps45	0.435469	0.438357	0.426043	0.40241	0.384115	0.435585	0.565019	0.44309	0.423824	0.366119	0.422025	0.388474	0.442685	0.452288	0.437171	0.459289	0.43614	0.498439	0.425719
Stxbp4	0.434874	0.452311	0.428505	0.432767	0.425135	0.373683	0.366581	0.519109	0.388936	0.349738	0.464931	0.393499	0.345573	0.448987	0.412385	0.461389	0.471257	0.507923	0.432677
Ranbp6	0.433847	0.411606	0.473959	0.418997	0.396652	0.505605	0.556481	0.472674	0.362136	0.499679	0.46784	0.390212	0.400623	0.395326	0.389887	0.428575	0.41319	0.404926	0.377973
Cntn2	0.432941	0.425349	0.462213	0.41951	0.388465	0.315317	0.324709	0.55281	0.412308	0.358633	0.43331	0.426997	0.380666	0.497113	0.456398	0.449368	0.391889	0.454144	0.329239
Dock1	0.432151	0.405042	0.490188	0.408309	0.447175	0.43481	0.463482	0.403689	0.347209	0.421348	0.426087	0.446375	0.433534	0.324039	0.431223	0.524717	0.5233	0.469748	0.459583
Ppa2	0.426019	0.398706	0.420792	0.408236	0.364813	0.38441	0.446176	0.507366	0.40036	0.378164	0.395654	0.401318	0.425137	0.40585	0.415903	0.476573	0.453038	0.4801	0.413131
Shank3	0.424385	0.471771	0.400121	0.417213	0.415635	0.362969	0.332646	0.465626	0.419377	0.339128	0.490926	0.396167	0.33373	0.476818	0.394813	0.456545	0.455713	0.520873	0.459924
Eef2k	0.424066	0.448549	0.426062	0.410101	0.408155	0.317028	0.369653	0.533444	0.443959	0.345715	0.431607	0.411293	0.358411	0.472255	0.360858	0.504001	0.477356	0.53854	0.41485
Bloc1s6	0.423441	0.40497	0.470138	0.375738	0.386988	0.412114	0.435832	0.440276	0.388593	0.397532	0.42629	0.347396	0.405462	0.40105	0.441169	0.456053	0.441427	0.479584	0.387648
Ephb2	0.416871	0.452119	0.365086	0.408031	0.356191	0.268283	0.404778	0.507876	0.489236	0.271984	0.395324	0.413362	0.42698	0.569878	0.402858	0.541307	0.52662	0.573438	0.331022
Gipc1	0.416684	0.372307	0.479049	0.392995	0.382479	0.411651	0.398318	0.435955	0.356405	0.398506	0.402194	0.393668	0.384321	0.402813	0.440671	0.405733	0.406815	0.437837	0.409821
Sema3a	0.416409	0.391497	0.610737	0.594369	0.44466	0.262732	0.0897452	0.466841	0.268719	0.146952	0.560682	0.435403	0.281255	0.422829	0.431258	0.34724	0.380706	0.348434	0.435953
Grip2	0.414827	0.427197	0.425396	0.437014	0.416863	0.289727	0.369534	0.499405	0.427284	0.286858	0.419535	0.451109	0.336714	0.429983	0.412139	0.45856	0.416479	0.470932	0.365588
Synj2	0.407771	0.394419	0.412384	0.424157	0.347806	0.307775	0.34189	0.518219	0.469774	0.256707	0.328553	0.413206	0.299553	0.438829	0.479993	0.415146	0.394166	0.430564	0.297213
Axin1	0.405195	0.41755	0.393529	0.419295	0.400492	0.378265	0.382328	0.446558	0.366924	0.360584	0.441492	0.410462	0.321327	0.371762	0.374868	0.467095	0.457462	0.477212	0.421199
Flot1	0.404438	0.408396	0.438127	0.371948	0.371605	0.38103	0.439837	0.409502	0.427938	0.370807	0.414024	0.372426	0.421841	0.377482	0.375792	0.424234	0.411257	0.425225	0.447729
Taok2	0.398895	0.394838	0.386075	0.326434	0.332097	0.323447	0.450019	0.433898	0.335352	0.312855	0.414027	0.328661	0.44036	0.375339	0.419319	0.468107	0.419566	0.448361	0.417115
Adgrl2	0.398773	0.476779	0.615264	0.482092	0.279764	0.647677	0.161329	0.417273	0.308772	0.583294	0.609621	0.228843	0.312543	0.286536	0.235402	0.249048	0.212765	0.196305	0.488255
Ppfia1	0.396049	0.414261	0.390997	0.397401	0.375207	0.402674	0.450491	0.449809	0.334131	0.407404	0.416911	0.417757	0.308157	0.373153	0.33348	0.459153	0.422971	0.441147	0.414816
Prr7	0.39356	0.388631	0.452192	0.399703	0.364924	0.377984	0.336466	0.389863	0.378777	0.306078	0.38815	0.425322	0.299928	0.400351	0.442527	0.296706	0.360624	0.339634	0.420142
Htr3a	0.392481	0.407993	0.376626	0.314972	0.331302	0.347744	0.844454	0.367564	0.462089	0.40388	0.410117	0.362678	0.427394	0.442015	0.338944	0.441924	0.412243	0.404471	0.343177
Rnf19a	0.385015	0.373593	0.38798	0.388023	0.39477	0.346191	0.358206	0.424685	0.349915	0.333349	0.445309	0.382547	0.307647	0.397197	0.370229	0.409743	0.410657	0.413416	0.372263
Begain	0.384769	0.379832	0.396764	0.358195	0.346029	0.325381	0.365208	0.409233	0.403927	0.295553	0.390054	0.383208	0.42385	0.412147	0.404523	0.43416	0.43409	0.411564	0.334635
Stx3	0.38263	0.448095	0.37976	0.383917	0.385628	0.303341	0.358332	0.420475	0.37771	0.366295	0.429451	0.407539	0.269992	0.411804	0.35727	0.404935	0.399569	0.470542	0.345295
Eef1d	0.382563	0.379998	0.39559	0.370857	0.35226	0.373162	0.456983	0.404247	0.338539	0.382375	0.370981	0.364836	0.378872	0.404499	0.367636	0.404528	0.398216	0.405649	0.368278
Dvl1	0.381581	0.369153	0.409109	0.381379	0.36521	0.364317	0.429708	0.396352	0.37183	0.341511	0.402256	0.374265	0.363352	0.391613	0.383813	0.357839	0.35725	0.388307	0.343388
Synpo	0.379922	0.370696	0.411096	0.36928	0.348934	0.313498	0.211271	0.374907	0.382425	0.25195	0.411433	0.367315	0.367442	0.394007	0.45129	0.396169	0.357206	0.386988	0.386019
Aph1a	0.37919	0.357579	0.375342	0.365163	0.345049	0.338763	0.366652	0.412368	0.335581	0.31211	0.387465	0.359976	0.346913	0.364781	0.419306	0.386913	0.37341	0.410607	0.354817
Sv2b	0.377012	0.387228	0.376038	0.338655	0.314143	0.511263	0.135878	0.392822	0.34223	0.454861	0.46257	0.283287	0.317002	0.357862	0.414582	0.292639	0.28034	0.252537	0.387727
Sh3gl1	0.372698	0.365636	0.371161	0.376786	0.367971	0.317636	0.317112	0.39115	0.385005	0.313025	0.366626	0.385152	0.312189	0.360811	0.397622	0.421137	0.433439	0.427168	0.362128
Arf6	0.367155	0.356362	0.370668	0.341954	0.313067	0.382755	0.455875	0.380527	0.273934	0.366015	0.338689	0.336518	0.362238	0.329338	0.392234	0.326538	0.320451	0.359895	0.388965
Fbxo2	0.364198	0.318453	0.387155	0.359929	0.359369	0.321908	0.261919	0.412211	0.341121	0.287441	0.3229	0.356766	0.402456	0.369369	0.408428	0.404578	0.359896	0.418027	0.299315
Porcn	0.361977	0.353204	0.364978	0.346559	0.341689	0.296822	0.394618	0.386806	0.368852	0.298712	0.346651	0.341169	0.375398	0.373719	0.354857	0.388549	0.372566	0.4036	0.39116
Nectin3	0.361691	0.414522	0.313452	0.35778	0.318094	0.283992	0.298651	0.415675	0.414136	0.273435	0.347001	0.418803	0.330031	0.459875	0.371162	0.423212	0.426656	0.447164	0.292593
Agap2	0.361687	0.365497	0.354593	0.329477	0.32447	0.350223	0.339402	0.392863	0.307408	0.297758	0.389439	0.358233	0.309183	0.3394	0.338865	0.428301	0.427425	0.43522	0.417479
Filip1	0.361109	0.396539	0.333432	0.337322	0.349789	0.256834	0.196563	0.351337	0.226346	0.289099	0.403978	0.39167	0.324453	0.267595	0.436212	0.47013	0.470356	0.507065	0.370099
Rab5a	0.359788	0.361142	0.348122	0.3407	0.31558	0.32464	0.336504	0.385837	0.318778	0.31691	0.370796	0.308172	0.248209	0.359302	0.378062	0.455456	0.453852	0.444735	0.366933
Eif6	0.358896	0.329017	0.39569	0.305696	0.294646	0.330238	0.352836	0.387759	0.319064	0.318948	0.321904	0.330862	0.414957	0.308678	0.390913	0.390319	0.375358	0.385169	0.34507
Plekhg5	0.357177	0.357663	0.330735	0.337073	0.353036	0.306892	0.366481	0.368504	0.345051	0.255053	0.355617	0.373293	0.336829	0.358779	0.364859	0.442684	0.415525	0.450756	0.374026
Cacnb1	0.35698	0.375227	0.390118	0.355012	0.3346	0.327025	0.344977	0.364486	0.359313	0.284513	0.390307	0.345701	0.33484	0.392174	0.359791	0.374105	0.343952	0.368647	0.325942
Cdh6	0.356275	0.371506	0.278261	0.324327	0.374691	0.134849	0.172785	0.470842	0.425642	0.170368	0.342789	0.421332	0.286338	0.479931	0.413771	0.553676	0.501707	0.519975	0.209996
Zdhhc5	0.35613	0.370724	0.359474	0.324618	0.349903	0.30309	0.336667	0.393988	0.307127	0.289892	0.386685	0.368305	0.305757	0.329247	0.375839	0.390954	0.349641	0.415801	0.306515
Ptn	0.354974	0.295184	0.443025	0.468886	0.395455	0.406557	0.184668	0.367855	0.284517	0.264172	0.380437	0.328141	0.233947	0.466997	0.352262	0.286119	0.293181	0.275384	0.404914
Wnt5a	0.352115	0.375559	0.327601	0.278665	0.274947	0.387312	0.762062	0.371781	0.386997	0.453468	0.345306	0.316214	0.399191	0.358923	0.263572	0.381573	0.387549	0.358235	0.283627
Vps11	0.351495	0.336307	0.373412	0.302529	0.335335	0.301618	0.371788	0.388585	0.321525	0.304284	0.353403	0.347926	0.341348	0.341077	0.338559	0.393209	0.373999	0.412407	0.357883
Nefh	0.350888	0.297548	0.3702	0.338384	0.323717	0.304089	0.267896	0.429087	0.223364	0.300699	0.306435	0.326922	0.305069	0.259979	0.450526	0.317842	0.305799	0.355326	0.271276
Ppp2r1b	0.344827	0.459092	0.369817	0.275272	0.268969	0.267984	0.285253	0.317248	0.236397	0.264827	0.491139	0.300107	0.242926	0.272939	0.378208	0.502135	0.54897	0.485734	0.266986
Oprd1	0.342269	0.362508	0.377148	0.399889	0.370092	0.261664	0.0788632	0.410518	0.186114	0.298152	0.418832	0.358639	0.180145	0.20762	0.358979	0.343772	0.339891	0.354637	0.392386
Tubb2b	0.339342	0.320391	0.400272	0.287251	0.288663	0.371674	0.509671	0.318819	0.24801	0.354765	0.413725	0.212491	0.324965	0.20986	0.291193	0.319619	0.317456	0.291982	0.463466
Cacng5	0.33891	0.369889	0.343795	0.303762	0.351181	0.207121	0.140779	0.352071	0.407084	0.200683	0.374075	0.36879	0.418119	0.389067	0.351905	0.421496	0.4208	0.42904	0.322118
Snx14	0.338118	0.342086	0.341035	0.305524	0.287505	0.312513	0.33608	0.365417	0.295061	0.301696	0.388162	0.30003	0.305014	0.314978	0.335803	0.373637	0.370696	0.3905	0.334776
Eif3d	0.336112	0.311953	0.347376	0.301462	0.305862	0.286995	0.394996	0.364139	0.289877	0.29541	0.308435	0.298389	0.336302	0.349467	0.353342	0.371442	0.351412	0.382035	0.326398
Lamc1	0.33568	0.349843	0.300956	0.34488	0.326935	0.257979	0.284593	0.37833	0.341924	0.251802	0.32576	0.357943	0.241759	0.387237	0.350636	0.415794	0.405633	0.439388	0.31386
Lyn	0.331902	0.358113	0.29841	0.342557	0.363992	0.301038	0.350452	0.430084	0.240745	0.360504	0.309389	0.384476	0.168925	0.331316	0.188335	0.481	0.497014	0.443849	0.474066
Snx9	0.330233	0.382542	0.306658	0.312642	0.310344	0.27009	0.267125	0.364429	0.294592	0.241589	0.346608	0.340269	0.202264	0.299901	0.372527	0.381463	0.386856	0.383489	0.302256
Myo6	0.330134	0.304575	0.298528	0.337431	0.335204	0.366499	0.2738	0.370221	0.233755	0.369549	0.349896	0.315571	0.248833	0.311466	0.315656	0.419146	0.403579	0.413897	0.321005
Jak2	0.328926	0.33187	0.356891	0.335163	0.320824	0.30575	0.294546	0.338819	0.2839	0.314351	0.402325	0.323704	0.293726	0.34252	0.30658	0.326035	0.35087	0.313229	0.341218
Sema4f	0.325988	0.346256	0.364402	0.294936	0.275589	0.264847	0.323495	0.309596	0.294175	0.256921	0.391989	0.249368	0.272083	0.313811	0.368615	0.375673	0.376553	0.367948	0.287003
Rpl9	0.323039	0.302389	0.303289	0.288061	0.297347	0.318084	0.26921	0.314761	0.257802	0.310175	0.30187	0.297966	0.322866	0.356919	0.397259	0.355264	0.354243	0.373769	0.283651
Nrp2	0.320249	0.340062	0.305521	0.192886	0.178209	0.740076	1.31444	0.181653	0.147212	0.704653	0.380648	0.159289	0.25559	0.126571	0.182949	0.247057	0.239905	0.200658	0.322554
Nptx1	0.319591	0.335429	0.383355	0.330015	0.241718	0.173842	0.288009	0.426036	0.272288	0.2315	0.400655	0.223827	0.224829	0.342989	0.346328	0.254706	0.235274	0.222012	0.241596
Abhd17c	0.318015	0.306767	0.338683	0.346958	0.307926	0.348504	0.377485	0.346314	0.296728	0.336241	0.32628	0.295382	0.285462	0.308327	0.271682	0.337495	0.293922	0.320077	0.316326
Atp2b4	0.316215	0.316087	0.368398	0.3286	0.260592	0.365268	0.16043	0.25649	0.251123	0.287169	0.435767	0.233374	0.304607	0.267284	0.341604	0.241991	0.268835	0.223678	0.437476
Kif17	0.312909	0.354129	0.343686	0.322958	0.32278	0.266555	0.212472	0.326693	0.266299	0.234692	0.356532	0.299575	0.212218	0.280007	0.298402	0.388706	0.364041	0.374984	0.353956
Drp2	0.312591	0.298663	0.333569	0.324431	0.304744	0.280905	0.290868	0.370102	0.260741	0.249843	0.33972	0.297762	0.204037	0.270538	0.313869	0.302745	0.271803	0.309949	0.321353
Slc6a11	0.309572	0.336367	0.327642	0.298901	0.280496	0.334424	0.448826	0.295276	0.290203	0.33659	0.349649	0.246003	0.303913	0.30172	0.24465	0.280235	0.304079	0.297999	0.379092
Snap23	0.304565	0.325762	0.302701	0.341995	0.317052	0.283165	0.305207	0.358252	0.321791	0.296126	0.347256	0.322177	0.213362	0.318953	0.22601	0.307347	0.328184	0.302403	0.340516
Ntng1	0.302705	0.217411	0.285784	0.296646	0.247766	0.503509	0.572815	0.284284	0.175351	0.465068	0.266167	0.2234	0.240593	0.23311	0.310306	0.241608	0.228976	0.221897	0.314486
Parn	0.300858	0.31619	0.294452	0.307072	0.288478	0.277652	0.302102	0.317026	0.308377	0.285175	0.306103	0.286776	0.277251	0.322649	0.263632	0.358568	0.36244	0.381715	0.320822
Rgs9	0.300493	0.346174	0.349228	0.311543	0.293086	0.240867	0.165727	0.31168	0.272442	0.262133	0.479241	0.311728	0.265158	0.280251	0.250065	0.299768	0.321412	0.270873	0.312555
Lrfn4	0.29992	0.280996	0.291181	0.244765	0.271163	0.253718	0.396574	0.310578	0.269448	0.243168	0.291332	0.284061	0.332587	0.288577	0.307118	0.3572	0.330871	0.35139	0.309988
Slc6a9	0.298162	0.283018	0.328904	0.252472	0.260436	0.285549	0.370526	0.316664	0.249316	0.265751	0.296476	0.283988	0.341169	0.253064	0.286283	0.319216	0.293084	0.318186	0.309407
Adora1	0.29816	0.242807	0.375123	0.356368	0.284287	0.121532	0.105555	0.416563	0.24164	0.178428	0.32191	0.272611	0.203638	0.313463	0.360649	0.2653	0.256914	0.273463	0.209242
Akap12	0.298004	0.321111	0.284984	0.277178	0.282324	0.298949	0.348617	0.356953	0.286088	0.289468	0.305917	0.26531	0.285893	0.318334	0.233435	0.357429	0.338713	0.326783	0.294056
Npy2r	0.296697	0.366577	0.281217	0.275653	0.310321	0.284111	0.270573	0.281929	0.269616	0.368796	0.33176	0.271883	0.342609	0.283976	0.233406	0.370868	0.413159	0.352671	0.333958
Eif2s1	0.295894	0.276983	0.296878	0.235021	0.242402	0.25044	0.299155	0.314822	0.253371	0.261131	0.320934	0.247406	0.312776	0.255444	0.333614	0.320294	0.288709	0.340508	0.282102
Ptk2b	0.291108	0.251946	0.304463	0.276843	0.270299	0.287417	0.333987	0.260742	0.328291	0.322329	0.322383	0.241834	0.2579	0.343741	0.309126	0.258456	0.23717	0.250983	0.314262
Lzts1	0.289489	0.296017	0.289126	0.313327	0.293551	0.284528	0.27813	0.332401	0.343028	0.260966	0.287827	0.279526	0.198011	0.382126	0.257622	0.253233	0.240218	0.273028	0.301233
Cyth2	0.289258	0.269604	0.292655	0.262511	0.277403	0.263379	0.307405	0.304832	0.279044	0.255083	0.275798	0.279288	0.271737	0.27906	0.303142	0.323608	0.291648	0.328626	0.28837
Stk38l	0.288731	0.277694	0.311301	0.317826	0.286699	0.286209	0.27883	0.327765	0.317811	0.269037	0.306505	0.302951	0.235	0.282523	0.26877	0.279409	0.262896	0.302861	0.241419
Slitrk2	0.287925	0.291733	0.235102	0.247372	0.242586	0.208432	0.204465	0.309597	0.278388	0.262123	0.27634	0.301219	0.343095	0.339501	0.339613	0.38589	0.371273	0.416812	0.212205
Arrb2	0.28701	0.291525	0.309502	0.289192	0.278538	0.254015	0.322631	0.269736	0.279292	0.279552	0.288166	0.276061	0.310541	0.266421	0.283088	0.25993	0.288003	0.283112	0.325196
Dgkq	0.283445	0.290881	0.300706	0.279125	0.26406	0.26789	0.316429	0.308251	0.235534	0.27568	0.305784	0.26192	0.269298	0.282638	0.273127	0.268634	0.263828	0.2924	0.26331
Vps18	0.278777	0.262228	0.297711	0.23904	0.254721	0.23162	0.292051	0.297355	0.228049	0.203641	0.28155	0.236077	0.28931	0.261524	0.30971	0.281447	0.275647	0.309212	0.274812
Psd2	0.278309	0.277222	0.300352	0.275548	0.262602	0.280991	0.298492	0.289179	0.259568	0.277117	0.316708	0.241926	0.254836	0.290036	0.254576	0.273655	0.243996	0.277222	0.288868
Chrm2	0.274972	0.23477	0.279271	0.365052	0.243664	0.220531	0.171111	0.331531	0.174533	0.40028	0.401913	0.278653	0.221854	0.340286	0.242813	0.224114	0.205332	0.213638	0.261976
Rab33b	0.273138	0.265201	0.288261	0.290839	0.242119	0.305017	0.281176	0.299725	0.216698	0.275641	0.296976	0.27204	0.215973	0.285152	0.249117	0.2991	0.276766	0.291181	0.264539
Pdyn	0.272972	0.242329	0.263919	0.26347	0.394252	0.0325987	0.00992674	0.267958	0.23667	0.0116623	0.250773	0.401017	0.342651	0.290843	0.418773	0.309215	0.314163	0.371447	0.231851
Adrb1	0.272248	0.254595	0.260262	0.283809	0.283622	0.26403	0.280398	0.266643	0.235188	0.220886	0.290695	0.268803	0.210547	0.332017	0.306335	0.240727	0.251504	0.272651	0.263762
Kptn	0.269512	0.313578	0.256552	0.257549	0.267306	0.235294	0.232907	0.304255	0.220738	0.248547	0.283007	0.263812	0.193185	0.255342	0.243752	0.343546	0.325108	0.353059	0.28927
Ptpn23	0.26825	0.278003	0.264672	0.235228	0.258196	0.248466	0.304746	0.280117	0.231269	0.246705	0.268239	0.27603	0.252502	0.256241	0.270077	0.303028	0.274649	0.279905	0.274036
Tbc1d24	0.266894	0.28523	0.266003	0.267913	0.269114	0.242972	0.25762	0.301633	0.212409	0.225249	0.283731	0.277856	0.179159	0.269594	0.239484	0.279946	0.284763	0.318797	0.306954
Tsc2	0.266418	0.262962	0.27708	0.240887	0.238656	0.26231	0.36368	0.276871	0.24919	0.239199	0.262925	0.267439	0.28267	0.274693	0.249984	0.280161	0.256006	0.276243	0.265266
Hip1r	0.265931	0.255602	0.274275	0.245357	0.252475	0.25463	0.279571	0.279947	0.260634	0.235077	0.260067	0.270811	0.261188	0.274978	0.273031	0.28291	0.277802	0.304805	0.237604
Akap1	0.264771	0.257276	0.280454	0.254544	0.236562	0.236798	0.280735	0.293374	0.237846	0.216234	0.273051	0.258707	0.252218	0.27371	0.248138	0.280306	0.313914	0.316935	0.266372
Syt6	0.26187	0.252084	0.227183	0.222004	0.232255	0.363448	0.464024	0.275899	0.215963	0.258974	0.327029	0.25579	0.197109	0.27786	0.214427	0.301119	0.286517	0.277778	0.215549
Psen2	0.259495	0.260996	0.278588	0.2122	0.223652	0.238687	0.272736	0.256881	0.210286	0.218733	0.311391	0.213682	0.29578	0.234435	0.257765	0.273864	0.269421	0.274213	0.283901
Cald1	0.258412	0.298675	0.229012	0.249874	0.277004	0.23321	0.27125	0.245015	0.334824	0.200204	0.24395	0.255621	0.267752	0.275617	0.243574	0.327878	0.312216	0.299149	0.273424
Kcnj11	0.256354	0.234144	0.265438	0.233257	0.245116	0.222647	0.235127	0.295976	0.213106	0.191173	0.241012	0.245985	0.305523	0.274472	0.279304	0.263268	0.240916	0.278999	0.212176
Gsg1l	0.255848	0.220331	0.294908	0.263352	0.224347	0.268095	0.226586	0.290442	0.284618	0.215918	0.265002	0.172363	0.170958	0.241088	0.255474	0.236722	0.196134	0.222534	0.289467
Htr7	0.255263	0.220565	0.251896	0.266637	0.234243	0.458559	0.641953	0.18952	0.157831	0.385799	0.293101	0.19241	0.153822	0.204739	0.182729	0.215145	0.218868	0.218414	0.316058
Vhl	0.24715	0.227116	0.265023	0.218368	0.235767	0.224361	0.2524	0.272246	0.211156	0.224551	0.242334	0.213622	0.216637	0.236233	0.265614	0.27303	0.254854	0.258071	0.228915
Syngap1	0.241404	0.250133	0.223504	0.17091	0.17281	0.28499	0.336185	0.21743	0.177254	0.225153	0.269825	0.188793	0.229392	0.180543	0.269286	0.243041	0.236149	0.262465	0.272734
Arhgap22	0.238489	0.284005	0.201985	0.199107	0.203426	0.135641	0.216766	0.345004	0.297969	0.157669	0.198885	0.254156	0.205896	0.316392	0.218178	0.316971	0.300149	0.340013	0.158071
Sema4b	0.234806	0.27947	0.232493	0.199206	0.221434	0.205629	0.220307	0.230982	0.181378	0.188876	0.289932	0.197393	0.156929	0.186628	0.234884	0.302224	0.302126	0.311842	0.257776
Dlg5	0.234172	0.242445	0.245052	0.248628	0.225651	0.240059	0.2581	0.251896	0.192708	0.239125	0.266096	0.218919	0.167684	0.231204	0.203799	0.219511	0.251253	0.263803	0.246322
Vps16	0.232266	0.221333	0.241887	0.219067	0.233918	0.211153	0.255159	0.240082	0.221155	0.219251	0.245556	0.244578	0.223711	0.235294	0.209076	0.245859	0.235215	0.266347	0.260069
Tufm	0.231474	0.198425	0.23695	0.19276	0.200801	0.187241	0.29786	0.252724	0.179742	0.189244	0.203875	0.189952	0.268455	0.200951	0.252893	0.270282	0.228784	0.267352	0.240402
Ephb1	0.229569	0.239701	0.205546	0.198686	0.200193	0.0991961	0.0569004	0.335938	0.295798	0.121151	0.22932	0.236467	0.129488	0.27196	0.264804	0.282938	0.27743	0.30834	0.158671
Kcna4	0.225378	0.250972	0.204861	0.206415	0.221039	0.239759	0.198922	0.211933	0.230071	0.201921	0.247678	0.243348	0.222354	0.261599	0.22395	0.266912	0.245043	0.267563	0.215978
Syt2	0.223486	0.132103	0.150899	0.222321	0.21766	0.117683	0.040592	0.3399	0.0734836	0.2069	0.101958	0.229268	0.129707	0.125163	0.401474	0.276336	0.249809	0.339957	0.0870988
Ybx3	0.218454	0.22334	0.214624	0.207971	0.201297	0.170957	0.197267	0.259811	0.21008	0.201509	0.222687	0.227437	0.191975	0.223177	0.219283	0.231249	0.230138	0.254511	0.189783
Wnt7a	0.214512	0.223539	0.256972	0.199812	0.196423	0.299171	0.341185	0.194075	0.200035	0.269815	0.242583	0.150096	0.21177	0.169061	0.13588	0.21763	0.236303	0.183755	0.27754
Glra3	0.210362	0.202855	0.311564	0.298783	0.202807	0.288922	0.0799851	0.188551	0.132025	0.203723	0.395434	0.149799	0.143056	0.160414	0.133964	0.133213	0.165038	0.134228	0.300377
Aldoc	0.209184	0.184085	0.192522	0.139436	0.1477	0.143002	0.254013	0.223905	0.195035	0.171728	0.179634	0.188787	0.286525	0.222886	0.265421	0.23871	0.239403	0.283135	0.151185
Eif4ebp1	0.206936	0.20045	0.196672	0.125481	0.176881	0.221683	0.341622	0.165352	0.209845	0.199825	0.176003	0.216338	0.291174	0.165962	0.237075	0.236903	0.242429	0.256157	0.179175
Cnn3	0.204564	0.197	0.215936	0.194944	0.186412	0.155801	0.201971	0.244401	0.218637	0.151958	0.197188	0.177921	0.221956	0.231331	0.186468	0.238641	0.226834	0.241389	0.199356
Ehd1	0.2034	0.205249	0.229136	0.179214	0.180506	0.207327	0.246588	0.209187	0.170629	0.182418	0.222236	0.190416	0.183642	0.18215	0.198327	0.181864	0.187278	0.205488	0.209946
Nrp1	0.202662	0.250719	0.153662	0.166685	0.158256	0.174362	0.4634	0.210381	0.186146	0.349668	0.236344	0.157218	0.170711	0.177831	0.157387	0.211836	0.239974	0.19984	0.170008
Vcan	0.202349	0.190419	0.170475	0.16974	0.167942	0.252399	0.812721	0.163196	0.184371	0.244378	0.163452	0.153235	0.260515	0.231334	0.156872	0.131375	0.136785	0.156115	0.161591
Vac14	0.202342	0.198815	0.200542	0.183218	0.181625	0.174869	0.246254	0.228852	0.185567	0.156299	0.195515	0.195633	0.194461	0.195354	0.199064	0.220475	0.23082	0.233956	0.198269
Uba52	0.198542	0.185995	0.167164	0.146579	0.11666	0.280051	0.467759	0.197389	0.179538	0.269164	0.202293	0.141803	0.275379	0.138119	0.146668	0.273633	0.223639	0.235633	0.176592
Doc2b	0.198333	0.198175	0.254	0.212336	0.216625	0.171494	0.180674	0.190058	0.175734	0.142062	0.270431	0.17925	0.152844	0.17901	0.181743	0.177212	0.177016	0.162071	0.230395
Myo5b	0.197336	0.168569	0.202758	0.198614	0.15427	0.328677	0.222934	0.208759	0.0532476	0.217812	0.203031	0.140873	0.0763466	0.069479	0.213822	0.212688	0.196426	0.201356	0.23139
Grm4	0.197308	0.206784	0.210106	0.177338	0.189295	0.164294	0.210393	0.192814	0.224589	0.1216	0.201635	0.195603	0.196066	0.232864	0.201293	0.204615	0.216715	0.225667	0.197167
Snap29	0.197289	0.204916	0.203725	0.184035	0.181987	0.176313	0.204689	0.223099	0.17055	0.167548	0.231361	0.184252	0.156281	0.195425	0.197098	0.201657	0.181189	0.193077	0.180052
Coro1a	0.195824	0.177008	0.211701	0.187942	0.183071	0.183069	0.238251	0.20162	0.191805	0.165754	0.194515	0.186788	0.213711	0.177272	0.188333	0.204527	0.197156	0.20313	0.209328
Itga8	0.193747	0.213552	0.193199	0.227888	0.215824	0.141722	0.102222	0.175736	0.188907	0.151718	0.262765	0.184032	0.148637	0.19536	0.188392	0.241726	0.270354	0.239981	0.216542
Arhgef15	0.186922	0.179176	0.216038	0.188152	0.18246	0.175049	0.080801	0.19536	0.147694	0.19145	0.201976	0.166184	0.201629	0.185187	0.192965	0.199198	0.189895	0.18352	0.197273
Ngdn	0.186723	0.1744	0.212136	0.183547	0.199593	0.199249	0.190098	0.185012	0.168658	0.194496	0.191331	0.193288	0.17201	0.203021	0.170841	0.191534	0.184513	0.184221	0.195591
Baiap3	0.186619	0.17923	0.269111	0.222444	0.165975	0.303864	0.188965	0.0794127	0.058868	0.267155	0.370094	0.0866482	0.133871	0.0506746	0.10029	0.128765	0.142898	0.0813732	0.451608
Slc29a1	0.185046	0.16461	0.207175	0.198842	0.183828	0.149153	0.15696	0.201793	0.162479	0.148022	0.196782	0.186096	0.209763	0.17565	0.178995	0.202331	0.20077	0.193963	0.188614
Rab26	0.184826	0.191671	0.202465	0.190246	0.183017	0.204598	0.151177	0.18635	0.205645	0.197682	0.211302	0.155848	0.134241	0.179473	0.160562	0.183886	0.186332	0.177559	0.213877
Slc30a1	0.183694	0.156068	0.194243	0.181658	0.18123	0.19523	0.213259	0.185946	0.14855	0.187045	0.21168	0.186642	0.179948	0.18483	0.167268	0.176578	0.18756	0.20787	0.188843
Nrn1	0.182324	0.170101	0.121226	0.14429	0.133427	0.137193	0.0904007	0.190807	0.159728	0.121267	0.139224	0.164398	0.190033	0.172254	0.329832	0.194965	0.201247	0.201539	0.0834597
Lama4	0.181894	0.202369	0.213216	0.202636	0.198478	0.0912198	0.0239805	0.217001	0.147539	0.0488689	0.2119	0.217152	0.164066	0.164309	0.204574	0.191557	0.201853	0.211032	0.168318
Bcan	0.179973	0.158877	0.176127	0.184322	0.191495	0.167205	0.118012	0.222019	0.106685	0.188966	0.163592	0.185935	0.161981	0.136413	0.206963	0.175509	0.171245	0.197552	0.145041
Grn	0.17493	0.167121	0.187733	0.149292	0.158043	0.159053	0.281155	0.186302	0.164412	0.156346	0.171885	0.151505	0.201117	0.178912	0.148236	0.172747	0.162552	0.168167	0.19987
Rps6ka4	0.174565	0.160193	0.176985	0.139282	0.162266	0.149013	0.181887	0.201305	0.166891	0.152632	0.174176	0.160765	0.186094	0.192821	0.176057	0.186677	0.173247	0.204357	0.156098
Eif2b2	0.173557	0.156841	0.177436	0.163009	0.162643	0.149696	0.195146	0.194922	0.155455	0.15561	0.165774	0.155485	0.171135	0.161559	0.171106	0.176202	0.185453	0.186027	0.187189
Lzts3	0.172991	0.174369	0.157705	0.164853	0.15556	0.158569	0.142827	0.215869	0.153109	0.144253	0.17169	0.166211	0.123213	0.14512	0.165386	0.222724	0.211275	0.237802	0.171696
Stx2	0.170078	0.186788	0.183015	0.18098	0.171362	0.171258	0.172044	0.168595	0.183772	0.140243	0.198958	0.158444	0.12917	0.191134	0.150811	0.150055	0.162489	0.173561	0.185299
Nufip1	0.167986	0.160604	0.160173	0.170683	0.164195	0.140265	0.164215	0.166928	0.158287	0.169905	0.189582	0.151971	0.152992	0.174069	0.169662	0.169887	0.174701	0.180137	0.188982
Eif4a3	0.167673	0.166031	0.153896	0.140455	0.135546	0.142866	0.193073	0.186575	0.141042	0.129927	0.150313	0.161203	0.184473	0.152885	0.165006	0.217966	0.207675	0.208578	0.195711
Dgcr8	0.165569	0.175049	0.150563	0.184833	0.174338	0.157967	0.158447	0.168942	0.174658	0.165026	0.181724	0.166987	0.113101	0.17677	0.152549	0.183555	0.201223	0.179576	0.176381
Eif3l	0.164474	0.150757	0.17439	0.134824	0.135178	0.144612	0.201013	0.186549	0.132567	0.160833	0.157228	0.143309	0.162422	0.160965	0.16462	0.200812	0.181164	0.176848	0.160737
Nefm	0.163623	0.118209	0.132021	0.124321	0.124717	0.134264	0.11144	0.167809	0.0878915	0.163275	0.120261	0.135984	0.173778	0.111241	0.27691	0.17002	0.141946	0.206969	0.12761
Rps12	0.163054	0.141181	0.148747	0.112903	0.127222	0.151217	0.254821	0.166738	0.11663	0.152262	0.150413	0.152574	0.202877	0.180774	0.178247	0.20154	0.221825	0.195811	0.139343
Ctnnd1	0.162382	0.168609	0.18141	0.166836	0.175722	0.160187	0.170593	0.174661	0.145575	0.167316	0.179347	0.161201	0.153811	0.166041	0.143039	0.140303	0.145478	0.151217	0.151349
Scrib	0.154858	0.157377	0.166212	0.149059	0.163513	0.145534	0.179045	0.14668	0.149757	0.153734	0.168086	0.157	0.141246	0.150319	0.152021	0.149621	0.157681	0.151482	0.155077
Slc1a6	0.153511	0.138414	0.16416	0.138809	0.145962	0.126153	0.158996	0.166156	0.140153	0.116306	0.15358	0.131025	0.168181	0.167944	0.140321	0.175986	0.16921	0.182873	0.185256
Nptx2	0.151276	0.162229	0.159893	0.0994743	0.100267	0.117577	0.100059	0.127775	0.150506	0.0748416	0.178973	0.156493	0.166718	0.128411	0.211906	0.187559	0.177731	0.1657	0.131955
Doc2a	0.150288	0.163679	0.201772	0.133765	0.110865	0.104546	0.109681	0.17861	0.157364	0.110643	0.201052	0.113881	0.162413	0.157332	0.130352	0.126847	0.143066	0.124803	0.147426
Drd1	0.147749	0.136942	0.135196	0.12103	0.137211	0.136338	0.0504111	0.12915	0.100142	0.122713	0.165489	0.141961	0.149794	0.128418	0.208678	0.162406	0.1743	0.209491	0.131856
Vps33b	0.141129	0.156037	0.14314	0.137653	0.135312	0.134753	0.154609	0.147631	0.139507	0.132594	0.141455	0.128694	0.106694	0.160394	0.123512	0.165836	0.151021	0.18047	0.154024
Wasf2	0.138624	0.15038	0.137783	0.124371	0.132374	0.139876	0.160462	0.154363	0.128432	0.151574	0.160764	0.113654	0.118312	0.131804	0.106609	0.152759	0.152685	0.146791	0.159126
Itga3	0.137986	0.140153	0.155115	0.119043	0.1311	0.123468	0.141651	0.144656	0.13563	0.12964	0.152349	0.135356	0.150558	0.145596	0.129444	0.141929	0.139608	0.142303	0.127662
Slc16a1	0.137644	0.134149	0.140427	0.120568	0.13319	0.141102	0.111453	0.158676	0.0892849	0.160286	0.137354	0.157503	0.123782	0.122956	0.136199	0.151882	0.142184	0.169092	0.123253
Arc	0.136993	0.0959689	0.0778664	0.130506	0.100324	0.0444718	0.0245569	0.136419	0.145355	0.0633637	0.144346	0.19739	0.106265	0.131566	0.289282	0.101836	0.115209	0.123822	0.0607179
Npy5r	0.136803	0.167567	0.120038	0.104966	0.12139	0.101273	0.130939	0.1399	0.165176	0.130329	0.157417	0.151602	0.162005	0.139182	0.127172	0.17253	0.188358	0.159293	0.124587
Htr1a	0.135181	0.113802	0.176712	0.166319	0.15832	0.0982517	0.078767	0.173814	0.114507	0.101277	0.143129	0.164579	0.0885329	0.181524	0.122969	0.107861	0.102735	0.133731	0.1178
Dact1	0.133013	0.127516	0.165868	0.15696	0.148248	0.0959638	0.0832106	0.131115	0.100001	0.0776615	0.195689	0.148758	0.105971	0.121822	0.1233	0.126472	0.133398	0.132445	0.156609
Efnb1	0.131831	0.136765	0.157774	0.122804	0.122116	0.137427	0.164827	0.114911	0.132907	0.12964	0.171528	0.105455	0.128904	0.113165	0.117489	0.124076	0.134009	0.117771	0.142383
Lrfn3	0.131802	0.122922	0.141971	0.108626	0.117319	0.116397	0.151685	0.139655	0.120238	0.100111	0.120796	0.11487	0.135269	0.123669	0.142946	0.14223	0.128525	0.152541	0.131679
Rpl36a	0.131397	0.118588	0.118446	0.0915852	0.101538	0.131242	0.0794221	0.139268	0.0654064	0.158578	0.104365	0.0953904	0.108448	0.163661	0.187176	0.158022	0.162297	0.15663	0.103535
Anxa5	0.12926	0.119389	0.121	0.117035	0.116771	0.113403	0.130073	0.139341	0.122142	0.0929601	0.11662	0.124905	0.137639	0.146833	0.154888	0.141123	0.134222	0.156563	0.0972291
Flna	0.128084	0.12726	0.132976	0.127798	0.139739	0.129608	0.177533	0.124055	0.125838	0.133079	0.149405	0.119913	0.100083	0.139638	0.110703	0.118367	0.111706	0.128319	0.135133
Rela	0.127726	0.124975	0.123354	0.131847	0.122965	0.113327	0.132648	0.127542	0.131038	0.106079	0.123459	0.1257	0.1221	0.134392	0.134841	0.135432	0.123342	0.154273	0.12908
Icam5	0.126977	0.117543	0.143926	0.116648	0.116742	0.12236	0.121694	0.110128	0.11618	0.10186	0.1309	0.114464	0.10702	0.117739	0.148902	0.137902	0.119296	0.121501	0.145969
Tanc1	0.126587	0.102233	0.115512	0.119605	0.120345	0.117576	0.207041	0.155808	0.108979	0.125467	0.11012	0.150432	0.0873817	0.141312	0.125668	0.137669	0.138254	0.169131	0.0815688
Syt12	0.125722	0.114157	0.119482	0.108285	0.101702	0.0855448	0.125811	0.159338	0.100955	0.107153	0.111418	0.130548	0.111093	0.122901	0.133133	0.148508	0.160486	0.159826	0.120542
Disc1	0.125569	0.116968	0.123761	0.132656	0.130896	0.125979	0.0872059	0.15972	0.112235	0.113213	0.132699	0.13065	0.0750236	0.124345	0.0972909	0.158373	0.158541	0.16917	0.141555
Adra2c	0.125523	0.125369	0.140148	0.157712	0.141036	0.115224	0.115928	0.117286	0.156392	0.152748	0.143842	0.119794	0.103973	0.20163	0.111479	0.089282	0.0967184	0.111713	0.113419
Ror2	0.123775	0.123389	0.11496	0.103561	0.116829	0.162143	0.130938	0.124743	0.0868424	0.124969	0.124819	0.107035	0.107902	0.0969049	0.122825	0.117126	0.155537	0.150551	0.136461
Ntn1	0.11841	0.1123	0.0980836	0.149306	0.128669	0.0812151	0.164106	0.111195	0.135379	0.0916611	0.0939522	0.129477	0.1353	0.249898	0.118307	0.140904	0.120124	0.167072	0.0924279
Actn2	0.117941	0.103165	0.122009	0.115296	0.119906	0.100517	0.0519726	0.148293	0.0878196	0.101802	0.133132	0.114482	0.0793617	0.0972036	0.110936	0.146129	0.141295	0.1507	0.135502
Syde1	0.114055	0.103943	0.102184	0.0822143	0.094142	0.0764123	0.0745415	0.145305	0.0819193	0.0751518	0.0887858	0.132787	0.107241	0.105049	0.147355	0.151854	0.148892	0.178046	0.0828354
Tfr2	0.113464	0.105317	0.115334	0.105067	0.100518	0.111392	0.0903947	0.119371	0.121521	0.106727	0.10282	0.122761	0.10452	0.112202	0.111038	0.141139	0.13965	0.144353	0.125375
Cacna1h	0.112058	0.117418	0.114888	0.107025	0.096027	0.0942648	0.121405	0.107631	0.11986	0.114805	0.130194	0.101102	0.126162	0.140567	0.103181	0.120765	0.129603	0.132484	0.107314
Itpka	0.109404	0.0943242	0.103378	0.0944648	0.0754737	0.138435	0.107321	0.10146	0.128591	0.0972391	0.0862951	0.100962	0.120028	0.104942	0.146892	0.0826821	0.073741	0.0958908	0.100141
Rtn4r	0.106515	0.0988989	0.0856123	0.0962691	0.086957	0.0967717	0.0881207	0.0929411	0.11645	0.0913876	0.0937953	0.0904842	0.12805	0.140917	0.1443	0.0932113	0.0934458	0.116148	0.1059
Adra2a	0.10194	0.107947	0.104893	0.0969549	0.0877965	0.101159	0.0645763	0.11611	0.149049	0.0775858	0.106225	0.0867258	0.160239	0.137952	0.0927776	0.0963536	0.106038	0.0897703	0.0734191
Lama2	0.101294	0.0979017	0.0869911	0.121322	0.104864	0.0607351	0.143156	0.130952	0.0991124	0.0873476	0.105304	0.0999184	0.0674372	0.122479	0.0735415	0.143332	0.142592	0.142351	0.0974038
Fzd1	0.100311	0.106832	0.098523	0.0870716	0.0884	0.102429	0.228716	0.0959639	0.0988268	0.13219	0.0976532	0.0918358	0.128042	0.103255	0.0774005	0.086002	0.0828858	0.0990314	0.0897156
Stxbp3	0.0986777	0.10931	0.0872121	0.0902938	0.0998945	0.0940196	0.0910785	0.104131	0.0913324	0.0896087	0.107436	0.0953355	0.0894946	0.0941834	0.0903069	0.128978	0.127807	0.115508	0.106984
Syt9	0.0986296	0.113852	0.0860076	0.0769784	0.07689	0.107789	0.20563	0.100047	0.0843164	0.119536	0.121385	0.0852167	0.0919956	0.0849841	0.0684928	0.137933	0.14432	0.116024	0.0898038
Rps27	0.0961978	0.0803536	0.0969834	0.0837606	0.0852575	0.098764	0.0894846	0.0832485	0.073565	0.104907	0.0957294	0.100995	0.101798	0.129728	0.112938	0.106917	0.111894	0.114267	0.0895882
P2rx7	0.0948806	0.109137	0.0866884	0.0889697	0.0976603	0.0712492	0.066732	0.112124	0.0950125	0.0520527	0.0816901	0.0923855	0.0912707	0.115564	0.0973512	0.104823	0.109443	0.129765	0.0920745
Gpc4	0.0947146	0.0798201	0.0840367	0.101114	0.0944903	0.0987394	0.0841539	0.090927	0.082712	0.0995549	0.114062	0.11024	0.0907937	0.0867593	0.0887661	0.0974407	0.106349	0.105088	0.117734
Bdnf	0.0922176	0.0776175	0.0836838	0.0871317	0.0645306	0.05395	0.0369078	0.0714074	0.0665157	0.059851	0.0920729	0.104836	0.0974973	0.0733877	0.168965	0.0904141	0.0801052	0.0873616	0.0804799
C1ql3	0.089408	0.0921515	0.121909	0.0754875	0.0741124	0.0663771	0.0748702	0.0632243	0.0875724	0.0479922	0.130332	0.052664	0.101758	0.0683661	0.0855861	0.0564065	0.0501537	0.0510931	0.178365
Rpl35	0.0883604	0.0669314	0.093242	0.0559319	0.0608295	0.0772456	0.139882	0.096702	0.0546196	0.0916384	0.0674801	0.0507752	0.0822965	0.107915	0.0929431	0.134105	0.13472	0.142675	0.0847301
Rpl27	0.086943	0.0699613	0.0817038	0.0642846	0.0658349	0.0667166	0.138606	0.101303	0.0752258	0.0638464	0.0805756	0.0690983	0.090432	0.086782	0.0877582	0.11036	0.0989884	0.0968997	0.0979293
Mctp2	0.0851358	0.0413034	0.0698679	0.074479	0.0512643	0.141755	0.570447	0.0790638	0.0517168	0.138508	0.065271	0.0514167	0.0248351	0.0612115	0.0368176	0.0591712	0.055994	0.0528907	0.0714808
Htr5a	0.0843103	0.0804121	0.0829698	0.0744063	0.075158	0.0637941	0.101853	0.111595	0.0902022	0.0609603	0.0881131	0.0742405	0.074691	0.0766394	0.0793905	0.0937138	0.0885189	0.0872467	0.0692364
Tbc1d2	0.0834305	0.0898739	0.072148	0.075984	0.0802721	0.0619298	0.10433	0.112844	0.102319	0.0602572	0.0764326	0.0746044	0.0584688	0.106575	0.0631177	0.115981	0.0987023	0.112626	0.0806695
Tmem163	0.0820886	0.0853764	0.07677	0.0780429	0.0867866	0.0662307	0.0399014	0.0872598	0.0710649	0.0838098	0.0847359	0.0581644	0.0573424	0.07035	0.0905183	0.0956137	0.107543	0.11894	0.0874704
Rps6ka1	0.0811293	0.0832782	0.0801322	0.0766752	0.075655	0.076366	0.0759854	0.0939289	0.0698983	0.0652044	0.0842757	0.056131	0.0688976	0.0708583	0.0772985	0.0919045	0.0929821	0.102634	0.0863774
Itga5	0.0773239	0.0728925	0.072498	0.0648602	0.0837216	0.0672605	0.0336113	0.112231	0.0482903	0.0566689	0.0688037	0.084863	0.0298711	0.0711829	0.0633748	0.122432	0.108621	0.122177	0.0983626
Wfs1	0.0762717	0.0649971	0.0910297	0.0591018	0.052328	0.144301	0.0774713	0.0529717	0.0509433	0.0888286	0.0943169	0.0439343	0.0431806	0.0471814	0.0873609	0.0805554	0.0833412	0.0841992	0.0827576
Syde2	0.0760405	0.0913666	0.065757	0.062853	0.0625655	0.0653101	0.123743	0.0861553	0.0825287	0.0495469	0.0665751	0.0762662	0.0796162	0.0923802	0.0657898	0.0819749	0.0728006	0.107645	0.0737728
Htr1b	0.0756738	0.0687866	0.0875299	0.096219	0.0647849	0.0822455	0.119416	0.0836274	0.0717864	0.101032	0.0785213	0.0660668	0.0531194	0.105235	0.061906	0.0500261	0.0506955	0.0530356	0.0672239
Rps6ka6	0.0717917	0.0700836	0.0713173	0.0649256	0.0651539	0.0779552	0.0784833	0.0790898	0.0713214	0.0755267	0.0886631	0.0691471	0.0599493	0.0780334	0.0569354	0.0812792	0.070634	0.0741166	0.0779067
Lck	0.0716617	0.0621056	0.0833786	0.0601451	0.0644481	0.0799796	0.088351	0.0694074	0.0610218	0.0690122	0.0698165	0.0610047	0.0781015	0.0648613	0.0613183	0.0835962	0.0799216	0.0786825	0.0940618
Pld1	0.0697271	0.0689986	0.0784027	0.0812321	0.0831552	0.0355926	0.0655894	0.0865275	0.06129	0.0462603	0.0793217	0.0836235	0.0441106	0.0987701	0.0527449	0.094598	0.0748157	0.092666	0.0691541
Lpar1	0.0689779	0.0811564	0.0751931	0.0619885	0.0569758	0.0341429	0.0345246	0.0923514	0.07263	0.0466316	0.0794033	0.0675363	0.0681042	0.0580961	0.0747351	0.0620843	0.0667121	0.0532479	0.0555486
Plat	0.0674385	0.0656132	0.0739013	0.0613583	0.0607766	0.0976569	0.0655238	0.0513633	0.0385	0.0789278	0.0805578	0.0472762	0.0482755	0.0434411	0.0684118	0.0653278	0.0662001	0.0807798	0.0932692
Ppp1r1b	0.0633424	0.0512183	0.0671875	0.0587204	0.0496984	0.0746592	0.0552956	0.0686729	0.062229	0.0437358	0.0746233	0.0437225	0.064286	0.0639425	0.0709859	0.0595079	0.0566839	0.0547785	0.0554158
Drd2	0.0614473	0.0709568	0.0734272	0.056236	0.0449669	0.0211874	0.0537709	0.0938768	0.103136	0.071781	0.0739258	0.0582254	0.0568535	0.0634235	0.0426344	0.0467091	0.0540356	0.045519	0.0432503
Rpl10	0.0544417	0.0565992	0.0530634	0.0565986	0.0582066	0.0478708	0.0652534	0.0580622	0.0472935	0.0611282	0.0600099	0.0666975	0.037378	0.0481522	0.0443966	0.0591254	0.0631531	0.0605824	0.0628243
Syt10	0.0515859	0.0523297	0.048012	0.0572963	0.046857	0.05661	0.047787	0.0492991	0.0409177	0.0507447	0.0880965	0.0400129	0.040536	0.0614806	0.0423767	0.0514219	0.0728038	0.0472062	0.0529109
Ntng2	0.0504847	0.0356857	0.0426597	0.0484133	0.0387744	0.0429546	0.0412444	0.0500059	0.0307935	0.0541083	0.0436983	0.0350375	0.0425687	0.0369143	0.0659255	0.0765291	0.0539606	0.0822194	0.0604598
Chrna5	0.0504832	0.0480242	0.0295763	0.0546689	0.0515351	0.0268822	0.0261526	0.0731527	0.0897451	0.0267648	0.0368867	0.0534555	0.0583376	0.120915	0.0466329	0.0728107	0.0630365	0.0774746	0.0244062
Ppp3r1	0.0499751	0.0501516	0.0428149	0.0366143	0.0397095	0.0360939	0.0445792	0.0497298	0.0418398	0.0352584	0.0440827	0.0369779	0.0344344	0.0604597	0.0650676	0.085159	0.0877554	0.0717309	0.0456335
P2ry1	0.0491035	0.0431673	0.0391838	0.038392	0.0331522	0.0738806	0.0831038	0.0699599	0.0583869	0.0579526	0.0512544	0.0454584	0.0600009	0.0754501	0.0303101	0.0538778	0.0532134	0.0462497	0.0220908
Glra1	0.048972	0.0553706	0.0427532	0.0395061	0.0291973	0.0386655	0.0251511	0.0788089	0.0536854	0.0273202	0.0390628	0.0435653	0.0489768	0.0594118	0.0400976	0.0979345	0.0707937	0.0806209	0.0341137
Tdrd5	0.0480829	0.0476824	0.0514587	0.0549784	0.0455547	0.044932	0.0194136	0.0594178	0.0400934	0.0481724	0.0554294	0.0335538	0.0440224	0.0508141	0.0402464	0.054263	0.0607767	0.0672451	0.0463357
Tacc3	0.0475637	0.046738	0.0522382	0.0472871	0.0447291	0.0422708	0.0458408	0.0567083	0.0439272	0.0400113	0.042005	0.0424913	0.0462186	0.0531027	0.0428113	0.0513366	0.0437464	0.0602857	0.0484152
Apoe	0.0446984	0.0360415	0.0338075	0.0476732	0.0442535	0.0365108	0.118344	0.0494803	0.0471024	0.0382467	0.0356442	0.0495457	0.0386067	0.0445495	0.0455817	0.0459405	0.0500512	0.045019	0.0264989
Kcnj2	0.0444381	0.0494146	0.0366138	0.0426242	0.0382096	0.0376745	0.0508649	0.0472388	0.0546357	0.0496698	0.0482421	0.0589079	0.0654126	0.0583408	0.0337822	0.0602846	0.0633713	0.0494197	0.0359961
Oprk1	0.0444341	0.049692	0.0576003	0.0586845	0.0377421	0.0323657	0.0299337	0.0393978	0.0342361	0.0370426	0.0438503	0.0425067	0.0419471	0.0642647	0.0472827	0.0392485	0.0516527	0.058479	0.0428065
Grm2	0.0431004	0.0439322	0.0368822	0.0239039	0.0230577	0.0619578	0.0423721	0.0358007	0.0349314	0.0518136	0.0441332	0.0227701	0.0637403	0.0437163	0.0542428	0.0465044	0.0471434	0.0562211	0.0339021
Slc18a1	0.0428743	0.0464918	0.0491226	0.0329078	0.0390843	0.0407454	0.0443416	0.0414376	0.0350809	0.0356723	0.052328	0.0471977	0.044777	0.0393045	0.0406596	0.0428623	0.0392014	0.0413191	0.0480633
Relb	0.04187	0.0375202	0.0393363	0.0411792	0.0350398	0.036127	0.0300988	0.0457563	0.0360882	0.0315681	0.044432	0.0515402	0.040788	0.0338106	0.045919	0.0582293	0.052154	0.0507211	0.0411931
C1ql1	0.0410991	0.0240402	0.0416267	0.0510166	0.0279319	0.0662147	0.110757	0.0297146	0.029709	0.058098	0.043109	0.0294135	0.0148144	0.0279138	0.0288821	0.0361918	0.0233888	0.0254436	0.0820514
Ezr	0.0406188	0.0458018	0.0397986	0.0279028	0.0278359	0.0353904	0.0528485	0.0493318	0.0369895	0.0394751	0.0403698	0.0377286	0.044021	0.0359205	0.0381796	0.0452846	0.0394913	0.0575704	0.032632
Ston2	0.0394245	0.0518563	0.0245457	0.0337527	0.0313651	0.0289012	0.037136	0.0425563	0.0314141	0.0271256	0.033546	0.0469005	0.0409219	0.0498489	0.0397578	0.0765585	0.0748124	0.0845341	0.0296288
Slc17a8	0.0388143	0.025347	0.0349861	0.0200515	0.0309428	0.0720342	0.180319	0.0490586	0.0205578	0.044779	0.043167	0.0187671	0.0221724	0.0216458	0.0183716	0.0197068	0.0297501	0.0190649	0.0298557
Plxnd1	0.0379364	0.0328164	0.0232092	0.0457265	0.0460022	0.0471303	0.0134013	0.035971	0.0443794	0.0223238	0.018329	0.0412975	0.0509367	0.0572479	0.0525771	0.0500413	0.0404281	0.0503328	0.0253624
Chrna9	0.0367256	0.0328222	0.0392588	0.0248062	0.0261817	0.030628	0.0560402	0.0482885	0.0318983	0.0266432	0.0337859	0.0274317	0.0410105	0.0193903	0.0269739	0.0464403	0.047822	0.0493317	0.0487044
Bloc1s1	0.0364419	0.0266482	0.0389398	0.0190525	0.0244475	0.0316542	0.0570104	0.041258	0.0172264	0.0387805	0.0242657	0.0254569	0.0315093	0.0437626	0.0424546	0.052623	0.0526461	0.0475913	0.0364546
Homer3	0.0353823	0.032359	0.0562416	0.0365064	0.0393546	0.0214442	0.0407707	0.0416227	0.0396569	0.0140088	0.0348032	0.0281314	0.0207293	0.030053	0.0292159	0.038999	0.0306259	0.0410729	0.0386037
Atp6v0a4	0.0351466	0.0412538	0.0338268	0.032837	0.0230306	0.0426638	0.0294253	0.0466784	0.0284841	0.0323716	0.0380134	0.0287288	0.0234474	0.0237583	0.0286526	0.0502087	0.0505244	0.0397211	0.0336666
Acan	0.0310181	0.0208902	0.0206571	0.0230948	0.0264008	0.0246529	0.00538032	0.0390636	0.00258454	0.0212863	0.0145709	0.0287874	0.0194003	0.0124016	0.0649823	0.0332001	0.0316187	0.0512348	0.013751
Itgb5	0.0301342	0.0232025	0.0216329	0.0312594	0.0269478	0.0366526	0.0323402	0.02719	0.0264606	0.0344081	0.0295397	0.0396236	0.0388382	0.0399074	0.034441	0.0338692	0.0303203	0.0315854	0.0252959
Prkcd	0.0292745	0.0233387	0.0278476	0.0185513	0.016153	0.0251024	0.0760006	0.0352186	0.0176663	0.0197496	0.0219579	0.0142032	0.0409833	0.020554	0.0206519	0.039308	0.0240349	0.040487	0.0475124
Grid2ip	0.0280634	0.0258114	0.0271648	0.0259795	0.0236372	0.0273271	0.0230285	0.0374797	0.0304553	0.0197258	0.0285159	0.0269531	0.0192727	0.0336638	0.0222859	0.0427449	0.0406287	0.0359621	0.02786
Rab4b	0.0274255	0.0269204	0.0200476	0.0204206	0.0161349	0.0393249	0.0662102	0.0324459	0.027034	0.0321177	0.0212372	0.0146572	0.0269047	0.0153609	0.0230792	0.0401492	0.0315053	0.0319244	0.0225192
Lama5	0.0257225	0.0282004	0.0200712	0.0236184	0.0217712	0.0229269	0.0122849	0.0304298	0.0394575	0.0160626	0.0236062	0.0258066	0.0261256	0.0388013	0.0227624	0.04874	0.0365915	0.045203	0.0201965
Fzd4	0.0246985	0.0221217	0.0260145	0.0220627	0.0211953	0.0231838	0.0216084	0.0324497	0.0205058	0.0181007	0.0270339	0.0168275	0.0200809	0.0193017	0.0253701	0.0261091	0.0177633	0.021668	0.0249452
Cdh23	0.0244439	0.0239925	0.0210951	0.0167421	0.0236405	0.0229845	0.0363809	0.0287486	0.0149054	0.0249126	0.0211158	0.0207744	0.0248533	0.0154524	0.0214607	0.031257	0.0297632	0.0298944	0.0313508
Sparc	0.0243229	0.0258753	0.0303679	0.0257838	0.0216777	0.0177984	0.0261807	0.0227591	0.0140897	0.0219224	0.0370592	0.02362	0.0229126	0.0198242	0.022755	0.0192244	0.0262508	0.0173178	0.0278263
Itga2	0.0241622	0.0177122	0.0199345	0.0368004	0.0317837	0.0179492	0.0259773	0.0316027	0.0181304	0.030733	0.0200206	0.0420214	0.0113439	0.0338608	0.0179932	0.0299707	0.034558	0.0273864	0.0231081
Ano1	0.0241517	0.023975	0.013827	0.0214468	0.0205373	0.0297068	0.0154376	0.02409	0.0129816	0.0585125	0.0329036	0.0151132	0.034557	0.0234555	0.0228369	0.0233294	0.02737	0.0341171	0.0177283
Sema3f	0.0235097	0.023519	0.0254305	0.0212264	0.0254886	0.0164671	0.00831274	0.0239606	0.0257156	0.0177001	0.0273763	0.0226651	0.0242355	0.032287	0.0248453	0.0228912	0.0245016	0.0230364	0.0254304
Itgb3	0.023294	0.0184064	0.023924	0.0233887	0.0183645	0.0173652	0.0172382	0.0292653	0.0167488	0.0138663	0.0206788	0.0209065	0.0149444	0.0213962	0.0290548	0.031609	0.0284554	0.0292173	0.020561
Mdga1	0.0229932	0.0135608	0.0287498	0.0280374	0.016307	0.0414851	0.047775	0.0152386	0.0128224	0.0410419	0.0222642	0.0133905	0.00743393	0.0174632	0.0214021	0.0202254	0.0203464	0.0183083	0.0319906
Tnc	0.0229383	0.0214762	0.0184489	0.0232861	0.0212334	0.0329094	0.0219027	0.0290077	0.0251749	0.0185431	0.0220325	0.0252594	0.0215543	0.0238096	0.0205018	0.035146	0.0293481	0.0331087	0.00992443
Ppfibp2	0.0224195	0.0185152	0.0203795	0.0249815	0.020648	0.0143164	0.012009	0.0311004	0.0250486	0.0125243	0.0312722	0.0176357	0.0202216	0.0217395	0.0214782	0.0311153	0.0300402	0.0199165	0.0175381
Slc17a6	0.0209446	0.0176577	0.0126867	0.0266733	0.0159474	0.0266319	0.00242826	0.00860037	0.0101231	0.108666	0.0101134	0.0162833	0.0871679	0.0170371	0.0226606	0.0198472	0.0109482	0.0180581	0.0111291
Clec3b	0.0199747	0.0179047	0.0205499	0.0127678	0.0150933	0.0243265	0.0187035	0.0234397	0.0167377	0.0150283	0.0206766	0.0190513	0.0157179	0.0173242	0.018652	0.0323518	0.027012	0.0271441	0.0201121
Gapdh	0.0197001	0.0152793	0.0154757	0.0160292	0.0166394	0.0132266	0.0303257	0.0232868	0.0126094	0.0153487	0.0169993	0.0191289	0.0173603	0.0252713	0.0210928	0.0286439	0.0225415	0.02583	0.0217863
Kpna2	0.0180669	0.0176187	0.0159861	0.0109835	0.0129349	0.0212088	0.0340436	0.0215204	0.0158889	0.0148949	0.0165345	0.012503	0.0202266	0.016	0.0151635	0.0221389	0.0157897	0.0210616	0.0196346
Plcb2	0.0179459	0.014188	0.0242311	0.0172317	0.01999	0.0210087	0.0159513	0.0155332	0.0119881	0.0179837	0.0178658	0.0104661	0.0144346	0.00819746	0.0181709	0.0127056	0.0155199	0.0171325	0.0282458
Chrna3	0.0178697	0.0179394	0.0140727	0.0133032	0.0164934	0.0161387	0.0270092	0.0231515	0.0218821	0.0157036	0.0130166	0.0192727	0.0190643	0.02473	0.0155419	0.0300004	0.0240862	0.0225104	0.01046
Slc10a4	0.0174072	0.0140861	0.0143551	0.0112226	0.0158847	0.0191828	0.0774155	0.0178823	0.01701	0.020848	0.0169086	0.0109037	0.013715	0.0135728	0.0108058	0.0198116	0.0166777	0.0133473	0.0133788
Htr1d	0.0162788	0.00808984	0.0346002	0.0271126	0.0224852	0.0155627	0.00446657	0.0197425	0.0108048	0.00327195	0.0148303	0.010371	0.00182567	0.00316569	0.012611	0.0090403	0.0122015	0.0104606	0.030014
Calca	0.0161155	0.0170129	0.0117354	0.00812194	0.00935609	0.0312602	0.020161	0.0087105	0.00461638	0.0494898	0.0173064	0.0145685	0.0269299	0.00533915	0.0158258	0.0084348	0.0192953	0.013016	0.0214595
Slc18a2	0.0157578	0.0150563	0.00967061	0.00937844	0.00794594	0.0198836	0.0209884	0.0174022	0.00732642	0.0396285	0.0176924	0.00942745	0.00986672	0.00809388	0.0169473	0.0153548	0.0158339	0.0187329	0.016105
Calcrl	0.0155341	0.0181595	0.0129778	0.0108855	0.00783926	0.0138236	0.018108	0.0283957	0.018529	0.0160106	0.0131447	0.011673	0.0146442	0.0229507	0.00959038	0.0169554	0.0210072	0.0140973	0.0095752
Ngfr	0.0152914	0.0136522	0.0276392	0.0112293	0.00672057	0.0284612	0.0277364	0.0152996	0.0190083	0.011064	0.0140451	0.00670864	0.0106285	0.0146342	0.00927381	0.00894035	0.0112933	0.00916141	0.020308
Fzd8	0.0152705	0.0179496	0.014898	0.013145	0.0142429	0.0131088	0.0197279	0.0148237	0.0127121	0.0136109	0.0227018	0.0139498	0.019803	0.0199309	0.0128146	0.0108795	0.0189951	0.0106329	0.0146471
P2rx3	0.0147452	0.013473	0.0149075	0.00760201	0.0102887	0.0185807	0.0595322	0.0135987	0.015698	0.0160921	0.014201	0.00939888	0.00786124	0.0110346	0.010504	0.0193192	0.0114876	0.0165835	0.0119468
Rgs14	0.0135492	0.00898997	0.0148317	0.0104513	0.0119092	0.0236969	0.0136495	0.0120565	0.00837917	0.0120064	0.0141752	0.00831635	0.0114065	0.0083812	0.0168489	0.013505	0.00684276	0.0107925	0.0153041
Lpar2	0.0130625	0.0123969	0.015959	0.012843	0.0127348	0.0145604	0.0154253	0.0113681	0.00789007	0.0209883	0.0166955	0.0131558	0.00560361	0.0103224	0.00963671	0.0138584	0.0140762	0.016241	0.0185535
Ctbp2	0.0129811	0.0128033	0.0118967	0.0105078	0.00907449	0.00689642	0.0106279	0.0200697	0.0100421	0.00717729	0.00971306	0.00777703	0.0167521	0.0117417	0.0125114	0.018999	0.0161565	0.0149051	0.0140978
Grp	0.0124213	0.0105707	0.0161792	0.00859372	0.0105568	0.00958095	0.00844028	0.0068268	0.00455155	0.0372877	0.0143644	0.00998212	0.0174452	0.00531659	0.014935	0.00997783	0.0102911	0.0107446	0.0157065
P2rx6	0.0121501	0.0118812	0.00721929	0.0108589	0.00558736	0.00677113	0.00811634	0.0156042	0.00685517	0.0108082	0.0109937	0.00754924	0.010453	0.0151944	0.0191538	0.00841581	0.0126033	0.013064	0.0100825
Aurka	0.0119951	0.0105392	0.0117718	0.00950759	0.0115108	0.0132835	0.016723	0.0167024	0.00835178	0.00850829	0.00961747	0.0071191	0.0105343	0.0117096	0.010923	0.0108273	0.0109797	0.0119601	0.0123171
Gabrr2	0.0118366	0.0125814	0.010532	0.0148402	0.0111347	0.0101954	0.00742957	0.0149339	0.0107435	0.011003	0.0135636	0.0162893	0.00452528	0.00965159	0.0109472	0.0168235	0.0150663	0.0114286	0.0114037
Grin3b	0.011549	0.0102237	0.0113688	0.00964172	0.0095013	0.00915492	0.00682888	0.0176326	0.0119392	0.00676344	0.00805432	0.0131897	0.00473791	0.0090294	0.0124241	0.0176119	0.0168698	0.0232523	0.00647396
Bcas1	0.0106891	0.0119521	0.00866944	0.00996913	0.00535838	0.0108852	0.0160025	0.0128012	0.00486659	0.0107682	0.0101346	0.00757114	0.0109273	0.0114159	0.00987082	0.0109096	0.0135824	0.0122552	0.0125733
Cbln1	0.0102876	0.0105839	0.00989482	0.00536646	0.00535389	0.0407545	0.00598802	0.00302651	0.00253939	0.0175076	0.00723062	0.00458222	0.0622499	0.00138423	0.00443238	0.00469595	0.00368394	0.00127435	0.0144996
Plcb3	0.00966128	0.0090261	0.00958059	0.00543606	0.00920217	0.0128822	0.00787317	0.0142483	0.00673905	0.00905284	0.00652858	0.00691997	0.00623699	0.0101903	0.00752983	0.0152512	0.0148677	0.0142658	0.00940564
Ano2	0.00961632	0.00957333	0.00675123	0.00646148	0.00766216	0.0134675	0.0205007	0.0100449	0.00530801	0.0146978	0.0109708	0.00691155	0.00793218	0.00903278	0.00667057	0.0101772	0.0147421	0.0116682	0.0110553
Fzd5	0.00943837	0.00974595	0.00716618	0.00782081	0.00949332	0.0147949	0.013807	0.00851136	0.0038864	0.0181903	0.0125148	0.00808753	0.0101039	0.00504262	0.0094529	0.00795801	0.00771833	0.00931642	0.00600957
Slc16a3	0.00911264	0.0108138	0.00888652	0.00615285	0.0077996	0.00986223	0.0058092	0.00860058	0.00693422	0.0107102	0.0125213	0.00557175	0.00972521	0.010129	0.00874568	0.0123437	0.00879931	0.0108123	0.00948602
Nppa	0.00906901	0.00671705	0.00914097	0.0100323	0.0063318	0.00907749	0.00993492	0.00872723	0.00577822	0.0212185	0.00934587	0.00747143	0.00992543	0.00444055	0.00943692	0.00690544	0.00704469	0.00812102	0.0102304
Rapsn	0.00906117	0.00300515	0.00861227	0.00889599	0.00569463	0.00698048	0.00478135	0.00821017	0.00558921	0.00658382	0.0114179	0.00858578	0.00800753	0.00964173	0.0142397	0.0105961	0.00843552	0.0128032	0.00904341
Fzd9	0.00902293	0.00749797	0.012864	0.011793	0.00732846	0.00750928	0.00847941	0.0094608	0.00615867	0.00773679	0.00771362	0.00660998	0.00753192	0.0117329	0.00865442	0.0117183	0.010705	0.0105246	0.0094843
Chrnb1	0.00898991	0.00964511	0.00932246	0.00741395	0.00621997	0.0117396	0.00858652	0.0113789	0.00478527	0.0105514	0.00729767	0.00552774	0.00689846	0.00711427	0.00854876	0.0118091	0.0127859	0.0145371	0.00682427
Chrnb3	0.00869311	0.0107872	0.00754984	0.00817124	0.00557134	0.00598838	0.00658387	0.0096877	0.00957382	0.0168643	0.0117909	0.00764852	0.00753015	0.0135624	0.0097504	0.00595779	0.00281242	0.00794978	0.00366306
Slc1a7	0.00864474	0.0093101	0.00714256	0.00440741	0.006072	0.00419043	0.0123193	0.0105928	0.0055908	0.00777159	0.0059003	0.0098742	0.0135311	0.00640737	0.00732815	0.0165249	0.0136195	0.0135539	0.0112973
Itgb4	0.00789411	0.00696527	0.00706393	0.00504456	0.00724822	0.0117127	0.00639925	0.00955457	0.00354007	0.00522441	0.00824556	0.00661096	0.00308142	0.00796143	0.00759905	0.0161852	0.0126253	0.0107793	0.00798826
Drd5	0.00727765	0.00808322	0.00944734	0.00769477	0.00603936	0.00724675	0.0126719	0.00506481	0.00844703	0.00980113	0.0135467	0.00488657	0.00485512	0.00724275	0.00562818	0.00470461	0.00396531	0.00590171	0.00671511
Wnt3a	0.00649995	0.00576021	0.00540587	0.00429866	0.00397017	0.00612297	0.0195584	0.00649709	0.00596471	0.00793519	0.00567931	0.0042645	0.00971374	0.00282571	0.00376232	0.00889386	0.00582545	0.00955643	0.00974671
Srgn	0.00642279	0.00434115	0.00448837	0.00399251	0.0033891	0.00822844	0.0090032	0.00737423	0.00343172	0.00664637	0.00516853	0.00320002	0.00703044	0.00813049	0.00719661	0.0106162	0.0102587	0.00914992	0.00632426
C1ql2	0.00538471	0.00166916	0.00121005	0.00166619	0.0010905	0.00222886	0.0578403	0.00260907	0.00108566	0.0056602	0.000956712	0.00402783	0.0114925	0.00199948	0.00572446	0.00633291	0.00478774	0.00599981	0.000509674
Rimbp3	0.00500375	0.00477765	0.00396683	0.00289424	0.00366997	0.00479321	0.00466494	0.00561455	0.0047068	0.00386132	0.00419275	0.00314158	0.00805219	0.00650592	0.00598461	0.00757657	0.00440112	0.00548463	0.00416641
Itpr3	0.00499698	0.0060818	0.00386485	0.00493704	0.00363564	0.00419215	0.00560356	0.00560102	0.00476147	0.00769971	0.00342092	0.00317545	0.0064342	0.00731489	0.0040902	0.00778293	0.00800113	0.00595611	0.00517449
Kcna3	0.00485413	0.00444494	0.00384811	0.00254092	0.00245626	0.00325231	0.00475051	0.00527648	0.00246257	0.00578484	0.00659523	0.00370171	0.00227221	0.00341365	0.00736129	0.00290624	0.0069195	0.00382946	0.00456977
Adora2a	0.00465922	0.00382697	0.00321261	0.00233946	0.00497642	0.0139662	0.008672	0.00522499	0.00292618	0.003752	0.00807775	0.00134188	0.00274092	0.00315425	0.00301486	0.00412963	0.00691066	0.00411984	0.00169354
Cdh1	0.00429724	0.00350649	0.00319554	0.00597422	0.00498325	0.00248506	0.00278759	0.00603819	0.00268863	0.00217241	0.00571768	0.00565911	0.0020361	0.0116726	0.00361095	0.00412059	0.00754759	0.00515904	0.00275988
P2rx2	0.00421122	0.00504983	0.00505307	0.00420447	0.00628053	0.00319083	0.00173264	0.00421497	0.00197189	0.00348596	0.00555316	0.00340384	0.00327561	0.00583038	0.0034114	0.00422489	0.00432324	0.00399147	0.00559192
Tdrd6	0.00412007	0.0039637	0.00455685	0.00432735	0.004097	0.00203579	0.00402392	0.00537556	0.0045006	0.00301917	0.00514771	0.0030079	0.00475792	0.00589875	0.00310207	0.003737	0.0036139	0.00446659	0.00393409
Drd4	0.00400092	0.00408599	0.00330615	0.00331505	0.00262641	0.00413269	0.0068057	0.0048714	0.00185457	0.00372952	0.00368417	0.00396689	0.00593311	0.00264611	0.00369239	0.00468886	0.00695938	0.00380918	0.00336337
Slc6a4	0.00372444	0.00332468	0.00355324	0.00184395	0.00200973	0.00848077	0.00500625	0.0044271	0.0018073	0.00328945	0.00283406	0.00127112	0.00191792	0.00185426	0.00360784	0.00513245	0.0043513	0.00759158	0.00307477
Tdrd1	0.00370711	0.00255229	0.00555718	0.00560301	0.00226476	0.00222556	0.00365678	0.00358176	0.00394769	0.00166206	0.00559841	0.00113087	0.00256505	0.00127661	0.00367455	0.00420334	0.00552544	0.00207601	0.00516643
Grin2c	0.00354023	0.00262778	0.00407452	0.00601654	0.00416852	0.00182428	0.00339276	0.00472957	0.00180754	0.00530224	0.00428404	0.00279701	0.0056919	0.0023441	0.00304146	0.00241357	0.00186515	0.00428243	0.00142001
Abi3	0.00351729	0.00285358	0.00238322	0.00190598	0.000365457	0.00132593	0.00396728	0.00435349	0.00107228	0.00167943	0.00278741	0.000835677	0.000494839	0.0032698	0.0078299	0.00310302	0.00357324	0.00473067	0.00178043
Gabre	0.00340481	0.00325443	0.00493751	0.00481677	0.003593	0.00567676	0.00163809	0.00143873	0.00126712	0.00585642	0.00691863	0.000905706	0.00186781	0.00191613	0.00278553	0.00131716	0.00334003	0.00136286	0.00569265
Scn10a	0.00334016	0.00211294	0.00271338	0.00286638	0.00264355	0.00413582	0.00444911	0.00527792	0.0014288	0.00231697	0.0045661	0.00218582	0.00207563	0.00316186	0.00201202	0.00464098	0.00465052	0.00471586	0.00367199
Chrna6	0.00298295	0.0018727	0.0030724	0.0014453	0.00298832	0.00118643	0.0077832	0.00348756	0.0014931	0.00249822	0.00344166	0.00306004	0.00161974	0.00186353	0.00207958	0.0060736	0.00698289	0.00431136	0.00361762
Drd3	0.00293195	0.00236914	0.00265073	0.000534472	0.00203277	0.00221282	0.00866596	0.00286584	0.0022765	0.00300751	0.00281804	0.00109161	0.00190388	0.00298391	0.00262346	0.00186101	0.00209393	0.00451239	0.00488071
Anxa1	0.00267175	0.00295709	0.00173094	0.00248915	0.00122712	0.00223785	0.00435438	0.00389991	0.00299931	0.00387463	0.00283116	0.00377119	0.00174154	0.00224375	0.0015031	0.00371287	0.00485745	0.0017777	0.0031554
Ghrl	0.00262062	0.00240223	0.00302145	0.00222364	0.0024853	0.00219357	0.00226668	0.00219113	0.00183438	0.00252469	0.00290053	0.00279311	0.000385358	0.00192972	0.00389689	0.00190645	0.00312934	0.00461405	0.00167442
Chrnb4	0.0025809	0.00129071	0.00128952	0.00210609	0.00141189	0.00284291	0.00623209	0.00363338	0.00453503	0.00317883	0.00215341	0.00103947	0.00316341	0.00163764	0.00218607	0.00267323	0.00423346	0.002849	0.00167772
Clec3a	0.00252742	0.0056964	0.00153271	0.000803933	0.00103848	0.000634331	0.00105118	0.000944585	0.000915362	0.000587182	0.00442061	0	0.000673903	0.00103713	0.00504516	0.00500067	0.00790979	0.00701468	0.000504243
Chrne	0.00251139	0.00202333	0.0017885	0.00167154	0.00203237	0.00246127	0.00273221	0.00252924	0.00257876	0.00343347	0.00181103	0.00136761	0.00506378	0.0017463	0.00278643	0.00331223	0.00260701	0.00133975	0.00332608
Prrt2	0.00245376	0.00148111	0.000637981	0.00160717	0.00026649	0.000855121	0.00244039	0.00365896	0.00122154	0.00232976	0.00217022	0	0.000744773	0.00184045	0.00505784	0.000976798	0.00268612	0.00176108	0.00242077
Chrna1	0.00244633	0.00214898	0.00283131	0.00133337	0.00250076	0.00283921	0.00162336	0.0026159	0.00190513	0.00222938	0.00230824	0.000589117	0.00324651	0.00139401	0.00291303	0.00300674	0.00163074	0.00288463	0.00225536
Gper1	0.00233747	0.00214346	0.00233759	0.00316851	0.000203509	0.00292012	0.00274564	0.00364334	0.0015933	0.00148588	0.00179189	0.00104323	0.00199696	0.000839812	0.0018281	0.00211444	0.00267276	0.00332153	0.00318241
Gabrr1	0.00200474	0.00237202	0.00141456	0.00134097	0.00121834	0.00279088	0.00508934	0.00199539	0.000692772	0.00098846	0.00438374	0.00140054	0.000875745	0.000833139	0.00157012	0.00218069	0.00266231	0.00150135	0.00184229
Ctsd	0.0017987	0.000979268	0.00116913	0.000950824	0.000775453	0.00067589	0.00480896	0.00175503	0.00108005	0.00059116	0.0017874	0.00218573	0.00139896	0.00113949	0.00250543	0.00179155	0.00422189	0.00237037	0.00214265
Adora2b	0.00163796	0.00187425	0.00147578	0.00222111	0.0010644	0.00186924	0.00170877	0.00179333	0.000592517	0.00104396	0.00204472	0.00316284	0.0011882	0.001005	0.0013571	0.00179795	0.00500147	0.000670547	0.00178824
Glra4	0.00151807	0.00194737	0.00115356	0.00262328	0.00163878	0.00184975	0.00193658	0.00154563	0.00140976	0.00198703	0.000876071	0.00161556	0.00128721	0.00236525	0.00140422	0.00184287	0.00103735	0.00115938	0.0011623
Scn11a	0.00144121	0.00106042	0.00152457	0.00154366	0.000715789	0.00100116	0.00183589	0.00200258	0.00118822	0.00049274	0.000950092	0.000918976	0.000485095	0.00111676	0.00124261	0.00155583	0.00213927	0.00390274	0.00208909
Adrb2	0.0013733	0.000728061	0.000840393	0.00166526	0.00120916	0.00111374	0.0070242	0.00115305	0.00117254	0.00134336	0.0015581	0	0.000436111	0.000980583	0.00123122	0.00287061	0.000303941	0.000976877	0.00124989
Chrna10	0.00132154	0.00140061	0.00111635	0.00158249	0.000659637	0.000881708	0.00260949	0.00190042	0.00132248	0.00138576	0.00088019	0.00157531	0.00018755	0.000448574	0.000809734	0.00336736	0.00282247	0.00232146	0.00136923
Avp	0.0011819	0.000728121	0.000787071	0.00151539	0.000370394	0.00106838	0.00275598	0.000727333	0.00136684	0	0.00113177	0.000489715	0.000835361	0.000354803	0.00198191	0.0016058	0.00178644	0.00279931	0.000816484
Npff	0.00116032	0.0007382	0.000864251	0.00125052	0	0.00273147	0.00448297	0.00112396	0.00176361	0.000547666	0.000693076	0.00225207	0.00114801	0.000359467	0.00070737	0.00187525	0.00227755	0.00159049	0.000595145
Slc22a2	0.00107775	0.000786026	0.000869815	0.00125489	0.000780456	0.000807981	0.00139867	0.00119167	0.00102741	0.00162558	0.000513489	0.00131248	0.00112073	0.00204932	0.00082944	0.00127189	0.0021959	0.00180339	0.00137992
Pick1	0.0010752	0.000434383	0.000932818	0.00101961	0.0014535	0.000534912	0.00289805	0.000860443	0	0.00101276	0.000878645	0.00103549	0.000672954	0.000688804	0.00177198	0.00107061	0	0.00106771	0.000984749
Slc6a5	0.00101747	0.00103141	0.000328542	0	0.000483248	0.00147609	0.000281846	0.00127129	0.000319992	0.000252124	0.00186327	0.00130593	0.00130598	0.000627605	0.00121549	0.00350801	0.0005144	0.00137735	0.000782889
Syngr4	0.00101592	0.000716716	0.00122486	0.000645286	0.000327746	0.00228407	0.000227577	0.00145453	0.00045969	0.000607358	0.000674095	0	0.000586531	0.00130379	0.0011846	0.00151893	0.000916864	0.00234262	0.000429682
Gabra6	0.000990407	0.000227712	0.00112976	0.00133958	0.00082764	0.000333321	0.000893632	0.000815681	0.000277198	0.00065056	0.00111536	0.000550405	0.00181359	0.00117167	0.00141327	0.00290413	0.000979887	0.00156375	0.00062907
Plg	0.000942528	0.000584998	0.000597968	0.000937449	0.000369234	0.00106814	0.000852863	0.00123476	0.000187166	0.000586412	0.000986296	0.000979835	0.000507815	0.00219892	0.00070906	0.0018321	0.00317264	0.00182761	0.0010993
Atp6v1b1	0.000903734	0.000962724	0.00048563	0.000901772	0.00145415	0.000278011	0.000408382	0.00117216	0.000844459	0.00236177	0.00106949	0	0	0.00116643	0.00063333	0.000892108	0.00158184	0.00122101	0.00127236
Lamb2	0.000828736	0.000456281	0.000989483	0.00127891	0.000978198	0.0017024	0.000942418	0.000749279	0.000238262	0.000862965	0.000657883	0.000499325	0.00163355	0.000669521	0.00078036	0.00147757	0.000375302	0.000178233	0.00061251
Actc1	0.000802105	0.00068111	0.00103542	0	0	0.000643657	0.000919545	0.000383136	0.0007442	0.000236673	0.000927617	0	0.000341348	0	0.00166262	0.00133485	0.00289494	0.0020674	0.000157844
Erbb2	0.00073135	0.000711735	0.000449174	0.000226351	0.000145768	0.000212746	0.000563761	0.000837893	0.000600224	0.000604126	0.000511314	0	0.000367344	0.00106197	0.00164368	0.00115885	0.00104879	0.000792425	0.000101725
P2rx1	0.000662897	0.000875127	0.000289666	0.000994662	0.000191329	0.00035021	0.000956767	0.00114218	0.000244632	0	0.000996761	0	0.000497254	0.000784061	0.000778999	0	0.000424368	0.000177276	0.00060044
Slc6a3	0.000617593	0.000163521	0.00051241	0	0.000228859	0.000864384	0.00121908	0.000648392	0	0.00066344	0.00126854	0.000677116	0.000265968	0.00103771	0.00058574	0.00141272	0.000530607	0.00129182	0.000406348
Slc6a2	0.000606528	0	0.000590711	0.000501237	0.000344528	0	0	0.00106479	0.000289137	0.000262538	0.000439131	0.00105161	0.000589896	0.000396468	0.000703932	0.00194285	0	0.00113765	0.000949161
Chrm4	0.000396556	0.000211887	0.000106959	0	0.000210587	0.000239143	0.000163674	0.00042985	0	0	0.000112845	0.000380834	0.000233773	0.000371381	0.00112525	0	0	0.000290408	0.000515682
Fga	0.000396358	0.000597539	0.00062775	0	0	0.000572491	0.00242293	0.000415874	0.000379469	0	0.000111078	0	0	0.00105049	0.000232236	0.000680415	0	0.000530747	0.000106271
Chrnd	0.000279979	0.000438054	0.000721476	0	0.000378618	0	0.000251855	0.000282741	0	0	0.000260938	0.000640867	0.000718971	0	8.43536e-05	0.000717735	0.000415711	0	0.000468557
Actbl2	0.000262864	0.000674646	0.000119677	0.000877524	0	0	0.000221792	0.000162827	0.000337806	0	0.000323423	0	0.000288715	0.000357979	0.000389727	0	0	0	0.000345806
Fgg	0.000239199	0.00017443	0.000140427	0.000253482	0.000259251	0.00023004	0.00182065	0.000258601	0	0	0.000102717	0	0	0	8.96087e-05	0	0	0	0.000644324
Tuba1a	0.000233023	0	0.00028139	0.000419229	0	0.000191299	0.000217893	9.45799e-05	0	0	0.000488123	0	0	0.000515124	0.000507665	0.00033944	0	0.00042666	0.000109442
Ghsr	0.000229858	0.000196746	0.000143225	0	0.000161847	0.000433903	0.0002769	5.36344e-05	0	0.000739213	0.000108691	0.000546262	0.000373014	0.000319334	0.000310218	0.000529225	0.000562681	0.000480021	8.23705e-05
Kcnj8	0.000215353	0.000147894	0.000150714	0.000560637	0	0.000303448	0	0.000181182	0	0	0.000527718	0	0.00102837	0	0.00018066	0	0.000472867	0.000596799	0
Chrng	0.000179006	0.000549444	0.000229555	0	0.000351589	0.000767685	0	9.6572e-05	0	0.000298429	0.000208415	0	0	0	0	0	0.000472455	0	0.000310299
Slc2a4	0.000178999	0.000129812	8.55688e-05	0.000236724	0	0	0.000140054	0.000243787	0	0.000317694	0.000237582	0	0.000943733	0.00018725	0.000108922	0	0.000663038	0.000612733	0
Rab17	0.000128499	9.39346e-05	0	0	0.000196191	0	0.000264146	0	0	0	0.000151664	0.000417085	0.000373156	0	0.000185182	0.00106042	0.000437743	0.000415266	0
P2ry2	0.000107004	0	0	0	0.000185417	0.000258226	0.000189851	5.91973e-05	0.000324643	0	0	0	0	0	0.000187063	0	0	0.000471683	0.000129078

## Sheet: overlap upregulated HD mir
GO term ID	user interface reference code	GO domain	GO term name	GO term name - hierarchical structure	GO parent term ID	GSEA p-value	GSEA 'gene cluster' FDR corrected p-value	genes - hgnc_id	genes - your genelist input
GO:0099173	I3	BP	postsynapse organization	│ ├─ postsynapse organization	GO:0050808	0.0131537	0.947068	HGNC:188;HGNC:19701;HGNC:4047;HGNC:2904;HGNC:12733;HGNC:12735;HGNC:11411;HGNC:3390;HGNC:8005;HGNC:10011;HGNC:14295;HGNC:4267;HGNC:2850;HGNC:24278;HGNC:655;HGNC:12786;HGNC:16626;HGNC:5241;HGNC:7765;HGNC:9910;HGNC:10434;HGNC:2465	ADAM10;CNKSR2;FZD3;DLG5;WASF2;WASL;CDKL5;EPHA7;NRP2;RHEB;SHANK2;GHSR;DGKB;ABHD17B;ARF4;WNT7A;RAPGEF4;HSPA8;NF1;RBMX;RPS6KA5;NCAN
GO:0099175	I17	BP	regulation of postsynapse organization	│ │ ├─ regulation of postsynapse organization	GO:0099173	0.0541451	0.949683	HGNC:11411;HGNC:3390;HGNC:8005;HGNC:10011;HGNC:14295;HGNC:4267;HGNC:2850;HGNC:24278;HGNC:655;HGNC:12786;HGNC:16626;HGNC:5241;HGNC:188;HGNC:12735;HGNC:7765;HGNC:9910;HGNC:10434;HGNC:2465	CDKL5;EPHA7;NRP2;RHEB;SHANK2;GHSR;DGKB;ABHD17B;ARF4;WNT7A;RAPGEF4;HSPA8;ADAM10;WASL;NF1;RBMX;RPS6KA5;NCAN
GO:0099547	J6	BP	regulation of translation at synapse, modulating synaptic transmission	│ ├─ regulation of translation at synapse, modulating synaptic transmission	SYNGO:metabolism	0.0876269	0.949683	HGNC:21744;HGNC:21745;HGNC:3775;HGNC:3288	CPEB1;CPEB2;FMR1;EIF4EBP1
GO:0098926	G7	BP	postsynaptic signaling pathway	│ └─ postsynaptic signaling pathway	SYNGO:postsynprocess	0.0924444	0.949683	HGNC:712;HGNC:7765;HGNC:11320;HGNC:11364;HGNC:29843;HGNC:6394;HGNC:28130;HGNC:7997	ARRB2;NF1;ABI1;STAT3;NSMF;KPNA1;PRR7;NRG1
GO:0098962	G4	BP	regulation of postsynaptic neurotransmitter receptor activity	│ ├─ regulation of postsynaptic neurotransmitter receptor activity	SYNGO:postsynprocess	0.14095	0.949683	HGNC:17512;HGNC:379;HGNC:7952;HGNC:34491;HGNC:13823;HGNC:14644;HGNC:8009	HOMER1;AKAP9;NPTX1;SHISA6;NETO1;NETO2;NRXN2
GO:0050807	I5	BP	regulation of synapse organization	│ ├─ regulation of synapse organization	GO:0050808	0.14095	0.949683	HGNC:6990;HGNC:2460;HGNC:655;HGNC:20778;HGNC:10723;HGNC:4460;HGNC:9678	MECP2;CSNK2B;ARF4;TUBB;SEMA3A;GPM6A;PTPRO
GO:0099523	B2	CC	presynaptic cytosol	│ ├─ presynaptic cytosol	GO:0098793	0.151732	0.999949	HGNC:9393;HGNC:2495;HGNC:11444;HGNC:9401;HGNC:9153;HGNC:3775;HGNC:8016;HGNC:29148;HGNC:2460;HGNC:19665;HGNC:14436;HGNC:10831;HGNC:18618;HGNC:16288;HGNC:4226;HGNC:9246;HGNC:17677;HGNC:17072;HGNC:8127	PRKCA;CTBP2;STXBP1;PRKCE;PNKD;FMR1;NSF;FBXO45;CSNK2B;STXBP5;RAPH1;SH3GL2;LRRK2;TRIM9;GDI1;PPFIA2;RABEP1;ERC1;OGT
GO:0050808	I1	BP	synapse organization	├─ synapse organization	SYNGO:synprocess	0.172187	0.949683	HGNC:14258;HGNC:188;HGNC:19701;HGNC:4047;HGNC:2904;HGNC:12733;HGNC:12735;HGNC:11411;HGNC:3390;HGNC:8005;HGNC:10011;HGNC:14295;HGNC:4267;HGNC:2850;HGNC:24278;HGNC:655;HGNC:12786;HGNC:16626;HGNC:5241;HGNC:7765;HGNC:9910;HGNC:10434;HGNC:2465;HGNC:4617;HGNC:8882;HGNC:4814;HGNC:6990;HGNC:2460;HGNC:20778;HGNC:10723;HGNC:4460;HGNC:9678;HGNC:9246;HGNC:17282;HGNC:13406;HGNC:17072;HGNC:2495;HGNC:163;HGNC:1…	CD2AP;ADAM10;CNKSR2;FZD3;DLG5;WASF2;WASL;CDKL5;EPHA7;NRP2;RHEB;SHANK2;GHSR;DGKB;ABHD17B;ARF4;WNT7A;RAPGEF4;HSPA8;NF1;RBMX;RPS6KA5;NCAN;GSK3B;PFN2;KALRN;MECP2;CSNK2B;TUBB;SEMA3A;GPM6A;PTPRO;PPFIA2;RIMS1;PCLO;ERC1;CTBP2;ACTN1;HOMER1;DLGAP1;DLG1;DLG2;PCDH17;IL1RAP;GPC4;LRRC4;PTPRD;NRXN1;NTNG1;NRG1;CDH10;CDH6;RAPH1;FZD5;LRRTM4;OGT;FARP1;GRID2;PSD;VPS35;CRKL;GAP43;ABL1;NPTX1;LRRTM2;ADGRB3;SKP1;ABL2;CN…
GO:0099531	H19	BP	presynaptic process involved in chemical synaptic transmission	│ │ ├─ presynaptic process involved in chemical synaptic transmission	GO:0007268	0.209967		HGNC:9401;HGNC:232;HGNC:8882;HGNC:277;HGNC:268;HGNC:4617;HGNC:1959;HGNC:1951;HGNC:4599;HGNC:7979;HGNC:16767;HGNC:17972	PRKCE;ADCY1;PFN2;ADRA1A;ADORA3;GSK3B;CHRNA5;CHRM2;GRM7;NR3C2;GRIN3A;NRN1
GO:0099171	H24	BP	presynaptic modulation of chemical synaptic transmission	│ │ │ └─ presynaptic modulation of chemical synaptic transmission	GO:0099531	0.209967	0.949683	HGNC:9401;HGNC:232;HGNC:8882;HGNC:277;HGNC:268;HGNC:4617;HGNC:1959;HGNC:1951;HGNC:4599;HGNC:7979;HGNC:16767;HGNC:17972	PRKCE;ADCY1;PFN2;ADRA1A;ADORA3;GSK3B;CHRNA5;CHRM2;GRM7;NR3C2;GRIN3A;NRN1
GO:0099527	G21	BP	postsynapse to nucleus signaling pathway	│ └─ postsynapse to nucleus signaling pathway	GO:0098926	0.210387	0.949683	HGNC:11320;HGNC:11364;HGNC:29843;HGNC:6394;HGNC:28130;HGNC:7997	ABI1;STAT3;NSMF;KPNA1;PRR7;NRG1
GO:0099072	G5	BP	regulation of postsynaptic membrane neurotransmitter receptor levels	│ ├─ regulation of postsynaptic membrane neurotransmitter receptor levels	SYNGO:postsynprocess	0.244601	0.949683	HGNC:9404;HGNC:3420;HGNC:2515;HGNC:15842;HGNC:9841;HGNC:20073;HGNC:13830;HGNC:7952;HGNC:2901;HGNC:2900;HGNC:26802;HGNC:13823;HGNC:14644;HGNC:6840;HGNC:4617;HGNC:188;HGNC:9855;HGNC:4814;HGNC:4267;HGNC:4454;HGNC:4452;HGNC:16626;HGNC:8127;HGNC:30669;HGNC:17059;HGNC:34491;HGNC:563;HGNC:564;HGNC:3419;HGNC:9783;HGNC:375;HGNC:7727;HGNC:8570;HGNC:7997;HGNC:11503;HGNC:20075;HGNC:21698;HGNC:9839	PRKCI;EPS8;CTNND1;ERBIN;RALBP1;SNX27;CNTNAP2;NPTX1;DLG2;DLG1;CNIH3;NETO1;NETO2;MAP2K1;GSK3B;ADAM10;RAP1A;KALRN;GHSR;GPC6;GPC4;RAPGEF4;OGT;SNAP47;SACM1L;SHISA6;AP2B1;AP2M1;EPS15;RAB5A;AKAP5;NEDD4;PACSIN1;NRG1;SYNJ1;USP46;RNF216;RALA
GO:2000300	F32	BP	regulation of synaptic vesicle exocytosis	│ │ │ ├─ regulation of synaptic vesicle exocytosis	GO:0016079	0.24583	0.949683	HGNC:17145;HGNC:9393;HGNC:9246;HGNC:19665;HGNC:8539;HGNC:4273;HGNC:1404;HGNC:12786;HGNC:15459;HGNC:29148	SNAPIN;PRKCA;PPFIA2;STXBP5;P2RY1;GIT2;CACNB4;WNT7A;P2RX2;FBXO45
GO:0098974	I32	BP	postsynaptic actin cytoskeleton organization	│ ├─ postsynaptic actin cytoskeleton organization	GO:0099188	0.25413	0.949683	HGNC:12733;HGNC:3591;HGNC:943;HGNC:2695;HGNC:12735;HGNC:9801;HGNC:10831	WASF2;FARP1;ADGRB1;DBN1;WASL;RAC1;SH3GL2
GO:0007268	H11	BP	chemical synaptic transmission	│ │ └─ chemical synaptic transmission	GO:0099537	0.275832	0.949683	HGNC:232;HGNC:9059;HGNC:11364;HGNC:4090;HGNC:30829;HGNC:4037;HGNC:4597;HGNC:11052;HGNC:15586;HGNC:23319;HGNC:2850;HGNC:2852;HGNC:9668;HGNC:2465;HGNC:8571;HGNC:712;HGNC:21744;HGNC:11411;HGNC:2905;HGNC:3390;HGNC:8882;HGNC:14540;HGNC:21228;HGNC:6881;HGNC:13487;HGNC:9401;HGNC:277;HGNC:268;HGNC:4617;HGNC:1959;HGNC:1951;HGNC:4599;HGNC:7979;HGNC:16767;HGNC:17972;HGNC:3185;HGNC:15917;HGNC:4267;HGNC:16699…	ADCY1;PLCB4;STAT3;GABRR1;TUBB2B;FYN;GRM5;SLC6A6;LRRC4;NTNG1;DGKB;DGKE;PTPRD;NCAN;PACSIN2;ARRB2;CPEB1;CDKL5;DLGAP1;EPHA7;PFN2;WNK1;BTBD9;MAPK8;VPS35;PRKCE;ADRA1A;ADORA3;GSK3B;CHRNA5;CHRM2;GRM7;NR3C2;GRIN3A;NRN1;EEA1;PLCB1;GHSR;SORCS3;IGF1;TENT2
SYNGO:postsynprocess	G1	BP	process in the postsynapse	├─ process in the postsynapse	SYNGO:synprocess	0.287086	0.949683	HGNC:4047;HGNC:815;HGNC:11070;HGNC:6180;HGNC:7979;HGNC:7872;HGNC:4845;HGNC:4585;HGNC:1964;HGNC:4327;HGNC:4572;HGNC:4077;HGNC:4078;HGNC:4580;HGNC:4579;HGNC:16767;HGNC:6218;HGNC:6238;HGNC:17512;HGNC:379;HGNC:7952;HGNC:34491;HGNC:13823;HGNC:14644;HGNC:8009;HGNC:9404;HGNC:3420;HGNC:2515;HGNC:15842;HGNC:9841;HGNC:20073;HGNC:13830;HGNC:2901;HGNC:2900;HGNC:26802;HGNC:6840;HGNC:4617;HGNC:188;HGNC:9855;HG…	FZD3;ATP2B2;SLC8A3;ITPR1;NR3C2;NOS1;HCN1;GRIN2A;CHRNB4;GLRA2;GRIA2;GABRA3;GABRA4;GRIK2;GRIK1;GRIN3A;KCNA1;KCND2;HOMER1;AKAP9;NPTX1;SHISA6;NETO1;NETO2;NRXN2;PRKCI;EPS8;CTNND1;ERBIN;RALBP1;SNX27;CNTNAP2;DLG2;DLG1;CNIH3;MAP2K1;GSK3B;ADAM10;RAP1A;KALRN;GHSR;GPC6;GPC4;RAPGEF4;OGT;SNAP47;SACM1L;AP2B1;AP2M1;EPS15;RAB5A;AKAP5;NEDD4;PACSIN1;NRG1;SYNJ1;USP46;RNF216;RALA;SYT6;ARRB2;NF1;ABI1;STAT3;NSMF;KPNA1…
GO:0099536	H1	BP	synaptic signaling	├─ synaptic signaling	SYNGO:synprocess	0.288479	0.949683	HGNC:30238;HGNC:9668;HGNC:15917;HGNC:8008;HGNC:427;HGNC:4685;HGNC:5995;HGNC:8117;HGNC:3591;HGNC:17867;HGNC:1033;HGNC:8032;HGNC:232;HGNC:9059;HGNC:11364;HGNC:4090;HGNC:30829;HGNC:4037;HGNC:4597;HGNC:11052;HGNC:15586;HGNC:23319;HGNC:2850;HGNC:2852;HGNC:2465;HGNC:8571;HGNC:712;HGNC:21744;HGNC:11411;HGNC:2905;HGNC:3390;HGNC:8882;HGNC:14540;HGNC:21228;HGNC:6881;HGNC:13487;HGNC:9401;HGNC:277;HGNC:268;H…	WLS;PTPRD;PLCB1;NRXN1;ALK;GUCY1A1;IL1RAP;TENM1;FARP1;NPTN;BDNF;NTRK2;ADCY1;PLCB4;STAT3;GABRR1;TUBB2B;FYN;GRM5;SLC6A6;LRRC4;NTNG1;DGKB;DGKE;NCAN;PACSIN2;ARRB2;CPEB1;CDKL5;DLGAP1;EPHA7;PFN2;WNK1;BTBD9;MAPK8;VPS35;PRKCE;ADRA1A;ADORA3;GSK3B;CHRNA5;CHRM2;GRM7;NR3C2;GRIN3A;NRN1;EEA1;GHSR;SORCS3;IGF1;TENT2;NOS1
GO:0099509	F2	BP	regulation of presynaptic cytosolic calcium levels	│ ├─ regulation of presynaptic cytosolic calcium levels	SYNGO:presynprocess	0.290713	0.949683	HGNC:17072;HGNC:8539;HGNC:15459;HGNC:16831;HGNC:1389;HGNC:1391;HGNC:1402;HGNC:1404	ERC1;P2RY1;P2RX2;TSPOAP1;CACNA1B;CACNA1D;CACNB2;CACNB4
GO:0099626	F13	BP	voltage-gated calcium channel activity involved in regulation of presynaptic cytosolic calcium levels	│ │ └─ voltage-gated calcium channel activity involved in regulation of presynaptic cytosolic calcium levels	GO:0099509	0.306092	0.949683	HGNC:16831;HGNC:1389;HGNC:1391;HGNC:1402;HGNC:1404	TSPOAP1;CACNA1B;CACNA1D;CACNB2;CACNB4
GO:0099524	D2	CC	postsynaptic cytosol	│ ├─ postsynaptic cytosol	GO:0098794	0.322071	0.999949	HGNC:29148;HGNC:3775;HGNC:17512;HGNC:15917;HGNC:9588;HGNC:7727;HGNC:3288;HGNC:2695;HGNC:8127	FBXO45;FMR1;HOMER1;PLCB1;PTEN;NEDD4;EIF4EBP1;DBN1;OGT
GO:0099537	H2	BP	trans-synaptic signaling	│ ├─ trans-synaptic signaling	GO:0099536	0.324688	0.949683	HGNC:30238;HGNC:9668;HGNC:15917;HGNC:8008;HGNC:427;HGNC:4685;HGNC:5995;HGNC:8117;HGNC:3591;HGNC:17867;HGNC:1033;HGNC:8032;HGNC:232;HGNC:9059;HGNC:11364;HGNC:4090;HGNC:30829;HGNC:4037;HGNC:4597;HGNC:11052;HGNC:15586;HGNC:23319;HGNC:2850;HGNC:2852;HGNC:2465;HGNC:8571;HGNC:712;HGNC:21744;HGNC:11411;HGNC:2905;HGNC:3390;HGNC:8882;HGNC:14540;HGNC:21228;HGNC:6881;HGNC:13487;HGNC:9401;HGNC:277;HGNC:268;H…	WLS;PTPRD;PLCB1;NRXN1;ALK;GUCY1A1;IL1RAP;TENM1;FARP1;NPTN;BDNF;NTRK2;ADCY1;PLCB4;STAT3;GABRR1;TUBB2B;FYN;GRM5;SLC6A6;LRRC4;NTNG1;DGKB;DGKE;NCAN;PACSIN2;ARRB2;CPEB1;CDKL5;DLGAP1;EPHA7;PFN2;WNK1;BTBD9;MAPK8;VPS35;PRKCE;ADRA1A;ADORA3;GSK3B;CHRNA5;CHRM2;GRM7;NR3C2;GRIN3A;NRN1;EEA1;GHSR;SORCS3;IGF1;TENT2
GO:0098992	B8	CC	neuronal dense core vesicle	│ ├─ neuronal dense core vesicle	GO:0098793	0.349261	0.999949	HGNC:2938;HGNC:15459;HGNC:1033;HGNC:5464;HGNC:19665;HGNC:11513	DMXL2;P2RX2;BDNF;IGF1;STXBP5;SYT5
GO:0099091	D17	CC	postsynaptic specialization, intracellular component	│ │ ├─ postsynaptic specialization, intracellular component	GO:0099572	0.382791	0.999949	HGNC:7872;HGNC:12841;HGNC:367	NOS1;YES1;AKAP1
GO:0099147	D41	CC	extrinsic component of postsynaptic density membrane	│ │ │ ├─ extrinsic component of postsynaptic density membrane	GO:0098839	0.382791	0.999949	HGNC:379;HGNC:2850;HGNC:19701	AKAP9;DGKB;CNKSR2
GO:0140246	J8	BP	protein catabolic process at synapse	│ ├─ protein catabolic process at synapse	SYNGO:metabolism	0.382791		HGNC:188;HGNC:2553;HGNC:7727	ADAM10;CUL3;NEDD4
GO:0140249	J18	BP	protein catabolic process at postsynapse	│ │ └─ protein catabolic process at postsynapse	GO:0140246	0.382791	0.949683	HGNC:188;HGNC:2553;HGNC:7727	ADAM10;CUL3;NEDD4
GO:0098993	B32	CC	anchored component of synaptic vesicle membrane	│ │ ├─ anchored component of synaptic vesicle membrane	GO:0030672	0.38358	0.999949	HGNC:30269;HGNC:16235;HGNC:9783;HGNC:9784;HGNC:9785;HGNC:9781;HGNC:16524	RAB3C;DNAJC5;RAB5A;RAB5B;RAB5C;RAB4A;RAB14
GO:0098884	G19	BP	postsynaptic neurotransmitter receptor endocytosis	│ │ └─ postsynaptic neurotransmitter receptor endocytosis	GO:0099072	0.395691	0.949683	HGNC:563;HGNC:564;HGNC:3419;HGNC:9783;HGNC:375;HGNC:7727;HGNC:8570;HGNC:7997;HGNC:11503;HGNC:20075;HGNC:21698;HGNC:9839	AP2B1;AP2M1;EPS15;RAB5A;AKAP5;NEDD4;PACSIN1;NRG1;SYNJ1;USP46;RNF216;RALA
GO:0099188	I15	BP	postsynaptic cytoskeleton organization	│ └─ postsynaptic cytoskeleton organization	GO:0050808	0.412064	0.949683	HGNC:12733;HGNC:3591;HGNC:943;HGNC:2695;HGNC:12735;HGNC:9801;HGNC:10831;HGNC:8117	WASF2;FARP1;ADGRB1;DBN1;WASL;RAC1;SH3GL2;TENM1
GO:0099092	D33	CC	postsynaptic density, intracellular component	│ │ │ ├─ postsynaptic density, intracellular component	GO:0014069	0.415572	0.999949	HGNC:375;HGNC:11411;HGNC:2905;HGNC:4037;HGNC:7872;HGNC:2900;HGNC:9507;HGNC:30212;HGNC:28130;HGNC:2515;HGNC:7979;HGNC:7978;HGNC:17098	AKAP5;CDKL5;DLGAP1;FYN;NOS1;DLG1;PSD;TANC2;PRR7;CTNND1;NR3C2;NR3C1;DICER1
GO:0099566	G2	BP	regulation of postsynaptic cytosolic calcium levels	│ ├─ regulation of postsynaptic cytosolic calcium levels	SYNGO:postsynprocess	0.431534	0.949683	HGNC:4047;HGNC:815;HGNC:11070;HGNC:6180	FZD3;ATP2B2;SLC8A3;ITPR1
GO:0097060	A1	CC	synaptic membrane	├─ synaptic membrane	GO:0045202	0.465602	0.999949	HGNC:17867;HGNC:9839;HGNC:17187;HGNC:18638;HGNC:4267	NPTN;RALA;OLFM1;SYT6;GHSR
GO:0099170	H25	BP	postsynaptic modulation of chemical synaptic transmission	│ │ └─ postsynaptic modulation of chemical synaptic transmission	GO:0099565	0.465602	0.949683	HGNC:15917;HGNC:4267;HGNC:16699;HGNC:5464;HGNC:26776	PLCB1;GHSR;SORCS3;IGF1;TENT2
GO:0098696	G24	BP	regulation of neurotransmitter receptor localization to postsynaptic specialization membrane	│ │ │ └─ regulation of neurotransmitter receptor localization to postsynaptic specialization membrane	GO:0099645	0.476741	0.949683	HGNC:6840;HGNC:4617;HGNC:188;HGNC:9855;HGNC:4814;HGNC:4267;HGNC:4454;HGNC:4452;HGNC:16626;HGNC:14644;HGNC:8127	MAP2K1;GSK3B;ADAM10;RAP1A;KALRN;GHSR;GPC6;GPC4;RAPGEF4;NETO2;OGT
SYNGO:transport	K1	BP	transport	└─ transport	SYNGO:synprocess	0.476741	0.949683	HGNC:11052;HGNC:3014;HGNC:17972;HGNC:18263;HGNC:13823;HGNC:17676;HGNC:17059;HGNC:6872;HGNC:18708;HGNC:18790;HGNC:13487	SLC6A6;DPYSL2;NRN1;RAB21;NETO1;RABGEF1;SACM1L;MAPK10;GRIP1;NSG1;VPS35
GO:0099502	F31	BP	calcium-dependent activation of synaptic vesicle fusion	│ │ │ ├─ calcium-dependent activation of synaptic vesicle fusion	GO:0016079	0.491957	0.949683	HGNC:11509;HGNC:11510;HGNC:30500;HGNC:17282;HGNC:1389;HGNC:17072	SYT1;SYT2;PRRT2;RIMS1;CACNA1B;ERC1
GO:0099565	H20	BP	postsynaptic process involved in chemical synaptic transmission	│ │ └─ postsynaptic process involved in chemical synaptic transmission	GO:0007268	0.491957	0.949683	HGNC:3185;HGNC:15917;HGNC:4267;HGNC:16699;HGNC:5464;HGNC:26776	EEA1;PLCB1;GHSR;SORCS3;IGF1;TENT2
GO:0050804	H18	BP	modulation of chemical synaptic transmission	│ │ ├─ modulation of chemical synaptic transmission	GO:0007268	0.506343	0.949683	HGNC:232;HGNC:9059;HGNC:11364;HGNC:4090;HGNC:30829;HGNC:4037;HGNC:4597;HGNC:11052;HGNC:15586;HGNC:23319;HGNC:2850;HGNC:2852;HGNC:9668;HGNC:2465;HGNC:8571;HGNC:712;HGNC:21744;HGNC:11411;HGNC:2905;HGNC:3390;HGNC:8882;HGNC:14540;HGNC:21228;HGNC:6881;HGNC:13487	ADCY1;PLCB4;STAT3;GABRR1;TUBB2B;FYN;GRM5;SLC6A6;LRRC4;NTNG1;DGKB;DGKE;PTPRD;NCAN;PACSIN2;ARRB2;CPEB1;CDKL5;DLGAP1;EPHA7;PFN2;WNK1;BTBD9;MAPK8;VPS35
GO:0099558	I13	BP	maintenance of synapse structure	│ ├─ maintenance of synapse structure	GO:0050808	0.513593	0.949683	HGNC:10723;HGNC:9102;HGNC:11186;HGNC:24035;HGNC:8117;HGNC:5241;HGNC:2857	SEMA3A;PLXNA4;SORT1;APPL1;TENM1;HSPA8;DGKZ
GO:0098831	B14	CC	presynaptic active zone cytoplasmic component	│ │ ├─ presynaptic active zone cytoplasmic component	GO:0048786	0.532053	0.999949	HGNC:17282;HGNC:2495;HGNC:13406;HGNC:16831;HGNC:17072;HGNC:2515;HGNC:7979;HGNC:11444	RIMS1;CTBP2;PCLO;TSPOAP1;ERC1;CTNND1;NR3C2;STXBP1
GO:0099055	D27	CC	integral component of postsynaptic membrane	│ │ └─ integral component of postsynaptic membrane	GO:0045211	0.542517	0.999949	HGNC:6222;HGNC:815;HGNC:6218;HGNC:6233;HGNC:4597;HGNC:2021;HGNC:11042;HGNC:11044;HGNC:11052;HGNC:11050;HGNC:11070;HGNC:277;HGNC:4572;HGNC:14267;HGNC:4582;HGNC:943;HGNC:8005;HGNC:6238;HGNC:1951;HGNC:6263;HGNC:4845;HGNC:4580	HK1;KCNA4;ATP2B2;KCNA1;KCNC1;GRM5;CLCN3;SLC6A1;SLC6A11;SLC6A6;SLC6A4;SLC8A3;ADRA1A;GRIA2;PCDH17;GRIK4;ADGRB1;NRP2;KCND2;CHRM2;KCNJ2;HCN1;GRIK2
GO:0098833	B5	CC	presynaptic endocytic zone	│ ├─ presynaptic endocytic zone	GO:0098793	0.548231	0.999949	HGNC:8570;HGNC:471;HGNC:13487;HGNC:2092;HGNC:2090;HGNC:3419;HGNC:564;HGNC:563;HGNC:15469	PACSIN1;AMPH;VPS35;CLTC;CLTA;EPS15;AP2M1;AP2B1;DNAJC6
GO:0098698	I25	BP	postsynaptic specialization assembly	│ │ ├─ postsynaptic specialization assembly	GO:0007416	0.548231	0.949683	HGNC:2363;HGNC:4140;HGNC:76;HGNC:8008;HGNC:7952;HGNC:19409;HGNC:5995;HGNC:9668;HGNC:4576	CRKL;GAP43;ABL1;NRXN1;NPTX1;LRRTM2;IL1RAP;PTPRD;GRID2
GO:0098843	D7	CC	postsynaptic endocytic zone	│ ├─ postsynaptic endocytic zone	GO:0098794	0.58476	0.999949	HGNC:21698;HGNC:2090;HGNC:9783	RNF216;CLTA;RAB5A
GO:0099161	F26	BP	regulation of presynaptic dense core vesicle exocytosis	│ │ └─ regulation of presynaptic dense core vesicle exocytosis	GO:0099525	0.58476	0.949683	HGNC:19665;HGNC:9401;HGNC:3501	STXBP5;PRKCE;EVI5
GO:0099150	I44	BP	regulation of postsynaptic specialization assembly	│ │ │ ├─ regulation of postsynaptic specialization assembly	GO:0098698	0.58476	0.949683	HGNC:4140;HGNC:76;HGNC:8008	GAP43;ABL1;NRXN1
GO:0008088	K2	BP	axo-dendritic transport	├─ axo-dendritic transport	SYNGO:transport	0.58476	0.949683	HGNC:18263;HGNC:13823;HGNC:17676	RAB21;NETO1;RABGEF1
GO:0099639	K20	BP	neurotransmitter receptor transport, endosome to plasma membrane	│ └─ neurotransmitter receptor transport, endosome to plasma membrane	GO:0098877	0.58476		HGNC:18708;HGNC:18790;HGNC:13487	GRIP1;NSG1;VPS35
GO:0098887	K26	BP	neurotransmitter receptor transport, endosome to postsynaptic membrane	│ └─ neurotransmitter receptor transport, endosome to postsynaptic membrane	GO:0099639	0.58476	0.949683	HGNC:18708;HGNC:18790;HGNC:13487	GRIP1;NSG1;VPS35
GO:0150037	F41	BP	regulation of calcium-dependent activation of synaptic vesicle fusion	│ │ │ │ └─ regulation of calcium-dependent activation of synaptic vesicle fusion	GO:0099502	0.598789	0.949683	HGNC:30500;HGNC:17282;HGNC:1389;HGNC:17072	PRRT2;RIMS1;CACNA1B;ERC1
GO:0098894	B30	CC	extrinsic component of presynaptic endocytic zone membrane	│ │ └─ extrinsic component of presynaptic endocytic zone membrane	GO:0098835	0.611028	0.999949	HGNC:3419;HGNC:471;HGNC:564;HGNC:563;HGNC:15469	EPS15;AMPH;AP2M1;AP2B1;DNAJC6
GO:0099151	I48	BP	regulation of postsynaptic density assembly	│ │ │ └─ regulation of postsynaptic density assembly	GO:0097107	0.611028	0.949683	HGNC:19409;HGNC:5995;HGNC:9668;HGNC:4576;HGNC:8008	LRRTM2;IL1RAP;PTPRD;GRID2;NRXN1
GO:0099637	K6	BP	neurotransmitter receptor transport	└─ neurotransmitter receptor transport	SYNGO:transport	0.611028		HGNC:17059;HGNC:6872;HGNC:18708;HGNC:18790;HGNC:13487	SACM1L;MAPK10;GRIP1;NSG1;VPS35
GO:0098877	K11	BP	neurotransmitter receptor transport to plasma membrane	├─ neurotransmitter receptor transport to plasma membrane	GO:0099637	0.611028	0.949683	HGNC:17059;HGNC:6872;HGNC:18708;HGNC:18790;HGNC:13487	SACM1L;MAPK10;GRIP1;NSG1;VPS35
GO:0016079	F21	BP	synaptic vesicle exocytosis	│ │ ├─ synaptic vesicle exocytosis	GO:0099504	0.619909	0.949683	HGNC:11132;HGNC:23149;HGNC:23150;HGNC:25636;HGNC:11509;HGNC:11510;HGNC:30500;HGNC:17282;HGNC:1389;HGNC:17072;HGNC:17145;HGNC:9393;HGNC:9246;HGNC:19665;HGNC:8539;HGNC:4273;HGNC:1404;HGNC:12786;HGNC:15459;HGNC:29148;HGNC:2495;HGNC:11444;HGNC:20566	SNAP25;UNC13C;UNC13A;MCTP2;SYT1;SYT2;PRRT2;RIMS1;CACNA1B;ERC1;SNAPIN;PRKCA;PPFIA2;STXBP5;P2RY1;GIT2;CACNB4;WNT7A;P2RX2;FBXO45;CTBP2;STXBP1;SV2A
GO:0097107	I45	BP	postsynaptic density assembly	│ │ │ └─ postsynaptic density assembly	GO:0098698	0.62201	0.949683	HGNC:7952;HGNC:19409;HGNC:5995;HGNC:9668;HGNC:4576;HGNC:8008	NPTX1;LRRTM2;IL1RAP;PTPRD;GRID2;NRXN1
GO:0099645	G16	BP	neurotransmitter receptor localization to postsynaptic specialization membrane	│ │ ├─ neurotransmitter receptor localization to postsynaptic specialization membrane	GO:0099072	0.628349	0.949683	HGNC:7952;HGNC:2901;HGNC:2900;HGNC:26802;HGNC:13823;HGNC:14644;HGNC:6840;HGNC:4617;HGNC:188;HGNC:9855;HGNC:4814;HGNC:4267;HGNC:4454;HGNC:4452;HGNC:16626;HGNC:8127	NPTX1;DLG2;DLG1;CNIH3;NETO1;NETO2;MAP2K1;GSK3B;ADAM10;RAP1A;KALRN;GHSR;GPC6;GPC4;RAPGEF4;OGT
GO:0098835	B16	CC	presynaptic endocytic zone membrane	│ │ └─ presynaptic endocytic zone membrane	GO:0098833	0.632045	0.999949	HGNC:2092;HGNC:2090;HGNC:3419;HGNC:471;HGNC:564;HGNC:563;HGNC:15469	CLTC;CLTA;EPS15;AMPH;AP2M1;AP2B1;DNAJC6
GO:0099060	D32	CC	integral component of postsynaptic specialization membrane	│ │ │ └─ integral component of postsynaptic specialization membrane	GO:0099634	0.632045	0.999949	HGNC:3390;HGNC:4077;HGNC:4078;HGNC:6238;HGNC:1749;HGNC:19409;HGNC:15529	EPHA7;GABRA3;GABRA4;KCND2;CDH10;LRRTM2;NLGN4Y
SYNGO:synprocess		BP	process in the synapse	process in the synapse		0.637794	0.949683	HGNC:17072;HGNC:8539;HGNC:15459;HGNC:16831;HGNC:1389;HGNC:1391;HGNC:1402;HGNC:1404;HGNC:4579;HGNC:4581;HGNC:4582;HGNC:4572;HGNC:4077;HGNC:4585;HGNC:6284;HGNC:4580;HGNC:4090;HGNC:6222;HGNC:6234;HGNC:6233;HGNC:6218;HGNC:6264;HGNC:4845;HGNC:19679;HGNC:8016;HGNC:19665;HGNC:16235;HGNC:1775;HGNC:8008;HGNC:11499;HGNC:678;HGNC:16626;HGNC:22192;HGNC:13406;HGNC:11320;HGNC:555;HGNC:11441;HGNC:11132;HGNC:231…	ERC1;P2RY1;P2RX2;TSPOAP1;CACNA1B;CACNA1D;CACNB2;CACNB4;GRIK1;GRIK3;GRIK4;GRIA2;GABRA3;GRIN2A;KCNMA1;GRIK2;GABRR1;HK1;KCNA4;KCNC2;KCNC1;KCNA1;KCNJ3;HCN1;AAK1;NSF;STXBP5;DNAJC5;CDK5R1;NRXN1;SYNGR2;ARHGDIA;RAPGEF4;SCRN1;PCLO;ABI1;AP1G1;STX6;SNAP25;UNC13C;UNC13A;MCTP2;SYT1;SYT2;PRRT2;RIMS1;SNAPIN;PRKCA;PPFIA2;GIT2;WNT7A;FBXO45;CTBP2;STXBP1;SV2A;SLC17A6;CLCN3;ATP6V1B2;ATP6AP2;ATP6V0A4;DMXL2;CLTC;SH3GL…
GO:0099634	D18	CC	postsynaptic specialization membrane	│ │ ├─ postsynaptic specialization membrane	GO:0099572	0.641333	0.999949	HGNC:5241;HGNC:3390;HGNC:4077;HGNC:4078;HGNC:6238;HGNC:1749;HGNC:19409;HGNC:15529	HSPA8;EPHA7;GABRA3;GABRA4;KCND2;CDH10;LRRTM2;NLGN4Y
GO:0099149	G27	BP	regulation of postsynaptic neurotransmitter receptor endocytosis	│ │ └─ regulation of postsynaptic neurotransmitter receptor endocytosis	GO:0098884	0.641333	0.949683	HGNC:375;HGNC:7727;HGNC:8570;HGNC:7997;HGNC:11503;HGNC:20075;HGNC:21698;HGNC:9839	AKAP5;NEDD4;PACSIN1;NRG1;SYNJ1;USP46;RNF216;RALA
GO:0030285	B34	CC	integral component of synaptic vesicle membrane	│ │ └─ integral component of synaptic vesicle membrane	GO:0030672	0.687053	0.999949	HGNC:10563;HGNC:11486;HGNC:13634;HGNC:2021;HGNC:16703;HGNC:11507;HGNC:20566;HGNC:11431;HGNC:11441;HGNC:11442;HGNC:11509;HGNC:11510;HGNC:18305;HGNC:866	SCAMP1;VAMP7;MAL2;CLCN3;SLC17A6;SYPL1;SV2A;STX16;STX6;STX7;SYT1;SYT2;ATP6AP2;ATP6V0A4
GO:0045211	D9	CC	postsynaptic membrane	│ ├─ postsynaptic membrane	GO:0098794	0.71267	0.999949	HGNC:2695;HGNC:8032;HGNC:2172;HGNC:2171;HGNC:2363;HGNC:3591;HGNC:6222;HGNC:815;HGNC:6218;HGNC:6233;HGNC:4597;HGNC:2021;HGNC:11042;HGNC:11044;HGNC:11052;HGNC:11050;HGNC:11070;HGNC:277;HGNC:4572;HGNC:14267;HGNC:4582;HGNC:943;HGNC:8005;HGNC:6238;HGNC:1951;HGNC:6263;HGNC:4845;HGNC:4580	DBN1;NTRK2;CNTN2;F3;CRKL;FARP1;HK1;KCNA4;ATP2B2;KCNA1;KCNC1;GRM5;CLCN3;SLC6A1;SLC6A11;SLC6A6;SLC6A4;SLC8A3;ADRA1A;GRIA2;PCDH17;GRIK4;ADGRB1;NRP2;KCND2;CHRM2;KCNJ2;HCN1;GRIK2
GO:0014069	D19	CC	postsynaptic density	│ │ ├─ postsynaptic density	GO:0099572	0.716404	0.999949	HGNC:17512;HGNC:17513;HGNC:11320;HGNC:14295;HGNC:6394;HGNC:11364;HGNC:9059;HGNC:3420;HGNC:24596;HGNC:6871;HGNC:6840;HGNC:13838;HGNC:30669;HGNC:4617;HGNC:3297;HGNC:10439;HGNC:12362;HGNC:10420;HGNC:10011;HGNC:2695;HGNC:12631;HGNC:5270;HGNC:2857;HGNC:5241;HGNC:18708;HGNC:4814;HGNC:16626;HGNC:7208;HGNC:76;HGNC:2904;HGNC:21744;HGNC:290;HGNC:9910;HGNC:16061;HGNC:375;HGNC:11411;HGNC:2905;HGNC:4037;HGNC:…	HOMER1;CPD;HOMER2;ABI1;SHANK2;KPNA1;STAT3;PLCB4;EPS8;DYNLL2;MAPK1;MAP2K1;ADGRA1;SNAP47;GSK3B;EIF4G2;RPS6KC1;TSC1;RPS3;RHEB;DBN1;USP8;DNAJB1;DGKZ;HSPA8;GRIP1;KALRN;RAPGEF4;MPDZ;ABL1;DLG5;CPEB1;GRK3;RBMX;PAK6;AKAP5;CDKL5;DLGAP1;FYN;NOS1;DLG1;PSD;TANC2;PRR7;CTNND1;NR3C2;NR3C1;DICER1;PACSIN1;DLG2;ABHD17B;AKAP9;DGKB;CNKSR2;NPTN;ATP2B2;ADCY1;LRRTM4;LRRTM2;GRIA2;EPHA7;GRID2;SLC16A7;NETO1;LRRC4;LRRC7;PTP…
GO:0008021	B7	CC	synaptic vesicle	│ ├─ synaptic vesicle	GO:0098793	0.729036	0.999949	HGNC:17145;HGNC:2938;HGNC:19665;HGNC:16288;HGNC:9246;HGNC:2090;HGNC:10831;HGNC:30269;HGNC:16235;HGNC:9783;HGNC:9784;HGNC:9785;HGNC:9781;HGNC:16524;HGNC:471;HGNC:2092;HGNC:854;HGNC:10563;HGNC:11486;HGNC:13634;HGNC:2021;HGNC:16703;HGNC:11507;HGNC:20566;HGNC:11431;HGNC:11441;HGNC:11442;HGNC:11509;HGNC:11510;HGNC:18305;HGNC:866	SNAPIN;DMXL2;STXBP5;TRIM9;PPFIA2;CLTA;SH3GL2;RAB3C;DNAJC5;RAB5A;RAB5B;RAB5C;RAB4A;RAB14;AMPH;CLTC;ATP6V1B2;SCAMP1;VAMP7;MAL2;CLCN3;SLC17A6;SYPL1;SV2A;STX16;STX6;STX7;SYT1;SYT2;ATP6AP2;ATP6V0A4
GO:0099508	F15	BP	voltage-gated ion channel activity involved in regulation of presynaptic membrane potential	│ │ ├─ voltage-gated ion channel activity involved in regulation of presynaptic membrane potential	GO:0099505	0.7301	0.949683	HGNC:6222;HGNC:6234;HGNC:6233;HGNC:6218;HGNC:6264	HK1;KCNA4;KCNC2;KCNC1;KCNA1;KCNJ3
GO:0099181	I20	BP	structural constituent of presynapse	│ │ ├─ structural constituent of presynapse	GO:0098918	0.7301	0.949683	HGNC:9246;HGNC:17282;HGNC:13406;HGNC:17072;HGNC:2495	PPFIA2;RIMS1;PCLO;ERC1;CTBP2
GO:0098882	I36	BP	structural constituent of active zone	│ │ │ ├─ structural constituent of active zone	GO:0099181	0.731977	0.949683	HGNC:17282;HGNC:13406;HGNC:17072;HGNC:2495	RIMS1;PCLO;ERC1;CTBP2
GO:0098919	I41	BP	structural constituent of postsynaptic density	│ │ └─ structural constituent of postsynaptic density	GO:0099186	0.731977	0.949683	HGNC:2905;HGNC:14295;HGNC:2900;HGNC:2901	DLGAP1;SHANK2;DLG1;DLG2
GO:0098693	F18	BP	regulation of synaptic vesicle cycle	│ │ ├─ regulation of synaptic vesicle cycle	GO:0099504	0.732036	0.949683	HGNC:16235;HGNC:1775;HGNC:8008;HGNC:11499;HGNC:678;HGNC:16626;HGNC:22192	DNAJC5;CDK5R1;NRXN1;SYNGR2;ARHGDIA;RAPGEF4;SCRN1
GO:0099525	F6	BP	presynaptic dense core vesicle exocytosis	│ ├─ presynaptic dense core vesicle exocytosis	SYNGO:presynprocess	0.734436	0.949683	HGNC:19266;HGNC:17282;HGNC:11132;HGNC:9784;HGNC:11444;HGNC:19665;HGNC:9401;HGNC:3501	SYT10;RIMS1;SNAP25;RAB5B;STXBP1;STXBP5;PRKCE;EVI5
GO:0098888	B23	CC	extrinsic component of presynaptic membrane	│ │ ├─ extrinsic component of presynaptic membrane	GO:0042734	0.737986	0.999949	HGNC:11132;HGNC:11444;HGNC:19665	SNAP25;STXBP1;STXBP5
GO:0016081	F33	BP	synaptic vesicle docking	│ │ │ ├─ synaptic vesicle docking	GO:0016079	0.737986	0.949683	HGNC:17282;HGNC:2495;HGNC:19665	RIMS1;CTBP2;STXBP5
GO:0016191	F40	BP	synaptic vesicle uncoating	│ │ └─ synaptic vesicle uncoating	GO:0048488	0.737986	0.949683	HGNC:11503;HGNC:5241;HGNC:15469	SYNJ1;HSPA8;DNAJC6
GO:0051963	I24	BP	regulation of synapse assembly	│ │ ├─ regulation of synapse assembly	GO:0007416	0.744013	0.949683	HGNC:19411;HGNC:8127;HGNC:5995;HGNC:7997;HGNC:3591;HGNC:4576;HGNC:4452;HGNC:8008;HGNC:12786;HGNC:9507;HGNC:13487	LRRTM4;OGT;IL1RAP;NRG1;FARP1;GRID2;GPC4;NRXN1;WNT7A;PSD;VPS35
GO:0099572	D6	CC	postsynaptic specialization	│ ├─ postsynaptic specialization	GO:0098794	0.7636	0.999949	HGNC:15842;HGNC:24476;HGNC:9246;HGNC:7872;HGNC:12841;HGNC:367;HGNC:5241;HGNC:3390;HGNC:4077;HGNC:4078;HGNC:6238;HGNC:1749;HGNC:19409;HGNC:15529;HGNC:17512;HGNC:17513;HGNC:11320;HGNC:14295;HGNC:6394;HGNC:11364;HGNC:9059;HGNC:3420;HGNC:24596;HGNC:6871;HGNC:6840;HGNC:13838;HGNC:30669;HGNC:4617;HGNC:3297;HGNC:10439;HGNC:12362;HGNC:10420;HGNC:10011;HGNC:2695;HGNC:12631;HGNC:5270;HGNC:2857;HGNC:18708;H…	ERBIN;DLGAP4;PPFIA2;NOS1;YES1;AKAP1;HSPA8;EPHA7;GABRA3;GABRA4;KCND2;CDH10;LRRTM2;NLGN4Y;HOMER1;CPD;HOMER2;ABI1;SHANK2;KPNA1;STAT3;PLCB4;EPS8;DYNLL2;MAPK1;MAP2K1;ADGRA1;SNAP47;GSK3B;EIF4G2;RPS6KC1;TSC1;RPS3;RHEB;DBN1;USP8;DNAJB1;DGKZ;GRIP1;KALRN;RAPGEF4;MPDZ;ABL1;DLG5;CPEB1;GRK3;RBMX;PAK6;AKAP5;CDKL5;DLGAP1;FYN;DLG1;PSD;TANC2;PRR7;CTNND1;NR3C2;NR3C1;DICER1;PACSIN1;DLG2;ABHD17B;AKAP9;DGKB;CNKSR2;NP…
GO:0048488	F25	BP	synaptic vesicle endocytosis	│ │ └─ synaptic vesicle endocytosis	GO:0099504	0.766175	0.949683	HGNC:2092;HGNC:10831;HGNC:471;HGNC:8570;HGNC:564;HGNC:9783;HGNC:3419;HGNC:30652;HGNC:555;HGNC:563;HGNC:9315;HGNC:18618;HGNC:13487;HGNC:11009;HGNC:11503;HGNC:5241;HGNC:15469	CLTC;SH3GL2;AMPH;PACSIN1;AP2M1;RAB5A;EPS15;STON2;AP1G1;AP2B1;PPP3CB;LRRK2;VPS35;SLC2A4;SYNJ1;HSPA8;DNAJC6
GO:0099560	I8	BP	synapse adhesion between pre- and post-synapse	│ ├─ synapse adhesion between pre- and post-synapse	GO:0050808	0.80843	0.949683	HGNC:14267;HGNC:5995;HGNC:4452;HGNC:15586;HGNC:9668;HGNC:8008;HGNC:23319;HGNC:7997;HGNC:1749;HGNC:1765	PCDH17;IL1RAP;GPC4;LRRC4;PTPRD;NRXN1;NTNG1;NRG1;CDH10;CDH6
GO:0098918	I6	BP	structural constituent of synapse	│ ├─ structural constituent of synapse	GO:0050808	0.808846	0.949683	HGNC:9246;HGNC:17282;HGNC:13406;HGNC:17072;HGNC:2495;HGNC:163;HGNC:17512;HGNC:2905;HGNC:14295;HGNC:2900;HGNC:2901	PPFIA2;RIMS1;PCLO;ERC1;CTBP2;ACTN1;HOMER1;DLGAP1;SHANK2;DLG1;DLG2
GO:1905606	I42	BP	regulation of presynapse assembly	│ │ │ ├─ regulation of presynapse assembly	GO:0051963	0.811401	0.949683	HGNC:5995;HGNC:7997;HGNC:3591;HGNC:4576;HGNC:4452;HGNC:8008;HGNC:12786	IL1RAP;NRG1;FARP1;GRID2;GPC4;NRXN1;WNT7A
GO:0099186	I21	BP	structural constituent of postsynapse	│ │ └─ structural constituent of postsynapse	GO:0098918	0.814753	0.949683	HGNC:163;HGNC:17512;HGNC:2905;HGNC:14295;HGNC:2900;HGNC:2901	ACTN1;HOMER1;DLGAP1;SHANK2;DLG1;DLG2
GO:0099545	H8	BP	trans-synaptic signaling by trans-synaptic complex	│ │ ├─ trans-synaptic signaling by trans-synaptic complex	GO:0099537	0.820175	0.949683	HGNC:9668;HGNC:5995;HGNC:8117;HGNC:3591;HGNC:17867	PTPRD;IL1RAP;TENM1;FARP1;NPTN
GO:0099054	I23	BP	presynapse assembly	│ │ ├─ presynapse assembly	GO:0007416	0.820175	0.949683	HGNC:9246;HGNC:14436;HGNC:9668;HGNC:8008;HGNC:4043	PPFIA2;RAPH1;PTPRD;NRXN1;FZD5
GO:0060074	I12	BP	synapse maturation	│ ├─ synapse maturation	GO:0050808	0.828736	0.949683	HGNC:77;HGNC:945;HGNC:13487;HGNC:8011	ABL2;ADGRB3;VPS35;CNTNAP1
GO:0099504	F5	BP	synaptic vesicle cycle	│ ├─ synaptic vesicle cycle	SYNGO:presynprocess	0.833882	0.949683	HGNC:8016;HGNC:19665;HGNC:16235;HGNC:1775;HGNC:8008;HGNC:11499;HGNC:678;HGNC:16626;HGNC:22192;HGNC:13406;HGNC:11320;HGNC:555;HGNC:11441;HGNC:11132;HGNC:23149;HGNC:23150;HGNC:25636;HGNC:11509;HGNC:11510;HGNC:30500;HGNC:17282;HGNC:1389;HGNC:17072;HGNC:17145;HGNC:9393;HGNC:9246;HGNC:8539;HGNC:4273;HGNC:1404;HGNC:12786;HGNC:15459;HGNC:29148;HGNC:2495;HGNC:11444;HGNC:20566;HGNC:16703;HGNC:2021;HGNC:85…	NSF;STXBP5;DNAJC5;CDK5R1;NRXN1;SYNGR2;ARHGDIA;RAPGEF4;SCRN1;PCLO;ABI1;AP1G1;STX6;SNAP25;UNC13C;UNC13A;MCTP2;SYT1;SYT2;PRRT2;RIMS1;CACNA1B;ERC1;SNAPIN;PRKCA;PPFIA2;P2RY1;GIT2;CACNB4;WNT7A;P2RX2;FBXO45;CTBP2;STXBP1;SV2A;SLC17A6;CLCN3;ATP6V1B2;ATP6AP2;ATP6V0A4;DMXL2;CLTC;SH3GL2;AMPH;PACSIN1;AP2M1;RAB5A;EPS15;STON2;AP2B1;PPP3CB;LRRK2;VPS35;SLC2A4;SYNJ1;HSPA8;DNAJC6
GO:0030672	B19	CC	synaptic vesicle membrane	│ │ └─ synaptic vesicle membrane	GO:0008021	0.837849	0.999949	HGNC:2090;HGNC:10831;HGNC:30269;HGNC:16235;HGNC:9783;HGNC:9784;HGNC:9785;HGNC:9781;HGNC:16524;HGNC:471;HGNC:2092;HGNC:854;HGNC:10563;HGNC:11486;HGNC:13634;HGNC:2021;HGNC:16703;HGNC:11507;HGNC:20566;HGNC:11431;HGNC:11441;HGNC:11442;HGNC:11509;HGNC:11510;HGNC:18305;HGNC:866	CLTA;SH3GL2;RAB3C;DNAJC5;RAB5A;RAB5B;RAB5C;RAB4A;RAB14;AMPH;CLTC;ATP6V1B2;SCAMP1;VAMP7;MAL2;CLCN3;SLC17A6;SYPL1;SV2A;STX16;STX6;STX7;SYT1;SYT2;ATP6AP2;ATP6V0A4
GO:0099026	B22	CC	anchored component of presynaptic membrane	│ │ ├─ anchored component of presynaptic membrane	GO:0042734	0.842383	0.999949	HGNC:11132;HGNC:2171;HGNC:4452	SNAP25;F3;GPC4
SYNGO:presynprocess	F1	BP	process in the presynapse	├─ process in the presynapse	SYNGO:synprocess	0.862406	0.949683	HGNC:17072;HGNC:8539;HGNC:15459;HGNC:16831;HGNC:1389;HGNC:1391;HGNC:1402;HGNC:1404;HGNC:4579;HGNC:4581;HGNC:4582;HGNC:4572;HGNC:4077;HGNC:4585;HGNC:6284;HGNC:4580;HGNC:4090;HGNC:6222;HGNC:6234;HGNC:6233;HGNC:6218;HGNC:6264;HGNC:4845;HGNC:19679;HGNC:8016;HGNC:19665;HGNC:16235;HGNC:1775;HGNC:8008;HGNC:11499;HGNC:678;HGNC:16626;HGNC:22192;HGNC:13406;HGNC:11320;HGNC:555;HGNC:11441;HGNC:11132;HGNC:231…	ERC1;P2RY1;P2RX2;TSPOAP1;CACNA1B;CACNA1D;CACNB2;CACNB4;GRIK1;GRIK3;GRIK4;GRIA2;GABRA3;GRIN2A;KCNMA1;GRIK2;GABRR1;HK1;KCNA4;KCNC2;KCNC1;KCNA1;KCNJ3;HCN1;AAK1;NSF;STXBP5;DNAJC5;CDK5R1;NRXN1;SYNGR2;ARHGDIA;RAPGEF4;SCRN1;PCLO;ABI1;AP1G1;STX6;SNAP25;UNC13C;UNC13A;MCTP2;SYT1;SYT2;PRRT2;RIMS1;SNAPIN;PRKCA;PPFIA2;GIT2;WNT7A;FBXO45;CTBP2;STXBP1;SV2A;SLC17A6;CLCN3;ATP6V1B2;ATP6AP2;ATP6V0A4;DMXL2;CLTC;SH3GL…
GO:0007416	I10	BP	synapse assembly	│ ├─ synapse assembly	GO:0050808	0.863354	0.949683	HGNC:8008;HGNC:9246;HGNC:14436;HGNC:9668;HGNC:4043;HGNC:19411;HGNC:8127;HGNC:5995;HGNC:7997;HGNC:3591;HGNC:4576;HGNC:4452;HGNC:12786;HGNC:9507;HGNC:13487;HGNC:2363;HGNC:4140;HGNC:76;HGNC:7952;HGNC:19409	NRXN1;PPFIA2;RAPH1;PTPRD;FZD5;LRRTM4;OGT;IL1RAP;NRG1;FARP1;GRID2;GPC4;WNT7A;PSD;VPS35;CRKL;GAP43;ABL1;NPTX1;LRRTM2
GO:0048786	B4	CC	presynaptic active zone	│ ├─ presynaptic active zone	GO:0098793	0.874605	0.999949	HGNC:23150;HGNC:8011;HGNC:30669;HGNC:1389;HGNC:17282;HGNC:2495;HGNC:13406;HGNC:16831;HGNC:17072;HGNC:2515;HGNC:7979;HGNC:11444;HGNC:23319;HGNC:17867;HGNC:815;HGNC:4460;HGNC:1951;HGNC:4599;HGNC:4572;HGNC:4077;HGNC:6284;HGNC:1391;HGNC:8539;HGNC:15459;HGNC:1749;HGNC:8008;HGNC:7997;HGNC:4845	UNC13A;CNTNAP1;SNAP47;CACNA1B;RIMS1;CTBP2;PCLO;TSPOAP1;ERC1;CTNND1;NR3C2;STXBP1;NTNG1;NPTN;ATP2B2;GPM6A;CHRM2;GRM7;GRIA2;GABRA3;KCNMA1;CACNA1D;P2RY1;P2RX2;CDH10;NRXN1;NRG1;HCN1
GO:0097401	F24	BP	synaptic vesicle proton loading	│ │ ├─ synaptic vesicle proton loading	GO:0099504	0.884281	0.949683	HGNC:2021;HGNC:854;HGNC:18305;HGNC:866;HGNC:2938	CLCN3;ATP6V1B2;ATP6AP2;ATP6V0A4;DMXL2
GO:0099563	I4	BP	modification of synaptic structure	│ ├─ modification of synaptic structure	GO:0050808	0.894494		HGNC:4617;HGNC:7765;HGNC:8882;HGNC:4814	GSK3B;NF1;PFN2;KALRN
GO:0099010	I19	BP	modification of postsynaptic structure	│ │ └─ modification of postsynaptic structure	GO:0099563	0.894494	0.949683	HGNC:4617;HGNC:7765;HGNC:8882;HGNC:4814	GSK3B;NF1;PFN2;KALRN
GO:0098839	D34	CC	postsynaptic density membrane	│ │ │ └─ postsynaptic density membrane	GO:0014069	0.901454	0.999949	HGNC:8570;HGNC:2901;HGNC:24278;HGNC:379;HGNC:2850;HGNC:19701;HGNC:17867;HGNC:815;HGNC:232;HGNC:19411;HGNC:19409;HGNC:4572;HGNC:3390;HGNC:4576;HGNC:10928;HGNC:13823;HGNC:15586;HGNC:18531;HGNC:9678;HGNC:9685;HGNC:17664;HGNC:34491;HGNC:4585;HGNC:16767;HGNC:16699;HGNC:7997;HGNC:945;HGNC:14644	PACSIN1;DLG2;ABHD17B;AKAP9;DGKB;CNKSR2;NPTN;ATP2B2;ADCY1;LRRTM4;LRRTM2;GRIA2;EPHA7;GRID2;SLC16A7;NETO1;LRRC4;LRRC7;PTPRO;PTPRZ1;NECTIN3;SHISA6;GRIN2A;GRIN3A;SORCS3;NRG1;ADGRB3;NETO2
GO:0099507	F14	BP	ligand-gated ion channel activity involved in regulation of presynaptic membrane potential	│ │ ├─ ligand-gated ion channel activity involved in regulation of presynaptic membrane potential	GO:0099505	0.906064	0.949683	HGNC:4579;HGNC:4581;HGNC:4582;HGNC:4572;HGNC:4077;HGNC:4585;HGNC:6284;HGNC:4580;HGNC:4090	GRIK1;GRIK3;GRIK4;GRIA2;GABRA3;GRIN2A;KCNMA1;GRIK2;GABRR1
GO:1900242	F38	BP	regulation of synaptic vesicle endocytosis	│ │ ├─ regulation of synaptic vesicle endocytosis	GO:0048488	0.908626	0.949683	HGNC:9315;HGNC:18618;HGNC:13487	PPP3CB;LRRK2;VPS35
GO:0090128	I28	BP	regulation of synapse maturation	│ │ └─ regulation of synapse maturation	GO:0060074	0.908626	0.949683	HGNC:945;HGNC:13487;HGNC:8011	ADGRB3;VPS35;CNTNAP1
GO:0099056	B24	CC	integral component of presynaptic membrane	│ │ └─ integral component of presynaptic membrane	GO:0042734	0.921837	0.999949	HGNC:6222;HGNC:6233;HGNC:6234;HGNC:6218;HGNC:6264;HGNC:1389;HGNC:11042;HGNC:11044;HGNC:11050;HGNC:8008;HGNC:30238;HGNC:277;HGNC:14267;HGNC:4579;HGNC:4582;HGNC:4572;HGNC:4585;HGNC:4599;HGNC:12648;HGNC:30500;HGNC:9668;HGNC:4090;HGNC:1951;HGNC:13830	HK1;KCNA4;KCNC1;KCNC2;KCNA1;KCNJ3;CACNA1B;SLC6A1;SLC6A11;SLC6A4;NRXN1;WLS;ADRA1A;PCDH17;GRIK1;GRIK4;GRIA2;GRIN2A;GRM7;VAPA;PRRT2;PTPRD;GABRR1;CHRM2;CNTNAP2
GO:0099505	F3	BP	regulation of presynaptic membrane potential	│ ├─ regulation of presynaptic membrane potential	SYNGO:presynprocess	0.924166	0.949683	HGNC:4579;HGNC:4581;HGNC:4582;HGNC:4572;HGNC:4077;HGNC:4585;HGNC:6284;HGNC:4580;HGNC:4090;HGNC:6222;HGNC:6234;HGNC:6233;HGNC:6218;HGNC:6264;HGNC:4845	GRIK1;GRIK3;GRIK4;GRIA2;GABRA3;GRIN2A;KCNMA1;GRIK2;GABRR1;HK1;KCNA4;KCNC2;KCNC1;KCNA1;KCNJ3;HCN1
GO:0060078	G3	BP	regulation of postsynaptic membrane potential	│ ├─ regulation of postsynaptic membrane potential	SYNGO:postsynprocess	0.925343	0.949683	HGNC:7979;HGNC:7872;HGNC:4845;HGNC:4585;HGNC:1964;HGNC:4327;HGNC:4572;HGNC:4077;HGNC:4078;HGNC:4580;HGNC:4579;HGNC:16767;HGNC:6218;HGNC:6238	NR3C2;NOS1;HCN1;GRIN2A;CHRNB4;GLRA2;GRIA2;GABRA3;GABRA4;GRIK2;GRIK1;GRIN3A;KCNA1;KCND2
GO:0016082	F35	BP	synaptic vesicle priming	│ │ │ └─ synaptic vesicle priming	GO:0016079	0.927736	0.949683	HGNC:17282;HGNC:11444;HGNC:20566;HGNC:17072;HGNC:19665	RIMS1;STXBP1;SV2A;ERC1;STXBP5
GO:1904315	G14	BP	transmitter-gated ion channel activity involved in regulation of postsynaptic membrane potential	│ │ ├─ transmitter-gated ion channel activity involved in regulation of postsynaptic membrane potential	GO:0060078	0.936493	0.949683	HGNC:4585;HGNC:1964;HGNC:4327;HGNC:4572;HGNC:4077;HGNC:4078;HGNC:4580;HGNC:4579;HGNC:16767	GRIN2A;CHRNB4;GLRA2;GRIA2;GABRA3;GABRA4;GRIK2;GRIK1;GRIN3A
GO:0099061	D42	CC	integral component of postsynaptic density membrane	│ │ │ └─ integral component of postsynaptic density membrane	GO:0098839	0.941199	0.999949	HGNC:17867;HGNC:815;HGNC:232;HGNC:19411;HGNC:19409;HGNC:4572;HGNC:3390;HGNC:4576;HGNC:10928;HGNC:13823;HGNC:15586;HGNC:18531;HGNC:9678;HGNC:9685;HGNC:17664;HGNC:34491;HGNC:4585;HGNC:16767;HGNC:16699;HGNC:7997;HGNC:945;HGNC:14644	NPTN;ATP2B2;ADCY1;LRRTM4;LRRTM2;GRIA2;EPHA7;GRID2;SLC16A7;NETO1;LRRC4;LRRC7;PTPRO;PTPRZ1;NECTIN3;SHISA6;GRIN2A;GRIN3A;SORCS3;NRG1;ADGRB3;NETO2
GO:0042734	B9	CC	presynaptic membrane	│ ├─ presynaptic membrane	GO:0098793	0.942799	0.999949	HGNC:815;HGNC:15931;HGNC:30500;HGNC:9246;HGNC:11132;HGNC:2171;HGNC:4452;HGNC:11444;HGNC:19665;HGNC:6222;HGNC:6233;HGNC:6234;HGNC:6218;HGNC:6264;HGNC:1389;HGNC:11042;HGNC:11044;HGNC:11050;HGNC:8008;HGNC:30238;HGNC:277;HGNC:14267;HGNC:4579;HGNC:4582;HGNC:4572;HGNC:4585;HGNC:4599;HGNC:12648;HGNC:9668;HGNC:4090;HGNC:1951;HGNC:13830	ATP2B2;SNPH;PRRT2;PPFIA2;SNAP25;F3;GPC4;STXBP1;STXBP5;HK1;KCNA4;KCNC1;KCNC2;KCNA1;KCNJ3;CACNA1B;SLC6A1;SLC6A11;SLC6A4;NRXN1;WLS;ADRA1A;PCDH17;GRIK1;GRIK4;GRIA2;GRIN2A;GRM7;VAPA;PTPRD;GABRR1;CHRM2;CNTNAP2
GO:0099059	B29	CC	integral component of presynaptic active zone membrane	│ │ └─ integral component of presynaptic active zone membrane	GO:0048787	0.96187	0.999949	HGNC:17867;HGNC:815;HGNC:4460;HGNC:1951;HGNC:4599;HGNC:4572;HGNC:4077;HGNC:6284;HGNC:1391;HGNC:8539;HGNC:15459;HGNC:1749;HGNC:8008;HGNC:7997;HGNC:4845	NPTN;ATP2B2;GPM6A;CHRM2;GRM7;GRIA2;GABRA3;KCNMA1;CACNA1D;P2RY1;P2RX2;CDH10;NRXN1;NRG1;HCN1
GO:0048787	B15	CC	presynaptic active zone membrane	│ │ └─ presynaptic active zone membrane	GO:0048786	0.971637	0.999949	HGNC:23319;HGNC:17282;HGNC:17867;HGNC:815;HGNC:4460;HGNC:1951;HGNC:4599;HGNC:4572;HGNC:4077;HGNC:6284;HGNC:1391;HGNC:8539;HGNC:15459;HGNC:1749;HGNC:8008;HGNC:7997;HGNC:4845	NTNG1;RIMS1;NPTN;ATP2B2;GPM6A;CHRM2;GRM7;GRIA2;GABRA3;KCNMA1;CACNA1D;P2RY1;P2RX2;CDH10;NRXN1;NRG1;HCN1
GO:0098794	D1	CC	postsynapse	├─ postsynapse	GO:0045202	0.995202	0.999949	HGNC:18708;HGNC:188;HGNC:21746;HGNC:4024;HGNC:3312;HGNC:21745;HGNC:8882;HGNC:30238;HGNC:29843;HGNC:6743;HGNC:21747;HGNC:15842;HGNC:24596;HGNC:8032;HGNC:9801;HGNC:12735;HGNC:77;HGNC:245;HGNC:13487;HGNC:4047;HGNC:5241;HGNC:5270;HGNC:10831;HGNC:427;HGNC:7997;HGNC:21744;HGNC:26776;HGNC:6513;HGNC:3185;HGNC:24035;HGNC:29148;HGNC:3775;HGNC:17512;HGNC:15917;HGNC:9588;HGNC:7727;HGNC:3288;HGNC:2695;HGNC:81…	GRIP1;ADAM10;CPEB3;FXR2;ELAVL1;CPEB2;PFN2;WLS;NSMF;CAPRIN1;CPEB4;ERBIN;DYNLL2;NTRK2;RAC1;WASL;ABL2;ADD3;VPS35;FZD3;HSPA8;DNAJB1;SH3GL2;ALK;NRG1;CPEB1;TENT2;LASP1;EEA1;APPL1;FBXO45;FMR1;HOMER1;PLCB1;PTEN;NEDD4;EIF4EBP1;DBN1;OGT;MAPK10;DLGAP4;PPFIA2;NOS1;YES1;AKAP1;EPHA7;GABRA3;GABRA4;KCND2;CDH10;LRRTM2;NLGN4Y;CPD;HOMER2;ABI1;SHANK2;KPNA1;STAT3;PLCB4;EPS8;MAPK1;MAP2K1;ADGRA1;SNAP47;GSK3B;EIF4G2;RPS…
GO:0098850	B33	CC	extrinsic component of synaptic vesicle membrane	│ │ ├─ extrinsic component of synaptic vesicle membrane	GO:0030672	0.995807	0.999949	HGNC:471;HGNC:2092;HGNC:854	AMPH;CLTC;ATP6V1B2
GO:0045202		CC	synapse	synapse		0.999946	0.999949	HGNC:18263;HGNC:30897;HGNC:13760;HGNC:10934;HGNC:29647;HGNC:12733;HGNC:10420;HGNC:10298;HGNC:11044;HGNC:2465;HGNC:9685;HGNC:6743;HGNC:21100;HGNC:9246;HGNC:17787;HGNC:31822;HGNC:9315;HGNC:268;HGNC:678;HGNC:4227;HGNC:2380;HGNC:10831;HGNC:9299;HGNC:4452;HGNC:4454;HGNC:4077;HGNC:4042;HGNC:4043;HGNC:20075;HGNC:3419;HGNC:17789;HGNC:1765;HGNC:1749;HGNC:17930;HGNC:10011;HGNC:10435;HGNC:2428;HGNC:564;HGNC…	RAB21;VCPIP1;CYFIP2;VAT1;MAGI3;WASF2;RPS3;RPL10;SLC6A11;NCAN;PTPRZ1;CAPRIN1;QKI;PPFIA2;LIN7A;PLCXD3;PPP3CB;ADORA3;ARHGDIA;GDI2;HAPLN1;SH3GL2;PPP2CA;GPC4;GPC6;GABRA3;FZD4;FZD5;USP46;EPS15;LIN7C;CDH6;CDH10;PURG;RHEB;RPS6KA6;YBX3;AP2M1;AP2B1;IL1RAP;LRRTM4;OGT;NPTN;RALA;OLFM1;SYT6;GHSR;FBXO45;RAB6B;RAB33B;SLC2A4;CACNB4;DPYSL2;UNC13C;CPEB2;RNF216;SYNJ1;PFN2;CDK5R1;SEPT2;SEPT6;PCDH15;STXBP5;KALRN;AMPH;…
GO:0098793	B1	CC	presynapse	├─ presynapse	GO:0045202	0.999949	0.999949	HGNC:29148;HGNC:14902;HGNC:16075;HGNC:11009;HGNC:1404;HGNC:3014;HGNC:23149;HGNC:21745;HGNC:21698;HGNC:11503;HGNC:8882;HGNC:1775;HGNC:15848;HGNC:14674;HGNC:19665;HGNC:4814;HGNC:471;HGNC:5241;HGNC:30652;HGNC:19679;HGNC:555;HGNC:13487;HGNC:245;HGNC:4401;HGNC:25412;HGNC:290;HGNC:19266;HGNC:4460;HGNC:22192;HGNC:24035;HGNC:14258;HGNC:4140;HGNC:9393;HGNC:2495;HGNC:11444;HGNC:9401;HGNC:9153;HGNC:3775;HGN…	FBXO45;RAB6B;RAB33B;SLC2A4;CACNB4;DPYSL2;UNC13C;CPEB2;RNF216;SYNJ1;PFN2;CDK5R1;SEPT2;SEPT6;PCDH15;STXBP5;KALRN;AMPH;HSPA8;STON2;AAK1;AP1G1;VPS35;ADD3;GNB5;SGIP1;GRK3;SYT10;GPM6A;SCRN1;APPL1;CD2AP;GAP43;PRKCA;CTBP2;STXBP1;PRKCE;PNKD;FMR1;NSF;CSNK2B;RAPH1;SH3GL2;LRRK2;TRIM9;GDI1;PPFIA2;RABEP1;ERC1;OGT;VAPA;UNC13A;CNTNAP1;SNAP47;CACNA1B;RIMS1;PCLO;TSPOAP1;CTNND1;NR3C2;NTNG1;NPTN;ATP2B2;CHRM2;GRM7;GR…
SYNGO:metabolism	J1	BP	metabolism	├─ metabolism	SYNGO:synprocess	0.999989	0.999989	HGNC:24278;HGNC:21698;HGNC:7727;HGNC:12631;HGNC:21744;HGNC:21745;HGNC:3775;HGNC:3288;HGNC:188;HGNC:2553;HGNC:10298;HGNC:26776	ABHD17B;RNF216;NEDD4;USP8;CPEB1;CPEB2;FMR1;EIF4EBP1;ADAM10;CUL3;RPL10;TENT2
GO:0099243	A2	CC	extrinsic component of synaptic membrane	│ ├─ extrinsic component of synaptic membrane	GO:0097060			HGNC:17187	OLFM1
GO:0099699	A3	CC	integral component of synaptic membrane	│ └─ integral component of synaptic membrane	GO:0097060			HGNC:18638;HGNC:4267	SYT6;GHSR
GO:0099569	B3	CC	presynaptic cytoskeleton	│ ├─ presynaptic cytoskeleton	GO:0098793			HGNC:12648	VAPA
GO:0099182	B12	CC	presynaptic intermediate filament cytoskeleton	│ │ ├─ presynaptic intermediate filament cytoskeleton	GO:0099569
GO:0099143	B13	CC	presynaptic actin cytoskeleton	│ │ └─ presynaptic actin cytoskeleton	GO:0099569
GO:0099029	B27	CC	anchored component of presynaptic active zone membrane	│ │ ├─ anchored component of presynaptic active zone membrane	GO:0048787			HGNC:23319	NTNG1
GO:0098891	B28	CC	extrinsic component of presynaptic active zone membrane	│ │ ├─ extrinsic component of presynaptic active zone membrane	GO:0048787			HGNC:17282	RIMS1
GO:0098830	B6	CC	presynaptic endosome	│ ├─ presynaptic endosome	GO:0098793			HGNC:11175	SNX4
GO:0098954	B17	CC	presynaptic endosome membrane	│ │ └─ presynaptic endosome membrane	GO:0098830
GO:0099067	B31	CC	integral component of presynaptic endosome membrane	│ │ └─ integral component of presynaptic endosome membrane	GO:0098954
GO:0034592	B18	CC	synaptic vesicle lumen	│ │ ├─ synaptic vesicle lumen	GO:0008021
GO:0099013	B20	CC	neuronal dense core vesicle lumen	│ │ ├─ neuronal dense core vesicle lumen	GO:0098992			HGNC:5464	IGF1
GO:0099012	B21	CC	neuronal dense core vesicle membrane	│ │ └─ neuronal dense core vesicle membrane	GO:0098992			HGNC:19665;HGNC:11513	STXBP5;SYT5
GO:0098674	B35	CC	extrinsic component of neuronal dense core vesicle membrane	│ │ ├─ extrinsic component of neuronal dense core vesicle membrane	GO:0099012			HGNC:19665	STXBP5
GO:0099066	B36	CC	integral component of neuronal dense core vesicle membrane	│ │ └─ integral component of neuronal dense core vesicle membrane	GO:0099012			HGNC:11513	SYT5
SYNGO:presyn_ribosome	B10	CC	presynaptic ribosome	│ ├─ presynaptic ribosome	GO:0098793			HGNC:10298	RPL10
SYNGO:presyn_er	B11	CC	presynaptic ER	│ └─ presynaptic ER	GO:0098793			HGNC:6180	ITPR1
SYNGO:presyn_er_membrane	B25	CC	presynaptic ER membrane	│ ├─ presynaptic ER membrane	SYNGO:presyn_er
SYNGO:presyn_er_membrane_integral	B37	CC	integral component of presynaptic ER membrane	│ │ └─ integral component of presynaptic ER membrane	SYNGO:presyn_er_membrane
SYNGO:presyn_ser	B26	CC	presynaptic SER	│ └─ presynaptic SER	SYNGO:presyn_er			HGNC:6180	ITPR1
SYNGO:presyn_ser_membrane	B38	CC	presynaptic SER membrane	│ └─ presynaptic SER membrane	SYNGO:presyn_ser			HGNC:6180	ITPR1
SYNGO:presyn_ser_membrane_integral	B39	CC	integral component of presynaptic SER membrane	│ └─ integral component of presynaptic SER membrane	SYNGO:presyn_ser_membrane			HGNC:6180	ITPR1
GO:0043083	C1	CC	synaptic cleft	├─ synaptic cleft	GO:0045202			HGNC:6482;HGNC:7952	LAMA2;NPTX1
GO:0098965	C2	CC	extracellular matrix of synaptic cleft	│ └─ extracellular matrix of synaptic cleft	GO:0043083
GO:0099571	D3	CC	postsynaptic cytoskeleton	│ ├─ postsynaptic cytoskeleton	GO:0098794			HGNC:2695	DBN1
GO:0099160	D12	CC	postsynaptic intermediate filament cytoskeleton	│ │ ├─ postsynaptic intermediate filament cytoskeleton	GO:0099571
GO:0098871	D13	CC	postsynaptic actin cytoskeleton	│ │ ├─ postsynaptic actin cytoskeleton	GO:0099571			HGNC:2695	DBN1
GO:0150050	D14	CC	postsynaptic septin cytoskeleton	│ │ ├─ postsynaptic septin cytoskeleton	GO:0099571
GO:0099189	D15	CC	postsynaptic spectrin-associated cytoskeleton	│ │ └─ postsynaptic spectrin-associated cytoskeleton	GO:0099571
GO:0097444	D4	CC	spine apparatus	│ ├─ spine apparatus	GO:0098794
GO:0098897	D16	CC	spine apparatus membrane	│ │ └─ spine apparatus membrane	GO:0097444
GO:0099065	D30	CC	integral component of spine apparatus membrane	│ │ └─ integral component of spine apparatus membrane	GO:0098897
GO:0150051	D5	CC	postsynaptic Golgi apparatus	│ ├─ postsynaptic Golgi apparatus	GO:0098794			HGNC:6872	MAPK10
GO:0098892	D31	CC	extrinsic component of postsynaptic specialization membrane	│ │ │ ├─ extrinsic component of postsynaptic specialization membrane	GO:0099634
GO:0099031	D40	CC	anchored component of postsynaptic density membrane	│ │ │ ├─ anchored component of postsynaptic density membrane	GO:0098839			HGNC:2901;HGNC:24278	DLG2;ABHD17B
GO:0099629	D20	CC	postsynaptic specialization of symmetric synapse	│ │ └─ postsynaptic specialization of symmetric synapse	GO:0099572
GO:0098844	D21	CC	postsynaptic endocytic zone membrane	│ │ └─ postsynaptic endocytic zone membrane	GO:0098843			HGNC:9783	RAB5A
GO:0098845	D8	CC	postsynaptic endosome	│ ├─ postsynaptic endosome	GO:0098794			HGNC:18790;HGNC:24278	NSG1;ABHD17B
GO:0098895	D22	CC	postsynaptic endosome membrane	│ │ ├─ postsynaptic endosome membrane	GO:0098845
GO:0098999	D35	CC	extrinsic component of postsynaptic endosome membrane	│ │ │ └─ extrinsic component of postsynaptic endosome membrane	GO:0098895
GO:0098842	D23	CC	postsynaptic early endosome	│ │ ├─ postsynaptic early endosome	GO:0098845
GO:0098896	D36	CC	postsynaptic early endosome membrane	│ │ │ └─ postsynaptic early endosome membrane	GO:0098842
GO:0098998	D43	CC	extrinsic component of postsynaptic early endosome membrane	│ │ │ └─ extrinsic component of postsynaptic early endosome membrane	GO:0098896
GO:0098837	D24	CC	postsynaptic recycling endosome	│ │ └─ postsynaptic recycling endosome	GO:0098845			HGNC:24278	ABHD17B
GO:0098944	D37	CC	postsynaptic recycling endosome membrane	│ │ └─ postsynaptic recycling endosome membrane	GO:0098837			HGNC:24278	ABHD17B
GO:0099033	D44	CC	anchored component of postsynaptic recycling endosome membrane	│ │ └─ anchored component of postsynaptic recycling endosome membrane	GO:0098944			HGNC:24278	ABHD17B
GO:0099025	D25	CC	anchored component of postsynaptic membrane	│ │ ├─ anchored component of postsynaptic membrane	GO:0045211			HGNC:2172;HGNC:2171	CNTN2;F3
GO:0098890	D26	CC	extrinsic component of postsynaptic membrane	│ │ ├─ extrinsic component of postsynaptic membrane	GO:0045211			HGNC:2363;HGNC:3591	CRKL;FARP1
SYNGO:postsyn_ribosome	D10	CC	postsynaptic ribosome	│ ├─ postsynaptic ribosome	GO:0098794			HGNC:10298;HGNC:10420	RPL10;RPS3
SYNGO:postsyn_er	D11	CC	postsynaptic ER	│ └─ postsynaptic ER	GO:0098794			HGNC:9059;HGNC:6180	PLCB4;ITPR1
SYNGO:postsyn_er_membrane	D28	CC	postsynaptic ER membrane	│ ├─ postsynaptic ER membrane	SYNGO:postsyn_er
SYNGO:postsyn_er_membrane_integral	D38	CC	integral component of postsynaptic ER membrane	│ │ └─ integral component of postsynaptic ER membrane	SYNGO:postsyn_er_membrane
SYNGO:postsyn_ser	D29	CC	postsynaptic SER	│ └─ postsynaptic SER	SYNGO:postsyn_er			HGNC:9059;HGNC:6180	PLCB4;ITPR1
SYNGO:postsyn_ser_membrane	D39	CC	postsynaptic SER membrane	│ └─ postsynaptic SER membrane	SYNGO:postsyn_ser			HGNC:6180	ITPR1
SYNGO:postsyn_ser_membrane_integral	D45	CC	integral component of postsynaptic SER membrane	│ └─ integral component of postsynaptic SER membrane	SYNGO:postsyn_ser_membrane			HGNC:6180	ITPR1
GO:0099544	E1	CC	extrasynaptic space	└─ extrasynaptic space	GO:0045202			HGNC:2465	NCAN
GO:0098966	E2	CC	perisynaptic extracellular matrix	└─ perisynaptic extracellular matrix	GO:0099544			HGNC:2465	NCAN
GO:1905056	F11	BP	ATPase-coupled calcium ion transmembrane transporter activity involved in regulation of presynaptic cytosolic calcium levels	│ │ ├─ ATPase-coupled calcium ion transmembrane transporter activity involved in regulation of presynaptic cytosolic calcium levels	GO:0099509
GO:0099534	F12	BP	calcium ion binding involved in regulation of presynaptic cytosolic calcium levels	│ │ ├─ calcium ion binding involved in regulation of presynaptic cytosolic calcium levels	GO:0099509
GO:0150047	F16	BP	G protein-coupled neurotransmitter receptor activity involved in regulation of presynaptic membrane potential	│ │ ├─ G protein-coupled neurotransmitter receptor activity involved in regulation of presynaptic membrane potential	GO:0099505
GO:0140232	F17	BP	intracellular cAMP-activated cation channel activity involved in regulation of presynaptic membrane potential	│ │ └─ intracellular cAMP-activated cation channel activity involved in regulation of presynaptic membrane potential	GO:0099505			HGNC:4845	HCN1
GO:0140238	F4	BP	presynaptic endocytosis	│ ├─ presynaptic endocytosis	SYNGO:presynprocess			HGNC:19679	AAK1
GO:0097091	F19	BP	synaptic vesicle clustering	│ │ ├─ synaptic vesicle clustering	GO:0099504			HGNC:13406;HGNC:11320	PCLO;ABI1
GO:0099532	F20	BP	synaptic vesicle endosomal processing	│ │ ├─ synaptic vesicle endosomal processing	GO:0099504			HGNC:555;HGNC:11441	AP1G1;STX6
GO:0016182	F29	BP	synaptic vesicle budding from endosome	│ │ │ ├─ synaptic vesicle budding from endosome	GO:0099532			HGNC:555	AP1G1
GO:0016189	F30	BP	synaptic vesicle to endosome fusion	│ │ │ └─ synaptic vesicle to endosome fusion	GO:0099532			HGNC:11441	STX6
GO:0099148	F42	BP	regulation of synaptic vesicle docking	│ │ │ │ └─ regulation of synaptic vesicle docking	GO:0016081			HGNC:19665	STXBP5
GO:0031629	F34	BP	synaptic vesicle fusion to presynaptic active zone membrane	│ │ │ ├─ synaptic vesicle fusion to presynaptic active zone membrane	GO:0016079			HGNC:17072	ERC1
GO:0031630	F43	BP	regulation of synaptic vesicle fusion to presynaptic active zone membrane	│ │ │ │ └─ regulation of synaptic vesicle fusion to presynaptic active zone membrane	GO:0031629			HGNC:17072	ERC1
GO:0010807	F44	BP	regulation of synaptic vesicle priming	│ │ │ └─ regulation of synaptic vesicle priming	GO:0016082			HGNC:19665	STXBP5
GO:0098700	F22	BP	synaptic vesicle neurotransmitter loading	│ │ ├─ synaptic vesicle neurotransmitter loading	GO:0099504			HGNC:16703	SLC17A6
GO:0099162	F36	BP	regulation of synaptic vesicle neurotransmitter loading	│ │ │ └─ regulation of synaptic vesicle neurotransmitter loading	GO:0098700
GO:0099180	F23	BP	zinc ion import into synaptic vesicle	│ │ ├─ zinc ion import into synaptic vesicle	GO:0099504
GO:1901546	F37	BP	regulation of proton loading	│ │ │ └─ regulation of proton loading	GO:0097401			HGNC:2938	DMXL2
GO:0016185	F39	BP	synaptic vesicle budding from presynaptic endocytic zone membrane	│ │ ├─ synaptic vesicle budding from presynaptic endocytic zone membrane	GO:0048488			HGNC:11009	SLC2A4
GO:0098694	F45	BP	regulation of synaptic vesicle budding from presynaptic endocytic zone membrane	│ │ │ └─ regulation of synaptic vesicle budding from presynaptic endocytic zone membrane	GO:0016185			HGNC:11009	SLC2A4
GO:0001504	F7	BP	neurotransmitter uptake	│ ├─ neurotransmitter uptake	SYNGO:presynprocess			HGNC:11044	SLC6A11
GO:0098810	F8	BP	neurotransmitter reuptake	│ ├─ neurotransmitter reuptake	SYNGO:presynprocess			HGNC:11042;HGNC:11050	SLC6A1;SLC6A4
GO:0051580	F27	BP	regulation of neurotransmitter uptake	│ │ └─ regulation of neurotransmitter uptake	GO:0098810
SYNGO:presyn_chaperoneProteinFolding	F9	BP	presynaptic chaperone-mediated protein folding	│ ├─ presynaptic chaperone-mediated protein folding	SYNGO:presynprocess			HGNC:16235;HGNC:5241	DNAJC5;HSPA8
GO:0098928	F10	BP	presynaptic signaling pathway	│ └─ presynaptic signaling pathway	SYNGO:presynprocess
GO:0099526	F28	BP	presynapse to nucleus signaling pathway	│ └─ presynapse to nucleus signaling pathway	GO:0098928
GO:1905059	G8	BP	ATPase-coupled calcium ion transmembrane transporter activity involved in regulation of postsynaptic cytosolic calcium levels	│ │ ├─ ATPase-coupled calcium ion transmembrane transporter activity involved in regulation of postsynaptic cytosolic calcium levels	GO:0099566			HGNC:815	ATP2B2
GO:0099567	G9	BP	calcium ion binding involved in regulation of postsynaptic cytosolic calcium levels	│ │ ├─ calcium ion binding involved in regulation of postsynaptic cytosolic calcium levels	GO:0099566
GO:1905060	G10	BP	calcium:cation antiporter activity involved in regulation of postsynaptic cytosolic calcium ion levels	│ │ ├─ calcium:cation antiporter activity involved in regulation of postsynaptic cytosolic calcium ion levels	GO:0099566			HGNC:11070	SLC8A3
GO:0098695	G11	BP	inositol 1,4,5-trisphosphate receptor activity involved in regulation of postsynaptic cytosolic calcium levels	│ │ ├─ inositol 1,4,5-trisphosphate receptor activity involved in regulation of postsynaptic cytosolic calcium levels	GO:0099566			HGNC:6180	ITPR1
GO:0099583	G12	BP	neurotransmitter receptor activity involved in regulation of postsynaptic cytosolic calcium levels	│ │ └─ neurotransmitter receptor activity involved in regulation of postsynaptic cytosolic calcium levels	GO:0099566
GO:0098872	G22	BP	G-protein coupled neurotransmitter receptor activity involved in regulation of postsynaptic cytosolic calcium levels	│ │ └─ G-protein coupled neurotransmitter receptor activity involved in regulation of postsynaptic cytosolic calcium levels	GO:0099583
GO:0140233	G13	BP	intracellular cAMP-activated cation channel activity involved in regulation of postsynaptic membrane potential	│ │ ├─ intracellular cAMP-activated cation channel activity involved in regulation of postsynaptic membrane potential	GO:0060078
GO:0099579	G23	BP	G protein-coupled neurotransmitter receptor activity involved in regulation of postsynaptic membrane potential	│ │ │ └─ G protein-coupled neurotransmitter receptor activity involved in regulation of postsynaptic membrane potential	GO:0140233
GO:1905030	G15	BP	voltage-gated ion channel activity involved in regulation of postsynaptic membrane potential	│ │ └─ voltage-gated ion channel activity involved in regulation of postsynaptic membrane potential	GO:0060078			HGNC:6218;HGNC:6238	KCNA1;KCND2
GO:0098967	G17	BP	exocytic insertion of neurotransmitter receptor to postsynaptic membrane	│ │ ├─ exocytic insertion of neurotransmitter receptor to postsynaptic membrane	GO:0099072			HGNC:30669;HGNC:17059	SNAP47;SACM1L
GO:0099145	G25	BP	regulation of exocytic insertion of neurotransmitter receptor to postsynaptic membrane	│ │ │ └─ regulation of exocytic insertion of neurotransmitter receptor to postsynaptic membrane	GO:0098967
GO:0098970	G18	BP	postsynaptic neurotransmitter receptor diffusion trapping	│ │ ├─ postsynaptic neurotransmitter receptor diffusion trapping	GO:0099072			HGNC:34491	SHISA6
GO:0150054	G26	BP	regulation of postsynaptic neurotransmitter receptor diffusion trapping	│ │ │ └─ regulation of postsynaptic neurotransmitter receptor diffusion trapping	GO:0098970
GO:0150038	G6	BP	postsynaptic dense core vesicle exocytosis	│ ├─ postsynaptic dense core vesicle exocytosis	SYNGO:postsynprocess			HGNC:18638	SYT6
GO:0150044	G20	BP	regulation of postsynaptic dense core vesicle exocytosis	│ │ └─ regulation of postsynaptic dense core vesicle exocytosis	GO:0150038
GO:1905539	G28	BP	regulation of postsynapse to nucleus signaling pathway	│ └─ regulation of postsynapse to nucleus signaling pathway	GO:0099527
GO:0099541	H5	BP	trans-synaptic signaling by lipid	│ │ ├─ trans-synaptic signaling by lipid	GO:0099537			HGNC:15917;HGNC:8008	PLCB1;NRXN1
GO:0099542	H13	BP	trans-synaptic signaling by endocannabinoid	│ │ │ └─ trans-synaptic signaling by endocannabinoid	GO:0099541			HGNC:15917;HGNC:8008	PLCB1;NRXN1
GO:0098921	H21	BP	retrograde trans-synaptic signaling by endocannabinoid	│ │ │ ├─ retrograde trans-synaptic signaling by endocannabinoid	GO:0099542			HGNC:15917	PLCB1
GO:0099178	H26	BP	regulation of retrograde trans-synaptic signaling by endocanabinoid	│ │ │ │ └─ regulation of retrograde trans-synaptic signaling by endocanabinoid	GO:0098921			HGNC:15917	PLCB1
GO:0099553	H22	BP	trans-synaptic signaling by endocannabinoid, modulating synaptic transmission	│ │ │ └─ trans-synaptic signaling by endocannabinoid, modulating synaptic transmission	GO:0099542			HGNC:8008	NRXN1
GO:0150036	H27	BP	regulation of trans-synaptic signaling by endocannabinoid, modulating synaptic transmission	│ │ │ └─ regulation of trans-synaptic signaling by endocannabinoid, modulating synaptic transmission	GO:0099553			HGNC:8008	NRXN1
GO:0099540	H6	BP	trans-synaptic signaling by neuropeptide	│ │ ├─ trans-synaptic signaling by neuropeptide	GO:0099537			HGNC:427	ALK
GO:0099543	H7	BP	trans-synaptic signaling by soluble gas	│ │ ├─ trans-synaptic signaling by soluble gas	GO:0099537			HGNC:4685	GUCY1A1
GO:0099548	H14	BP	trans-synaptic signaling by nitric oxide	│ │ │ └─ trans-synaptic signaling by nitric oxide	GO:0099543			HGNC:4685	GUCY1A1
GO:0099555	H23	BP	trans-synaptic signaling by nitric oxide, modulating synaptic transmission	│ │ │ └─ trans-synaptic signaling by nitric oxide, modulating synaptic transmission	GO:0099548			HGNC:4685	GUCY1A1
GO:0098925	H28	BP	retrograde trans-synaptic signaling by nitric oxide, modulating synaptic transmission	│ │ │ └─ retrograde trans-synaptic signaling by nitric oxide, modulating synaptic transmission	GO:0099555			HGNC:4685	GUCY1A1
GO:0098942	H15	BP	retrograde trans-synaptic signaling by trans-synaptic protein complex	│ │ │ ├─ retrograde trans-synaptic signaling by trans-synaptic protein complex	GO:0099545			HGNC:8117;HGNC:3591	TENM1;FARP1
GO:0099557	H16	BP	trans-synaptic signaling by trans-synaptic complex, modulating synaptic transmission	│ │ │ └─ trans-synaptic signaling by trans-synaptic complex, modulating synaptic transmission	GO:0099545			HGNC:17867	NPTN
GO:0099157	H9	BP	trans-synaptic signalling via exosome	│ │ ├─ trans-synaptic signalling via exosome	GO:0099537			HGNC:30238	WLS
GO:0099183	H10	BP	trans-synaptic signaling by BDNF, modulating synaptic transmission	│ │ ├─ trans-synaptic signaling by BDNF, modulating synaptic transmission	GO:0099537			HGNC:1033;HGNC:8032	BDNF;NTRK2
GO:0150035	H17	BP	regulation of trans-synaptic signaling by BDNF, modulating synaptic transmission	│ │ │ └─ regulation of trans-synaptic signaling by BDNF, modulating synaptic transmission	GO:0099183
GO:0099538	H3	BP	synaptic signaling via neuropeptide	│ ├─ synaptic signaling via neuropeptide	GO:0099536
GO:0099163	H4	BP	synaptic signaling by nitric oxide	│ └─ synaptic signaling by nitric oxide	GO:0099536			HGNC:7872	NOS1
GO:0150045	H12	BP	regulation of synaptic signaling by nitric oxide	│ └─ regulation of synaptic signaling by nitric oxide	GO:0099163
GO:0099172	I2	BP	presynapse organization	│ ├─ presynapse organization	GO:0050808
GO:0099174	I16	BP	regulation of presynapse organization	│ │ └─ regulation of presynapse organization	GO:0099172
GO:0099084	I18	BP	postsynaptic specialization organization	│ │ └─ postsynaptic specialization organization	GO:0099173
GO:0099159	I34	BP	regulation of modification of postsynaptic structure	│ │ ├─ regulation of modification of postsynaptic structure	GO:0099010			HGNC:4617;HGNC:7765	GSK3B;NF1
GO:0098885	I35	BP	modification of postsynaptic actin cytoskeleton	│ │ └─ modification of postsynaptic actin cytoskeleton	GO:0099010			HGNC:8882;HGNC:4814	PFN2;KALRN
GO:1905274	I47	BP	regulation of modification of postsynaptic actin cytoskeleton	│ │ └─ regulation of modification of postsynaptic actin cytoskeleton	GO:0098885			HGNC:4814	KALRN
GO:0098699	I37	BP	structural constituent of presynaptic actin cytoskeleton	│ │ │ └─ structural constituent of presynaptic actin cytoskeleton	GO:0099181
GO:0098973	I38	BP	structural constituent of postsynaptic actin cytoskeleton	│ │ ├─ structural constituent of postsynaptic actin cytoskeleton	GO:0099186
GO:0099184	I39	BP	structural constituent of postsynaptic intermediate filament cytoskeleton	│ │ ├─ structural constituent of postsynaptic intermediate filament cytoskeleton	GO:0099186
GO:0098879	I40	BP	structural constituent of postsynaptic specialization	│ │ ├─ structural constituent of postsynaptic specialization	GO:0099186
GO:0150043	I7	BP	structural constituent of synapse-associated extracellular matrix	│ ├─ structural constituent of synapse-associated extracellular matrix	GO:0050808
GO:0099179	I22	BP	regulation of synaptic membrane adhesion	│ │ └─ regulation of synaptic membrane adhesion	GO:0099560
GO:0008039	I9	BP	synaptic target recognition	│ ├─ synaptic target recognition	GO:0050808			HGNC:10723	SEMA3A
GO:0150052	I43	BP	regulation of postsynapse assembly	│ │ │ └─ regulation of postsynapse assembly	GO:0051963			HGNC:9507;HGNC:13487	PSD;VPS35
GO:0097104	I26	BP	postsynaptic membrane assembly	│ │ └─ postsynaptic membrane assembly	GO:0007416
GO:0098883	I11	BP	synapse disassembly	│ ├─ synapse disassembly	GO:0050808			HGNC:945;HGNC:10899	ADGRB3;SKP1
GO:1905806	I27	BP	regulation of synapse disassembly	│ │ └─ regulation of synapse disassembly	GO:0098883			HGNC:945;HGNC:10899	ADGRB3;SKP1
GO:0099559	I29	BP	maintenance of alignment of postsynaptic density and presynaptic active zone	│ │ ├─ maintenance of alignment of postsynaptic density and presynaptic active zone	GO:0099558			HGNC:8117	TENM1
GO:0098880	I30	BP	maintenance of postsynaptic specialization structure	│ │ └─ maintenance of postsynaptic specialization structure	GO:0099558			HGNC:5241;HGNC:2857	HSPA8;DGKZ
GO:0099562	I46	BP	maintenance of postsynaptic density structure	│ │ └─ maintenance of postsynaptic density structure	GO:0098880			HGNC:2857	DGKZ
GO:0099187	I14	BP	presynaptic cytoskeleton organization	│ ├─ presynaptic cytoskeleton organization	GO:0050808			HGNC:11320;HGNC:20039	ABI1;CAP2
GO:0099140	I31	BP	presynaptic actin cytoskeleton organization	│ │ └─ presynaptic actin cytoskeleton organization	GO:0099187			HGNC:11320;HGNC:20039	ABI1;CAP2
GO:0099190	I33	BP	postsynaptic spectrin-associated cytoskeleton organization	│ └─ postsynaptic spectrin-associated cytoskeleton organization	GO:0099188			HGNC:8117	TENM1
SYNGO:presyn_ATPmetabolic	J2	BP	ATP metabolic process in the presynapse	│ ├─ ATP metabolic process in the presynapse	SYNGO:metabolism
SYNGO:presyn_regulationATPmetabolic	J12	BP	regulation of ATP metabolic process in the presynapse	│ │ └─ regulation of ATP metabolic process in the presynapse	SYNGO:presyn_ATPmetabolic
SYNGO:postsyn_ATPmetabolic	J3	BP	ATP metabolic process in the postsynapse	│ ├─ ATP metabolic process in the postsynapse	SYNGO:metabolism
GO:0099546	J4	BP	protein catabolic process, modulating synaptic transmission	│ ├─ protein catabolic process, modulating synaptic transmission	SYNGO:metabolism			HGNC:21698	RNF216
GO:0099574	J5	BP	regulation of protein catabolic process at synapse, modulating synaptic transmission	│ ├─ regulation of protein catabolic process at synapse, modulating synaptic transmission	SYNGO:metabolism			HGNC:7727;HGNC:12631	NEDD4;USP8
GO:0099576	J13	BP	regulation of protein catabolic process at postsynapse, modulating synaptic transmission	│ │ ├─ regulation of protein catabolic process at postsynapse, modulating synaptic transmission	GO:0099574			HGNC:7727;HGNC:12631	NEDD4;USP8
GO:0099575	J14	BP	regulation of protein catabolic process at presynapse, modulating synaptic transmission	│ │ └─ regulation of protein catabolic process at presynapse, modulating synaptic transmission	GO:0099574
GO:0099578	J15	BP	regulation of translation at postsynapse, modulating synaptic transmission	│ │ ├─ regulation of translation at postsynapse, modulating synaptic transmission	GO:0099547			HGNC:3775	FMR1
GO:0099577	J16	BP	regulation of translation at presynapse, modulating synaptic transmission	│ │ └─ regulation of translation at presynapse, modulating synaptic transmission	GO:0099547			HGNC:3775;HGNC:3288	FMR1;EIF4EBP1
GO:0042135	J7	BP	neurotransmitter catabolic process	│ ├─ neurotransmitter catabolic process	SYNGO:metabolism
GO:0140247	J17	BP	protein catabolic process at presynapse	│ │ ├─ protein catabolic process at presynapse	GO:0140246
GO:0140251	J21	BP	regulation protein catabolic process at presynapse	│ │ │ └─ regulation protein catabolic process at presynapse	GO:0140247
GO:0140252	J22	BP	regulation protein catabolic process at postsynapse	│ │ └─ regulation protein catabolic process at postsynapse	GO:0140249			HGNC:2553;HGNC:7727	CUL3;NEDD4
GO:0042136	J9	BP	neurotransmitter biosynthetic process	│ ├─ neurotransmitter biosynthetic process	SYNGO:metabolism
GO:0140241	J10	BP	translation at synapse	│ ├─ translation at synapse	SYNGO:metabolism			HGNC:10298;HGNC:26776	RPL10;TENT2
GO:0140236	J19	BP	translation at presynapse	│ │ ├─ translation at presynapse	GO:0140241			HGNC:10298	RPL10
GO:0140242	J20	BP	translation at postsynapse	│ │ └─ translation at postsynapse	GO:0140241			HGNC:10298;HGNC:26776	RPL10;TENT2
GO:0140245	J23	BP	regulation of translation at postsynapse	│ │ └─ regulation of translation at postsynapse	GO:0140242			HGNC:26776	TENT2
GO:0140235	J11	BP	RNA polyadenylation at postsynapse	│ └─ RNA polyadenylation at postsynapse	SYNGO:metabolism			HGNC:26776	TENT2
GO:0098930	K7	BP	axonal transport	│ ├─ axonal transport	GO:0008088			HGNC:18263;HGNC:13823	RAB21;NETO1
GO:0008089	K13	BP	anterograde axonal transport	│ │ ├─ anterograde axonal transport	GO:0098930			HGNC:18263;HGNC:13823	RAB21;NETO1
GO:0099641	K21	BP	anterograde axonal protein transport	│ │ │ ├─ anterograde axonal protein transport	GO:0008089
GO:0140231	K22	BP	anterograde axonal transport of neurotransmitter receptor complex	│ │ │ └─ anterograde axonal transport of neurotransmitter receptor complex	GO:0008089			HGNC:13823	NETO1
GO:0099088	K14	BP	axonal transport of messenger ribonucleoprotein complex	│ │ └─ axonal transport of messenger ribonucleoprotein complex	GO:0098930
GO:0098935	K8	BP	dendritic transport	│ └─ dendritic transport	GO:0008088			HGNC:17676	RABGEF1
GO:0098937	K15	BP	anterograde dendritic transport	│ ├─ anterograde dendritic transport	GO:0098935
GO:0098971	K23	BP	anterograde dendritic transport of neurotransmitter receptor complex	│ │ └─ anterograde dendritic transport of neurotransmitter receptor complex	GO:0098937
GO:0098939	K16	BP	dendritic transport of mitochondrion	│ ├─ dendritic transport of mitochondrion	GO:0098935
GO:0098961	K17	BP	dendritic transport of ribonucleoprotein complex	│ └─ dendritic transport of ribonucleoprotein complex	GO:0098935
GO:0098963	K24	BP	dendritic transport of messenger ribonucleoprotein complex	│ └─ dendritic transport of messenger ribonucleoprotein complex	GO:0098961
GO:0098964	K27	BP	anterograde dendritic transport of messenger ribonucleoprotein complex	│ └─ anterograde dendritic transport of messenger ribonucleoprotein complex	GO:0098963
GO:0099514	K3	BP	synaptic vesicle cytoskeletal transport	├─ synaptic vesicle cytoskeletal transport	SYNGO:transport
GO:0099517	K9	BP	synaptic vesicle transport along microtubule	│ └─ synaptic vesicle transport along microtubule	GO:0099514
GO:0048490	K18	BP	anterograde synaptic vesicle transport	│ └─ anterograde synaptic vesicle transport	GO:0099517
GO:1903742	K25	BP	regulation of anterograde synaptic vesicle transport	│ └─ regulation of anterograde synaptic vesicle transport	GO:0048490
GO:0099090	K4	BP	synaptic vesicle recycling via endosome	├─ synaptic vesicle recycling via endosome	SYNGO:transport
GO:0099158	K10	BP	regulation of recycling endosome localization within postsynapse	│ └─ regulation of recycling endosome localization within postsynapse	GO:0099090
GO:0099089	K5	BP	establishment of endoplasmic reticulum localization to postsynapse	├─ establishment of endoplasmic reticulum localization to postsynapse	SYNGO:transport
GO:0098969	K19	BP	neurotransmitter receptor transport to postsynaptic membrane	│ ├─ neurotransmitter receptor transport to postsynaptic membrane	GO:0098877			HGNC:17059;HGNC:6872	SACM1L;MAPK10
GO:0099152	K28	BP	regulation of neurotransmitter receptor transport, endosome to postsynaptic membrane	│ └─ regulation of neurotransmitter receptor transport, endosome to postsynaptic membrane	GO:0098887
GO:0098943	K12	BP	neurotransmitter receptor transport, postsynaptic endosome to lysosome	└─ neurotransmitter receptor transport, postsynaptic endosome to lysosome	GO:0099637

## Sheet: overlap_downregulated HD mir
GO term ID	user interface reference code	GO domain	GO term name	GO term name - hierarchical structure	GO parent term ID	GSEA p-value	GSEA 'gene cluster' FDR corrected p-value	genes - hgnc_id	genes - hgnc_symbol	genes - your genelist input
GO:0099173	I3	BP	postsynapse organization	│ ├─ postsynapse organization	GO:0050808	0.0310048	0.870483	HGNC:1717;HGNC:19701;HGNC:17847;HGNC:17848;HGNC:2904;HGNC:170;HGNC:12735;HGNC:11411;HGNC:8005;HGNC:14295;HGNC:2850;HGNC:24278;HGNC:26925;HGNC:7994;HGNC:2720;HGNC:16626;HGNC:9508;HGNC:7765;HGNC:6183;HGNC:8574;HGNC:10434	SEPTIN7;CNKSR2;STK38;STK38L;DLG5;ACTR3;WASL;CDKL5;NRP2;SHANK2;DGKB;ABHD17B;ABHD17C;NRCAM;ASAP1;RAPGEF4;PSEN1;NF1;ITSN1;PAFAH1B1;RPS6KA5	SEPT7;CNKSR2;KSR2;STK38;STK38L;DLG5;ACTR3;WASL;CDKL5;NRP2;SHANK2;DGKB;ABHD17B;ABHD17C;NRCAM;ASAP1;RAPGEF4;PSEN1;NF1;ITSN1;PAFAH1B1;RPS6KA5
GO:0099170	H25	BP	postsynaptic modulation of chemical synaptic transmission	│ │ └─ postsynaptic modulation of chemical synaptic transmission	GO:0099565	0.0344139	0.870483	HGNC:15917;HGNC:9317;HGNC:9314;HGNC:3020;HGNC:16699;HGNC:12303;HGNC:1464;HGNC:6057;HGNC:29112;HGNC:5464;HGNC:26776;HGNC:20271;HGNC:10939	PLCB1;PPP3R1;PPP3CA;DRD1;SORCS3;TRIO;CAMK4;INA;IQSEC1;IGF1;TENT2;NGDN;SLC1A1	PLCB1;PPP3R1;PPP3CA;DRD1;SORCS3;TRIO;CAMK4;INA;IQSEC1;IGF1;TENT2;NGDN;SLC1A1
GO:0099565	H20	BP	postsynaptic process involved in chemical synaptic transmission	│ │ └─ postsynaptic process involved in chemical synaptic transmission	GO:0007268	0.0346882	0.870483	HGNC:24600;HGNC:3185;HGNC:15917;HGNC:9317;HGNC:9314;HGNC:3020;HGNC:16699;HGNC:12303;HGNC:1464;HGNC:6057;HGNC:29112;HGNC:5464;HGNC:26776;HGNC:20271;HGNC:10939	ANKS1B;EEA1;PLCB1;PPP3R1;PPP3CA;DRD1;SORCS3;TRIO;CAMK4;INA;IQSEC1;IGF1;TENT2;NGDN;SLC1A1	ANKS1B;EEA1;PLCB1;PPP3R1;PPP3CA;DRD1;SORCS3;TRIO;CAMK4;INA;IQSEC1;IGF1;TENT2;NGDN;SLC1A1
GO:0050807	I5	BP	regulation of synapse organization	│ ├─ regulation of synapse organization	GO:0050808	0.050079	0.870483	HGNC:15679;HGNC:7666;HGNC:6990;HGNC:11219;HGNC:20766;HGNC:10723;HGNC:2666;HGNC:11220;HGNC:9682;HGNC:23502	CTTNBP2;NCKAP1;MECP2;SPARC;TUBA1A;SEMA3A;DAG1;SPARCL1;PTPRT;SLITRK4	CTTNBP2;NCKAP1;MECP2;SPARC;TUBA1A;SEMA3A;DAG1;SPARCL1;PTPRT;SLITRK4
GO:0098992	B8	CC	neuronal dense core vesicle	│ ├─ neuronal dense core vesicle	GO:0098793	0.0512131	0.999999	HGNC:2938;HGNC:10935;HGNC:30757;HGNC:9051;HGNC:620;HGNC:7956;HGNC:1399;HGNC:285;HGNC:16709;HGNC:5464;HGNC:19665;HGNC:11512	DMXL2;SLC18A2;STXBP5L;PLAT;APP;NPY1R;CACNA2D1;ADRB1;CALCRL;IGF1;STXBP5;SYT4	DMXL2;SLC18A2;STXBP5L;PLAT;APP;NPY1R;CACNA2D1;ADRB1;CALCRL;IGF1;STXBP5;SYT4
GO:0099547	J6	BP	regulation of translation at synapse, modulating synaptic transmission	│ ├─ regulation of translation at synapse, modulating synaptic transmission	SYNGO:metabolism	0.0565249	0.870483	HGNC:21744;HGNC:3942;HGNC:21745;HGNC:3775;HGNC:3287	CPEB1;MTOR;CPEB2;FMR1;EIF4E	CPEB1;MTOR;CPEB2;FMR1;EIF4E
GO:0050808	I1	BP	synapse organization	├─ synapse organization	SYNGO:synprocess	0.0781865	0.894729	HGNC:20974;HGNC:18582;HGNC:7648;HGNC:1717;HGNC:19701;HGNC:17847;HGNC:17848;HGNC:2904;HGNC:170;HGNC:12735;HGNC:11411;HGNC:8005;HGNC:14295;HGNC:2850;HGNC:24278;HGNC:26925;HGNC:7994;HGNC:2720;HGNC:16626;HGNC:9508;HGNC:7765;HGNC:6183;HGNC:8574;HGNC:10434;HGNC:3020;HGNC:9857;HGNC:4617;HGNC:7603;HGNC:1232;HGNC:667;HGNC:668;HGNC:12732;HGNC:8882;HGNC:15679;HGNC:4814;HGNC:7666;HGNC:6990;HGNC:11219;HGNC:20…	ADGRL3;ADGRL2;NBEA;SEPTIN7;CNKSR2;STK38;STK38L;DLG5;ACTR3;WASL;CDKL5;NRP2;SHANK2;DGKB;ABHD17B;ABHD17C;NRCAM;ASAP1;RAPGEF4;PSEN1;NF1;ITSN1;PAFAH1B1;RPS6KA5;DRD1;RAP1B;GSK3B;MYO5B;EGLN1;RHOA;RHOB;WASF1;PFN2;CTTNBP2;KALRN;NCKAP1;MECP2;SPARC;TUBA1A;SEMA3A;DAG1;SPARCL1;PTPRT;SLITRK4;PPFIA2;PCLO;ERC2;PLS3;ACTN1;DNM3;HOMER1;ACTB;INA;MAGI2;SHANK1;EPHA3;IL1RAP;EFNA5;FLRT3;PTPRD;CDH10;CDH6;MAPK14;YWHAZ;ERB…	ADGRL3;ADGRL2;NBEA;SEPT7;CNKSR2;KSR2;STK38;STK38L;DLG5;ACTR3;WASL;CDKL5;NRP2;SHANK2;DGKB;ABHD17B;ABHD17C;NRCAM;ASAP1;RAPGEF4;PSEN1;NF1;ITSN1;PAFAH1B1;RPS6KA5;DRD1;RAP1B;GSK3B;MYO5B;EGLN1;RHOA;RHOB;WASF1;PFN2;CTTNBP2;KALRN;NCKAP1;MECP2;SPARC;TUBA1A;SEMA3A;DAG1;SPARCL1;PTPRT;SLITRK4;PPFIA2;PCLO;CAST;PLS3;ACTN1;DNM3;HOMER1;ACTB;INA;MAGI2;SHANK1;EPHA3;IL1RAP;EFNA5;FLRT3;PTPRD;CDH10;CDH6;MAPK14;YWHAZ;…
GO:0099536	H1	BP	synaptic signaling	├─ synaptic signaling	SYNGO:synprocess	0.081339	0.894729	HGNC:3287;HGNC:9668;HGNC:15917;HGNC:5995;HGNC:29943;HGNC:29944;HGNC:8117;HGNC:2666;HGNC:17867;HGNC:9051;HGNC:9071;HGNC:8032;HGNC:11512;HGNC:9391;HGNC:232;HGNC:9059;HGNC:4090;HGNC:8780;HGNC:7603;HGNC:4597;HGNC:648;HGNC:377;HGNC:11052;HGNC:81;HGNC:2850;HGNC:9996;HGNC:21744;HGNC:11411;HGNC:15474;HGNC:8882;HGNC:14540;HGNC:8574;HGNC:12303;HGNC:6881;HGNC:6886;HGNC:1544;HGNC:13487;HGNC:9401;HGNC:277;HGN…	EIF4E;PTPRD;PLCB1;IL1RAP;TENM2;TENM3;TENM1;DAG1;NPTN;PLAT;PLG;NTRK2;SYT4;PRKAR2A;ADCY1;PLCB4;GABRR1;PDE4A;MYO5B;GRM5;ARC;AKAP7;SLC6A6;ABR;DGKB;RGS14;CPEB1;CDKL5;SHANK1;PFN2;WNK1;PAFAH1B1;TRIO;MAPK8;MAPK9;CBLN2;VPS35;PRKCE;ADRA1A;GLRA3;HTR2A;BACE1;MYO6;GSK3B;DGKI;DRD1;NR3C2;GRIN3A;HIP1;NGFR;ANKS1B;EEA1;PPP3R1;PPP3CA;SORCS3;CAMK4;INA;IQSEC1;IGF1;TENT2;NGDN;SLC1A1;NPY1R;NPY2R;NOS1	EIF4E;PTPRD;PLCB1;IL1RAP;TENM2;TENM3;TENM1;DAG1;NPTN;PLAT;PLG;NTRK2;SYT4;PRKAR2A;ADCY1;PLCB4;GABRR1;PDE4A;MYO5B;GRM5;ARC;AKAP7;SLC6A6;ABR;DGKB;RGS14;CPEB1;CDKL5;SHANK1;PFN2;WNK1;PAFAH1B1;TRIO;MAPK8;MAPK9;CBLN2;VPS35;PRKCE;ADRA1A;GLRA3;HTR2A;BACE1;MYO6;GSK3B;DGKI;DRD1;NR3C2;GRIN3A;HIP1;NGFR;ANKS1B;EEA1;PPP3R1;PPP3CA;SORCS3;CAMK4;INA;IQSEC1;IGF1;TENT2;NGDN;SLC1A1;NPY1R;NPY2R;NOS1
GO:0007268	H11	BP	chemical synaptic transmission	│ │ └─ chemical synaptic transmission	GO:0099537	0.0967579	0.898178	HGNC:9391;HGNC:232;HGNC:9059;HGNC:4090;HGNC:8780;HGNC:7603;HGNC:4597;HGNC:648;HGNC:377;HGNC:11052;HGNC:81;HGNC:2850;HGNC:9668;HGNC:9996;HGNC:21744;HGNC:11411;HGNC:15474;HGNC:8882;HGNC:14540;HGNC:8574;HGNC:12303;HGNC:6881;HGNC:6886;HGNC:1544;HGNC:13487;HGNC:9401;HGNC:277;HGNC:4328;HGNC:5293;HGNC:933;HGNC:7605;HGNC:4617;HGNC:2855;HGNC:3020;HGNC:7979;HGNC:16767;HGNC:4913;HGNC:7809;HGNC:24600;HGNC:31…	PRKAR2A;ADCY1;PLCB4;GABRR1;PDE4A;MYO5B;GRM5;ARC;AKAP7;SLC6A6;ABR;DGKB;PTPRD;RGS14;CPEB1;CDKL5;SHANK1;PFN2;WNK1;PAFAH1B1;TRIO;MAPK8;MAPK9;CBLN2;VPS35;PRKCE;ADRA1A;GLRA3;HTR2A;BACE1;MYO6;GSK3B;DGKI;DRD1;NR3C2;GRIN3A;HIP1;NGFR;ANKS1B;EEA1;PLCB1;PPP3R1;PPP3CA;SORCS3;CAMK4;INA;IQSEC1;IGF1;TENT2;NGDN;SLC1A1	PRKAR2A;ADCY1;PLCB4;GABRR1;PDE4A;MYO5B;GRM5;ARC;AKAP7;SLC6A6;ABR;DGKB;PTPRD;RGS14;CPEB1;CDKL5;SHANK1;PFN2;WNK1;PAFAH1B1;TRIO;MAPK8;MAPK9;CBLN2;VPS35;PRKCE;ADRA1A;GLRA3;HTR2A;BACE1;MYO6;GSK3B;DGKI;DRD1;NR3C2;GRIN3A;HIP1;NGFR;ANKS1B;EEA1;PLCB1;PPP3R1;PPP3CA;SORCS3;CAMK4;INA;IQSEC1;IGF1;TENT2;NGDN;SLC1A1
GO:0099159	I34	BP	regulation of modification of postsynaptic structure	│ │ ├─ regulation of modification of postsynaptic structure	GO:0099010	0.115374	0.898178	HGNC:4617;HGNC:7603;HGNC:1232;HGNC:7765;HGNC:667;HGNC:668	GSK3B;MYO5B;EGLN1;NF1;RHOA;RHOB	GSK3B;MYO5B;EGLN1;NF1;RHOA;RHOB
GO:0099531	H19	BP	presynaptic process involved in chemical synaptic transmission	│ │ ├─ presynaptic process involved in chemical synaptic transmission	GO:0007268	0.116646		HGNC:9401;HGNC:232;HGNC:8882;HGNC:277;HGNC:4328;HGNC:5293;HGNC:933;HGNC:7605;HGNC:4617;HGNC:2855;HGNC:3020;HGNC:7979;HGNC:16767;HGNC:4913;HGNC:7809	PRKCE;ADCY1;PFN2;ADRA1A;GLRA3;HTR2A;BACE1;MYO6;GSK3B;DGKI;DRD1;NR3C2;GRIN3A;HIP1;NGFR	PRKCE;ADCY1;PFN2;ADRA1A;GLRA3;HTR2A;BACE1;MYO6;GSK3B;DGKI;DRD1;NR3C2;GRIN3A;HIP1;NGFR
[truncated: 282 more rows]

## Sheet: CC_upregulated mir target genes
	upregulated
			Pathway	Total	Expected	Hits	P.Value	FDR
	ADAM10		Postsynaptic membrane	245	0.298	6	3.64e-07	1.93e-05
[truncated: 21 more rows]

## Sheet: CC_downregulated mir targetgens
	downregulated genes
[truncated: 49 more rows]
