# Supplementary material for: Extracellular vesicles improve GABAergic transmission in Huntington's disease iPSC-derived neurons
Source: Theranostics. 2023 Jun 26;13(11):3707–24. doi: 10.7150/thno.81981 (PMC10334823; doi:10.7150/thno.81981)
Supplement: Supplementary file 1 — Supplementary figures and tables. [file thnov13p3707s1.zip › supp data/supp table S6.xlsx]

## Sheet: venn 
				reads		reads
	comum	164	ID	CTR	ID	pHD	pHD/ctr	FC	log2FC					exclusive		CTR
			hsa-miR-210-3p	5.20462	hsa-miR-210-3p	159.615		30.6679	4.93866						hsa-miR-340-3p	19.0836				pHD
			hsa-miR-365a-3p	1.23919	hsa-miR-365a-3p	24.7678		19.987	4.32099						hsa-miR-941	14.1268
			hsa-miR-365b-3p	1.23919	hsa-miR-365b-3p	24.7678		19.987	4.32099						hsa-miR-1180-3p	13.3833				hsa-miR-184	478.844
			hsa-miR-1260b	0.495678	hsa-miR-1260b	9.63192		19.4318	4.28035						hsa-miR-656-3p	12.1441				hsa-miR-34c-3p	15.1359
			hsa-miR-5010-3p	0.495678	hsa-miR-5010-3p	6.87994		13.8799	3.79492						hsa-miR-655-3p	11.6484				hsa-miR-129-2-3p	13.7599
			hsa-miR-7-1-3p	1.48703	hsa-miR-7-1-3p	20.6398		13.8799	3.79492						hsa-miR-19a-3p	11.1527				hsa-miR-4804-3p	11.0079
			hsa-miR-181c-3p	0.495678	hsa-miR-181c-3p	5.50396		11.1039	3.47299						hsa-miR-200c-3p	11.1527				hsa-miR-3619-3p	9.63192
			hsa-miR-874-3p	1.48703	hsa-miR-874-3p	15.1359		10.1786	3.34746						hsa-miR-34b-3p	11.1527				hsa-miR-124-3p	8.25593
			hsa-miR-664a-3p	1.23919	hsa-miR-664a-3p	9.63192		7.77273	2.95842						hsa-miR-2110	10.9049				hsa-miR-377-3p	8.25593
			hsa-miR-133a-3p	5.20462	hsa-miR-133a-3p	33.0237		6.34509	2.66564						hsa-miR-625-3p	9.41788				hsa-miR-99a-3p	8.25593
			hsa-miR-1228-3p	1.23919	hsa-miR-1228-3p	6.87994		5.55195	2.47299						hsa-miR-6529-3p	9.17004				hsa-miR-548l	6.87994
			hsa-miR-93-3p	0.247839	hsa-miR-93-3p	1.37599		5.55195	2.47299						hsa-miR-15b-3p	7.93084				hsa-miR-940	6.87994
			hsa-miR-339-3p	4.21326	hsa-miR-339-3p	22.0158		5.22537	2.38553						hsa-miR-374b-3p	6.93949				hsa-miR-5193	5.50396
			hsa-miR-889-3p	6.19597	hsa-miR-889-3p	27.5198		4.44156	2.15107						hsa-miR-1304-3p	6.69165				hsa-miR-548f-3p	4.12797
			hsa-miR-130a-3p	9.66571	hsa-miR-130a-3p	41.2797		4.27073	2.09448						hsa-miR-224-3p	6.69165				hsa-miR-3164	2.75198
			hsa-miR-195-3p	0.991355	hsa-miR-195-3p	4.12797		4.16396	2.05796						hsa-miR-539-3p	6.44381				hsa-miR-4286	2.75198
			hsa-miR-1843	2.72623	hsa-miR-1843	11.0079		4.03778	2.01356						hsa-miR-590-3p	6.19597				hsa-miR-3928-3p	1.37599
			hsa-miR-132-3p	32.9626	hsa-miR-132-3p	115.583		3.5065	1.81003						hsa-miR-100-3p	5.45245
			hsa-miR-708-3p	4.4611	hsa-miR-708-3p	13.7599		3.08442	1.625						hsa-miR-18a-3p	4.4611
			hsa-let-7e-3p	2.47839	hsa-let-7e-3p	6.87994		2.77598	1.47299						hsa-miR-483-3p	4.4611
			hsa-miR-137-3p	2.47839	hsa-miR-137-3p	6.87994		2.77598	1.47299						hsa-let-7f-1-3p	4.21326
			hsa-miR-9903	2.47839	hsa-miR-9903	6.87994		2.77598	1.47299						hsa-miR-1260a	3.71758
			hsa-miR-10401-3p	1.98271	hsa-miR-10401-3p	5.50396		2.77598	1.47299						hsa-miR-299-3p	3.71758
			hsa-miR-6743-3p	1.48703	hsa-miR-6743-3p	4.12797		2.77598	1.47299						hsa-miR-3120-3p	3.71758
			hsa-miR-376a-3p	15.6138	hsa-miR-376a-3p	42.6557		2.73191	1.44991						hsa-miR-496	3.71758
			hsa-miR-493-3p	35.441	hsa-miR-493-3p	93.5673		2.64009	1.40059						hsa-miR-10526-3p	3.2219
			hsa-miR-3615	6.69165	hsa-miR-3615	16.5119		2.46753	1.30307						hsa-let-7f-2-3p	2.97407
			hsa-miR-107	36.4323	hsa-miR-107	86.6873		2.37941	1.2506						hsa-miR-1249-3p	2.97407
			hsa-miR-139-3p	1.73487	hsa-miR-139-3p	4.12797		2.37941	1.2506						hsa-miR-380-3p	2.97407
			hsa-miR-424-3p	138.79	hsa-miR-424-3p	324.733		2.33975	1.22635						hsa-miR-4449	2.97407
			hsa-miR-29c-3p	12.3919	hsa-miR-29c-3p	28.8958		2.33182	1.22146						hsa-miR-598-3p	2.97407
			hsa-miR-425-3p	20.3228	hsa-miR-425-3p	45.4076		2.23432	1.15984						hsa-miR-1291	2.72623
			hsa-miR-125a-3p	13.6311	hsa-miR-125a-3p	30.2718		2.22078	1.15107						hsa-miR-181b-2-3p	2.72623
			hsa-miR-125b-1-3p	69.8906	hsa-miR-125b-1-3p	154.111		2.20503	1.1408						hsa-miR-3605-3p	2.72623
			hsa-miR-370-3p	17.8444	hsa-miR-370-3p	38.5277		2.15909	1.11042						hsa-miR-4677-3p	2.72623
			hsa-miR-6511b-3p	3.2219	hsa-miR-6511b-3p	6.87994		2.13537	1.09448						hsa-miR-585-3p	2.47839
			hsa-miR-1246	115.493	hsa-miR-1246	243.55		2.10879	1.07641						hsa-miR-641	2.47839
			hsa-miR-125b-2-3p	21.0663	hsa-miR-125b-2-3p	44.0316		2.09015	1.0636						hsa-miR-9901	2.47839
			hsa-miR-193b-3p	17.3487	hsa-miR-193b-3p	35.7757		2.06215	1.04415						hsa-miR-1301-3p	2.23055
			hsa-miR-378a-3p	8.67436	hsa-miR-378a-3p	17.8879		2.06215	1.04415						hsa-miR-26a-2-3p	2.23055
			hsa-miR-140-3p	186.127	hsa-miR-140-3p	382.525		2.05518	1.03927						hsa-miR-429	2.23055
			hsa-miR-143-3p	14488.4	hsa-miR-143-3p	28404.5		1.9605	0.971222						hsa-miR-642a-3p	2.23055
			hsa-miR-214-3p	272.375	hsa-miR-214-3p	525.628		1.9298	0.948448						hsa-miR-6720-3p	2.23055
			hsa-miR-320b	62.4554	hsa-miR-320b	115.583		1.85065	0.888032						hsa-miR-1185-1-3p	1.98271
			hsa-miR-485-3p	26.0231	hsa-miR-485-3p	48.1596		1.85065	0.888032						hsa-miR-122-3p	1.98271
			hsa-miR-548k	1.48703	hsa-miR-548k	2.75198		1.85065	0.888032						hsa-miR-3065-3p	1.98271
			hsa-miR-99b-3p	40.1499	hsa-miR-99b-3p	72.9274		1.81638	0.861065						hsa-miR-3173-3p	1.98271
			hsa-miR-9985	15.1182	hsa-miR-9985	26.1438		1.7293	0.790185						hsa-miR-362-3p	1.98271
			hsa-miR-628-3p	12.8876	hsa-miR-628-3p	22.0158		1.70829	0.772555						hsa-miR-3682-3p	1.98271
			hsa-miR-487a-3p	2.72623	hsa-miR-487a-3p	4.12797		1.51417	0.598526						hsa-miR-548ao-3p	1.98271
			hsa-miR-500a-3p	5.45245	hsa-miR-500a-3p	8.25593		1.51417	0.598526						hsa-miR-10394-3p	1.73487
			hsa-miR-197-3p	25.0317	hsa-miR-197-3p	37.1517		1.48418	0.569671						hsa-miR-147b-3p	1.73487
			hsa-miR-127-3p	213.637	hsa-miR-127-3p	315.101		1.47494	0.560654						hsa-miR-212-3p	1.73487
			hsa-miR-502-3p	13.1355	hsa-miR-502-3p	19.2638		1.46655	0.552429						hsa-miR-23c	1.73487
			hsa-miR-542-3p	77.0779	hsa-miR-542-3p	111.455		1.44601	0.532074						hsa-miR-3158-3p	1.73487
			hsa-miR-152-3p	390.098	hsa-miR-152-3p	557.276		1.42855	0.514553						hsa-miR-4787-3p	1.73487
			hsa-miR-10b-3p	16.6052	hsa-miR-10b-3p	23.3918		1.4087	0.494368						hsa-miR-6797-3p	1.73487
			hsa-miR-331-3p	9.91355	hsa-miR-331-3p	13.7599		1.38799	0.472995						hsa-miR-6803-3p	1.73487
			hsa-miR-363-3p	9.91355	hsa-miR-363-3p	13.7599		1.38799	0.472995						hsa-miR-758-3p	1.73487
			hsa-miR-450a-1-3p	4.95678	hsa-miR-450a-1-3p	6.87994		1.38799	0.472995						hsa-miR-4636	1.48703
			hsa-miR-21-3p	23.049	hsa-miR-21-3p	31.6477		1.37306	0.457398						hsa-miR-4791	1.48703
			hsa-miR-320a-3p	1308.34	hsa-miR-320a-3p	1768.15		1.35144	0.434498						hsa-miR-548w	1.48703
			hsa-miR-27a-3p	681.309	hsa-miR-27a-3p	919.161		1.34911	0.432008						hsa-miR-6513-3p	1.48703
			hsa-miR-27b-3p	2293	hsa-miR-27b-3p	3046.44		1.32858	0.409885						hsa-miR-98-3p	1.48703
			hsa-miR-320c	58.7378	hsa-miR-320c	77.0554		1.31185	0.391606						hsa-miR-16-1-3p	1.23919
			hsa-miR-374a-3p	47.5851	hsa-miR-374a-3p	61.9195		1.30124	0.379885						hsa-miR-187-3p	1.23919
			hsa-miR-7706	3.2219	hsa-miR-7706	4.12797		1.28122	0.357517						hsa-miR-206	1.23919
			hsa-miR-1290	19.8271	hsa-miR-1290	24.7678		1.24919	0.320992						hsa-miR-301a-3p	1.23919
			hsa-miR-501-3p	15.6138	hsa-miR-501-3p	19.2638		1.23377	0.30307						hsa-miR-30d-3p	1.23919
			hsa-miR-138-1-3p	5.70029	hsa-miR-138-1-3p	6.87994		1.20695	0.271361						hsa-miR-4473	1.23919
			hsa-miR-148a-3p	709.315	hsa-miR-148a-3p	848.985		1.19691	0.259313						hsa-miR-548ai	1.23919
			hsa-miR-22-3p	1095.7	hsa-miR-22-3p	1294.81		1.18172	0.240889						hsa-miR-2116-3p	0.991355
			hsa-miR-335-3p	15.8617	hsa-miR-335-3p	17.8879		1.12774	0.173434						hsa-miR-26b-3p	0.991355
			hsa-miR-329-3p	39.4064	hsa-miR-329-3p	42.6557		1.08246	0.114308						hsa-miR-30b-3p	0.991355
			hsa-miR-199a-3p	8238.16	hsa-miR-199a-3p	8676.99		1.05327	0.0748714						hsa-miR-324-3p	0.991355
			hsa-miR-199b-3p	8214.87	hsa-miR-199b-3p	8638.46		1.05156	0.0725369						hsa-miR-376b-3p	0.991355
			hsa-miR-145-3p	114.006	hsa-miR-145-3p	118.335		1.03797	0.0537694						hsa-miR-4326	0.991355
			hsa-miR-29a-3p	2367.6	hsa-miR-29a-3p	2428.62		1.02577	0.036709						hsa-miR-1185-2-3p	0.743517
			hsa-miR-32-3p	2.72623	hsa-miR-32-3p	2.75198		1.00945	0.0135631						hsa-miR-196a-3p	0.743517
			hsa-miR-101-3p	519.718	hsa-miR-101-3p	521.5		1.00343	0.00493759						hsa-miR-301b-3p	0.743517
			hsa-miR-376c-3p	43.3718	hsa-miR-376c-3p	42.6557		0.983488	-0.0240201						hsa-miR-323b-3p	0.743517
			hsa-miR-381-3p	38.6629	hsa-miR-381-3p	37.1517		0.960915	-0.05752						hsa-miR-345-3p	0.743517
			hsa-miR-654-3p	76.3344	hsa-miR-654-3p	72.9274		0.955368	-0.0658714						hsa-miR-7705	0.743517
			hsa-miR-92b-3p	179.435	hsa-miR-92b-3p	170.623		0.950887	-0.0726549						hsa-miR-7977	0.743517
			hsa-miR-484	66.9165	hsa-miR-484	63.2955		0.945888	-0.0802589						hsa-miR-9-3p	0.743517
			hsa-miR-181a-2-3p	26.2709	hsa-miR-181a-2-3p	24.7678		0.942784	-0.0850008						hsa-miR-30c-1-3p	0.495678
			hsa-miR-23a-3p	7840.88	hsa-miR-23a-3p	7376.68		0.940797	-0.0880441						hsa-miR-3129-3p	0.495678
			hsa-miR-30c-2-3p	5.94813	hsa-miR-30c-2-3p	5.50396		0.925325	-0.111968						hsa-miR-4510	0.247839
			hsa-miR-328-3p	18.0922	hsa-miR-328-3p	16.5119		0.912649	-0.131867						hsa-miR-4728-3p	0.247839
			hsa-miR-148b-3p	217.107	hsa-miR-148b-3p	192.638		0.887298	-0.172509
			hsa-miR-411-3p	69.6427	hsa-miR-411-3p	60.5435		0.869345	-0.202
			hsa-miR-24-3p	2779.51	hsa-miR-24-3p	2381.84		0.856926	-0.222757
			hsa-miR-103a-3p	1080.58	hsa-miR-103a-3p	893.017		0.826426	-0.275043
			hsa-miR-1307-3p	52.0462	hsa-miR-1307-3p	42.6557		0.819574	-0.287055
			hsa-miR-454-3p	95.9136	hsa-miR-454-3p	78.4314		0.817729	-0.290305
			hsa-miR-136-3p	90.9569	hsa-miR-136-3p	74.3034		0.816908	-0.291754
			hsa-miR-494-3p	148.208	hsa-miR-494-3p	115.583		0.779873	-0.35869
			hsa-miR-106b-3p	35.441	hsa-miR-106b-3p	27.5198		0.776497	-0.364949
			hsa-miR-151a-3p	894.946	hsa-miR-151a-3p	690.746		0.77183	-0.373644
			hsa-miR-760	30.2363	hsa-miR-760	22.0158		0.728125	-0.457743
			hsa-miR-30a-3p	279.314	hsa-miR-30a-3p	199.518		0.714315	-0.485368
			hsa-miR-409-3p	608.444	hsa-miR-409-3p	429.309		0.705584	-0.50311
			hsa-miR-487b-3p	287.741	hsa-miR-487b-3p	200.894		0.698178	-0.518333
			hsa-miR-574-3p	156.386	hsa-miR-574-3p	108.703		0.695094	-0.524721
			hsa-miR-549a-3p	9.91355	hsa-miR-549a-3p	6.87994		0.693994	-0.527005
			hsa-miR-495-3p	107.066	hsa-miR-495-3p	74.3034		0.693994	-0.527005
			hsa-miR-223-3p	539.545	hsa-miR-223-3p	374.269		0.693675	-0.527668
			hsa-miR-342-3p	153.412	hsa-miR-342-3p	105.951		0.69063	-0.534014
			hsa-miR-1306-3p	8.17868	hsa-miR-1306-3p	5.50396		0.672964	-0.571399
			hsa-miR-222-3p	8572.75	hsa-miR-222-3p	5660.82		0.660327	-0.598747
			hsa-miR-23b-3p	2099.2	hsa-miR-23b-3p	1370.49		0.652862	-0.61515
			hsa-miR-1-3p	46.5937	hsa-miR-1-3p	30.2718		0.649696	-0.622163
			hsa-miR-379-3p	25.5274	hsa-miR-379-3p	16.5119		0.646829	-0.628543
			hsa-miR-28-3p	259.239	hsa-miR-28-3p	165.119		0.636935	-0.650782
			hsa-miR-221-3p	15270.1	hsa-miR-221-3p	9563.12		0.626265	-0.675155
			hsa-miR-10a-3p	84.0174	hsa-miR-10a-3p	52.2876		0.622343	-0.684219
			hsa-miR-423-3p	1131.88	hsa-miR-423-3p	701.754		0.61999	-0.689683
			hsa-miR-1294	4.4611	hsa-miR-1294	2.75198		0.616883	-0.69693
			hsa-miR-2355-3p	4.4611	hsa-miR-2355-3p	2.75198		0.616883	-0.69693
			hsa-miR-330-3p	13.3833	hsa-miR-330-3p	8.25593		0.616883	-0.69693
			hsa-miR-142-3p	130.859	hsa-miR-142-3p	79.8074		0.609873	-0.713418
			hsa-miR-16-2-3p	59.977	hsa-miR-16-2-3p	35.7757		0.596491	-0.745429
			hsa-miR-652-3p	153.66	hsa-miR-652-3p	89.4393		0.582059	-0.780762
			hsa-miR-361-3p	40.3977	hsa-miR-361-3p	23.3918		0.579038	-0.788271
			hsa-miR-191-3p	11.8963	hsa-miR-191-3p	6.87994		0.578328	-0.79004
			hsa-miR-543	159.36	hsa-miR-543	90.8153		0.569874	-0.811286
			hsa-miR-382-3p	70.1384	hsa-miR-382-3p	39.9037		0.568928	-0.813683
			hsa-miR-154-3p	14.8703	hsa-miR-154-3p	8.25593		0.555195	-0.848933
			hsa-miR-320d	12.3919	hsa-miR-320d	6.87994		0.555195	-0.848933
			hsa-miR-320e	4.95678	hsa-miR-320e	2.75198		0.555195	-0.848933
			hsa-miR-338-3p	4.95678	hsa-miR-338-3p	2.75198		0.555195	-0.848933
			hsa-miR-548e-3p	4.95678	hsa-miR-548e-3p	2.75198		0.555195	-0.848933
			hsa-miR-92a-3p	4432.35	hsa-miR-92a-3p	2438.25		0.550104	-0.862224
			hsa-miR-337-3p	22.5533	hsa-miR-337-3p	12.3839		0.549094	-0.864875
			hsa-miR-369-3p	686.266	hsa-miR-369-3p	375.645		0.547375	-0.869398
			hsa-miR-455-3p	96.4093	hsa-miR-455-3p	52.2876		0.54235	-0.882704
			hsa-miR-433-3p	38.6629	hsa-miR-433-3p	20.6398		0.533841	-0.905517
			hsa-miR-29b-3p	18.0922	hsa-miR-29b-3p	9.63192		0.532379	-0.909475
			hsa-miR-451a	1612.44	hsa-miR-451a	846.233		0.524815	-0.930118
			hsa-miR-128-3p	516.496	hsa-miR-128-3p	269.694		0.52216	-0.937435
			hsa-miR-615-3p	51.5505	hsa-miR-615-3p	26.1438		0.507149	-0.979518
			hsa-miR-25-3p	2283.09	hsa-miR-25-3p	1110.42		0.486368	-1.03988
			hsa-miR-200a-3p	11.6484	hsa-miR-200a-3p	5.50396		0.472506	-1.08159
			hsa-miR-323a-3p	40.1499	hsa-miR-323a-3p	17.8879		0.445527	-1.16642
			hsa-miR-30e-3p	151.677	hsa-miR-30e-3p	64.6715		0.426375	-1.2298
			hsa-miR-505-3p	162.582	hsa-miR-505-3p	67.4235		0.414704	-1.26985
			hsa-miR-130b-3p	30.732	hsa-miR-130b-3p	12.3839		0.402964	-1.31128
			hsa-miR-126-3p	2458.07	hsa-miR-126-3p	981.08		0.399127	-1.32508
			hsa-miR-181a-3p	6.93949	hsa-miR-181a-3p	2.75198		0.396568	-1.33436
			hsa-let-7d-3p	171.752	hsa-let-7d-3p	61.9195		0.360516	-1.47186
			hsa-miR-95-3p	11.8963	hsa-miR-95-3p	4.12797		0.346997	-1.52701
			hsa-miR-200b-3p	16.6052	hsa-miR-200b-3p	5.50396		0.33146	-1.59309
			hsa-miR-421	99.6312	hsa-miR-421	31.6477		0.317649	-1.6545
			hsa-miR-1343-3p	4.4611	hsa-miR-1343-3p	1.37599		0.308442	-1.69693
			hsa-miR-151b	36.6801	hsa-miR-151b	11.0079		0.300105	-1.73646
			hsa-miR-410-3p	20.3228	hsa-miR-410-3p	5.50396		0.270827	-1.88456
			hsa-miR-671-3p	5.20462	hsa-miR-671-3p	1.37599		0.264379	-1.91932
			hsa-miR-144-3p	139.038	hsa-miR-144-3p	34.3997		0.247413	-2.01501
			hsa-miR-1303	5.70029	hsa-miR-1303	1.37599		0.241389	-2.05057
			hsa-miR-19b-3p	23.2969	hsa-miR-19b-3p	5.50396		0.236253	-2.08159
			hsa-let-7b-3p	24.7839	hsa-let-7b-3p	5.50396		0.222078	-2.17086
			hsa-let-7a-3p	46.5937	hsa-let-7a-3p	9.63192		0.206722	-2.27424
			hsa-miR-203a-3p	65.4295	hsa-miR-203a-3p	8.25593		0.126181	-2.98644

## Sheet: genelist_map_syngo_genes dwn1
miRNA downregulated target genes	Target Rank	Target Score	miRNA Name	Gene ID	Gene Symbol	Transcript Accession	Gene Description				your genelist input	gene hgnc_id	gene symbol	gene name	gene synonyms	GO term ID	GO term name	GO domain	SynGO annotation ID
	5	100	hsa-miR-144-3p	8289	ARID1A	NM_006015	AT-rich interaction domain 1A		335 / 3050 genes from your gene list were mapped to 333 unique SynGO annotated genes.		AAK1	HGNC:19679	AAK1	AP2 associated kinase 1	KIAA1048,DKFZP686K16132	GO:0098793	presynapse (GO:0098793)	CC	2504
	12	100	hsa-miR-19b-3p	22863	ATG14	NM_014924	autophagy related 14		6 Cellular Component terms are significantly enriched at 1% FDR (testing terms with at least three matching input genes), 8 for Biological Processes.		AAK1	HGNC:19679	AAK1	AP2 associated kinase 1	KIAA1048,DKFZP686K16132	GO:0140238	presynaptic endocytosis (GO:0140238)	BP	4532
	10	100	hsa-miR-19b-3p	6310	ATXN1	NM_000332	ataxin 1				AAK1	HGNC:19679	AAK1	AP2 associated kinase 1	KIAA1048,DKFZP686K16132	GO:0140238	presynaptic endocytosis (GO:0140238)	BP	4533
	9	100	hsa-miR-19b-3p	2099	ESR1	NM_000125	estrogen receptor 1				ABHD17B	HGNC:24278	ABHD17B	abhydrolase domain containing 17B, depalmitoylase	CGI-67,C9ORF77,FAM108B1	GO:0099031	anchored component of postsynaptic density membrane (GO:0099031)	CC	2628
	3	100	hsa-miR-144-3p	2554	GABRA1	NM_000806	gamma-aminobutyric acid type A receptor alpha1 subunit				ABHD17B	HGNC:24278	ABHD17B	abhydrolase domain containing 17B, depalmitoylase	CGI-67,C9ORF77,FAM108B1	GO:0099033	anchored component of postsynaptic recycling endosome membrane (GO:0099033)	CC	2629
	16	100	hsa-miR-19b-3p	29915	HCFC2	NM_013320	host cell factor C2				ABHD17B	HGNC:24278	ABHD17B	abhydrolase domain containing 17B, depalmitoylase	CGI-67,C9ORF77,FAM108B1	GO:0099175	regulation of postsynapse organization (GO:0099175)	BP	2632
	15	100	hsa-miR-19b-3p	4036	LRP2	NM_004525	LDL receptor related protein 2				ABHD17B	HGNC:24278	ABHD17B	abhydrolase domain containing 17B, depalmitoylase	CGI-67,C9ORF77,FAM108B1	SYNGO:metabolism	metabolism	BP	2631
	7	100	hsa-miR-144-3p	4780	NFE2L2	NM_006164	nuclear factor, erythroid 2 like 2				ABHD17C	HGNC:26925	ABHD17C	abhydrolase domain containing 17C, depalmitoylase	FAM108C1	GO:0099175	regulation of postsynapse organization (GO:0099175)	BP	2634
	8	100	hsa-miR-1303	79627	OGFRL1	NM_024576	opioid growth factor receptor like 1				ABI1	HGNC:11320	ABI1	abl interactor 1	E3B1,ABI-1,SSH3BP1	GO:0014069	postsynaptic density (GO:0014069)	CC	465
	4	100	hsa-miR-144-3p	54453	RIN2	NM_018993	Ras and Rab interactor 2				ABI1	HGNC:11320	ABI1	abl interactor 1	E3B1,ABI-1,SSH3BP1	GO:0014069	postsynaptic density (GO:0014069)	CC	770
	17	100	hsa-miR-19b-3p	9728	SECISBP2L	NM_001193489	SECIS binding protein 2 like				ABI1	HGNC:11320	ABI1	abl interactor 1	E3B1,ABI-1,SSH3BP1	GO:0097091	synaptic vesicle clustering (GO:0097091)	BP	1942
	14	100	hsa-miR-19b-3p	50944	SHANK1	NM_016148	SH3 and multiple ankyrin repeat domains 1				ABI1	HGNC:11320	ABI1	abl interactor 1	E3B1,ABI-1,SSH3BP1	GO:0099140	presynaptic actin cytoskeleton organization (GO:0099140)	BP	1454
	13	100	hsa-miR-19b-3p	57419	SLC24A3	NM_020689	solute carrier family 24 member 3				ABI1	HGNC:11320	ABI1	abl interactor 1	E3B1,ABI-1,SSH3BP1	GO:0099527	postsynapse to nucleus signaling pathway (GO:0099527)	BP	969
	2	100	hsa-miR-144-3p	3842	TNPO1	NM_002270	transportin 1				ABLIM3	HGNC:29132	ABLIM3	actin binding LIM protein family member 3	KIAA0843	GO:0045202	synapse (GO:0045202)	CC	2314
	1	100	hsa-miR-144-3p	7321	UBE2D1	NM_001204880	ubiquitin conjugating enzyme E2 D1				ABR	HGNC:81	ABR	ABR activator of RhoGEF and GTPase	MDB	GO:0050804	modulation of chemical synaptic transmission (GO:0050804)	BP	2399
	6	100	hsa-miR-144-3p	130507	UBR3	NM_172070	ubiquitin protein ligase E3 component n-recognin 3				ABR	HGNC:81	ABR	ABR activator of RhoGEF and GTPase	MDB	GO:0099092	postsynaptic density, intracellular component (GO:0099092)	CC	2191
	11	100	hsa-miR-19b-3p	10771	ZMYND11	NM_001202464	zinc finger MYND-type containing 11				ACTB	HGNC:132	ACTB	actin beta		GO:0098871	postsynaptic actin cytoskeleton (GO:0098871)	CC	814
	39	99	hsa-miR-19b-3p	91452	ACBD5	NM_001042473	acyl-CoA binding domain containing 5				ACTB	HGNC:132	ACTB	actin beta		GO:0098973	structural constituent of postsynaptic actin cytoskeleton (GO:0098973)	BP	812
	30	99	hsa-miR-144-3p	11096	ADAMTS5	NM_007038	ADAM metallopeptidase with thrombospondin type 1 motif 5				ACTB	HGNC:132	ACTB	actin beta		GO:1900242	regulation of synaptic vesicle endocytosis (GO:1900242)	BP	409
	64	99	hsa-miR-203a-3p	11174	ADAMTS6	NM_197941	ADAM metallopeptidase with thrombospondin type 1 motif 6				ACTN1	HGNC:163	ACTN1	actinin alpha 1		GO:0099186	structural constituent of postsynapse (GO:0099186)	BP	2870
	52	99	hsa-miR-19b-3p	153	ADRB1	NM_000684	adrenoceptor beta 1				ACTR3	HGNC:170	ACTR3	actin related protein 3	ARP3	GO:0098794	postsynapse (GO:0098794)	CC	1437
	42	99	hsa-miR-19b-3p	4299	AFF1	NM_001166693	AF4/FMR2 family member 1				ACTR3	HGNC:170	ACTR3	actin related protein 3	ARP3	GO:0098794	postsynapse (GO:0098794)	CC	2436
	65	99	hsa-miR-203a-3p	27125	AFF4	NM_014423	AF4/FMR2 family member 4				ACTR3	HGNC:170	ACTR3	actin related protein 3	ARP3	GO:0098974	postsynaptic actin cytoskeleton organization (GO:0098974)	BP	2417
	19	99	hsa-miR-144-3p	196528	ARID2	NM_152641	AT-rich interaction domain 2				ACTR3	HGNC:170	ACTR3	actin related protein 3	ARP3	GO:0099173	postsynapse organization (GO:0099173)	BP	3714
	21	99	hsa-miR-144-3p	481	ATP1B1	NM_001677	ATPase Na+/K+ transporting subunit beta 1				ADAM23	HGNC:202	ADAM23	ADAM metallopeptidase domain 23	MDC3	GO:0099056	integral component of presynaptic membrane (GO:0099056)	CC	824
	20	99	hsa-miR-144-3p	56987	BBX	NM_001142568	BBX, HMG-box containing				ADCY1	HGNC:232	ADCY1	adenylate cyclase 1	AC1,DFNB44	GO:0050804	modulation of chemical synaptic transmission (GO:0050804)	BP	471
	69	99	hsa-miR-203a-3p	56987	BBX	NM_001142568	BBX, HMG-box containing				ADCY1	HGNC:232	ADCY1	adenylate cyclase 1	AC1,DFNB44	GO:0099061	integral component of postsynaptic density membrane (GO:0099061)	CC	321
	44	99	hsa-miR-19b-3p	389206	BEND4	NM_001159547	BEN domain containing 4				ADCY1	HGNC:232	ADCY1	adenylate cyclase 1	AC1,DFNB44	GO:0099171	presynaptic modulation of chemical synaptic transmission (GO:0099171)	BP	324
	67	99	hsa-miR-203a-3p	51719	CAB39	NM_001130849	calcium binding protein 39				ADGRL2	HGNC:18582	ADGRL2	adhesion G protein-coupled receptor L2	KIAA0786,LEC1,LPHH1,LPHN2	GO:0050808	synapse organization (GO:0050808)	BP	1759
	71	99	hsa-miR-203a-3p	8573	CASK	NM_001126054	calcium/calmodulin dependent serine protein kinase				ADGRL2	HGNC:18582	ADGRL2	adhesion G protein-coupled receptor L2	KIAA0786,LEC1,LPHH1,LPHN2	GO:0099055	integral component of postsynaptic membrane (GO:0099055)	CC	1758
	58	99	hsa-miR-19b-3p	9857	CEP350	NM_014810	centrosomal protein 350				ADGRL3	HGNC:20974	ADGRL3	adhesion G protein-coupled receptor L3	KIAA0768,LEC3,LPHN3	GO:0007416	synapse assembly (GO:0007416)	BP	3978
	48	99	hsa-miR-19b-3p	53344	CHIC1	NM_001039840	cysteine rich hydrophobic domain 1				ADGRL3	HGNC:20974	ADGRL3	adhesion G protein-coupled receptor L3	KIAA0768,LEC3,LPHN3	GO:0050808	synapse organization (GO:0050808)	BP	1044
	49	99	hsa-miR-19b-3p	9575	CLOCK	NM_001267843	clock circadian regulator				ADGRL3	HGNC:20974	ADGRL3	adhesion G protein-coupled receptor L3	KIAA0768,LEC3,LPHN3	GO:0098880	maintenance of postsynaptic specialization structure (GO:0098880)	BP	4147
	55	99	hsa-miR-19b-3p	1654	DDX3X	NM_001193416	DEAD-box helicase 3 X-linked				ADGRL3	HGNC:20974	ADGRL3	adhesion G protein-coupled receptor L3	KIAA0768,LEC3,LPHN3	GO:0099055	integral component of postsynaptic membrane (GO:0099055)	CC	3977
	76	99	hsa-miR-203a-3p	160851	DGKH	NM_001204504	diacylglycerol kinase eta				ADRA1A	HGNC:277	ADRA1A	adrenoceptor alpha 1A	ADRA1L1,ADRA1C	GO:0099055	integral component of postsynaptic membrane (GO:0099055)	CC	1071
	41	99	hsa-miR-19b-3p	9231	DLG5	NM_004747	discs large MAGUK scaffold protein 5				ADRA1A	HGNC:277	ADRA1A	adrenoceptor alpha 1A	ADRA1L1,ADRA1C	GO:0099056	integral component of presynaptic membrane (GO:0099056)	CC	1070
	63	99	hsa-miR-203a-3p	22936	ELL2	NM_012081	elongation factor for RNA polymerase II 2				ADRA1A	HGNC:277	ADRA1A	adrenoceptor alpha 1A	ADRA1L1,ADRA1C	GO:0099171	presynaptic modulation of chemical synaptic transmission (GO:0099171)	BP	1101
	32	99	hsa-miR-144-3p	2201	FBN2	NM_001999	fibrillin 2				ADRB1	HGNC:285	ADRB1	adrenoceptor beta 1	ADRB1R	GO:0098992	neuronal dense core vesicle (GO:0098992)	CC	4044
	24	99	hsa-miR-144-3p	22862	FNDC3A	NM_014923	fibronectin type III domain containing 3A				ADRB1	HGNC:285	ADRB1	adrenoceptor beta 1	ADRB1R	GO:0099579	G protein-coupled neurotransmitter receptor activity involved in regulation of postsynaptic membrane potential (GO:0099579)	BP	1096
	33	99	hsa-miR-144-3p	2519	FUCA2	NM_032020	alpha-L-fucosidase 2				AKAP1	HGNC:367	AKAP1	A-kinase anchoring protein 1	AKAP121,AKAP149,SAKAP84,S-AKAP84,AKAP84,D-AKAP1,PPP1R43,TDRD17,PRKA1	GO:0099091	postsynaptic specialization, intracellular component (GO:0099091)	CC	3814
	27	99	hsa-miR-144-3p	8323	FZD6	NM_001164615	frizzled class receptor 6				AKAP7	HGNC:377	AKAP7	A-kinase anchoring protein 7	AKAP18,AKAP15	GO:0050804	modulation of chemical synaptic transmission (GO:0050804)	BP	2277
	40	99	hsa-miR-19b-3p	2926	GRSF1	NM_001098477	G-rich RNA sequence binding factor 1				ANKS1B	HGNC:24600	ANKS1B	ankyrin repeat and sterile alpha motif domain containing 1B	EB-1,AIDA-1,CAJALIN-2,ANKS2	GO:0014069	postsynaptic density (GO:0014069)	CC	755
	72	99	hsa-miR-203a-3p	2977	GUCY1A2	NM_000855	guanylate cyclase 1 soluble subunit alpha 2				ANKS1B	HGNC:24600	ANKS1B	ankyrin repeat and sterile alpha motif domain containing 1B	EB-1,AIDA-1,CAJALIN-2,ANKS2	GO:0099092	postsynaptic density, intracellular component (GO:0099092)	CC	1295
	43	99	hsa-miR-19b-3p	84541	KBTBD8	NM_032505	kelch repeat and BTB domain containing 8				ANKS1B	HGNC:24600	ANKS1B	ankyrin repeat and sterile alpha motif domain containing 1B	EB-1,AIDA-1,CAJALIN-2,ANKS2	GO:0099523	presynaptic cytosol (GO:0099523)	CC	756
	51	99	hsa-miR-19b-3p	3739	KCNA4	NM_002233	potassium voltage-gated channel subfamily A member 4				ANKS1B	HGNC:24600	ANKS1B	ankyrin repeat and sterile alpha motif domain containing 1B	EB-1,AIDA-1,CAJALIN-2,ANKS2	GO:0099527	postsynapse to nucleus signaling pathway (GO:0099527)	BP	974
	46	99	hsa-miR-19b-3p	3759	KCNJ2	NM_000891	potassium voltage-gated channel subfamily J member 2				ANKS1B	HGNC:24600	ANKS1B	ankyrin repeat and sterile alpha motif domain containing 1B	EB-1,AIDA-1,CAJALIN-2,ANKS2	GO:0099565	postsynaptic process involved in chemical synaptic transmission (GO:0099565)	BP	1296
	56	99	hsa-miR-19b-3p	121227	LRIG3	NM_153377	leucine rich repeats and immunoglobulin like domains 3				ANO1	HGNC:21625	ANO1	anoctamin 1	TAOS2,FLJ10261,DOG1,ORAOV2,TMEM16A	GO:0099056	integral component of presynaptic membrane (GO:0099056)	CC	2930
	23	99	hsa-miR-144-3p	5597	MAPK6	NM_002748	mitogen-activated protein kinase 6				AP1G1	HGNC:555	AP1G1	adaptor related protein complex 1 subunit gamma 1	CLAPG1,ADTG	GO:0016182	synaptic vesicle budding from endosome (GO:0016182)	BP	2104
	50	99	hsa-miR-19b-3p	4194	MDM4	NM_001278516	MDM4, p53 regulator				AP1G1	HGNC:555	AP1G1	adaptor related protein complex 1 subunit gamma 1	CLAPG1,ADTG	GO:0048488	synaptic vesicle endocytosis (GO:0048488)	BP	1821
	75	99	hsa-miR-203a-3p	51320	MEX3C	NM_016626	mex-3 RNA binding family member C				AP1G1	HGNC:555	AP1G1	adaptor related protein complex 1 subunit gamma 1	CLAPG1,ADTG	GO:0098793	presynapse (GO:0098793)	CC	2539
	28	99	hsa-miR-144-3p	50804	MYEF2	NM_016132	myelin expression factor 2				APLP2	HGNC:598	APLP2	amyloid beta precursor like protein 2	APPH,APPL2	GO:0097444	spine apparatus (GO:0097444)	CC	4179
	36	99	hsa-miR-144-3p	138151	NACC2	NM_144653	NACC family member 2				APP	HGNC:620	APP	amyloid beta precursor protein	AD1	GO:0048786	presynaptic active zone (GO:0048786)	CC	1055
	61	99	hsa-miR-19b-3p	219988	PATL1	NM_152716	PAT1 homolog 1, processing body mRNA decay factor				APP	HGNC:620	APP	amyloid beta precursor protein	AD1	GO:0098992	neuronal dense core vesicle (GO:0098992)	CC	4030
	70	99	hsa-miR-203a-3p	5144	PDE4D	NM_001104631	phosphodiesterase 4D				APP	HGNC:620	APP	amyloid beta precursor protein	AD1	GO:1905606	regulation of presynapse assembly (GO:1905606)	BP	2279
	66	99	hsa-miR-203a-3p	55023	PHIP	NM_017934	pleckstrin homology domain interacting protein				APPL1	HGNC:24035	APPL1	adaptor protein, phosphotyrosine interacting with PH domain and leucine zipper 1	APPL	GO:0098793	presynapse (GO:0098793)	CC	4123
	57	99	hsa-miR-19b-3p	51762	RAB8B	NM_016530	RAB8B, member RAS oncogene family				APPL1	HGNC:24035	APPL1	adaptor protein, phosphotyrosine interacting with PH domain and leucine zipper 1	APPL	GO:0098794	postsynapse (GO:0098794)	CC	4124
	29	99	hsa-miR-144-3p	5915	RARB	NM_001290266	retinoic acid receptor beta				APPL1	HGNC:24035	APPL1	adaptor protein, phosphotyrosine interacting with PH domain and leucine zipper 1	APPL	GO:0099558	maintenance of synapse structure (GO:0099558)	BP	4122
	54	99	hsa-miR-19b-3p	26994	RNF11	NM_014372	ring finger protein 11				ARC	HGNC:648	ARC	activity regulated cytoskeleton associated protein	KIAA0278,ARG3.1	GO:0050804	modulation of chemical synaptic transmission (GO:0050804)	BP	2113
	62	99	hsa-miR-19b-3p	6095	RORA	NM_002943	RAR related orphan receptor A				ARC	HGNC:648	ARC	activity regulated cytoskeleton associated protein	KIAA0278,ARG3.1	GO:0098839	postsynaptic density membrane (GO:0098839)	CC	2900
	47	99	hsa-miR-19b-3p	9252	RPS6KA5	NM_001322227	ribosomal protein S6 kinase A5				ARC	HGNC:648	ARC	activity regulated cytoskeleton associated protein	KIAA0278,ARG3.1	GO:0098845	postsynaptic endosome (GO:0098845)	CC	2902
	73	99	hsa-miR-203a-3p	9037	SEMA5A	NM_003966	semaphorin 5A				ARC	HGNC:648	ARC	activity regulated cytoskeleton associated protein	KIAA0278,ARG3.1	GO:0099149	regulation of postsynaptic neurotransmitter receptor endocytosis (GO:0099149)	BP	2903
	31	99	hsa-miR-144-3p	6558	SLC12A2	NM_001256461	solute carrier family 12 member 2				ARL8B	HGNC:25564	ARL8B	ADP ribosylation factor like GTPase 8B	FLJ10702,GIE1,ARL10C	GO:1903742	regulation of anterograde synaptic vesicle transport (GO:1903742)	BP	209
	26	99	hsa-miR-144-3p	6575	SLC20A2	NM_001257180	solute carrier family 20 member 2				ASAP1	HGNC:2720	ASAP1	ArfGAP with SH3 domain, ankyrin repeat and PH domain 1	PAP,KIAA1249,ZG14P,CENTB4,DDEF1	GO:0099175	regulation of postsynapse organization (GO:0099175)	BP	2712
	60	99	hsa-miR-19b-3p	55553	SOX6	NM_001145811	SRY-box 6				ATAD1	HGNC:25903	ATAD1	ATPase family AAA domain containing 1	FLJ14600,MSP1	GO:0098794	postsynapse (GO:0098794)	CC	2909
	38	99	hsa-miR-1303	23272	TASOR	NM_015224	transcription activation suppressor				ATAD1	HGNC:25903	ATAD1	ATPase family AAA domain containing 1	FLJ14600,MSP1	GO:0099149	regulation of postsynaptic neurotransmitter receptor endocytosis (GO:0099149)	BP	2914
	22	99	hsa-miR-144-3p	7010	TEK	NM_000459	TEK receptor tyrosine kinase				ATP2B1	HGNC:814	ATP2B1	ATPase plasma membrane Ca2+ transporting 1	PMCA1	GO:0042734	presynaptic membrane (GO:0042734)	CC	3982
	25	99	hsa-miR-144-3p	54790	TET2	NM_001127208	tet methylcytosine dioxygenase 2				ATP2B1	HGNC:814	ATP2B1	ATPase plasma membrane Ca2+ transporting 1	PMCA1	GO:0099059	integral component of presynaptic active zone membrane (GO:0099059)	CC	89
	68	99	hsa-miR-203a-3p	221981	THSD7A	NM_015204	thrombospondin type 1 domain containing 7A				ATP2B2	HGNC:815	ATP2B2	ATPase plasma membrane Ca2+ transporting 2	PMCA2	GO:0042734	presynaptic membrane (GO:0042734)	CC	4088
	37	99	hsa-miR-1303	66000	TMEM108	NM_023943	transmembrane protein 108				ATP2B2	HGNC:815	ATP2B2	ATPase plasma membrane Ca2+ transporting 2	PMCA2	GO:0099055	integral component of postsynaptic membrane (GO:0099055)	CC	86
	74	99	hsa-miR-203a-3p	201799	TMEM154	NM_152680	transmembrane protein 154				ATP2B2	HGNC:815	ATP2B2	ATPase plasma membrane Ca2+ transporting 2	PMCA2	GO:0099059	integral component of presynaptic active zone membrane (GO:0099059)	CC	88
	59	99	hsa-miR-19b-3p	23112	TNRC6B	NM_015088	trinucleotide repeat containing 6B				ATP2B2	HGNC:815	ATP2B2	ATPase plasma membrane Ca2+ transporting 2	PMCA2	GO:0099061	integral component of postsynaptic density membrane (GO:0099061)	CC	85
	35	99	hsa-miR-144-3p	23116	TOGARAM1	NM_015091	TOG array regulator of axonemal microtubules 1				ATP2B2	HGNC:815	ATP2B2	ATPase plasma membrane Ca2+ transporting 2	PMCA2	GO:1905059	ATPase-coupled calcium ion transmembrane transporter activity involved in regulation of postsynaptic cytosolic calcium levels (GO:1905059)	BP	1476
	53	99	hsa-miR-19b-3p	51592	TRIM33	NM_015906	tripartite motif containing 33				ATP6V1B2	HGNC:854	ATP6V1B2	ATPase H+ transporting V1 subunit B2	VATB,VMA2,HO57,VPP3,ATP6B2	GO:0097401	synaptic vesicle proton loading (GO:0097401)	BP	4441
	45	99	hsa-miR-19b-3p	7248	TSC1	NM_000368	TSC complex subunit 1				ATP6V1B2	HGNC:854	ATP6V1B2	ATPase H+ transporting V1 subunit B2	VATB,VMA2,HO57,VPP3,ATP6B2	GO:0098850	extrinsic component of synaptic vesicle membrane (GO:0098850)	CC	4492
	34	99	hsa-miR-144-3p	64131	XYLT1	NM_022166	xylosyltransferase 1				ATP6V1C1	HGNC:856	ATP6V1C1	ATPase H+ transporting V1 subunit C1	VATC,VMA5,ATP6D,ATP6C	GO:0097401	synaptic vesicle proton loading (GO:0097401)	BP	4442
	18	99	hsa-miR-144-3p	678	ZFP36L2	NM_006887	ZFP36 ring finger protein like 2				ATP6V1C1	HGNC:856	ATP6V1C1	ATPase H+ transporting V1 subunit C1	VATC,VMA5,ATP6D,ATP6C	GO:0098850	extrinsic component of synaptic vesicle membrane (GO:0098850)	CC	4493
	79	98	hsa-miR-144-3p	19	ABCA1	NM_005502	ATP binding cassette subfamily A member 1				ATP8A1	HGNC:13531	ATP8A1	ATPase phospholipid transporting 8A1	ATPIA	GO:0030285	integral component of synaptic vesicle membrane (GO:0030285)	CC	993
	125	98	hsa-miR-19b-3p	2182	ACSL4	NM_001318509	acyl-CoA synthetase long chain family member 4				ATP8A1	HGNC:13531	ATP8A1	ATPase phospholipid transporting 8A1	ATPIA	GO:0045202	synapse (GO:0045202)	CC	4019
	99	98	hsa-miR-1303	392636	AGMO	NM_001004320	alkylglycerol monooxygenase				BACE1	HGNC:933	BACE1	beta-secretase 1	BACE	GO:0098793	presynapse (GO:0098793)	CC	406
	132	98	hsa-miR-203a-3p	29880	ALG5	NM_001142364	ALG5, dolichyl-phosphate beta-glucosyltransferase				BACE1	HGNC:933	BACE1	beta-secretase 1	BACE	GO:0099171	presynaptic modulation of chemical synaptic transmission (GO:0099171)	BP	1711
	91	98	hsa-miR-144-3p	27329	ANGPTL3	NM_014495	angiopoietin like 3				BCL11A	HGNC:13221	BCL11A	BAF chromatin remodeling complex subunit BCL11A	BCL11A-XL,BCL11A-L,BCL11A-S,CTIP1,HBFQTL5,ZNF856,EVI9	GO:0098794	postsynapse (GO:0098794)	CC	3048
	119	98	hsa-miR-19b-3p	116984	ARAP2	NM_015230	ArfGAP with RhoGAP domain, ankyrin repeat and PH domain 2				BEGAIN	HGNC:24163	BEGAIN	brain enriched guanylate kinase associated	KIAA1446	GO:0098794	postsynapse (GO:0098794)	CC	417
	78	98	hsa-miR-144-3p	6310	ATXN1	NM_000332	ataxin 1				BEGAIN	HGNC:24163	BEGAIN	brain enriched guanylate kinase associated	KIAA1446	GO:0098962	regulation of postsynaptic neurotransmitter receptor activity (GO:0098962)	BP	1715
	107	98	hsa-miR-19b-3p	222255	ATXN7L1	NM_020725	ataxin 7 like 1				CACNA1C	HGNC:1390	CACNA1C	calcium voltage-gated channel subunit alpha1 C	CAV1.2,CACH2,CACN2,TS,LQT8,CCHL1A1,CACNL1A1	GO:0099055	integral component of postsynaptic membrane (GO:0099055)	CC	385
	131	98	hsa-miR-203a-3p	84002	B3GNT5	NM_032047	UDP-GlcNAc:betaGal beta-1,3-N-acetylglucosaminyltransferase 5				CACNA1C	HGNC:1390	CACNA1C	calcium voltage-gated channel subunit alpha1 C	CAV1.2,CACH2,CACN2,TS,LQT8,CCHL1A1,CACNL1A1	GO:0099056	integral component of presynaptic membrane (GO:0099056)	CC	809
	85	98	hsa-miR-144-3p	60468	BACH2	NM_001170794	BTB domain and CNC homolog 2				CACNA1D	HGNC:1391	CACNA1D	calcium voltage-gated channel subunit alpha1 D	CAV1.3,CACH3,CACN4,CCHL1A2,CACNL1A2	GO:0099059	integral component of presynaptic active zone membrane (GO:0099059)	CC	1585
	105	98	hsa-miR-19b-3p	659	BMPR2	NM_001204	bone morphogenetic protein receptor type 2				CACNA1D	HGNC:1391	CACNA1D	calcium voltage-gated channel subunit alpha1 D	CAV1.3,CACH3,CACN4,CCHL1A2,CACNL1A2	GO:0099626	voltage-gated calcium channel activity involved in regulation of presynaptic cytosolic calcium levels (GO:0099626)	BP	1584
	102	98	hsa-miR-19b-3p	143384	CACUL1	NM_153810	CDK2 associated cullin domain 1				CACNA1E	HGNC:1392	CACNA1E	calcium voltage-gated channel subunit alpha1 E	CAV2.3,BII,CACH6,CACNL1A6	GO:0099055	integral component of postsynaptic membrane (GO:0099055)	CC	460
	80	98	hsa-miR-144-3p	253559	CADM2	NM_001167675	cell adhesion molecule 2				CACNA1E	HGNC:1392	CACNA1E	calcium voltage-gated channel subunit alpha1 E	CAV2.3,BII,CACH6,CACNL1A6	GO:0099056	integral component of presynaptic membrane (GO:0099056)	CC	386
	81	98	hsa-miR-144-3p	905	CCNT2	NM_001320748	cyclin T2				CACNA1E	HGNC:1392	CACNA1E	calcium voltage-gated channel subunit alpha1 E	CAV2.3,BII,CACH6,CACNL1A6	GO:0099626	voltage-gated calcium channel activity involved in regulation of presynaptic cytosolic calcium levels (GO:0099626)	BP	2419
	124	98	hsa-miR-19b-3p	1040	CDS1	NM_001263	CDP-diacylglycerol synthase 1				CACNA1E	HGNC:1392	CACNA1E	calcium voltage-gated channel subunit alpha1 E	CAV2.3,BII,CACH6,CACNL1A6	GO:2000300	regulation of synaptic vesicle exocytosis (GO:2000300)	BP	2443
	123	98	hsa-miR-19b-3p	8534	CHST1	NM_003654	carbohydrate sulfotransferase 1				CACNA2D1	HGNC:1399	CACNA2D1	calcium voltage-gated channel auxiliary subunit alpha2delta 1	LNCRNA-N3,CACNL2A,CACNA2,MHS3,LINC01112	GO:0098992	neuronal dense core vesicle (GO:0098992)	CC	4042
	128	98	hsa-miR-203a-3p	1656	DDX6	NM_004397	DEAD-box helicase 6				CACNA2D1	HGNC:1399	CACNA2D1	calcium voltage-gated channel auxiliary subunit alpha2delta 1	LNCRNA-N3,CACNL2A,CACNA2,MHS3,LINC01112	GO:0099025	anchored component of postsynaptic membrane (GO:0099025)	CC	464
	122	98	hsa-miR-19b-3p	92126	DSEL	NM_032160	dermatan sulfate epimerase like				CACNA2D1	HGNC:1399	CACNA2D1	calcium voltage-gated channel auxiliary subunit alpha2delta 1	LNCRNA-N3,CACNL2A,CACNA2,MHS3,LINC01112	GO:0099029	anchored component of presynaptic active zone membrane (GO:0099029)	CC	344
	130	98	hsa-miR-203a-3p	285172	FAM126B	NM_173822	family with sequence similarity 126 member B				CACNB2	HGNC:1402	CACNB2	calcium voltage-gated channel auxiliary subunit beta 2	MYSB,CACNLB2	GO:0099626	voltage-gated calcium channel activity involved in regulation of presynaptic cytosolic calcium levels (GO:0099626)	BP	2420
	95	98	hsa-miR-144-3p	79633	FAT4	NM_001291285	FAT atypical cadherin 4				CACNG7	HGNC:13626	CACNG7	calcium voltage-gated channel auxiliary subunit gamma 7		GO:0099061	integral component of postsynaptic density membrane (GO:0099061)	CC	2708
	116	98	hsa-miR-19b-3p	2957	GTF2A1	NM_001278940	general transcription factor IIA subunit 1				CACNG7	HGNC:13626	CACNG7	calcium voltage-gated channel auxiliary subunit gamma 7		GO:0099645	neurotransmitter receptor localization to postsynaptic specialization membrane (GO:0099645)	BP	2855
	114	98	hsa-miR-19b-3p	26959	HBP1	NM_012257	HMG-box transcription factor 1				CALB1	HGNC:1434	CALB1	calbindin 1	CALB	GO:0098794	postsynapse (GO:0098794)	CC	1624
	135	98	hsa-miR-203a-3p	10236	HNRNPR	NM_001102398	heterogeneous nuclear ribonucleoprotein R				CALB1	HGNC:1434	CALB1	calbindin 1	CALB	GO:0099523	presynaptic cytosol (GO:0099523)	CC	884
	82	98	hsa-miR-144-3p	94031	HTRA3	NM_053044	HtrA serine peptidase 3				CALB1	HGNC:1434	CALB1	calbindin 1	CALB	GO:0099524	postsynaptic cytosol (GO:0099524)	CC	883
	133	98	hsa-miR-203a-3p	3400	ID4	NM_001546	inhibitor of DNA binding 4, HLH protein				CALB1	HGNC:1434	CALB1	calbindin 1	CALB	GO:0099534	calcium ion binding involved in regulation of presynaptic cytosolic calcium levels (GO:0099534)	BP	885
	121	98	hsa-miR-19b-3p	3614	IMPDH1	NM_000883	inosine monophosphate dehydrogenase 1				CALB1	HGNC:1434	CALB1	calbindin 1	CALB	GO:0099567	calcium ion binding involved in regulation of postsynaptic cytosolic calcium levels (GO:0099567)	BP	2289
	106	98	hsa-miR-19b-3p	63971	KIF13A	NM_001105568	kinesin family member 13A				CALCRL	HGNC:16709	CALCRL	calcitonin receptor like receptor	CGRPR,CRLR	GO:0098992	neuronal dense core vesicle (GO:0098992)	CC	4071
	88	98	hsa-miR-144-3p	3796	KIF2A	NM_001098511	kinesin family member 2A				CAMK4	HGNC:1464	CAMK4	calcium/calmodulin dependent protein kinase IV	CAMK-GR,CAMKIV	GO:0098794	postsynapse (GO:0098794)	CC	924
	93	98	hsa-miR-144-3p	11127	KIF3A	NM_007054	kinesin family member 3A				CAMK4	HGNC:1464	CAMK4	calcium/calmodulin dependent protein kinase IV	CAMK-GR,CAMKIV	GO:0099170	postsynaptic modulation of chemical synaptic transmission (GO:0099170)	BP	3669
	103	98	hsa-miR-19b-3p	91694	LONRF1	NM_152271	LON peptidase N-terminal domain and ring finger 1				CAMK4	HGNC:1464	CAMK4	calcium/calmodulin dependent protein kinase IV	CAMK-GR,CAMKIV	GO:0099527	postsynapse to nucleus signaling pathway (GO:0099527)	BP	925
	92	98	hsa-miR-144-3p	4216	MAP3K4	NM_001291958	mitogen-activated protein kinase kinase kinase 4				CASK	HGNC:1497	CASK	calcium/calmodulin dependent serine protein kinase	LIN2,CAGH39,FGS4,TNRC8	GO:0098793	presynapse (GO:0098793)	CC	232
	98	98	hsa-miR-144-3p	4205	MEF2A	NM_001130926	myocyte enhancer factor 2A				CASK	HGNC:1497	CASK	calcium/calmodulin dependent serine protein kinase	LIN2,CAGH39,FGS4,TNRC8	GO:2000300	regulation of synaptic vesicle exocytosis (GO:2000300)	BP	233
	129	98	hsa-miR-203a-3p	4208	MEF2C	NM_001308002	myocyte enhancer factor 2C				CAST	HGNC:31922	ERC2	ELKS/RAB6-interacting/CAST family member 2	CAST,CAST1,KIAA0378,SPBC110,SPC110,ELKSL	GO:0016082	synaptic vesicle priming (GO:0016082)	BP	332
	97	98	hsa-miR-144-3p	93380	MMGT1	NM_173470	membrane magnesium transporter 1				CAST	HGNC:31922	ERC2	ELKS/RAB6-interacting/CAST family member 2	CAST,CAST1,KIAA0378,SPBC110,SPC110,ELKSL	GO:0016082	synaptic vesicle priming (GO:0016082)	BP	3740
	96	98	hsa-miR-144-3p	23515	MORC3	NM_001320445	MORC family CW-type zinc finger 3				CAST	HGNC:31922	ERC2	ELKS/RAB6-interacting/CAST family member 2	CAST,CAST1,KIAA0378,SPBC110,SPC110,ELKSL	GO:0031630	regulation of synaptic vesicle fusion to presynaptic active zone membrane (GO:0031630)	BP	4121
	134	98	hsa-miR-203a-3p	10933	MORF4L1	NM_001265603	mortality factor 4 like 1				CAST	HGNC:31922	ERC2	ELKS/RAB6-interacting/CAST family member 2	CAST,CAST1,KIAA0378,SPBC110,SPC110,ELKSL	GO:0098831	presynaptic active zone cytoplasmic component (GO:0098831)	CC	330
	83	98	hsa-miR-144-3p	57496	MRTFB	NM_014048	myocardin related transcription factor B				CAST	HGNC:31922	ERC2	ELKS/RAB6-interacting/CAST family member 2	CAST,CAST1,KIAA0378,SPBC110,SPC110,ELKSL	GO:0098831	presynaptic active zone cytoplasmic component (GO:0098831)	CC	2736
	109	98	hsa-miR-19b-3p	57496	MRTFB	NM_001308142	myocardin related transcription factor B				CAST	HGNC:31922	ERC2	ELKS/RAB6-interacting/CAST family member 2	CAST,CAST1,KIAA0378,SPBC110,SPC110,ELKSL	GO:0098882	structural constituent of active zone (GO:0098882)	BP	403
	86	98	hsa-miR-144-3p	80155	NAA15	NM_057175	N(alpha)-acetyltransferase 15, NatA auxiliary subunit				CAST	HGNC:31922	ERC2	ELKS/RAB6-interacting/CAST family member 2	CAST,CAST1,KIAA0378,SPBC110,SPC110,ELKSL	GO:0099509	regulation of presynaptic cytosolic calcium levels (GO:0099509)	BP	3721
	112	98	hsa-miR-19b-3p	5290	PIK3CA	NM_006218	phosphatidylinositol-4,5-bisphosphate 3-kinase catalytic subunit alpha				CAST	HGNC:31922	ERC2	ELKS/RAB6-interacting/CAST family member 2	CAST,CAST1,KIAA0378,SPBC110,SPC110,ELKSL	GO:0150037	regulation of calcium-dependent activation of synaptic vesicle fusion (GO:0150037)	BP	3722
	120	98	hsa-miR-19b-3p	91584	PLXNA4	NM_020911	plexin A4				CBLN2	HGNC:1544	CBLN2	cerebellin 2 precursor		GO:0050804	modulation of chemical synaptic transmission (GO:0050804)	BP	4084
	118	98	hsa-miR-19b-3p	56937	PMEPA1	NM_001255976	prostate transmembrane protein, androgen induced 1				CBLN2	HGNC:1544	CBLN2	cerebellin 2 precursor		GO:1905606	regulation of presynapse assembly (GO:1905606)	BP	1937
	115	98	hsa-miR-19b-3p	4659	PPP1R12A	NM_001143885	protein phosphatase 1 regulatory subunit 12A				CDH10	HGNC:1749	CDH10	cadherin 10		GO:0045202	synapse (GO:0045202)	CC	2957
	89	98	hsa-miR-144-3p	5991	RFX3	NM_001282116	regulatory factor X3				CDH10	HGNC:1749	CDH10	cadherin 10		GO:0099059	integral component of presynaptic active zone membrane (GO:0099059)	CC	2316
	111	98	hsa-miR-19b-3p	253260	RICTOR	NM_001285439	RPTOR independent companion of MTOR complex 2				CDH10	HGNC:1749	CDH10	cadherin 10		GO:0099060	integral component of postsynaptic specialization membrane (GO:0099060)	CC	2317
	136	98	hsa-miR-203a-3p	6102	RP2	NM_006915	RP2, ARL3 GTPase activating protein				CDH10	HGNC:1749	CDH10	cadherin 10		GO:0099560	synapse adhesion between pre- and post-synapse (GO:0099560)	BP	2953
	101	98	hsa-miR-1303	54665	RSBN1	NM_018364	round spermatid basic protein 1				CDH6	HGNC:1765	CDH6	cadherin 6		GO:0045202	synapse (GO:0045202)	CC	2956
	104	98	hsa-miR-19b-3p	1901	S1PR1	NM_001320730	sphingosine-1-phosphate receptor 1				CDH6	HGNC:1765	CDH6	cadherin 6		GO:0099560	synapse adhesion between pre- and post-synapse (GO:0099560)	BP	2954
	94	98	hsa-miR-144-3p	51714	SELENOT	NM_016275	selenoprotein T				CDKL5	HGNC:11411	CDKL5	cyclin dependent kinase like 5	EIEE2,CFAP247,STK9	GO:0050804	modulation of chemical synaptic transmission (GO:0050804)	BP	3677
	126	98	hsa-miR-19b-3p	6446	SGK1	NM_001143676	serum/glucocorticoid regulated kinase 1				CDKL5	HGNC:11411	CDKL5	cyclin dependent kinase like 5	EIEE2,CFAP247,STK9	GO:0099092	postsynaptic density, intracellular component (GO:0099092)	CC	420
	117	98	hsa-miR-19b-3p	387640	SKIDA1	NM_207371	SKI/DACH domain containing 1				CDKL5	HGNC:11411	CDKL5	cyclin dependent kinase like 5	EIEE2,CFAP247,STK9	GO:0099175	regulation of postsynapse organization (GO:0099175)	BP	1278
	108	98	hsa-miR-19b-3p	6498	SKIL	NM_001145097	SKI like proto-oncogene				CHRNB1	HGNC:1961	CHRNB1	cholinergic receptor nicotinic beta 1 subunit	CHRNB	GO:0099060	integral component of postsynaptic specialization membrane (GO:0099060)	CC	2014
	100	98	hsa-miR-1303	159371	SLC35G1	NM_153226	solute carrier family 35 member G1				CHRNB1	HGNC:1961	CHRNB1	cholinergic receptor nicotinic beta 1 subunit	CHRNB	GO:1904315	transmitter-gated ion channel activity involved in regulation of postsynaptic membrane potential (GO:1904315)	BP	1979
	84	98	hsa-miR-144-3p	6760	SS18	NM_005637	SS18, nBAF chromatin remodeling complex subunit				CLSTN3	HGNC:18371	CLSTN3	calsyntenin 3	CSTN3,KIAA0726,CDHR14	GO:0099061	integral component of postsynaptic density membrane (GO:0099061)	CC	2822
	127	98	hsa-miR-19b-3p	56977	STOX2	NM_020225	storkhead box 2				CLSTN3	HGNC:18371	CLSTN3	calsyntenin 3	CSTN3,KIAA0726,CDHR14	GO:0099061	integral component of postsynaptic density membrane (GO:0099061)	CC	2824
	87	98	hsa-miR-144-3p	55145	THAP1	NM_199003	THAP domain containing 1				CLSTN3	HGNC:18371	CLSTN3	calsyntenin 3	CSTN3,KIAA0726,CDHR14	GO:1905606	regulation of presynapse assembly (GO:1905606)	BP	2821
	110	98	hsa-miR-19b-3p	23032	USP33	NM_015017	ubiquitin specific peptidase 33				CLTC	HGNC:2092	CLTC	clathrin heavy chain	HC,CLTCL2	GO:0048488	synaptic vesicle endocytosis (GO:0048488)	BP	657
	113	98	hsa-miR-19b-3p	10472	ZBTB18	NM_001278196	zinc finger and BTB domain containing 18				CLTC	HGNC:2092	CLTC	clathrin heavy chain	HC,CLTCL2	GO:0098835	presynaptic endocytic zone membrane (GO:0098835)	CC	665
	77	98	hsa-miR-144-3p	403341	ZBTB34	NM_001099270	zinc finger and BTB domain containing 34				CLTC	HGNC:2092	CLTC	clathrin heavy chain	HC,CLTCL2	GO:0098850	extrinsic component of synaptic vesicle membrane (GO:0098850)	CC	656
	90	98	hsa-miR-144-3p	7543	ZFX	NM_001178095	zinc finger protein X-linked				CNKSR2	HGNC:19701	CNKSR2	connector enhancer of kinase suppressor of Ras 2	KIAA0902,CNK2,KSR2	GO:0099147	extrinsic component of postsynaptic density membrane (GO:0099147)	CC	2365
	161	97	hsa-miR-19b-3p	19	ABCA1	NM_005502	ATP binding cassette subfamily A member 1				CNKSR2	HGNC:19701	CNKSR2	connector enhancer of kinase suppressor of Ras 2	KIAA0902,CNK2,KSR2	GO:0099147	extrinsic component of postsynaptic density membrane (GO:0099147)	CC	3118
	149	97	hsa-miR-144-3p	9508	ADAMTS3	NM_014243	ADAM metallopeptidase with thrombospondin type 1 motif 3				CNKSR2	HGNC:19701	CNKSR2	connector enhancer of kinase suppressor of Ras 2	KIAA0902,CNK2,KSR2	GO:0099173	postsynapse organization (GO:0099173)	BP	2788
	143	97	hsa-miR-144-3p	160428	ALDH1L2	NM_001034173	aldehyde dehydrogenase 1 family member L2				CNTNAP2	HGNC:13830	CNTNAP2	contactin associated protein 2	CASPR2,KIAA0868,NRXN4	GO:0099056	integral component of presynaptic membrane (GO:0099056)	CC	4189
	169	97	hsa-miR-19b-3p	83607	AMMECR1L	NM_001199140	AMMECR1 like				CNTNAP2	HGNC:13830	CNTNAP2	contactin associated protein 2	CASPR2,KIAA0868,NRXN4	GO:0099072	regulation of postsynaptic membrane neurotransmitter receptor levels (GO:0099072)	BP	4191
	195	97	hsa-miR-203a-3p	361	AQP4	NM_001317387	aquaporin 4				CPD	HGNC:17513	HOMER2	homer scaffold protein 2	CPD,CUPIDIN,VESL-2,HOMER-2B,HOMER-2,HOMER-2A,DFNA68	GO:0014069	postsynaptic density (GO:0014069)	CC	220
	153	97	hsa-miR-1303	23080	AVL9	NM_015060	AVL9 cell migration associated				CPEB1	HGNC:21744	CPEB1	cytoplasmic polyadenylation element binding protein 1	FLJ13203,CPEB	GO:0014069	postsynaptic density (GO:0014069)	CC	3016
	174	97	hsa-miR-19b-3p	651	BMP3	NM_001201	bone morphogenetic protein 3				CPEB1	HGNC:21744	CPEB1	cytoplasmic polyadenylation element binding protein 1	FLJ13203,CPEB	GO:0050804	modulation of chemical synaptic transmission (GO:0050804)	BP	3664
	172	97	hsa-miR-19b-3p	663	BNIP2	NM_001320674	BCL2 interacting protein 2				CPEB1	HGNC:21744	CPEB1	cytoplasmic polyadenylation element binding protein 1	FLJ13203,CPEB	GO:0098794	postsynapse (GO:0098794)	CC	3867
	141	97	hsa-miR-144-3p	9044	BTAF1	NM_003972	B-TFIID TATA-box binding protein associated factor 1				CPEB1	HGNC:21744	CPEB1	cytoplasmic polyadenylation element binding protein 1	FLJ13203,CPEB	GO:0099547	regulation of translation at synapse, modulating synaptic transmission (GO:0099547)	BP	654
	186	97	hsa-miR-19b-3p	387763	C11orf96	NM_001145033	chromosome 11 open reading frame 96				CPEB1	HGNC:21744	CPEB1	cytoplasmic polyadenylation element binding protein 1	FLJ13203,CPEB	GO:0099547	regulation of translation at synapse, modulating synaptic transmission (GO:0099547)	BP	3015
	170	97	hsa-miR-19b-3p	54980	C2orf42	NM_017880	chromosome 2 open reading frame 42				CPEB2	HGNC:21745	CPEB2	cytoplasmic polyadenylation element binding protein 2		GO:0098793	presynapse (GO:0098793)	CC	655
	157	97	hsa-miR-19b-3p	775	CACNA1C	NM_000719	calcium voltage-gated channel subunit alpha1 C				CPEB2	HGNC:21745	CPEB2	cytoplasmic polyadenylation element binding protein 2		GO:0098794	postsynapse (GO:0098794)	CC	658
	180	97	hsa-miR-19b-3p	157922	CAMSAP1	NM_015447	calmodulin regulated spectrin associated protein 1				CPEB2	HGNC:21745	CPEB2	cytoplasmic polyadenylation element binding protein 2		GO:0099547	regulation of translation at synapse, modulating synaptic transmission (GO:0099547)	BP	3798
	175	97	hsa-miR-19b-3p	57018	CCNL1	NM_020307	cyclin L1				CPEB3	HGNC:21746	CPEB3	cytoplasmic polyadenylation element binding protein 3	KIAA0940	GO:0098794	postsynapse (GO:0098794)	CC	431
	182	97	hsa-miR-19b-3p	905	CCNT2	NM_001241	cyclin T2				CRIPT	HGNC:14312	CRIPT	CXXC repeat containing interactor of PDZ3 domain	HSPC139	GO:0099092	postsynaptic density, intracellular component (GO:0099092)	CC	3021
	148	97	hsa-miR-144-3p	9425	CDYL	NM_001143970	chromodomain Y like				CRIPT	HGNC:14312	CRIPT	CXXC repeat containing interactor of PDZ3 domain	HSPC139	GO:0099151	regulation of postsynaptic density assembly (GO:0099151)	BP	3022
	189	97	hsa-miR-19b-3p	79745	CLIP4	NM_024692	CAP-Gly domain containing linker protein family member 4				CTTNBP2	HGNC:15679	CTTNBP2	cortactin binding protein 2	KIAA1758,ORF4,CORTBP2,C7ORF8	GO:0050807	regulation of synapse organization (GO:0050807)	BP	360
	194	97	hsa-miR-203a-3p	9575	CLOCK	NM_001267843	clock circadian regulator				CTTNBP2	HGNC:15679	CTTNBP2	cortactin binding protein 2	KIAA1758,ORF4,CORTBP2,C7ORF8	GO:0098871	postsynaptic actin cytoskeleton (GO:0098871)	CC	224
	160	97	hsa-miR-19b-3p	1271	CNTFR	NM_001207011	ciliary neurotrophic factor receptor				CTTNBP2	HGNC:15679	CTTNBP2	cortactin binding protein 2	KIAA1758,ORF4,CORTBP2,C7ORF8	GO:1905274	regulation of modification of postsynaptic actin cytoskeleton (GO:1905274)	BP	225
	159	97	hsa-miR-19b-3p	153222	CREBRF	NM_153607	CREB3 regulatory factor				CUL3	HGNC:2553	CUL3	cullin 3		GO:0140252	regulation protein catabolic process at postsynapse (GO:0140252)	BP	3040
	158	97	hsa-miR-19b-3p	64478	CSMD1	NM_033225	CUB and Sushi multiple domains 1				DAG1	HGNC:2666	DAG1	dystroglycan 1	A3A,156DAG,AGRNR,DAG	GO:0050807	regulation of synapse organization (GO:0050807)	BP	1884
	183	97	hsa-miR-19b-3p	10294	DNAJA2	NM_005880	DnaJ heat shock protein family (Hsp40) member A2				DAG1	HGNC:2666	DAG1	dystroglycan 1	A3A,156DAG,AGRNR,DAG	GO:0098696	regulation of neurotransmitter receptor localization to postsynaptic specialization membrane (GO:0098696)	BP	1745
	177	97	hsa-miR-19b-3p	1837	DTNA	NM_032980	dystrobrevin alpha				DAG1	HGNC:2666	DAG1	dystroglycan 1	A3A,156DAG,AGRNR,DAG	GO:0098942	retrograde trans-synaptic signaling by trans-synaptic protein complex (GO:0098942)	BP	1885
	187	97	hsa-miR-19b-3p	79733	E2F8	NM_001256371	E2F transcription factor 8				DAG1	HGNC:2666	DAG1	dystroglycan 1	A3A,156DAG,AGRNR,DAG	GO:0099524	postsynaptic cytosol (GO:0099524)	CC	2411
	176	97	hsa-miR-19b-3p	255520	ELMOD2	NM_153702	ELMO domain containing 2				DBN1	HGNC:2695	DBN1	drebrin 1	D0S117E	GO:0014069	postsynaptic density (GO:0014069)	CC	1964
	154	97	hsa-miR-1303	23233	EXOC6B	NM_015189	exocyst complex component 6B				DBN1	HGNC:2695	DBN1	drebrin 1	D0S117E	GO:0045211	postsynaptic membrane (GO:0045211)	CC	1926
	163	97	hsa-miR-19b-3p	131583	FAM43A	NM_153690	family with sequence similarity 43 member A				DBN1	HGNC:2695	DBN1	drebrin 1	D0S117E	GO:0045211	postsynaptic membrane (GO:0045211)	CC	1965
	151	97	hsa-miR-144-3p	55785	FGD6	NM_018351	FYVE, RhoGEF and PH domain containing 6				DBN1	HGNC:2695	DBN1	drebrin 1	D0S117E	GO:0098871	postsynaptic actin cytoskeleton (GO:0098871)	CC	229
	146	97	hsa-miR-144-3p	2335	FN1	NM_212476	fibronectin 1				DBN1	HGNC:2695	DBN1	drebrin 1	D0S117E	GO:0098974	postsynaptic actin cytoskeleton organization (GO:0098974)	BP	1924
	171	97	hsa-miR-19b-3p	3696	ITGB8	NM_002214	integrin subunit beta 8				DBN1	HGNC:2695	DBN1	drebrin 1	D0S117E	GO:0099524	postsynaptic cytosol (GO:0099524)	CC	1434
	191	97	hsa-miR-203a-3p	57482	KIAA1211	NM_020722	KIAA1211				DGKB	HGNC:2850	DGKB	diacylglycerol kinase beta	KIAA0718,DGK,DGK-BETA,DAGK2	GO:0050804	modulation of chemical synaptic transmission (GO:0050804)	BP	2597
	179	97	hsa-miR-19b-3p	57542	KLHL42	NM_020782	kelch like family member 42				DGKB	HGNC:2850	DGKB	diacylglycerol kinase beta	KIAA0718,DGK,DGK-BETA,DAGK2	GO:0099147	extrinsic component of postsynaptic density membrane (GO:0099147)	CC	2195
	165	97	hsa-miR-19b-3p	23633	KPNA6	NM_012316	karyopherin subunit alpha 6				DGKB	HGNC:2850	DGKB	diacylglycerol kinase beta	KIAA0718,DGK,DGK-BETA,DAGK2	GO:0099175	regulation of postsynapse organization (GO:0099175)	BP	2598
	162	97	hsa-miR-19b-3p	10150	MBNL2	NM_144778	muscleblind like splicing regulator 2				DGKI	HGNC:2855	DGKI	diacylglycerol kinase iota	DGK-IOTA	GO:0008021	synaptic vesicle (GO:0008021)	CC	2374
	140	97	hsa-miR-144-3p	116931	MED12L	NM_053002	mediator complex subunit 12 like				DGKI	HGNC:2855	DGKI	diacylglycerol kinase iota	DGK-IOTA	GO:0098891	extrinsic component of presynaptic active zone membrane (GO:0098891)	CC	2373
	139	97	hsa-miR-144-3p	11320	MGAT4A	NM_012214	alpha-1,3-mannosyl-glycoprotein 4-beta-N-acetylglucosaminyltransferase A				DGKI	HGNC:2855	DGKI	diacylglycerol kinase iota	DGK-IOTA	GO:0099147	extrinsic component of postsynaptic density membrane (GO:0099147)	CC	2194
	142	97	hsa-miR-144-3p	124540	MSI2	NM_001322250	musashi RNA binding protein 2				DGKI	HGNC:2855	DGKI	diacylglycerol kinase iota	DGK-IOTA	GO:0099171	presynaptic modulation of chemical synaptic transmission (GO:0099171)	BP	2401
	155	97	hsa-miR-1303	2908	NR3C1	NM_001204259	nuclear receptor subfamily 3 group C member 1				DICER1	HGNC:17098	DICER1	dicer 1, ribonuclease III	DICER,KIAA0928,K12H4.8-LIKE,HERNA,MNG1	GO:0099092	postsynaptic density, intracellular component (GO:0099092)	CC	3049
	199	97	hsa-miR-203a-3p	57532	NUFIP2	NM_020772	nuclear FMR1 interacting protein 2				DLG5	HGNC:2904	DLG5	discs large MAGUK scaffold protein 5	P-DLG,KIAA0583	GO:0014069	postsynaptic density (GO:0014069)	CC	2994
	192	97	hsa-miR-203a-3p	118427	OLFM3	NM_001288823	olfactomedin 3				DLG5	HGNC:2904	DLG5	discs large MAGUK scaffold protein 5	P-DLG,KIAA0583	GO:0099173	postsynapse organization (GO:0099173)	BP	3000
	197	97	hsa-miR-203a-3p	8613	PLPP3	NM_003713	phospholipid phosphatase 3				DMD	HGNC:2928	DMD	dystrophin	BMD,DXS142,DXS164,DXS206,DXS230,DXS239,DXS268,DXS269,DXS270,DXS272,MRX85	GO:0099572	postsynaptic specialization (GO:0099572)	CC	3788
	188	97	hsa-miR-19b-3p	5529	PPP2R5E	NM_001282179	protein phosphatase 2 regulatory subunit B'epsilon				DMXL2	HGNC:2938	DMXL2	Dmx like 2	RC3,KIAA0856,DFNA71	GO:0008021	synaptic vesicle (GO:0008021)	CC	477
	200	97	hsa-miR-203a-3p	5634	PRPS2	NM_002765	phosphoribosyl pyrophosphate synthetase 2				DMXL2	HGNC:2938	DMXL2	Dmx like 2	RC3,KIAA0856,DFNA71	GO:0098992	neuronal dense core vesicle (GO:0098992)	CC	478
	198	97	hsa-miR-203a-3p	7803	PTP4A1	NM_003463	protein tyrosine phosphatase type IVA, member 1				DMXL2	HGNC:2938	DMXL2	Dmx like 2	RC3,KIAA0856,DFNA71	GO:1901546	regulation of proton loading (GO:1901546)	BP	2178
	138	97	hsa-miR-144-3p	5780	PTPN9	NM_002833	protein tyrosine phosphatase, non-receptor type 9				DNAJB1	HGNC:5270	DNAJB1	DnaJ heat shock protein family (Hsp40) member B1	HSP40,SIS1,RSPH16B,HSPF1	GO:0014069	postsynaptic density (GO:0014069)	CC	2118
	167	97	hsa-miR-19b-3p	5789	PTPRD	NM_001040712	protein tyrosine phosphatase, receptor type D				DNAJB1	HGNC:5270	DNAJB1	DnaJ heat shock protein family (Hsp40) member B1	HSP40,SIS1,RSPH16B,HSPF1	GO:0098794	postsynapse (GO:0098794)	CC	2888
	190	97	hsa-miR-203a-3p	5874	RAB27B	NM_004163	RAB27B, member RAS oncogene family				DNAJC6	HGNC:15469	DNAJC6	DnaJ heat shock protein family (Hsp40) member C6	KIAA0473,PARK19	GO:0016191	synaptic vesicle uncoating (GO:0016191)	BP	2115
	152	97	hsa-miR-144-3p	5966	REL	NM_001291746	REL proto-oncogene, NF-kB subunit				DNAJC6	HGNC:15469	DNAJC6	DnaJ heat shock protein family (Hsp40) member C6	KIAA0473,PARK19	GO:0098894	extrinsic component of presynaptic endocytic zone membrane (GO:0098894)	CC	4164
	145	97	hsa-miR-144-3p	6334	SCN8A	NM_014191	sodium voltage-gated channel alpha subunit 8				DNM1L	HGNC:2973	DNM1L	dynamin 1 like	DRP1,DVLP,HDYNIV,DYMPLE,VPS1	GO:0030672	synaptic vesicle membrane (GO:0030672)	CC	1796
	178	97	hsa-miR-19b-3p	54910	SEMA4C	NM_017789	semaphorin 4C				DNM1L	HGNC:2973	DNM1L	dynamin 1 like	DRP1,DVLP,HDYNIV,DYMPLE,VPS1	GO:0048488	synaptic vesicle endocytosis (GO:0048488)	BP	1797
	137	97	hsa-miR-144-3p	55209	SETD5	NM_001080517	SET domain containing 5				DNM1L	HGNC:2973	DNM1L	dynamin 1 like	DRP1,DVLP,HDYNIV,DYMPLE,VPS1	GO:0098835	presynaptic endocytic zone membrane (GO:0098835)	CC	1795
	185	97	hsa-miR-19b-3p	222553	SLC35F1	NM_001029858	solute carrier family 35 member F1				DNM3	HGNC:29125	DNM3	dynamin 3	KIAA0820	GO:0048488	synaptic vesicle endocytosis (GO:0048488)	BP	676
	168	97	hsa-miR-19b-3p	9825	SPATA2	NM_001135773	spermatogenesis associated 2				DNM3	HGNC:29125	DNM3	dynamin 3	KIAA0820	GO:0098793	presynapse (GO:0098793)	CC	1699
	173	97	hsa-miR-19b-3p	6857	SYT1	NM_005639	synaptotagmin 1				DNM3	HGNC:29125	DNM3	dynamin 3	KIAA0820	GO:0098844	postsynaptic endocytic zone membrane (GO:0098844)	CC	2877
	181	97	hsa-miR-19b-3p	57551	TAOK1	NM_025142	TAO kinase 1				DNM3	HGNC:29125	DNM3	dynamin 3	KIAA0820	GO:0099186	structural constituent of postsynapse (GO:0099186)	BP	2881
	144	97	hsa-miR-144-3p	51106	TFB1M	NM_016020	transcription factor B1, mitochondrial				DNM3	HGNC:29125	DNM3	dynamin 3	KIAA0820	GO:0099525	presynaptic dense core vesicle exocytosis (GO:0099525)	BP	4064
	147	97	hsa-miR-144-3p	7082	TJP1	NM_001301026	tight junction protein 1				DOCK10	HGNC:23479	DOCK10	dedicator of cytokinesis 10	ZIZ3,KIAA0694	GO:0098794	postsynapse (GO:0098794)	CC	2995
	156	97	hsa-miR-1303	441151	TMEM151B	NM_001137560	transmembrane protein 151B				DRD1	HGNC:3020	DRD1	dopamine receptor D1		GO:0099010	modification of postsynaptic structure (GO:0099010)	BP	2506
	164	97	hsa-miR-19b-3p	57616	TSHZ3	NM_020856	teashirt zinc finger homeobox 3				DRD1	HGNC:3020	DRD1	dopamine receptor D1		GO:0099055	integral component of postsynaptic membrane (GO:0099055)	CC	2297
	196	97	hsa-miR-203a-3p	197131	UBR1	NM_174916	ubiquitin protein ligase E3 component n-recognin 1				DRD1	HGNC:3020	DRD1	dopamine receptor D1		GO:0099055	integral component of postsynaptic membrane (GO:0099055)	CC	2511
	150	97	hsa-miR-144-3p	154807	VKORC1L1	NM_001284342	vitamin K epoxide reductase complex subunit 1 like 1				DRD1	HGNC:3020	DRD1	dopamine receptor D1		GO:0099056	integral component of presynaptic membrane (GO:0099056)	CC	2510
	193	97	hsa-miR-203a-3p	7447	VSNL1	NM_003385	visinin like 1				DRD1	HGNC:3020	DRD1	dopamine receptor D1		GO:0099056	integral component of presynaptic membrane (GO:0099056)	CC	2513
	184	97	hsa-miR-19b-3p	55625	ZDHHC7	NM_001145548	zinc finger DHHC-type containing 7				DRD1	HGNC:3020	DRD1	dopamine receptor D1		GO:0099170	postsynaptic modulation of chemical synaptic transmission (GO:0099170)	BP	2521
	166	97	hsa-miR-19b-3p	7764	ZNF217	NM_006526	zinc finger protein 217				DRD1	HGNC:3020	DRD1	dopamine receptor D1		GO:0099171	presynaptic modulation of chemical synaptic transmission (GO:0099171)	BP	2519
	219	96	hsa-miR-144-3p	10006	ABI1	NM_001012750	abl interactor 1				DRP2	HGNC:3032	DRP2	dystrophin related protein 2		GO:0014069	postsynaptic density (GO:0014069)	CC	427
	255	96	hsa-miR-19b-3p	8310	ACOX3	NM_001101667	acyl-CoA oxidase 3, pristanoyl				EEA1	HGNC:3185	EEA1	early endosome antigen 1	ZFYVE2	GO:0098794	postsynapse (GO:0098794)	CC	4115
	235	96	hsa-miR-1303	86	ACTL6A	NM_004301	actin like 6A				EEA1	HGNC:3185	EEA1	early endosome antigen 1	ZFYVE2	GO:0099565	postsynaptic process involved in chemical synaptic transmission (GO:0099565)	BP	4125
	220	96	hsa-miR-144-3p	98	ACYP2	NM_138448	acylphosphatase 2				EFNA5	HGNC:3225	EFNA5	ephrin A5	AF1,LERK7,EPLG7	GO:0099560	synapse adhesion between pre- and post-synapse (GO:0099560)	BP	1950
	266	96	hsa-miR-19b-3p	8165	AKAP1	NM_001242902	A-kinase anchoring protein 1				EFNB2	HGNC:3227	EFNB2	ephrin B2	LERK5,HTK-L,HTKL,MGC126226,MGC126227,MGC126228,EPLG5	GO:0099054	presynapse assembly (GO:0099054)	BP	343
	267	96	hsa-miR-19b-3p	54467	ANKIB1	NM_019004	ankyrin repeat and IBR domain containing 1				EFNB2	HGNC:3227	EFNB2	ephrin B2	LERK5,HTK-L,HTKL,MGC126226,MGC126227,MGC126228,EPLG5	GO:0099056	integral component of presynaptic membrane (GO:0099056)	CC	390
	211	96	hsa-miR-144-3p	93663	ARHGAP18	NM_033515	Rho GTPase activating protein 18				EFNB2	HGNC:3227	EFNB2	ephrin B2	LERK5,HTK-L,HTKL,MGC126226,MGC126227,MGC126228,EPLG5	GO:0099061	integral component of postsynaptic density membrane (GO:0099061)	CC	391
	249	96	hsa-miR-19b-3p	1386	ATF2	NM_001256090	activating transcription factor 2				EFNB2	HGNC:3227	EFNB2	ephrin B2	LERK5,HTK-L,HTKL,MGC126226,MGC126227,MGC126228,EPLG5	GO:0099072	regulation of postsynaptic membrane neurotransmitter receptor levels (GO:0099072)	BP	279
	201	96	hsa-miR-144-3p	7862	BRPF1	NM_001319049	bromodomain and PHD finger containing 1				EFNB2	HGNC:3227	EFNB2	ephrin B2	LERK5,HTK-L,HTKL,MGC126226,MGC126227,MGC126228,EPLG5	GO:0099149	regulation of postsynaptic neurotransmitter receptor endocytosis (GO:0099149)	BP	341
	213	96	hsa-miR-144-3p	100533105	C8orf44-SGK3	NM_001204173	C8orf44-SGK3 readthrough				EGLN1	HGNC:1232	EGLN1	egl-9 family hypoxia inducible factor 1	SM-20,PHD2,ZMYND6,HIFPH2,C1ORF12	GO:0014069	postsynaptic density (GO:0014069)	CC	1048
	205	96	hsa-miR-144-3p	55573	CDV3	NM_001282765	CDV3 homolog				EGLN1	HGNC:1232	EGLN1	egl-9 family hypoxia inducible factor 1	SM-20,PHD2,ZMYND6,HIFPH2,C1ORF12	GO:0099159	regulation of modification of postsynaptic structure (GO:0099159)	BP	2668
	279	96	hsa-miR-203a-3p	1847	DUSP5	NM_004419	dual specificity phosphatase 5				EGLN1	HGNC:1232	EGLN1	egl-9 family hypoxia inducible factor 1	SM-20,PHD2,ZMYND6,HIFPH2,C1ORF12	GO:0140252	regulation protein catabolic process at postsynapse (GO:0140252)	BP	2667
	271	96	hsa-miR-203a-3p	54583	EGLN1	NM_022051	egl-9 family hypoxia inducible factor 1				EIF4E	HGNC:3287	EIF4E	eukaryotic translation initiation factor 4E	EIF4E1,EIF4EL1,EIF4F	GO:0098794	postsynapse (GO:0098794)	CC	588
	246	96	hsa-miR-19b-3p	2060	EPS15	NM_001159969	epidermal growth factor receptor pathway substrate 15				EIF4E	HGNC:3287	EIF4E	eukaryotic translation initiation factor 4E	EIF4E1,EIF4EL1,EIF4F	GO:0098794	postsynapse (GO:0098794)	CC	1355
	278	96	hsa-miR-203a-3p	1833	EPYC	NM_004950	epiphycan				EIF4E	HGNC:3287	EIF4E	eukaryotic translation initiation factor 4E	EIF4E1,EIF4EL1,EIF4F	GO:0098794	postsynapse (GO:0098794)	CC	1357
	277	96	hsa-miR-203a-3p	51752	ERAP1	NM_016442	endoplasmic reticulum aminopeptidase 1				EIF4E	HGNC:3287	EIF4E	eukaryotic translation initiation factor 4E	EIF4E1,EIF4EL1,EIF4F	GO:0098794	postsynapse (GO:0098794)	CC	3020
	231	96	hsa-miR-1303	131408	FAM131A	NM_001171093	family with sequence similarity 131 member A				EIF4E	HGNC:3287	EIF4E	eukaryotic translation initiation factor 4E	EIF4E1,EIF4EL1,EIF4F	GO:0099524	postsynaptic cytosol (GO:0099524)	CC	1916
	236	96	hsa-miR-1303	10818	FRS2	NM_001042555	fibroblast growth factor receptor substrate 2				EIF4E	HGNC:3287	EIF4E	eukaryotic translation initiation factor 4E	EIF4E1,EIF4EL1,EIF4F	GO:0099537	trans-synaptic signaling (GO:0099537)	BP	3680
	207	96	hsa-miR-144-3p	2553	GABPB1	NM_005254	GA binding protein transcription factor subunit beta 1				EIF4E	HGNC:3287	EIF4E	eukaryotic translation initiation factor 4E	EIF4E1,EIF4EL1,EIF4F	GO:0099578	regulation of translation at postsynapse, modulating synaptic transmission (GO:0099578)	BP	592
	225	96	hsa-miR-144-3p	57822	GRHL3	NM_198173	grainyhead like transcription factor 3				EIF4E	HGNC:3287	EIF4E	eukaryotic translation initiation factor 4E	EIF4E1,EIF4EL1,EIF4F	GO:0099578	regulation of translation at postsynapse, modulating synaptic transmission (GO:0099578)	BP	1364
	282	96	hsa-miR-203a-3p	57822	GRHL3	NM_198173	grainyhead like transcription factor 3				EIF4G2	HGNC:3297	EIF4G2	eukaryotic translation initiation factor 4 gamma 2	DAP5,NAT1,P97	GO:0014069	postsynaptic density (GO:0014069)	CC	1849
	247	96	hsa-miR-19b-3p	145258	GSC	NM_173849	goosecoid homeobox				EIF4G2	HGNC:3297	EIF4G2	eukaryotic translation initiation factor 4 gamma 2	DAP5,NAT1,P97	GO:0014069	postsynaptic density (GO:0014069)	CC	3889
	203	96	hsa-miR-144-3p	10114	HIPK3	NM_001048200	homeodomain interacting protein kinase 3				EIF5	HGNC:3299	EIF5	eukaryotic translation initiation factor 5		GO:0045202	synapse (GO:0045202)	CC	3891
	254	96	hsa-miR-19b-3p	9456	HOMER1	NM_001277078	homer scaffold protein 1				ELAVL2	HGNC:3313	ELAVL2	ELAV like RNA binding protein 2	HUB,HEL-N1	GO:0045202	synapse (GO:0045202)	CC	481
	224	96	hsa-miR-144-3p	386618	KCTD4	NM_198404	potassium channel tetramerization domain containing 4				ELAVL2	HGNC:3313	ELAVL2	ELAV like RNA binding protein 2	HUB,HEL-N1	GO:0051963	regulation of synapse assembly (GO:0051963)	BP	3848
	243	96	hsa-miR-19b-3p	22889	KHDC4	NM_014949	KH domain containing 4, pre-mRNA splicing factor				ELAVL4	HGNC:3315	ELAVL4	ELAV like RNA binding protein 4	PNEM,HUD	GO:0140245	regulation of translation at postsynapse (GO:0140245)	BP	499
	262	96	hsa-miR-19b-3p	55175	KLHL11	NM_018143	kelch like family member 11				EPHA3	HGNC:3387	EPHA3	EPH receptor A3	HEK,HEK4,ETK,ETK1,TYRO4	GO:0098793	presynapse (GO:0098793)	CC	446
	280	96	hsa-miR-203a-3p	4214	MAP3K1	NM_005921	mitogen-activated protein kinase kinase kinase 1				EPHA3	HGNC:3387	EPHA3	EPH receptor A3	HEK,HEK4,ETK,ETK1,TYRO4	GO:0099560	synapse adhesion between pre- and post-synapse (GO:0099560)	BP	1308
	248	96	hsa-miR-19b-3p	7786	MAP3K12	NM_001193511	mitogen-activated protein kinase kinase kinase 12				EPS15	HGNC:3419	EPS15	epidermal growth factor receptor pathway substrate 15	AF-1P,MLLT5	GO:0045202	synapse (GO:0045202)	CC	2882
	273	96	hsa-miR-203a-3p	9175	MAP3K13	NM_001242314	mitogen-activated protein kinase kinase kinase 13				EPS15	HGNC:3419	EPS15	epidermal growth factor receptor pathway substrate 15	AF-1P,MLLT5	GO:0048488	synaptic vesicle endocytosis (GO:0048488)	BP	1176
	268	96	hsa-miR-19b-3p	4148	MATN3	NM_002381	matrilin 3				EPS15	HGNC:3419	EPS15	epidermal growth factor receptor pathway substrate 15	AF-1P,MLLT5	GO:0098884	postsynaptic neurotransmitter receptor endocytosis (GO:0098884)	BP	2883
	274	96	hsa-miR-203a-3p	55796	MBNL3	NM_133486	muscleblind like splicing regulator 3				EPS15	HGNC:3419	EPS15	epidermal growth factor receptor pathway substrate 15	AF-1P,MLLT5	GO:0098894	extrinsic component of presynaptic endocytic zone membrane (GO:0098894)	CC	1363
	257	96	hsa-miR-19b-3p	4204	MECP2	NM_004992	methyl-CpG binding protein 2				ERBB4	HGNC:3432	ERBB4	erb-b2 receptor tyrosine kinase 4	ALS19,HER4	GO:0007416	synapse assembly (GO:0007416)	BP	1765
	240	96	hsa-miR-19b-3p	116931	MED12L	NM_053002	mediator complex subunit 12 like				ERBB4	HGNC:3432	ERBB4	erb-b2 receptor tyrosine kinase 4	ALS19,HER4	GO:0099056	integral component of presynaptic membrane (GO:0099056)	CC	1766
	216	96	hsa-miR-144-3p	23251	MINAR1	NM_015206	membrane integral NOTCH2 associated receptor 1				ERBB4	HGNC:3432	ERBB4	erb-b2 receptor tyrosine kinase 4	ALS19,HER4	GO:0099056	integral component of presynaptic membrane (GO:0099056)	CC	3812
	227	96	hsa-miR-144-3p	25843	MOB4	NM_001100819	MOB family member 4, phocein				ERBB4	HGNC:3432	ERBB4	erb-b2 receptor tyrosine kinase 4	ALS19,HER4	GO:0099061	integral component of postsynaptic density membrane (GO:0099061)	CC	1767
	263	96	hsa-miR-19b-3p	744	MPPED2	NM_001584	metallophosphoesterase domain containing 2				ERBB4	HGNC:3432	ERBB4	erb-b2 receptor tyrosine kinase 4	ALS19,HER4	GO:0099645	neurotransmitter receptor localization to postsynaptic specialization membrane (GO:0099645)	BP	3824
	230	96	hsa-miR-144-3p	4487	MSX1	NM_002448	msh homeobox 1				ERBIN	HGNC:15842	ERBIN	erbb2 interacting protein	LAP2,ERBB2IP	GO:0098794	postsynapse (GO:0098794)	CC	1764
	228	96	hsa-miR-144-3p	4603	MYBL1	NM_001080416	MYB proto-oncogene like 1				ERBIN	HGNC:15842	ERBIN	erbb2 interacting protein	LAP2,ERBB2IP	GO:0099072	regulation of postsynaptic membrane neurotransmitter receptor levels (GO:0099072)	BP	1258
	258	96	hsa-miR-19b-3p	89795	NAV3	NM_001024383	neuron navigator 3				ERBIN	HGNC:15842	ERBIN	erbb2 interacting protein	LAP2,ERBB2IP	GO:0099572	postsynaptic specialization (GO:0099572)	CC	893
	229	96	hsa-miR-144-3p	140609	NEK7	NM_133494	NIMA related kinase 7				EXOC2	HGNC:24968	EXOC2	exocyst complex component 2	FLJ11026,SEC5P,SEC5L1	GO:0090128	regulation of synapse maturation (GO:0090128)	BP	164
	204	96	hsa-miR-144-3p	56160	NSMCE3	NM_138704	NSE3 homolog, SMC5-SMC6 complex component				EXOC2	HGNC:24968	EXOC2	exocyst complex component 2	FLJ11026,SEC5P,SEC5L1	GO:0099641	anterograde axonal protein transport (GO:0099641)	BP	3655
	270	96	hsa-miR-203a-3p	11051	NUDT21	NM_007006	nudix hydrolase 21				F3	HGNC:2171	CNTN1	contactin 1	F3,GP135	GO:0099025	anchored component of postsynaptic membrane (GO:0099025)	CC	946
	208	96	hsa-miR-144-3p	23047	PDS5B	NM_015032	PDS5 cohesin associated factor B				F3	HGNC:2171	CNTN1	contactin 1	F3,GP135	GO:0099026	anchored component of presynaptic membrane (GO:0099026)	CC	945
	251	96	hsa-miR-19b-3p	57157	PHTF2	NM_001127359	putative homeodomain transcription factor 2				FAM81A	HGNC:28379	FAM81A	family with sequence similarity 81 member A	MGC26690	GO:0099092	postsynaptic density, intracellular component (GO:0099092)	CC	4098
	218	96	hsa-miR-144-3p	51050	PI15	NM_001324403	peptidase inhibitor 15				FBXL20	HGNC:24679	FBXL20	F-box and leucine rich repeat protein 20	MGC15482,FBL2,FBL20	GO:0045202	synapse (GO:0045202)	CC	667
	242	96	hsa-miR-19b-3p	166336	PRICKLE2	NM_198859	prickle planar cell polarity protein 2				FBXL20	HGNC:24679	FBXL20	F-box and leucine rich repeat protein 20	MGC15482,FBL2,FBL20	GO:0099575	regulation of protein catabolic process at presynapse, modulating synaptic transmission (GO:0099575)	BP	668
	214	96	hsa-miR-144-3p	5727	PTCH1	NM_000264	patched 1				FBXL20	HGNC:24679	FBXL20	F-box and leucine rich repeat protein 20	MGC15482,FBL2,FBL20	GO:2000300	regulation of synaptic vesicle exocytosis (GO:2000300)	BP	456
	259	96	hsa-miR-19b-3p	57826	RAP2C	NM_001271186	RAP2C, member of RAS oncogene family				FBXO45	HGNC:29148	FBXO45	F-box protein 45	FBX45	GO:0098793	presynapse (GO:0098793)	CC	33
	260	96	hsa-miR-19b-3p	23179	RGL1	NM_001297669	ral guanine nucleotide dissociation stimulator like 1				FBXO45	HGNC:29148	FBXO45	F-box protein 45	FBX45	GO:0098793	presynapse (GO:0098793)	CC	34
	241	96	hsa-miR-19b-3p	153830	RNF145	NM_001199380	ring finger protein 145				FBXO45	HGNC:29148	FBXO45	F-box protein 45	FBX45	GO:0099523	presynaptic cytosol (GO:0099523)	CC	648
	244	96	hsa-miR-19b-3p	4919	ROR1	NM_005012	receptor tyrosine kinase like orphan receptor 1				FBXO45	HGNC:29148	FBXO45	F-box protein 45	FBX45	GO:0099524	postsynaptic cytosol (GO:0099524)	CC	120
	272	96	hsa-miR-203a-3p	219790	RTKN2	NM_145307	rhotekin 2				FBXO45	HGNC:29148	FBXO45	F-box protein 45	FBX45	GO:2000300	regulation of synaptic vesicle exocytosis (GO:2000300)	BP	3716
	233	96	hsa-miR-1303	401474	SAMD12	NM_001101676	sterile alpha motif domain containing 12				FGA	HGNC:3661	FGA	fibrinogen alpha chain		GO:0045202	synapse (GO:0045202)	CC	1660
	261	96	hsa-miR-19b-3p	6304	SATB1	NM_001131010	SATB homeobox 1				FGG	HGNC:3694	FGG	fibrinogen gamma chain		GO:0045202	synapse (GO:0045202)	CC	1662
	237	96	hsa-miR-1303	80854	SETD7	NM_030648	SET domain containing 7, histone lysine methyltransferase				FLRT3	HGNC:3762	FLRT3	fibronectin leucine rich transmembrane protein 3		GO:0099055	integral component of postsynaptic membrane (GO:0099055)	CC	2120
	217	96	hsa-miR-144-3p	23678	SGK3	NM_001033578	serum/glucocorticoid regulated kinase family member 3				FLRT3	HGNC:3762	FLRT3	fibronectin leucine rich transmembrane protein 3		GO:0099560	synapse adhesion between pre- and post-synapse (GO:0099560)	BP	2103
	221	96	hsa-miR-144-3p	388336	SHISA6	NM_001173462	shisa family member 6				FMR1	HGNC:3775	FMR1	FMRP translational regulator 1	FMRP,FRAXA,MGC87458,POF1,POF	GO:0099523	presynaptic cytosol (GO:0099523)	CC	198
	212	96	hsa-miR-144-3p	58516	SINHCAF	NM_001135811	SIN3-HDAC complex associated factor				FMR1	HGNC:3775	FMR1	FMRP translational regulator 1	FMRP,FRAXA,MGC87458,POF1,POF	GO:0099524	postsynaptic cytosol (GO:0099524)	CC	197
	250	96	hsa-miR-19b-3p	26037	SIPA1L1	NM_001284247	signal induced proliferation associated 1 like 1				FMR1	HGNC:3775	FMR1	FMRP translational regulator 1	FMRP,FRAXA,MGC87458,POF1,POF	GO:0099577	regulation of translation at presynapse, modulating synaptic transmission (GO:0099577)	BP	199
	252	96	hsa-miR-19b-3p	6535	SLC6A8	NM_001142805	solute carrier family 6 member 8				FMR1	HGNC:3775	FMR1	FMRP translational regulator 1	FMRP,FRAXA,MGC87458,POF1,POF	GO:0099578	regulation of translation at postsynapse, modulating synaptic transmission (GO:0099578)	BP	200
	223	96	hsa-miR-144-3p	23657	SLC7A11	NM_014331	solute carrier family 7 member 11				FXR1	HGNC:4023	FXR1	FMR1 autosomal homolog 1		GO:0098794	postsynapse (GO:0098794)	CC	503
	276	96	hsa-miR-203a-3p	6591	SNAI2	NM_003068	snail family transcriptional repressor 2				FZD4	HGNC:4042	FZD4	frizzled class receptor 4	CD344,EVR1	GO:0045202	synapse (GO:0045202)	CC	2796
	245	96	hsa-miR-19b-3p	6695	SPOCK1	NM_004598	SPARC (osteonectin), cwcv and kazal like domains proteoglycan 1				GABBR1	HGNC:4070	GABBR1	gamma-aminobutyric acid type B receptor subunit 1	HGB1A,GPRC3A	GO:0099055	integral component of postsynaptic membrane (GO:0099055)	CC	1678
	239	96	hsa-miR-19b-3p	165679	SPTSSB	NM_001320679	serine palmitoyltransferase small subunit B				GABBR1	HGNC:4070	GABBR1	gamma-aminobutyric acid type B receptor subunit 1	HGB1A,GPRC3A	GO:0099055	integral component of postsynaptic membrane (GO:0099055)	CC	2175
	226	96	hsa-miR-144-3p	6781	STC1	NM_003155	stanniocalcin 1				GABBR1	HGNC:4070	GABBR1	gamma-aminobutyric acid type B receptor subunit 1	HGB1A,GPRC3A	GO:0099056	integral component of presynaptic membrane (GO:0099056)	CC	1251
	265	96	hsa-miR-19b-3p	23213	SULF1	NM_001128204	sulfatase 1				GABBR1	HGNC:4070	GABBR1	gamma-aminobutyric acid type B receptor subunit 1	HGB1A,GPRC3A	GO:0099056	integral component of presynaptic membrane (GO:0099056)	CC	1588
	215	96	hsa-miR-144-3p	6899	TBX1	NM_080647	T-box 1				GABBR1	HGNC:4070	GABBR1	gamma-aminobutyric acid type B receptor subunit 1	HGB1A,GPRC3A	GO:0099056	integral component of presynaptic membrane (GO:0099056)	CC	2771
	206	96	hsa-miR-144-3p	9096	TBX18	NM_001080508	T-box 18				GABBR1	HGNC:4070	GABBR1	gamma-aminobutyric acid type B receptor subunit 1	HGB1A,GPRC3A	GO:0099059	integral component of presynaptic active zone membrane (GO:0099059)	CC	2176
	281	96	hsa-miR-203a-3p	123036	TC2N	NM_001128595	tandem C2 domains, nuclear				GABBR1	HGNC:4070	GABBR1	gamma-aminobutyric acid type B receptor subunit 1	HGB1A,GPRC3A	GO:0099060	integral component of postsynaptic specialization membrane (GO:0099060)	CC	2174
	238	96	hsa-miR-19b-3p	29842	TFCP2L1	NM_014553	transcription factor CP2 like 1				GABBR1	HGNC:4070	GABBR1	gamma-aminobutyric acid type B receptor subunit 1	HGB1A,GPRC3A	GO:0099579	G protein-coupled neurotransmitter receptor activity involved in regulation of postsynaptic membrane potential (GO:0099579)	BP	1587
	210	96	hsa-miR-144-3p	10221	TRIB1	NM_001282985	tribbles pseudokinase 1				GABBR1	HGNC:4070	GABBR1	gamma-aminobutyric acid type B receptor subunit 1	HGB1A,GPRC3A	GO:0150047	G protein-coupled neurotransmitter receptor activity involved in regulation of presynaptic membrane potential (GO:0150047)	BP	1339
	234	96	hsa-miR-1303	51592	TRIM33	NM_015906	tripartite motif containing 33				GABBR2	HGNC:4507	GABBR2	gamma-aminobutyric acid type B receptor subunit 2	HG20,GABABR2,GPRC3B,GPR51	GO:0099055	integral component of postsynaptic membrane (GO:0099055)	CC	1679
	269	96	hsa-miR-19b-3p	7322	UBE2D2	NM_003339	ubiquitin conjugating enzyme E2 D2				GABBR2	HGNC:4507	GABBR2	gamma-aminobutyric acid type B receptor subunit 2	HG20,GABABR2,GPRC3B,GPR51	GO:0099056	integral component of presynaptic membrane (GO:0099056)	CC	1914
	264	96	hsa-miR-19b-3p	54521	WDR44	NM_001184965	WD repeat domain 44				GABRA1	HGNC:4075	GABRA1	gamma-aminobutyric acid type A receptor subunit alpha1	EJM5	GO:0099060	integral component of postsynaptic specialization membrane (GO:0099060)	CC	1301
	253	96	hsa-miR-19b-3p	7541	ZBTB14	NM_001143823	zinc finger and BTB domain containing 14				GABRA1	HGNC:4075	GABRA1	gamma-aminobutyric acid type A receptor subunit alpha1	EJM5	GO:0099060	integral component of postsynaptic specialization membrane (GO:0099060)	CC	2061
	222	96	hsa-miR-144-3p	10472	ZBTB18	NM_006352	zinc finger and BTB domain containing 18				GABRA1	HGNC:4075	GABRA1	gamma-aminobutyric acid type A receptor subunit alpha1	EJM5	GO:0099060	integral component of postsynaptic specialization membrane (GO:0099060)	CC	2173
	284	96	hsa-miR-203a-3p	26137	ZBTB20	NM_001164342	zinc finger and BTB domain containing 20				GABRA1	HGNC:4075	GABRA1	gamma-aminobutyric acid type A receptor subunit alpha1	EJM5	GO:0099507	ligand-gated ion channel activity involved in regulation of presynaptic membrane potential (GO:0099507)	BP	1324
	256	96	hsa-miR-19b-3p	57659	ZBTB4	NM_001128833	zinc finger and BTB domain containing 4				GABRA1	HGNC:4075	GABRA1	gamma-aminobutyric acid type A receptor subunit alpha1	EJM5	GO:1904315	transmitter-gated ion channel activity involved in regulation of postsynaptic membrane potential (GO:1904315)	BP	2054
	209	96	hsa-miR-144-3p	54877	ZCCHC2	NM_017742	zinc finger CCHC-type containing 2				GABRA4	HGNC:4078	GABRA4	gamma-aminobutyric acid type A receptor subunit alpha4		GO:0099060	integral component of postsynaptic specialization membrane (GO:0099060)	CC	2085
	283	96	hsa-miR-203a-3p	7707	ZNF148	NM_021964	zinc finger protein 148				GABRA4	HGNC:4078	GABRA4	gamma-aminobutyric acid type A receptor subunit alpha4		GO:1904315	transmitter-gated ion channel activity involved in regulation of postsynaptic membrane potential (GO:1904315)	BP	2084
	202	96	hsa-miR-144-3p	339324	ZNF260	NM_001166037	zinc finger protein 260				GABRA5	HGNC:4079	GABRA5	gamma-aminobutyric acid type A receptor subunit alpha5		GO:0099055	integral component of postsynaptic membrane (GO:0099055)	CC	2083
	275	96	hsa-miR-203a-3p	23528	ZNF281	NM_001281293	zinc finger protein 281				GABRA5	HGNC:4079	GABRA5	gamma-aminobutyric acid type A receptor subunit alpha5		GO:0099056	integral component of presynaptic membrane (GO:0099056)	CC	1263
	232	96	hsa-miR-1303	7620	ZNF69	NM_001321163	zinc finger protein 69				GABRA5	HGNC:4079	GABRA5	gamma-aminobutyric acid type A receptor subunit alpha5		GO:0099060	integral component of postsynaptic specialization membrane (GO:0099060)	CC	1264
	319	95	hsa-miR-19b-3p	29	ABR	NM_001092	ABR, RhoGEF and GTPase activating protein				GABRA5	HGNC:4079	GABRA5	gamma-aminobutyric acid type A receptor subunit alpha5		GO:0099060	integral component of postsynaptic specialization membrane (GO:0099060)	CC	2169
	305	95	hsa-miR-144-3p	64746	ACBD3	NM_022735	acyl-CoA binding domain containing 3				GABRA5	HGNC:4079	GABRA5	gamma-aminobutyric acid type A receptor subunit alpha5		GO:0099507	ligand-gated ion channel activity involved in regulation of presynaptic membrane potential (GO:0099507)	BP	1331
	312	95	hsa-miR-1303	348094	ANKDD1A	NM_182703	ankyrin repeat and death domain containing 1A				GABRA5	HGNC:4079	GABRA5	gamma-aminobutyric acid type A receptor subunit alpha5		GO:1904315	transmitter-gated ion channel activity involved in regulation of postsynaptic membrane potential (GO:1904315)	BP	2179
	340	95	hsa-miR-19b-3p	338699	ANKRD42	NM_001300975	ankyrin repeat domain 42				GABRB2	HGNC:4082	GABRB2	gamma-aminobutyric acid type A receptor subunit beta2		GO:0099059	integral component of presynaptic active zone membrane (GO:0099059)	CC	1276
	333	95	hsa-miR-19b-3p	94134	ARHGAP12	NM_001270695	Rho GTPase activating protein 12				GABRB2	HGNC:4082	GABRB2	gamma-aminobutyric acid type A receptor subunit beta2		GO:0099059	integral component of presynaptic active zone membrane (GO:0099059)	CC	3041
	285	95	hsa-miR-144-3p	517	ATP5MC2	NM_001002031	ATP synthase membrane subunit c locus 2				GABRB2	HGNC:4082	GABRB2	gamma-aminobutyric acid type A receptor subunit beta2		GO:0099060	integral component of postsynaptic specialization membrane (GO:0099060)	CC	1277
	322	95	hsa-miR-19b-3p	526	ATP6V1B2	NM_001693	ATPase H+ transporting V1 subunit B2				GABRB2	HGNC:4082	GABRB2	gamma-aminobutyric acid type A receptor subunit beta2		GO:0099060	integral component of postsynaptic specialization membrane (GO:0099060)	CC	2252
	286	95	hsa-miR-144-3p	54796	BNC2	NM_001317939	basonuclin 2				GABRB2	HGNC:4082	GABRB2	gamma-aminobutyric acid type A receptor subunit beta2		GO:0099060	integral component of postsynaptic specialization membrane (GO:0099060)	CC	3008
	294	95	hsa-miR-144-3p	729438	CASTOR2	NM_001145064	cytosolic arginine sensor for mTORC1 subunit 2				GABRB2	HGNC:4082	GABRB2	gamma-aminobutyric acid type A receptor subunit beta2		GO:0099507	ligand-gated ion channel activity involved in regulation of presynaptic membrane potential (GO:0099507)	BP	1336
	320	95	hsa-miR-19b-3p	83605	CCM2	NM_001029835	CCM2 scaffold protein				GABRB2	HGNC:4082	GABRB2	gamma-aminobutyric acid type A receptor subunit beta2		GO:1904315	transmitter-gated ion channel activity involved in regulation of postsynaptic membrane potential (GO:1904315)	BP	2253
	329	95	hsa-miR-19b-3p	6249	CLIP1	NM_001247997	CAP-Gly domain containing linker protein 1				GABRR1	HGNC:4090	GABRR1	gamma-aminobutyric acid type A receptor subunit rho1		GO:0050804	modulation of chemical synaptic transmission (GO:0050804)	BP	1310
	356	95	hsa-miR-203a-3p	167	CRISP1	NM_001205220	cysteine rich secretory protein 1				GABRR1	HGNC:4090	GABRR1	gamma-aminobutyric acid type A receptor subunit rho1		GO:0050804	modulation of chemical synaptic transmission (GO:0050804)	BP	2273
	310	95	hsa-miR-144-3p	220042	DDIAS	NM_145018	DNA damage induced apoptosis suppressor				GABRR1	HGNC:4090	GABRR1	gamma-aminobutyric acid type A receptor subunit rho1		GO:0099056	integral component of presynaptic membrane (GO:0099056)	CC	2492
	321	95	hsa-miR-19b-3p	1656	DDX6	NM_004397	DEAD-box helicase 6				GABRR1	HGNC:4090	GABRR1	gamma-aminobutyric acid type A receptor subunit rho1		GO:0099056	integral component of presynaptic membrane (GO:0099056)	CC	2493
	328	95	hsa-miR-19b-3p	128178	EDARADD	NM_080738	EDAR associated death domain				GABRR1	HGNC:4090	GABRR1	gamma-aminobutyric acid type A receptor subunit rho1		GO:0099507	ligand-gated ion channel activity involved in regulation of presynaptic membrane potential (GO:0099507)	BP	2491
	295	95	hsa-miR-144-3p	2202	EFEMP1	NM_001039349	EGF containing fibulin extracellular matrix protein 1				GABRR2	HGNC:4091	GABRR2	gamma-aminobutyric acid type A receptor subunit rho2		GO:1904315	transmitter-gated ion channel activity involved in regulation of postsynaptic membrane potential (GO:1904315)	BP	2274
	339	95	hsa-miR-19b-3p	60481	ELOVL5	NM_001242828	ELOVL fatty acid elongase 5				GAD2	HGNC:4093	GAD2	glutamate decarboxylase 2	GAD65	GO:0042136	neurotransmitter biosynthetic process (GO:0042136)	BP	3124
	293	95	hsa-miR-144-3p	285172	FAM126B	NM_173822	family with sequence similarity 126 member B				GAD2	HGNC:4093	GAD2	glutamate decarboxylase 2	GAD65	GO:0098793	presynapse (GO:0098793)	CC	3123
	323	95	hsa-miR-19b-3p	728215	FAM155A	NM_001080396	family with sequence similarity 155 member A				GIT2	HGNC:4273	GIT2	GIT ArfGAP 2	KIAA0148,PKL	GO:2000300	regulation of synaptic vesicle exocytosis (GO:2000300)	BP	1921
	316	95	hsa-miR-1303	64839	FBXL17	NM_001163315	F-box and leucine rich repeat protein 17				GLRA3	HGNC:4328	GLRA3	glycine receptor alpha 3		GO:0099056	integral component of presynaptic membrane (GO:0099056)	CC	1188
	335	95	hsa-miR-19b-3p	554251	FBXO48	NM_001024680	F-box protein 48				GLRA3	HGNC:4328	GLRA3	glycine receptor alpha 3		GO:0099060	integral component of postsynaptic specialization membrane (GO:0099060)	CC	2036
	354	95	hsa-miR-203a-3p	11116	FGFR1OP	NM_194429	FGFR1 oncogene partner				GLRA3	HGNC:4328	GLRA3	glycine receptor alpha 3		GO:0099171	presynaptic modulation of chemical synaptic transmission (GO:0099171)	BP	1460
	337	95	hsa-miR-19b-3p	3486	IGFBP3	NM_000598	insulin like growth factor binding protein 3				GLRB	HGNC:4329	GLRB	glycine receptor beta		GO:0099572	postsynaptic specialization (GO:0099572)	CC	2038
	290	95	hsa-miR-144-3p	492311	IGIP	NM_001007189	IgA inducing protein				GLRB	HGNC:4329	GLRB	glycine receptor beta		GO:1904315	transmitter-gated ion channel activity involved in regulation of postsynaptic membrane potential (GO:1904315)	BP	2031
	352	95	hsa-miR-203a-3p	64376	IKZF5	NM_001271840	IKAROS family zinc finger 5				GPC6	HGNC:4454	GPC6	glypican 6		GO:0045202	synapse (GO:0045202)	CC	1898
	346	95	hsa-miR-203a-3p	3617	IMPG1	NM_001282368	interphotoreceptor matrix proteoglycan 1				GPC6	HGNC:4454	GPC6	glypican 6		GO:0098696	regulation of neurotransmitter receptor localization to postsynaptic specialization membrane (GO:0098696)	BP	2601
	338	95	hsa-miR-19b-3p	3949	LDLR	NM_000527	low density lipoprotein receptor				GPHN	HGNC:15465	GPHN	gephyrin	KIAA1385	GO:0099091	postsynaptic specialization, intracellular component (GO:0099091)	CC	367
	308	95	hsa-miR-144-3p	10128	LRPPRC	NM_133259	leucine rich pentatricopeptide repeat containing				GPHN	HGNC:15465	GPHN	gephyrin	KIAA1385	GO:0099091	postsynaptic specialization, intracellular component (GO:0099091)	CC	368
	344	95	hsa-miR-203a-3p	26045	LRRTM2	NM_015564	leucine rich repeat transmembrane neuronal 2				GPHN	HGNC:15465	GPHN	gephyrin	KIAA1385	GO:0099645	neurotransmitter receptor localization to postsynaptic specialization membrane (GO:0099645)	BP	369
	288	95	hsa-miR-144-3p	4139	MARK1	NM_001286124	microtubule affinity regulating kinase 1				GPHN	HGNC:15465	GPHN	gephyrin	KIAA1385	GO:0099645	neurotransmitter receptor localization to postsynaptic specialization membrane (GO:0099645)	BP	371
	307	95	hsa-miR-144-3p	4154	MBNL1	NM_207297	muscleblind like splicing regulator 1				GRID2	HGNC:4576	GRID2	glutamate ionotropic receptor delta type subunit 2	GLUD2,GLUR-DELTA-2	GO:0099061	integral component of postsynaptic density membrane (GO:0099061)	CC	2071
	331	95	hsa-miR-19b-3p	54842	MFSD6	NM_017694	major facilitator superfamily domain containing 6				GRID2	HGNC:4576	GRID2	glutamate ionotropic receptor delta type subunit 2	GLUD2,GLUR-DELTA-2	GO:0099061	integral component of postsynaptic density membrane (GO:0099061)	CC	2593
	358	95	hsa-miR-203a-3p	9645	MICAL2	NM_001282666	microtubule associated monooxygenase, calponin and LIM domain containing 2				GRID2	HGNC:4576	GRID2	glutamate ionotropic receptor delta type subunit 2	GLUD2,GLUR-DELTA-2	GO:0099151	regulation of postsynaptic density assembly (GO:0099151)	BP	1932
	355	95	hsa-miR-203a-3p	9643	MORF4L2	NM_001142429	mortality factor 4 like 2				GRID2	HGNC:4576	GRID2	glutamate ionotropic receptor delta type subunit 2	GLUD2,GLUR-DELTA-2	GO:1905606	regulation of presynapse assembly (GO:1905606)	BP	1933
	350	95	hsa-miR-203a-3p	50804	MYEF2	NM_001301210	myelin expression factor 2				GRID2	HGNC:4576	GRID2	glutamate ionotropic receptor delta type subunit 2	GLUD2,GLUR-DELTA-2	GO:1905606	regulation of presynapse assembly (GO:1905606)	BP	1938
	297	95	hsa-miR-144-3p	4763	NF1	NM_000267	neurofibromin 1				GRIK2	HGNC:4580	GRIK2	glutamate ionotropic receptor kainate type subunit 2	GLUK2,MRT6,GLUR6	GO:0099055	integral component of postsynaptic membrane (GO:0099055)	CC	4156
	311	95	hsa-miR-144-3p	4884	NPTX1	NM_002522	neuronal pentraxin 1				GRIK2	HGNC:4580	GRIK2	glutamate ionotropic receptor kainate type subunit 2	GLUK2,MRT6,GLUR6	GO:0099507	ligand-gated ion channel activity involved in regulation of presynaptic membrane potential (GO:0099507)	BP	1956
	343	95	hsa-miR-203a-3p	11333	PDAP1	NM_014891	PDGFA associated protein 1				GRIK2	HGNC:4580	GRIK2	glutamate ionotropic receptor kainate type subunit 2	GLUK2,MRT6,GLUR6	GO:1904315	transmitter-gated ion channel activity involved in regulation of postsynaptic membrane potential (GO:1904315)	BP	2494
	315	95	hsa-miR-1303	2923	PDIA3	NM_005313	protein disulfide isomerase family A member 3				GRIK2	HGNC:4580	GRIK2	glutamate ionotropic receptor kainate type subunit 2	GLUK2,MRT6,GLUR6	GO:1904315	transmitter-gated ion channel activity involved in regulation of postsynaptic membrane potential (GO:1904315)	BP	2499
	336	95	hsa-miR-19b-3p	5291	PIK3CB	NM_001256045	phosphatidylinositol-4,5-bisphosphate 3-kinase catalytic subunit beta				GRIK3	HGNC:4581	GRIK3	glutamate ionotropic receptor kainate type subunit 3	GLUK3,GLUR7	GO:0099507	ligand-gated ion channel activity involved in regulation of presynaptic membrane potential (GO:0099507)	BP	1118
	330	95	hsa-miR-19b-3p	8503	PIK3R3	NM_001114172	phosphoinositide-3-kinase regulatory subunit 3				GRIK4	HGNC:4582	GRIK4	glutamate ionotropic receptor kainate type subunit 4	GLUK4,KA1,GRIK	GO:0099055	integral component of postsynaptic membrane (GO:0099055)	CC	1456
	334	95	hsa-miR-19b-3p	9373	PLAA	NM_001031689	phospholipase A2 activating protein				GRIK4	HGNC:4582	GRIK4	glutamate ionotropic receptor kainate type subunit 4	GLUK4,KA1,GRIK	GO:0099056	integral component of presynaptic membrane (GO:0099056)	CC	1115
	306	95	hsa-miR-144-3p	57480	PLEKHG1	NM_001029884	pleckstrin homology and RhoGEF domain containing G1				GRIK4	HGNC:4582	GRIK4	glutamate ionotropic receptor kainate type subunit 4	GLUK4,KA1,GRIK	GO:0099056	integral component of presynaptic membrane (GO:0099056)	CC	1120
	299	95	hsa-miR-144-3p	10957	PNRC1	NM_006813	proline rich nuclear receptor coactivator 1				GRIK4	HGNC:4582	GRIK4	glutamate ionotropic receptor kainate type subunit 4	GLUK4,KA1,GRIK	GO:0099507	ligand-gated ion channel activity involved in regulation of presynaptic membrane potential (GO:0099507)	BP	1129
	327	95	hsa-miR-19b-3p	160760	PPTC7	NM_139283	PTC7 protein phosphatase homolog				GRIN2A	HGNC:4585	GRIN2A	glutamate ionotropic receptor NMDA type subunit 2A	GLUN2A,NMDAR2A	GO:0099056	integral component of presynaptic membrane (GO:0099056)	CC	1349
	303	95	hsa-miR-144-3p	144165	PRICKLE1	NM_001144881	prickle planar cell polarity protein 1				GRIN2A	HGNC:4585	GRIN2A	glutamate ionotropic receptor NMDA type subunit 2A	GLUN2A,NMDAR2A	GO:0099061	integral component of postsynaptic density membrane (GO:0099061)	CC	2378
	326	95	hsa-miR-19b-3p	5660	PSAP	NM_001042465	prosaposin				GRIN2A	HGNC:4585	GRIN2A	glutamate ionotropic receptor NMDA type subunit 2A	GLUN2A,NMDAR2A	GO:0099507	ligand-gated ion channel activity involved in regulation of presynaptic membrane potential (GO:0099507)	BP	1352
	313	95	hsa-miR-1303	5663	PSEN1	NM_000021	presenilin 1				GRIN2A	HGNC:4585	GRIN2A	glutamate ionotropic receptor NMDA type subunit 2A	GLUN2A,NMDAR2A	GO:1904315	transmitter-gated ion channel activity involved in regulation of postsynaptic membrane potential (GO:1904315)	BP	1970
	291	95	hsa-miR-144-3p	79832	QSER1	NM_001076786	glutamine and serine rich 1				GRIN3A	HGNC:16767	GRIN3A	glutamate ionotropic receptor NMDA type subunit 3A	GLUN3A	GO:0099061	integral component of postsynaptic density membrane (GO:0099061)	CC	2659
	325	95	hsa-miR-19b-3p	9693	RAPGEF2	NM_014247	Rap guanine nucleotide exchange factor 2				GRIN3A	HGNC:16767	GRIN3A	glutamate ionotropic receptor NMDA type subunit 3A	GLUN3A	GO:0099171	presynaptic modulation of chemical synaptic transmission (GO:0099171)	BP	2656
	304	95	hsa-miR-144-3p	494115	RBMXL1	NM_019610	RBMX like 1				GRIN3A	HGNC:16767	GRIN3A	glutamate ionotropic receptor NMDA type subunit 3A	GLUN3A	GO:1904315	transmitter-gated ion channel activity involved in regulation of postsynaptic membrane potential (GO:1904315)	BP	2658
	318	95	hsa-miR-1303	55188	RIC8B	NM_018157	RIC8 guanine nucleotide exchange factor B				GRK3	HGNC:290	GRK3	G protein-coupled receptor kinase 3	BARK2,ADRBK2	GO:0014069	postsynaptic density (GO:0014069)	CC	3066
	309	95	hsa-miR-144-3p	6095	RORA	NM_002943	RAR related orphan receptor A				GRK3	HGNC:290	GRK3	G protein-coupled receptor kinase 3	BARK2,ADRBK2	GO:0098793	presynapse (GO:0098793)	CC	3067
	298	95	hsa-miR-144-3p	80031	SEMA6D	NM_020858	semaphorin 6D				GRM1	HGNC:4593	GRM1	glutamate metabotropic receptor 1	GPRC1A,MGLU1,MGLUR1,PPP1R85	GO:0098872	G-protein coupled neurotransmitter receptor activity involved in regulation of postsynaptic cytosolic calcium levels (GO:0098872)	BP	214
	341	95	hsa-miR-19b-3p	79801	SHCBP1	NM_001324318	SHC binding and spindle associated 1				GRM1	HGNC:4593	GRM1	glutamate metabotropic receptor 1	GPRC1A,MGLU1,MGLUR1,PPP1R85	GO:0099055	integral component of postsynaptic membrane (GO:0099055)	CC	1472
	332	95	hsa-miR-19b-3p	23309	SIN3B	NM_001297595	SIN3 transcription regulator family member B				GRM1	HGNC:4593	GRM1	glutamate metabotropic receptor 1	GPRC1A,MGLU1,MGLUR1,PPP1R85	GO:0099061	integral component of postsynaptic density membrane (GO:0099061)	CC	213
	353	95	hsa-miR-203a-3p	8671	SLC4A4	NM_001098484	solute carrier family 4 member 4				GRM5	HGNC:4597	GRM5	glutamate metabotropic receptor 5	MGLUR5,GPRC1E,MGLU5,PPP1R86	GO:0050804	modulation of chemical synaptic transmission (GO:0050804)	BP	2064
	301	95	hsa-miR-144-3p	56907	SPIRE1	NM_001128626	spire type actin nucleation factor 1				GRM5	HGNC:4597	GRM5	glutamate metabotropic receptor 5	MGLUR5,GPRC1E,MGLU5,PPP1R86	GO:0099055	integral component of postsynaptic membrane (GO:0099055)	CC	217
	348	95	hsa-miR-203a-3p	10011	SRA1	NM_001035235	steroid receptor RNA activator 1				GSK3B	HGNC:4617	GSK3B	glycogen synthase kinase 3 beta		GO:0014069	postsynaptic density (GO:0014069)	CC	1787
	302	95	hsa-miR-144-3p	6491	STIL	NM_003035	STIL, centriolar assembly protein				GSK3B	HGNC:4617	GSK3B	glycogen synthase kinase 3 beta		GO:0098696	regulation of neurotransmitter receptor localization to postsynaptic specialization membrane (GO:0098696)	BP	1891
	314	95	hsa-miR-1303	7038	TG	NM_003235	thyroglobulin				GSK3B	HGNC:4617	GSK3B	glycogen synthase kinase 3 beta		GO:0099159	regulation of modification of postsynaptic structure (GO:0099159)	BP	1789
	292	95	hsa-miR-144-3p	160418	TMTC3	NM_181783	transmembrane and tetratricopeptide repeat containing 3				GSK3B	HGNC:4617	GSK3B	glycogen synthase kinase 3 beta		GO:0099171	presynaptic modulation of chemical synaptic transmission (GO:0099171)	BP	1798
	351	95	hsa-miR-203a-3p	7175	TPR	NM_003292	translocated promoter region, nuclear basket protein				HAPLN1	HGNC:2380	HAPLN1	hyaluronan and proteoglycan link protein 1	CRTL1	GO:0045202	synapse (GO:0045202)	CC	1667
	349	95	hsa-miR-203a-3p	57544	TXNDC16	NM_020784	thioredoxin domain containing 16				HIP1	HGNC:4913	HIP1	huntingtin interacting protein 1	ILWEQ	GO:0045211	postsynaptic membrane (GO:0045211)	CC	2126
	287	95	hsa-miR-144-3p	84132	USP42	NM_032172	ubiquitin specific peptidase 42				HIP1	HGNC:4913	HIP1	huntingtin interacting protein 1	ILWEQ	GO:0098793	presynapse (GO:0098793)	CC	2125
	357	95	hsa-miR-203a-3p	9218	VAPA	NM_003574	VAMP associated protein A				HIP1	HGNC:4913	HIP1	huntingtin interacting protein 1	ILWEQ	GO:0099149	regulation of postsynaptic neurotransmitter receptor endocytosis (GO:0099149)	BP	3839
	324	95	hsa-miR-19b-3p	65125	WNK1	NM_014823	WNK lysine deficient protein kinase 1				HIP1	HGNC:4913	HIP1	huntingtin interacting protein 1	ILWEQ	GO:0099171	presynaptic modulation of chemical synaptic transmission (GO:0099171)	BP	3838
	317	95	hsa-miR-1303	7534	YWHAZ	NM_001135700	tyrosine 3-monooxygenase/tryptophan 5-monooxygenase activation protein zeta				HNRNPF	HGNC:5039	HNRNPF	heterogeneous nuclear ribonucleoprotein F	HNRPF	GO:0045202	synapse (GO:0045202)	CC	3901
	345	95	hsa-miR-203a-3p	27107	ZBTB11	NM_014415	zinc finger and BTB domain containing 11				HNRNPL	HGNC:5045	HNRNPL	heterogeneous nuclear ribonucleoprotein L	HNRPL	GO:0045202	synapse (GO:0045202)	CC	3902
	296	95	hsa-miR-144-3p	49854	ZBTB21	NM_001320729	zinc finger and BTB domain containing 21				HNRNPU	HGNC:5048	HNRNPU	heterogeneous nuclear ribonucleoprotein U	SAF-A,FLJ37978,FLJ30202,HNRPU,HNRNPU-AS1,C1ORF199,NCRNA00201	GO:0098963	dendritic transport of messenger ribonucleoprotein complex (GO:0098963)	BP	1834
	289	95	hsa-miR-144-3p	376940	ZC3H6	NM_198581	zinc finger CCCH-type containing 6				HNRNPUL1	HGNC:17011	HNRNPUL1	heterogeneous nuclear ribonucleoprotein U like 1	E1B-AP5,E1BAP5,FLJ12944,HNRPUL1	GO:0045202	synapse (GO:0045202)	CC	3905
	347	95	hsa-miR-203a-3p	10168	ZNF197	NM_001024855	zinc finger protein 197				HNRNPUL2	HGNC:25451	HNRNPUL2	heterogeneous nuclear ribonucleoprotein U like 2	DKFZP762N1910,HNRPUL2	GO:0045202	synapse (GO:0045202)	CC	3906
	300	95	hsa-miR-144-3p	195828	ZNF367	NM_153695	zinc finger protein 367				HOMER1	HGNC:17512	HOMER1	homer scaffold protein 1	VES-1,SYN47,HOMER-1B	GO:0014069	postsynaptic density (GO:0014069)	CC	219
	342	95	hsa-miR-19b-3p	340252	ZNF680	NM_001130022	zinc finger protein 680				HOMER1	HGNC:17512	HOMER1	homer scaffold protein 1	VES-1,SYN47,HOMER-1B	GO:0098962	regulation of postsynaptic neurotransmitter receptor activity (GO:0098962)	BP	238
	359	95	hsa-miR-203a-3p	340252	ZNF680	NM_001130022	zinc finger protein 680				HOMER1	HGNC:17512	HOMER1	homer scaffold protein 1	VES-1,SYN47,HOMER-1B	GO:0099186	structural constituent of postsynapse (GO:0099186)	BP	2921
	439	94	hsa-miR-19b-3p	79602	ADIPOR2	NM_024551	adiponectin receptor 2				HOMER1	HGNC:17512	HOMER1	homer scaffold protein 1	VES-1,SYN47,HOMER-1B	GO:0099524	postsynaptic cytosol (GO:0099524)	CC	239
	370	94	hsa-miR-144-3p	60312	AFAP1	NM_001134647	actin filament associated protein 1				HTR2A	HGNC:5293	HTR2A	5-hydroxytryptamine receptor 2A	5-HT2A,HTR2	GO:0099055	integral component of postsynaptic membrane (GO:0099055)	CC	1480
	385	94	hsa-miR-144-3p	220	ALDH1A3	NM_001293815	aldehyde dehydrogenase 1 family member A3				HTR2A	HGNC:5293	HTR2A	5-hydroxytryptamine receptor 2A	5-HT2A,HTR2	GO:0099056	integral component of presynaptic membrane (GO:0099056)	CC	1481
	390	94	hsa-miR-144-3p	139322	APOOL	NM_198450	apolipoprotein O like				HTR2A	HGNC:5293	HTR2A	5-hydroxytryptamine receptor 2A	5-HT2A,HTR2	GO:0099171	presynaptic modulation of chemical synaptic transmission (GO:0099171)	BP	1483
	443	94	hsa-miR-203a-3p	143872	ARHGAP42	NM_152432	Rho GTPase activating protein 42				IGF1	HGNC:5464	IGF1	insulin like growth factor 1	IGF1A,IGFI,IGF-I,IGF	GO:0099013	neuronal dense core vesicle lumen (GO:0099013)	CC	3821
	444	94	hsa-miR-203a-3p	1386	ATF2	NM_001256093	activating transcription factor 2				IGF1	HGNC:5464	IGF1	insulin like growth factor 1	IGF1A,IGFI,IGF-I,IGF	GO:0099170	postsynaptic modulation of chemical synaptic transmission (GO:0099170)	BP	3818
	420	94	hsa-miR-19b-3p	55054	ATG16L1	NM_001190266	autophagy related 16 like 1				IL1RAP	HGNC:5995	IL1RAP	interleukin 1 receptor accessory protein	IL-1RACP,IL1R3,C3ORF13	GO:0045202	synapse (GO:0045202)	CC	4187
	368	94	hsa-miR-144-3p	8313	AXIN2	NM_004655	axin 2				IL1RAP	HGNC:5995	IL1RAP	interleukin 1 receptor accessory protein	IL-1RACP,IL1R3,C3ORF13	GO:0099151	regulation of postsynaptic density assembly (GO:0099151)	BP	1827
	403	94	hsa-miR-19b-3p	9044	BTAF1	NM_003972	B-TFIID TATA-box binding protein associated factor 1				IL1RAP	HGNC:5995	IL1RAP	interleukin 1 receptor accessory protein	IL-1RACP,IL1R3,C3ORF13	GO:0099545	trans-synaptic signaling by trans-synaptic complex (GO:0099545)	BP	1830
	450	94	hsa-miR-203a-3p	389073	C2orf80	NM_001099334	chromosome 2 open reading frame 80				IL1RAP	HGNC:5995	IL1RAP	interleukin 1 receptor accessory protein	IL-1RACP,IL1R3,C3ORF13	GO:0099545	trans-synaptic signaling by trans-synaptic complex (GO:0099545)	BP	1831
	364	94	hsa-miR-144-3p	776	CACNA1D	NM_000720	calcium voltage-gated channel subunit alpha1 D				IL1RAP	HGNC:5995	IL1RAP	interleukin 1 receptor accessory protein	IL-1RACP,IL1R3,C3ORF13	GO:0099560	synapse adhesion between pre- and post-synapse (GO:0099560)	BP	1822
	371	94	hsa-miR-144-3p	1024	CDK8	NM_001260	cyclin dependent kinase 8				IL1RAP	HGNC:5995	IL1RAP	interleukin 1 receptor accessory protein	IL-1RACP,IL1R3,C3ORF13	GO:0099560	synapse adhesion between pre- and post-synapse (GO:0099560)	BP	1832
	388	94	hsa-miR-144-3p	55602	CDKN2AIP	NM_017632	CDKN2A interacting protein				IL1RAP	HGNC:5995	IL1RAP	interleukin 1 receptor accessory protein	IL-1RACP,IL1R3,C3ORF13	GO:1905606	regulation of presynapse assembly (GO:1905606)	BP	715
	386	94	hsa-miR-144-3p	23177	CEP68	NM_015147	centrosomal protein 68				IL1RAP	HGNC:5995	IL1RAP	interleukin 1 receptor accessory protein	IL-1RACP,IL1R3,C3ORF13	GO:1905606	regulation of presynapse assembly (GO:1905606)	BP	1828
	377	94	hsa-miR-144-3p	8545	CGGBP1	NM_001008390	CGG triplet repeat binding protein 1				INA	HGNC:6057	INA	internexin neuronal intermediate filament protein alpha	NF-66,NEF5	GO:0098794	postsynapse (GO:0098794)	CC	1607
	445	94	hsa-miR-203a-3p	9746	CLSTN3	NM_014718	calsyntenin 3				INA	HGNC:6057	INA	internexin neuronal intermediate filament protein alpha	NF-66,NEF5	GO:0098794	postsynapse (GO:0098794)	CC	1652
	440	94	hsa-miR-19b-3p	113612	CYP2U1	NM_183075	cytochrome P450 family 2 subfamily U member 1				INA	HGNC:6057	INA	internexin neuronal intermediate filament protein alpha	NF-66,NEF5	GO:0099092	postsynaptic density, intracellular component (GO:0099092)	CC	3667
	396	94	hsa-miR-1303	341019	DCDC1	NM_020869	doublecortin domain containing 1				INA	HGNC:6057	INA	internexin neuronal intermediate filament protein alpha	NF-66,NEF5	GO:0099160	postsynaptic intermediate filament cytoskeleton (GO:0099160)	CC	847
	406	94	hsa-miR-19b-3p	201627	DENND6A	NM_152678	DENN domain containing 6A				INA	HGNC:6057	INA	internexin neuronal intermediate filament protein alpha	NF-66,NEF5	GO:0099170	postsynaptic modulation of chemical synaptic transmission (GO:0099170)	BP	3683
	393	94	hsa-miR-1303	1838	DTNB	NM_001320937	dystrobrevin beta				INA	HGNC:6057	INA	internexin neuronal intermediate filament protein alpha	NF-66,NEF5	GO:0099184	structural constituent of postsynaptic intermediate filament cytoskeleton (GO:0099184)	BP	1409
	426	94	hsa-miR-19b-3p	2018	EMX2	NM_001165924	empty spiracles homeobox 2				IQSEC1	HGNC:29112	IQSEC1	IQ motif and Sec7 domain ArfGEF 1	KIAA0763,GEP100,BRAG2,ARF-GEP100	GO:0099092	postsynaptic density, intracellular component (GO:0099092)	CC	1058
	374	94	hsa-miR-144-3p	2044	EPHA5	NM_001281765	EPH receptor A5				IQSEC1	HGNC:29112	IQSEC1	IQ motif and Sec7 domain ArfGEF 1	KIAA0763,GEP100,BRAG2,ARF-GEP100	GO:0099149	regulation of postsynaptic neurotransmitter receptor endocytosis (GO:0099149)	BP	1060
	400	94	hsa-miR-1303	145773	FAM81A	NM_152450	family with sequence similarity 81 member A				IQSEC1	HGNC:29112	IQSEC1	IQ motif and Sec7 domain ArfGEF 1	KIAA0763,GEP100,BRAG2,ARF-GEP100	GO:0099170	postsynaptic modulation of chemical synaptic transmission (GO:0099170)	BP	3725
	421	94	hsa-miR-19b-3p	10690	FUT9	NM_006581	fucosyltransferase 9				ITGA2	HGNC:6137	ITGA2	integrin subunit alpha 2	CD49B,CD49B	GO:0098793	presynapse (GO:0098793)	CC	3816
	391	94	hsa-miR-144-3p	2662	GDF10	NM_004962	growth differentiation factor 10				ITGA8	HGNC:6144	ITGA8	integrin subunit alpha 8		GO:0099061	integral component of postsynaptic density membrane (GO:0099061)	CC	3114
	418	94	hsa-miR-19b-3p	2697	GJA1	NM_000165	gap junction protein alpha 1				ITPR1	HGNC:6180	ITPR1	inositol 1,4,5-trisphosphate receptor type 1	INSP3R1,IP3R1,ACV,PPP1R94,SCA15,SCA16,SCA29	GO:0098695	inositol 1,4,5-trisphosphate receptor activity involved in regulation of postsynaptic cytosolic calcium levels (GO:0098695)	BP	159
	363	94	hsa-miR-144-3p	2820	GPD2	NM_001083112	glycerol-3-phosphate dehydrogenase 2				ITPR1	HGNC:6180	ITPR1	inositol 1,4,5-trisphosphate receptor type 1	INSP3R1,IP3R1,ACV,PPP1R94,SCA15,SCA16,SCA29	SYNGO:postsyn_ser_membrane_integral	integral component of postsynaptic SER membrane	CC	160
	382	94	hsa-miR-144-3p	2895	GRID2	NM_001286838	glutamate ionotropic receptor delta type subunit 2				ITPR1	HGNC:6180	ITPR1	inositol 1,4,5-trisphosphate receptor type 1	INSP3R1,IP3R1,ACV,PPP1R94,SCA15,SCA16,SCA29	SYNGO:presyn_ser_membrane_integral	integral component of presynaptic SER membrane	CC	161
	360	94	hsa-miR-144-3p	2915	GRM5	NM_000842	glutamate metabotropic receptor 5				ITSN1	HGNC:6183	ITSN1	intersectin 1	SH3P17,MGC134948,MGC134949,SH3D1A,ITSN	GO:0048488	synaptic vesicle endocytosis (GO:0048488)	BP	1178
	423	94	hsa-miR-19b-3p	3251	HPRT1	NM_000194	hypoxanthine phosphoribosyltransferase 1				ITSN1	HGNC:6183	ITSN1	intersectin 1	SH3P17,MGC134948,MGC134949,SH3D1A,ITSN	GO:0098833	presynaptic endocytic zone (GO:0098833)	CC	1707
	442	94	hsa-miR-203a-3p	7994	KAT6A	NM_006766	lysine acetyltransferase 6A				ITSN1	HGNC:6183	ITSN1	intersectin 1	SH3P17,MGC134948,MGC134949,SH3D1A,ITSN	GO:0098871	postsynaptic actin cytoskeleton (GO:0098871)	CC	1442
	433	94	hsa-miR-19b-3p	11127	KIF3A	NM_001300791	kinesin family member 3A				ITSN1	HGNC:6183	ITSN1	intersectin 1	SH3P17,MGC134948,MGC134949,SH3D1A,ITSN	GO:0099175	regulation of postsynapse organization (GO:0099175)	BP	3676
	416	94	hsa-miR-19b-3p	7071	KLF10	NM_001032282	Kruppel like factor 10				ITSN1	HGNC:6183	ITSN1	intersectin 1	SH3P17,MGC134948,MGC134949,SH3D1A,ITSN	GO:1905274	regulation of modification of postsynaptic actin cytoskeleton (GO:1905274)	BP	1179
	452	94	hsa-miR-203a-3p	3886	KRT35	NM_002280	keratin 35				KALRN	HGNC:4814	KALRN	kalirin RhoGEF kinase	DUO,HS.8004,TRAD,DUET,KALIRIN,ARHGEF24,HAPIP	GO:0014069	postsynaptic density (GO:0014069)	CC	2238
	369	94	hsa-miR-144-3p	22998	LIMCH1	NM_001289124	LIM and calponin homology domains 1				KALRN	HGNC:4814	KALRN	kalirin RhoGEF kinase	DUO,HS.8004,TRAD,DUET,KALIRIN,ARHGEF24,HAPIP	GO:0098696	regulation of neurotransmitter receptor localization to postsynaptic specialization membrane (GO:0098696)	BP	2101
	447	94	hsa-miR-203a-3p	4131	MAP1B	NM_001324255	microtubule associated protein 1B				KALRN	HGNC:4814	KALRN	kalirin RhoGEF kinase	DUO,HS.8004,TRAD,DUET,KALIRIN,ARHGEF24,HAPIP	GO:0098793	presynapse (GO:0098793)	CC	1669
	424	94	hsa-miR-19b-3p	151963	MB21D2	NM_178496	Mab-21 domain containing 2				KALRN	HGNC:4814	KALRN	kalirin RhoGEF kinase	DUO,HS.8004,TRAD,DUET,KALIRIN,ARHGEF24,HAPIP	GO:1905274	regulation of modification of postsynaptic actin cytoskeleton (GO:1905274)	BP	2237
	438	94	hsa-miR-19b-3p	51072	MEMO1	NM_001137602	mediator of cell motility 1				KCNA1	HGNC:6218	KCNA1	potassium voltage-gated channel subfamily A member 1	KV1.1,RBK1,HUK1,MBK1,AEMK	GO:0099055	integral component of postsynaptic membrane (GO:0099055)	CC	180
	409	94	hsa-miR-19b-3p	4610	MYCL	NM_001033081	MYCL proto-oncogene, bHLH transcription factor				KCNA1	HGNC:6218	KCNA1	potassium voltage-gated channel subfamily A member 1	KV1.1,RBK1,HUK1,MBK1,AEMK	GO:0099056	integral component of presynaptic membrane (GO:0099056)	CC	179
	362	94	hsa-miR-144-3p	4613	MYCN	NM_001293233	MYCN proto-oncogene, bHLH transcription factor				KCNA1	HGNC:6218	KCNA1	potassium voltage-gated channel subfamily A member 1	KV1.1,RBK1,HUK1,MBK1,AEMK	GO:0099508	voltage-gated ion channel activity involved in regulation of presynaptic membrane potential (GO:0099508)	BP	187
	408	94	hsa-miR-19b-3p	344148	NCKAP5	NM_207363	NCK associated protein 5				KCNA1	HGNC:6218	KCNA1	potassium voltage-gated channel subfamily A member 1	KV1.1,RBK1,HUK1,MBK1,AEMK	GO:1905030	voltage-gated ion channel activity involved in regulation of postsynaptic membrane potential (GO:1905030)	BP	189
	425	94	hsa-miR-19b-3p	29959	NRBP1	NM_001321362	nuclear receptor binding protein 1				KCNA4	HGNC:6222	KCNA4	potassium voltage-gated channel subfamily A member 4	KV1.4,HK1,HPCN2,KCNA4L	GO:0099055	integral component of postsynaptic membrane (GO:0099055)	CC	14
	448	94	hsa-miR-203a-3p	114882	OSBPL8	NM_001003712	oxysterol binding protein like 8				KCNA4	HGNC:6222	KCNA4	potassium voltage-gated channel subfamily A member 4	KV1.4,HK1,HPCN2,KCNA4L	GO:0099056	integral component of presynaptic membrane (GO:0099056)	CC	13
	394	94	hsa-miR-1303	9381	OTOF	NM_004802	otoferlin				KCNA4	HGNC:6222	KCNA4	potassium voltage-gated channel subfamily A member 4	KV1.4,HK1,HPCN2,KCNA4L	GO:0099508	voltage-gated ion channel activity involved in regulation of presynaptic membrane potential (GO:0099508)	BP	18
	397	94	hsa-miR-1303	23598	PATZ1	NM_032052	POZ/BTB and AT hook containing zinc finger 1				KCNC4	HGNC:6236	KCNC4	potassium voltage-gated channel subfamily C member 4	KV3.4,HKSHIIIC,C1ORF30	GO:0099055	integral component of postsynaptic membrane (GO:0099055)	CC	174
	387	94	hsa-miR-144-3p	54510	PCDH18	NM_001300828	protocadherin 18				KCNC4	HGNC:6236	KCNC4	potassium voltage-gated channel subfamily C member 4	KV3.4,HKSHIIIC,C1ORF30	GO:0099055	integral component of postsynaptic membrane (GO:0099055)	CC	186
	366	94	hsa-miR-144-3p	5144	PDE4D	NM_001104631	phosphodiesterase 4D				KCNC4	HGNC:6236	KCNC4	potassium voltage-gated channel subfamily C member 4	KV3.4,HKSHIIIC,C1ORF30	GO:0099056	integral component of presynaptic membrane (GO:0099056)	CC	173
	407	94	hsa-miR-19b-3p	8654	PDE5A	NM_001083	phosphodiesterase 5A				KCNC4	HGNC:6236	KCNC4	potassium voltage-gated channel subfamily C member 4	KV3.4,HKSHIIIC,C1ORF30	GO:0099056	integral component of presynaptic membrane (GO:0099056)	CC	177
	414	94	hsa-miR-19b-3p	10957	PNRC1	NM_006813	proline rich nuclear receptor coactivator 1				KCNC4	HGNC:6236	KCNC4	potassium voltage-gated channel subfamily C member 4	KV3.4,HKSHIIIC,C1ORF30	GO:0099508	voltage-gated ion channel activity involved in regulation of presynaptic membrane potential (GO:0099508)	BP	175
	434	94	hsa-miR-19b-3p	5445	PON2	NM_000305	paraoxonase 2				KCNC4	HGNC:6236	KCNC4	potassium voltage-gated channel subfamily C member 4	KV3.4,HKSHIIIC,C1ORF30	GO:1905030	voltage-gated ion channel activity involved in regulation of postsynaptic membrane potential (GO:1905030)	BP	176
	375	94	hsa-miR-144-3p	55844	PPP2R2D	NM_001291310	protein phosphatase 2 regulatory subunit Bdelta				KCNJ2	HGNC:6263	KCNJ2	potassium inwardly rectifying channel subfamily J member 2	KIR2.1,IRK1,LQT7	GO:0099055	integral component of postsynaptic membrane (GO:0099055)	CC	3024
	412	94	hsa-miR-19b-3p	5567	PRKACB	NM_001242857	protein kinase cAMP-activated catalytic subunit beta				KCNJ6	HGNC:6267	KCNJ6	potassium inwardly rectifying channel subfamily J member 6	KIR3.2,GIRK2,KATP2,BIR1,HIGIRK2,KCNJ7	GO:0099056	integral component of presynaptic membrane (GO:0099056)	CC	285
	437	94	hsa-miR-19b-3p	79899	PRR5L	NM_001160169	proline rich 5 like				KCNJ6	HGNC:6267	KCNJ6	potassium inwardly rectifying channel subfamily J member 6	KIR3.2,GIRK2,KATP2,BIR1,HIGIRK2,KCNJ7	GO:0099508	voltage-gated ion channel activity involved in regulation of presynaptic membrane potential (GO:0099508)	BP	288
	430	94	hsa-miR-19b-3p	5793	PTPRG	NM_002841	protein tyrosine phosphatase, receptor type G				KCNMA1	HGNC:6284	KCNMA1	potassium calcium-activated channel subfamily M alpha 1	KCA1.1,MSLO1,SLO	GO:0099059	integral component of presynaptic active zone membrane (GO:0099059)	CC	1445
	411	94	hsa-miR-19b-3p	5932	RBBP8	NM_203291	RB binding protein 8, endonuclease				KCNMA1	HGNC:6284	KCNMA1	potassium calcium-activated channel subfamily M alpha 1	KCA1.1,MSLO1,SLO	GO:0099507	ligand-gated ion channel activity involved in regulation of presynaptic membrane potential (GO:0099507)	BP	1446
	428	94	hsa-miR-19b-3p	221035	REEP3	NM_001001330	receptor accessory protein 3				KCNQ5	HGNC:6299	KCNQ5	potassium voltage-gated channel subfamily Q member 5	KV7.5	GO:0099056	integral component of presynaptic membrane (GO:0099056)	CC	282
	372	94	hsa-miR-144-3p	23179	RGL1	NM_001297669	ral guanine nucleotide dissociation stimulator like 1				KCNQ5	HGNC:6299	KCNQ5	potassium voltage-gated channel subfamily Q member 5	KV7.5	GO:0099056	integral component of presynaptic membrane (GO:0099056)	CC	3074
	410	94	hsa-miR-19b-3p	6092	ROBO2	NM_001128929	roundabout guidance receptor 2				KCNQ5	HGNC:6299	KCNQ5	potassium voltage-gated channel subfamily Q member 5	KV7.5	GO:0099508	voltage-gated ion channel activity involved in regulation of presynaptic membrane potential (GO:0099508)	BP	283
	427	94	hsa-miR-19b-3p	64766	S100PBP	NM_022753	S100P binding protein				KIAA1107	HGNC:29192	KIAA1107	KIAA1107	APACHE	GO:0016182	synaptic vesicle budding from endosome (GO:0016182)	BP	2925
	373	94	hsa-miR-144-3p	22908	SACM1L	NM_001319072	SAC1 like phosphatidylinositide phosphatase				KIAA1107	HGNC:29192	KIAA1107	KIAA1107	APACHE	GO:0048488	synaptic vesicle endocytosis (GO:0048488)	BP	2924
	379	94	hsa-miR-144-3p	6299	SALL1	NM_001127892	spalt like transcription factor 1				KIAA1107	HGNC:29192	KIAA1107	KIAA1107	APACHE	GO:0098793	presynapse (GO:0098793)	CC	2857
	413	94	hsa-miR-19b-3p	23034	SAMD4A	NM_001161576	sterile alpha motif domain containing 4A				KLHL17	HGNC:24023	KLHL17	kelch like family member 17		GO:0098794	postsynapse (GO:0098794)	CC	3038
	451	94	hsa-miR-203a-3p	55681	SCYL2	NM_001317784	SCY1 like pseudokinase 2				KLHL17	HGNC:24023	KLHL17	kelch like family member 17		GO:0140252	regulation protein catabolic process at postsynapse (GO:0140252)	BP	3039
	419	94	hsa-miR-19b-3p	6382	SDC1	NM_001006946	syndecan 1				KPNA1	HGNC:6394	KPNA1	karyopherin subunit alpha 1	SRP1,RCH2,NPI-1,IPOA5	GO:0014069	postsynaptic density (GO:0014069)	CC	684
	402	94	hsa-miR-1303	6443	SGCB	NM_000232	sarcoglycan beta				KPNA1	HGNC:6394	KPNA1	karyopherin subunit alpha 1	SRP1,RCH2,NPI-1,IPOA5	GO:0099527	postsynapse to nucleus signaling pathway (GO:0099527)	BP	1413
	399	94	hsa-miR-1303	55164	SHQ1	NM_018130	SHQ1, H/ACA ribonucleoprotein assembly factor				KPNA2	HGNC:6395	KPNA2	karyopherin subunit alpha 2	SRP1ALPHA,IPOA1,QIP2,RCH1	GO:0014069	postsynaptic density (GO:0014069)	CC	685
	417	94	hsa-miR-19b-3p	10572	SIVA1	NM_006427	SIVA1 apoptosis inducing factor				KPNA2	HGNC:6395	KPNA2	karyopherin subunit alpha 2	SRP1ALPHA,IPOA1,QIP2,RCH1	GO:0099527	postsynapse to nucleus signaling pathway (GO:0099527)	BP	2068
	404	94	hsa-miR-19b-3p	1318	SLC31A2	NM_001860	solute carrier family 31 member 2				KPNA2	HGNC:6395	KPNA2	karyopherin subunit alpha 2	SRP1ALPHA,IPOA1,QIP2,RCH1	GO:0099527	postsynapse to nucleus signaling pathway (GO:0099527)	BP	2155
	392	94	hsa-miR-1303	55508	SLC35E3	NM_018656	solute carrier family 35 member E3				KSR2	HGNC:19701	CNKSR2	connector enhancer of kinase suppressor of Ras 2	KIAA0902,CNK2,KSR2	GO:0099147	extrinsic component of postsynaptic density membrane (GO:0099147)	CC	2365
	383	94	hsa-miR-144-3p	7871	SLMAP	NM_001311179	sarcolemma associated protein				KSR2	HGNC:19701	CNKSR2	connector enhancer of kinase suppressor of Ras 2	KIAA0902,CNK2,KSR2	GO:0099147	extrinsic component of postsynaptic density membrane (GO:0099147)	CC	3118
	415	94	hsa-miR-19b-3p	54212	SNTG1	NM_001287813	syntrophin gamma 1				KSR2	HGNC:19701	CNKSR2	connector enhancer of kinase suppressor of Ras 2	KIAA0902,CNK2,KSR2	GO:0099173	postsynapse organization (GO:0099173)	BP	2788
	432	94	hsa-miR-19b-3p	140901	STK35	NM_080836	serine/threonine kinase 35				LAMC1	HGNC:6492	LAMC1	laminin subunit gamma 1	LAMB2	GO:0043083	synaptic cleft (GO:0043083)	CC	2205
	376	94	hsa-miR-144-3p	7023	TFAP4	NM_003223	transcription factor AP-4				LASP1	HGNC:6513	LASP1	LIM and SH3 protein 1	MLN50,LASP-1	GO:0098794	postsynapse (GO:0098794)	CC	4004
	431	94	hsa-miR-19b-3p	7050	TGIF1	NM_001278682	TGFB induced factor homeobox 1				LIN7A	HGNC:17787	LIN7A	lin-7 homolog A, crumbs cell polarity complex component	MALS-1,TIP-33,LIN-7A,VELI1	GO:0045202	synapse (GO:0045202)	CC	951
	395	94	hsa-miR-1303	221981	THSD7A	NM_015204	thrombospondin type 1 domain containing 7A				LRRTM2	HGNC:19409	LRRTM2	leucine rich repeat transmembrane neuronal 2	KIAA0416	GO:0099060	integral component of postsynaptic specialization membrane (GO:0099060)	CC	2730
	449	94	hsa-miR-203a-3p	9407	TMPRSS11D	NM_004262	transmembrane serine protease 11D				LRRTM2	HGNC:19409	LRRTM2	leucine rich repeat transmembrane neuronal 2	KIAA0416	GO:0099061	integral component of postsynaptic density membrane (GO:0099061)	CC	545
	435	94	hsa-miR-19b-3p	7128	TNFAIP3	NM_001270507	TNF alpha induced protein 3				LRRTM2	HGNC:19409	LRRTM2	leucine rich repeat transmembrane neuronal 2	KIAA0416	GO:0099151	regulation of postsynaptic density assembly (GO:0099151)	BP	761
	361	94	hsa-miR-144-3p	8600	TNFSF11	NM_003701	TNF superfamily member 11				LRRTM2	HGNC:19409	LRRTM2	leucine rich repeat transmembrane neuronal 2	KIAA0416	GO:0099151	regulation of postsynaptic density assembly (GO:0099151)	BP	796
	401	94	hsa-miR-1303	23112	TNRC6B	NM_015088	trinucleotide repeat containing 6B				MAGI1	HGNC:946	MAGI1	membrane associated guanylate kinase, WW and PDZ domain containing 1	BAP1,MAGI-1,TNRC19,AIP3,WWP3,BAIAP1	GO:0098793	presynapse (GO:0098793)	CC	543
	436	94	hsa-miR-19b-3p	23508	TTC9	NM_015351	tetratricopeptide repeat domain 9				MAGI2	HGNC:18957	MAGI2	membrane associated guanylate kinase, WW and PDZ domain containing 2	AIP1,ARIP1,KIAA0705,ACVRIP1,MAGI-2	GO:0014069	postsynaptic density (GO:0014069)	CC	541
	378	94	hsa-miR-144-3p	7335	UBE2V1	NM_001032288	ubiquitin conjugating enzyme E2 V1				MAGI2	HGNC:18957	MAGI2	membrane associated guanylate kinase, WW and PDZ domain containing 2	AIP1,ARIP1,KIAA0705,ACVRIP1,MAGI-2	GO:0098696	regulation of neurotransmitter receptor localization to postsynaptic specialization membrane (GO:0098696)	BP	1750
	429	94	hsa-miR-19b-3p	8975	USP13	NM_003940	ubiquitin specific peptidase 13				MAGI2	HGNC:18957	MAGI2	membrane associated guanylate kinase, WW and PDZ domain containing 2	AIP1,ARIP1,KIAA0705,ACVRIP1,MAGI-2	GO:0098879	structural constituent of postsynaptic specialization (GO:0098879)	BP	1749
	380	94	hsa-miR-144-3p	81839	VANGL1	NM_001172411	VANGL planar cell polarity protein 1				MAGI2	HGNC:18957	MAGI2	membrane associated guanylate kinase, WW and PDZ domain containing 2	AIP1,ARIP1,KIAA0705,ACVRIP1,MAGI-2	GO:0098890	extrinsic component of postsynaptic membrane (GO:0098890)	CC	542
	441	94	hsa-miR-203a-3p	25962	VIRMA	NM_015496	vir like m6A methyltransferase associated				MAGI2	HGNC:18957	MAGI2	membrane associated guanylate kinase, WW and PDZ domain containing 2	AIP1,ARIP1,KIAA0705,ACVRIP1,MAGI-2	GO:0098919	structural constituent of postsynaptic density (GO:0098919)	BP	1887
	398	94	hsa-miR-1303	375567	VWC2	NM_198570	von Willebrand factor C domain containing 2				MAGI2	HGNC:18957	MAGI2	membrane associated guanylate kinase, WW and PDZ domain containing 2	AIP1,ARIP1,KIAA0705,ACVRIP1,MAGI-2	GO:0099179	regulation of synaptic membrane adhesion (GO:0099179)	BP	1922
	422	94	hsa-miR-19b-3p	56270	WDR45B	NM_019613	WD repeat domain 45B				MAPK1	HGNC:6871	MAPK1	mitogen-activated protein kinase 1	ERK,ERK2,P41MAPK,MAPK2,PRKM2,PRKM1	GO:0014069	postsynaptic density (GO:0014069)	CC	1137
	384	94	hsa-miR-144-3p	7465	WEE1	NM_001143976	WEE1 G2 checkpoint kinase				MAPK10	HGNC:6872	MAPK10	mitogen-activated protein kinase 10	JNK3,P493F12,P54BSAPK,PRKM10	GO:0098969	neurotransmitter receptor transport to postsynaptic membrane (GO:0098969)	BP	2719
	389	94	hsa-miR-144-3p	129446	XIRP2	NM_001199144	xin actin binding repeat containing 2				MAPK10	HGNC:6872	MAPK10	mitogen-activated protein kinase 10	JNK3,P493F12,P54BSAPK,PRKM10	GO:0150051	postsynaptic Golgi apparatus (GO:0150051)	CC	2720
	446	94	hsa-miR-203a-3p	253943	YTHDF3	NM_001277813	YTH N6-methyladenosine RNA binding protein 3				MAPK14	HGNC:6876	MAPK14	mitogen-activated protein kinase 14	PRKM14,P38,MXI2,PRKM15,CSPB1,CSBP1,CSBP2	GO:0099179	regulation of synaptic membrane adhesion (GO:0099179)	BP	2370
	381	94	hsa-miR-144-3p	6935	ZEB1	NM_001128128	zinc finger E-box binding homeobox 1				MAPK8	HGNC:6881	MAPK8	mitogen-activated protein kinase 8	JNK,JNK1,SAPK1,PRKM8	GO:0050804	modulation of chemical synaptic transmission (GO:0050804)	BP	3949
	405	94	hsa-miR-19b-3p	9849	ZNF518A	NM_001278524	zinc finger protein 518A				MAPK9	HGNC:6886	MAPK9	mitogen-activated protein kinase 9	JNK2,P54A,SAPK,PRKM9	GO:0050804	modulation of chemical synaptic transmission (GO:0050804)	BP	3950
	365	94	hsa-miR-144-3p	148268	ZNF570	NM_001321992	zinc finger protein 570				MECP2	HGNC:6990	MECP2	methyl-CpG binding protein 2	RTT,MRX16,MRX79	GO:0050807	regulation of synapse organization (GO:0050807)	BP	492
	367	94	hsa-miR-144-3p	619279	ZNF704	NM_001033723	zinc finger protein 704				MPDZ	HGNC:7208	MPDZ	multiple PDZ domain crumbs cell polarity complex component	MUPP1	GO:0014069	postsynaptic density (GO:0014069)	CC	2503
	532	93	hsa-miR-203a-3p	2180	ACSL1	NM_001286708	acyl-CoA synthetase long chain family member 1				MTOR	HGNC:3942	MTOR	mechanistic target of rapamycin kinase	RAFT1,RAPT1,FLJ44809,FRAP,FRAP2,FRAP1	GO:0099524	postsynaptic cytosol (GO:0099524)	CC	1917
	534	93	hsa-miR-203a-3p	79624	ARMT1	NM_024573	acidic residue methyltransferase 1				MTOR	HGNC:3942	MTOR	mechanistic target of rapamycin kinase	RAFT1,RAPT1,FLJ44809,FRAP,FRAP2,FRAP1	GO:0099547	regulation of translation at synapse, modulating synaptic transmission (GO:0099547)	BP	1869
	507	93	hsa-miR-19b-3p	148789	B3GALNT2	NM_152490	beta-1,3-N-acetylgalactosaminyltransferase 2				MYO5B	HGNC:7603	MYO5B	myosin VB	KIAA1119	GO:0050804	modulation of chemical synaptic transmission (GO:0050804)	BP	1807
	478	93	hsa-miR-1303	9532	BAG2	NM_004282	BCL2 associated athanogene 2				MYO5B	HGNC:7603	MYO5B	myosin VB	KIAA1119	GO:0098794	postsynapse (GO:0098794)	CC	3672
	545	93	hsa-miR-203a-3p	56647	BCCIP	NM_078469	BRCA2 and CDKN1A interacting protein				MYO5B	HGNC:7603	MYO5B	myosin VB	KIAA1119	GO:0098871	postsynaptic actin cytoskeleton (GO:0098871)	CC	985
	467	93	hsa-miR-144-3p	658	BMPR1B	NM_001203	bone morphogenetic protein receptor type 1B				MYO5B	HGNC:7603	MYO5B	myosin VB	KIAA1119	GO:0098944	postsynaptic recycling endosome membrane (GO:0098944)	CC	1804
	495	93	hsa-miR-19b-3p	2186	BPTF	NM_004459	bromodomain PHD finger transcription factor				MYO5B	HGNC:7603	MYO5B	myosin VB	KIAA1119	GO:0099090	synaptic vesicle recycling via endosome (GO:0036466)	BP	1805
	502	93	hsa-miR-19b-3p	254065	BRWD3	NM_153252	bromodomain and WD repeat domain containing 3				MYO5B	HGNC:7603	MYO5B	myosin VB	KIAA1119	GO:0099159	regulation of modification of postsynaptic structure (GO:0099159)	BP	1806
	504	93	hsa-miR-19b-3p	55727	BTBD7	NM_001002860	BTB domain containing 7				MYO5B	HGNC:7603	MYO5B	myosin VB	KIAA1119	GO:0099639	neurotransmitter receptor transport, endosome to plasma membrane (GO:0099639)	BP	1808
	455	93	hsa-miR-144-3p	781	CACNA2D1	NM_000722	calcium voltage-gated channel auxiliary subunit alpha2delta 1				MYO6	HGNC:7605	MYO6	myosin VI	KIAA0389,DFNA22,DFNB37	GO:0014069	postsynaptic density (GO:0014069)	CC	986
	516	93	hsa-miR-19b-3p	831	CAST	NM_001284213	calpastatin				MYO6	HGNC:7605	MYO6	myosin VI	KIAA0389,DFNA22,DFNB37	GO:0098833	presynaptic endocytic zone (GO:0098833)	CC	991
	528	93	hsa-miR-19b-3p	57530	CGN	NM_020770	cingulin				MYO6	HGNC:7605	MYO6	myosin VI	KIAA0389,DFNA22,DFNB37	GO:0098871	postsynaptic actin cytoskeleton (GO:0098871)	CC	1799
	486	93	hsa-miR-1303	54102	CLIC6	NM_053277	chloride intracellular channel 6				MYO6	HGNC:7605	MYO6	myosin VI	KIAA0389,DFNA22,DFNB37	GO:0098884	postsynaptic neurotransmitter receptor endocytosis (GO:0098884)	BP	1800
	546	93	hsa-miR-203a-3p	1308	COL17A1	NM_000494	collagen type XVII alpha 1 chain				MYO6	HGNC:7605	MYO6	myosin VI	KIAA0389,DFNA22,DFNB37	GO:0099171	presynaptic modulation of chemical synaptic transmission (GO:0099171)	BP	1792
	535	93	hsa-miR-203a-3p	9231	DLG5	NM_004747	discs large MAGUK scaffold protein 5				NAPB	HGNC:15751	NAPB	NSF attachment protein beta	SNAP-BETA,SNAPB	GO:0010807	regulation of synaptic vesicle priming (GO:0010807)	BP	717
	491	93	hsa-miR-19b-3p	23312	DMXL2	NM_001174116	Dmx like 2				NAPB	HGNC:15751	NAPB	NSF attachment protein beta	SNAP-BETA,SNAPB	GO:0048787	presynaptic active zone membrane (GO:0048787)	CC	3797
	468	93	hsa-miR-144-3p	1879	EBF1	NM_001324101	EBF transcription factor 1				NAPB	HGNC:15751	NAPB	NSF attachment protein beta	SNAP-BETA,SNAPB	GO:0098793	presynapse (GO:0098793)	CC	719
	490	93	hsa-miR-19b-3p	22936	ELL2	NM_012081	elongation factor for RNA polymerase II 2				NAPB	HGNC:15751	NAPB	NSF attachment protein beta	SNAP-BETA,SNAPB	GO:0098794	postsynapse (GO:0098794)	CC	726
	499	93	hsa-miR-19b-3p	2152	F3	NM_001178096	coagulation factor III, tissue factor				NBEA	HGNC:7648	NBEA	neurobeachin	KIAA1544,BCL8B,FLJ10197,LYST2	GO:0050808	synapse organization (GO:0050808)	BP	3781
	508	93	hsa-miR-19b-3p	83986	FAM234A	NM_001284497	family with sequence similarity 234 member A				NBEA	HGNC:7648	NBEA	neurobeachin	KIAA1544,BCL8B,FLJ10197,LYST2	GO:0050808	synapse organization (GO:0050808)	BP	3833
	529	93	hsa-miR-203a-3p	151354	FAM84A	NM_145175	family with sequence similarity 84 member A				NBEA	HGNC:7648	NBEA	neurobeachin	KIAA1544,BCL8B,FLJ10197,LYST2	GO:0098696	regulation of neurotransmitter receptor localization to postsynaptic specialization membrane (GO:0098696)	BP	3780
	509	93	hsa-miR-19b-3p	120114	FAT3	NM_001008781	FAT atypical cadherin 3				NBEA	HGNC:7648	NBEA	neurobeachin	KIAA1544,BCL8B,FLJ10197,LYST2	GO:0098890	extrinsic component of postsynaptic membrane (GO:0098890)	CC	4206
	518	93	hsa-miR-19b-3p	26269	FBXO8	NM_012180	F-box protein 8				NCKAP1	HGNC:7666	NCKAP1	NCK associated protein 1	NAP1,HEM2,NAP125	GO:0050807	regulation of synapse organization (GO:0050807)	BP	482
	511	93	hsa-miR-19b-3p	2332	FMR1	NM_001185082	fragile X mental retardation 1				NCKAP1	HGNC:7666	NCKAP1	NCK associated protein 1	NAP1,HEM2,NAP125	GO:0098794	postsynapse (GO:0098794)	CC	480
	463	93	hsa-miR-144-3p	10468	FST	NM_013409	follistatin				NECTIN3	HGNC:17664	NECTIN3	nectin cell adhesion molecule 3	NECTIN-3,PPR3,PVRR3,DKFZP566B0846,CDW113,CD113,PVRL3	GO:0099061	integral component of postsynaptic density membrane (GO:0099061)	CC	2323
	492	93	hsa-miR-19b-3p	64762	GAREM1	NM_001242409	GRB2 associated regulator of MAPK1 subtype 1				NETO2	HGNC:14644	NETO2	neuropilin and tolloid like 2	FLJ10430,NEOT2	GO:0098696	regulation of neurotransmitter receptor localization to postsynaptic specialization membrane (GO:0098696)	BP	3840
	520	93	hsa-miR-19b-3p	2870	GRK6	NM_001004106	G protein-coupled receptor kinase 6				NETO2	HGNC:14644	NETO2	neuropilin and tolloid like 2	FLJ10430,NEOT2	GO:0098962	regulation of postsynaptic neurotransmitter receptor activity (GO:0098962)	BP	3861
	513	93	hsa-miR-19b-3p	2965	GTF2H1	NM_001142307	general transcription factor IIH subunit 1				NETO2	HGNC:14644	NETO2	neuropilin and tolloid like 2	FLJ10430,NEOT2	GO:0099061	integral component of postsynaptic density membrane (GO:0099061)	CC	3841
	501	93	hsa-miR-19b-3p	3090	HIC1	NM_001098202	HIC ZBTB transcriptional repressor 1				NETO2	HGNC:14644	NETO2	neuropilin and tolloid like 2	FLJ10430,NEOT2	GO:0099645	neurotransmitter receptor localization to postsynaptic specialization membrane (GO:0099645)	BP	3859
	453	93	hsa-miR-144-3p	3185	HNRNPF	NM_001098204	heterogeneous nuclear ribonucleoprotein F				NF1	HGNC:7765	NF1	neurofibromin 1		GO:0098926	postsynaptic signaling pathway (GO:0098926)	BP	3080
	472	93	hsa-miR-144-3p	9922	IQSEC1	NM_001134382	IQ motif and Sec7 domain 1				NF1	HGNC:7765	NF1	neurofibromin 1		GO:0099159	regulation of modification of postsynaptic structure (GO:0099159)	BP	3082
	466	93	hsa-miR-144-3p	3763	KCNJ6	NM_002240	potassium voltage-gated channel subfamily J member 6				NF1	HGNC:7765	NF1	neurofibromin 1		GO:0099175	regulation of postsynapse organization (GO:0099175)	BP	3081
	521	93	hsa-miR-19b-3p	56479	KCNQ5	NM_001160130	potassium voltage-gated channel subfamily Q member 5				NGDN	HGNC:20271	NGDN	neuroguidin	DKFZP564O092,LCP5,LPD-2,NGD,CANU1,C14ORF120	GO:0098794	postsynapse (GO:0098794)	CC	3870
	483	93	hsa-miR-1303	115207	KCTD12	NM_138444	potassium channel tetramerization domain containing 12				NGDN	HGNC:20271	NGDN	neuroguidin	DKFZP564O092,LCP5,LPD-2,NGD,CANU1,C14ORF120	GO:0099170	postsynaptic modulation of chemical synaptic transmission (GO:0099170)	BP	3876
	473	93	hsa-miR-144-3p	57498	KIDINS220	NM_020738	kinase D interacting substrate 220				NGDN	HGNC:20271	NGDN	neuroguidin	DKFZP564O092,LCP5,LPD-2,NGD,CANU1,C14ORF120	GO:0140245	regulation of translation at postsynapse (GO:0140245)	BP	3874
	503	93	hsa-miR-19b-3p	8609	KLF7	NM_001270942	Kruppel like factor 7				NGFR	HGNC:7809	NGFR	nerve growth factor receptor	TNFRSF16,CD271,P75NTR	GO:0099056	integral component of presynaptic membrane (GO:0099056)	CC	4140
	469	93	hsa-miR-144-3p	57631	LRCH2	NM_020871	leucine rich repeats and calponin homology domain containing 2				NGFR	HGNC:7809	NGFR	nerve growth factor receptor	TNFRSF16,CD271,P75NTR	GO:0099171	presynaptic modulation of chemical synaptic transmission (GO:0099171)	BP	4138
	539	93	hsa-miR-203a-3p	57631	LRCH2	NM_020871	leucine rich repeats and calponin homology domain containing 2				NOS1	HGNC:7872	NOS1	nitric oxide synthase 1	NNOS,NOS	GO:0060078	regulation of postsynaptic membrane potential (GO:0060078)	BP	3699
	493	93	hsa-miR-19b-3p	4065	LY75	NM_002349	lymphocyte antigen 75				NOS1	HGNC:7872	NOS1	nitric oxide synthase 1	NNOS,NOS	GO:0099091	postsynaptic specialization, intracellular component (GO:0099091)	CC	1802
	542	93	hsa-miR-203a-3p	55219	MACO1	NM_001282564	macoilin 1				NOS1	HGNC:7872	NOS1	nitric oxide synthase 1	NNOS,NOS	GO:0099092	postsynaptic density, intracellular component (GO:0099092)	CC	1948
	523	93	hsa-miR-19b-3p	9863	MAGI2	NM_001301128	membrane associated guanylate kinase, WW and PDZ domain containing 2				NOS1	HGNC:7872	NOS1	nitric oxide synthase 1	NNOS,NOS	GO:0099163	synaptic signaling by nitric oxide (GO:0099163)	BP	1803
	482	93	hsa-miR-1303	4149	MAX	NM_145114	MYC associated factor X				NPTN	HGNC:17867	NPTN	neuroplastin	SDR1,GP55,GP65,NP65,NP55,SDFR1	GO:0097060	synaptic membrane (GO:0097060)	CC	31
	494	93	hsa-miR-19b-3p	2122	MECOM	NM_001105077	MDS1 and EVI1 complex locus				NPTN	HGNC:17867	NPTN	neuroplastin	SDR1,GP55,GP65,NP65,NP55,SDFR1	GO:0099059	integral component of presynaptic active zone membrane (GO:0099059)	CC	25
	527	93	hsa-miR-19b-3p	9645	MICAL2	NM_014632	microtubule associated monooxygenase, calponin and LIM domain containing 2				NPTN	HGNC:17867	NPTN	neuroplastin	SDR1,GP55,GP65,NP65,NP55,SDFR1	GO:0099061	integral component of postsynaptic density membrane (GO:0099061)	CC	23
	540	93	hsa-miR-203a-3p	4281	MID1	NM_000381	midline 1				NPTN	HGNC:17867	NPTN	neuroplastin	SDR1,GP55,GP65,NP65,NP55,SDFR1	GO:0099557	trans-synaptic signaling by trans-synaptic complex, modulating synaptic transmission (GO:0099557)	BP	24
	497	93	hsa-miR-19b-3p	10198	MPHOSPH9	NM_022782	M-phase phosphoprotein 9				NPTX1	HGNC:7952	NPTX1	neuronal pentraxin 1		GO:0043083	synaptic cleft (GO:0043083)	CC	2353
	485	93	hsa-miR-1303	4638	MYLK	NM_001321309	myosin light chain kinase				NPTX1	HGNC:7952	NPTX1	neuronal pentraxin 1		GO:0097107	postsynaptic density assembly (GO:0097107)	BP	2355
	461	93	hsa-miR-144-3p	4643	MYO1E	NM_004998	myosin IE				NPTX1	HGNC:7952	NPTX1	neuronal pentraxin 1		GO:0098962	regulation of postsynaptic neurotransmitter receptor activity (GO:0098962)	BP	1768
	462	93	hsa-miR-144-3p	81831	NETO2	NM_018092	neuropilin and tolloid like 2				NPTX1	HGNC:7952	NPTX1	neuronal pentraxin 1		GO:0099645	neurotransmitter receptor localization to postsynaptic specialization membrane (GO:0099645)	BP	2354
	500	93	hsa-miR-19b-3p	4760	NEUROD1	NM_002500	neuronal differentiation 1				NPY1R	HGNC:7956	NPY1R	neuropeptide Y receptor Y1	NPYR	GO:0098992	neuronal dense core vesicle (GO:0098992)	CC	4035
	458	93	hsa-miR-144-3p	4824	NKX3-1	NM_001256339	NK3 homeobox 1				NPY1R	HGNC:7956	NPY1R	neuropeptide Y receptor Y1	NPYR	GO:0099056	integral component of presynaptic membrane (GO:0099056)	CC	3803
	459	93	hsa-miR-144-3p	9975	NR1D2	NM_001145425	nuclear receptor subfamily 1 group D member 2				NPY1R	HGNC:7956	NPY1R	neuropeptide Y receptor Y1	NPYR	GO:0099509	regulation of presynaptic cytosolic calcium levels (GO:0099509)	BP	3802
	479	93	hsa-miR-1303	7181	NR2C1	NM_003297	nuclear receptor subfamily 2 group C member 1				NPY1R	HGNC:7956	NPY1R	neuropeptide Y receptor Y1	NPYR	GO:0099538	synaptic signaling via neuropeptide (GO:0099538)	BP	4055
	481	93	hsa-miR-1303	8013	NR4A3	NM_173199	nuclear receptor subfamily 4 group A member 3				NPY1R	HGNC:7956	NPY1R	neuropeptide Y receptor Y1	NPYR	GO:2000300	regulation of synaptic vesicle exocytosis (GO:2000300)	BP	3827
	457	93	hsa-miR-144-3p	9480	ONECUT2	NM_004852	one cut homeobox 2				NPY2R	HGNC:7957	NPY2R	neuropeptide Y receptor Y2		GO:0098793	presynapse (GO:0098793)	CC	4036
	498	93	hsa-miR-19b-3p	56957	OTUD7B	NM_020205	OTU deubiquitinase 7B				NPY2R	HGNC:7957	NPY2R	neuropeptide Y receptor Y2		GO:0099538	synaptic signaling via neuropeptide (GO:0099538)	BP	4056
	454	93	hsa-miR-144-3p	5048	PAFAH1B1	NM_000430	platelet activating factor acetylhydrolase 1b regulatory subunit 1				NR3C1	HGNC:7978	NR3C1	nuclear receptor subfamily 3 group C member 1	GR,GRL	GO:0099092	postsynaptic density, intracellular component (GO:0099092)	CC	2546
	537	93	hsa-miR-203a-3p	57649	PHF12	NM_001033561	PHD finger protein 12				NR3C2	HGNC:7979	NR3C2	nuclear receptor subfamily 3 group C member 2	MR,MLR	GO:0060078	regulation of postsynaptic membrane potential (GO:0060078)	BP	2549
	544	93	hsa-miR-203a-3p	84295	PHF6	NM_032458	PHD finger protein 6				NR3C2	HGNC:7979	NR3C2	nuclear receptor subfamily 3 group C member 2	MR,MLR	GO:0098831	presynaptic active zone cytoplasmic component (GO:0098831)	CC	2547
	533	93	hsa-miR-203a-3p	22822	PHLDA1	NM_007350	pleckstrin homology like domain family A member 1				NR3C2	HGNC:7979	NR3C2	nuclear receptor subfamily 3 group C member 2	MR,MLR	GO:0099092	postsynaptic density, intracellular component (GO:0099092)	CC	2545
	538	93	hsa-miR-203a-3p	5290	PIK3CA	NM_006218	phosphatidylinositol-4,5-bisphosphate 3-kinase catalytic subunit alpha				NR3C2	HGNC:7979	NR3C2	nuclear receptor subfamily 3 group C member 2	MR,MLR	GO:0099171	presynaptic modulation of chemical synaptic transmission (GO:0099171)	BP	2548
	471	93	hsa-miR-144-3p	51371	POMP	NM_015932	proteasome maturation protein				NRCAM	HGNC:7994	NRCAM	neuronal cell adhesion molecule	KIAA0343,BRAVO	GO:0099055	integral component of postsynaptic membrane (GO:0099055)	CC	1888
	496	93	hsa-miR-19b-3p	5454	POU3F2	NM_005604	POU class 3 homeobox 2				NRCAM	HGNC:7994	NRCAM	neuronal cell adhesion molecule	KIAA0343,BRAVO	GO:0099061	integral component of postsynaptic density membrane (GO:0099061)	CC	2643
	536	93	hsa-miR-203a-3p	51422	PRKAG2	NM_001040633	protein kinase AMP-activated non-catalytic subunit gamma 2				NRCAM	HGNC:7994	NRCAM	neuronal cell adhesion molecule	KIAA0343,BRAVO	GO:0099175	regulation of postsynapse organization (GO:0099175)	BP	2644
	531	93	hsa-miR-203a-3p	5592	PRKG1	NM_001098512	protein kinase cGMP-dependent 1				NRP2	HGNC:8005	NRP2	neuropilin 2	VEGF165R2	GO:0099055	integral component of postsynaptic membrane (GO:0099055)	CC	1755
	480	93	hsa-miR-1303	23215	PRRC2C	NM_015172	proline rich coiled-coil 2C				NRP2	HGNC:8005	NRP2	neuropilin 2	VEGF165R2	GO:0099175	regulation of postsynapse organization (GO:0099175)	BP	1756
	474	93	hsa-miR-144-3p	5396	PRRX1	NM_006902	paired related homeobox 1				NSF	HGNC:8016	NSF	N-ethylmaleimide sensitive factor, vesicle fusing ATPase	SKD2,SEC18	GO:0099504	synaptic vesicle cycle (GO:0099504)	BP	273
	517	93	hsa-miR-19b-3p	158471	PRUNE2	NM_015225	prune homolog 2 with BCH domain				NSF	HGNC:8016	NSF	N-ethylmaleimide sensitive factor, vesicle fusing ATPase	SKD2,SEC18	GO:0099523	presynaptic cytosol (GO:0099523)	CC	272
	547	93	hsa-miR-203a-3p	5775	PTPN4	NM_002830	protein tyrosine phosphatase, non-receptor type 4				NSG1	HGNC:18790	NSG1	neuronal vesicle trafficking associated 1	P21,D4S234E,NEEP21	GO:0098845	postsynaptic endosome (GO:0098845)	CC	2128
	514	93	hsa-miR-19b-3p	9444	QKI	NM_206855	QKI, KH domain containing RNA binding				NSG1	HGNC:18790	NSG1	neuronal vesicle trafficking associated 1	P21,D4S234E,NEEP21	GO:0098887	neurotransmitter receptor transport, endosome to postsynaptic membrane (GO:0098887)	BP	2112
	506	93	hsa-miR-19b-3p	5894	RAF1	NM_002880	Raf-1 proto-oncogene, serine/threonine kinase				NTRK2	HGNC:8032	NTRK2	neurotrophic receptor tyrosine kinase 2	TRKB	GO:0045211	postsynaptic membrane (GO:0045211)	CC	4195
	525	93	hsa-miR-19b-3p	5937	RBMS1	NM_002897	RNA binding motif single stranded interacting protein 1				NTRK2	HGNC:8032	NTRK2	neurotrophic receptor tyrosine kinase 2	TRKB	GO:0098794	postsynapse (GO:0098794)	CC	2135
	519	93	hsa-miR-19b-3p	54453	RIN2	NM_001242581	Ras and Rab interactor 2				NTRK2	HGNC:8032	NTRK2	neurotrophic receptor tyrosine kinase 2	TRKB	GO:0099183	trans-synaptic signaling by BDNF, modulating synaptic transmission (GO:0099183)	BP	2108
	541	93	hsa-miR-203a-3p	6342	SCP2	NM_001193600	sterol carrier protein 2				PAFAH1B1	HGNC:8574	PAFAH1B1	platelet activating factor acetylhydrolase 1b regulatory subunit 1	LIS1,PAFAH,NUDF,MDCR,MDS	GO:0050804	modulation of chemical synaptic transmission (GO:0050804)	BP	3808
	465	93	hsa-miR-144-3p	57606	SLAIN2	NM_020846	SLAIN motif family member 2				PAFAH1B1	HGNC:8574	PAFAH1B1	platelet activating factor acetylhydrolase 1b regulatory subunit 1	LIS1,PAFAH,NUDF,MDCR,MDS	GO:0099175	regulation of postsynapse organization (GO:0099175)	BP	3809
	526	93	hsa-miR-19b-3p	9784	SNX17	NM_001267059	sorting nexin 17				PAK2	HGNC:8591	PAK2	p21 (RAC1) activated kinase 2	PAK65,PAKGAMMA	GO:0014069	postsynaptic density (GO:0014069)	CC	501
	470	93	hsa-miR-144-3p	6651	SON	NM_001291412	SON DNA binding protein				PAK2	HGNC:8591	PAK2	p21 (RAC1) activated kinase 2	PAK65,PAKGAMMA	GO:0090128	regulation of synapse maturation (GO:0090128)	BP	1893
	530	93	hsa-miR-203a-3p	50859	SPOCK3	NM_001040159	SPARC (osteonectin), cwcv and kazal like domains proteoglycan 3				PAK2	HGNC:8591	PAK2	p21 (RAC1) activated kinase 2	PAK65,PAKGAMMA	GO:0098696	regulation of neurotransmitter receptor localization to postsynaptic specialization membrane (GO:0098696)	BP	2432
	505	93	hsa-miR-19b-3p	647135	SRGAP2B	NM_001271870	SLIT-ROBO Rho GTPase activating protein 2B				PAK2	HGNC:8591	PAK2	p21 (RAC1) activated kinase 2	PAK65,PAKGAMMA	GO:0098696	regulation of neurotransmitter receptor localization to postsynaptic specialization membrane (GO:0098696)	BP	2433
	510	93	hsa-miR-19b-3p	653464	SRGAP2C	NM_001271872	SLIT-ROBO Rho GTPase activating protein 2C				PAK5	HGNC:15916	PAK5	p21 (RAC1) activated kinase 5	KIAA1264,PAK7	GO:0045202	synapse (GO:0045202)	CC	498
	489	93	hsa-miR-19b-3p	6874	TAF4	NM_003185	TATA-box binding protein associated factor 4				PAK6	HGNC:16061	PAK6	p21 (RAC1) activated kinase 6	PAK5	GO:0014069	postsynaptic density (GO:0014069)	CC	3907
	543	93	hsa-miR-203a-3p	23435	TARDBP	NM_007375	TAR DNA binding protein				PCBP2	HGNC:8648	PCBP2	poly(rC) binding protein 2	HNRPE2,HNRNP-E2,HNRNPE2	GO:0014069	postsynaptic density (GO:0014069)	CC	1870
	515	93	hsa-miR-19b-3p	10716	TBR1	NM_006593	T-box, brain 1				PCDH15	HGNC:14674	PCDH15	protocadherin related 15	CDHR15,USH1F,DFNB23	GO:0098793	presynapse (GO:0098793)	CC	1079
	488	93	hsa-miR-19b-3p	167153	TENT2	NM_001114393	terminal nucleotidyltransferase 2				PCLO	HGNC:13406	PCLO	piccolo presynaptic cytomatrix protein	KIAA0559,DKFZP779G1236,ACZ	GO:0097091	synaptic vesicle clustering (GO:0097091)	BP	356
	477	93	hsa-miR-1303	80312	TET1	NM_030625	tet methylcytosine dioxygenase 1				PCLO	HGNC:13406	PCLO	piccolo presynaptic cytomatrix protein	KIAA0559,DKFZP779G1236,ACZ	GO:0098831	presynaptic active zone cytoplasmic component (GO:0098831)	CC	102
	524	93	hsa-miR-19b-3p	7053	TGM3	NM_003245	transglutaminase 3				PCLO	HGNC:13406	PCLO	piccolo presynaptic cytomatrix protein	KIAA0559,DKFZP779G1236,ACZ	GO:0098831	presynaptic active zone cytoplasmic component (GO:0098831)	CC	313
	512	93	hsa-miR-19b-3p	57690	TNRC6C	NM_001142640	trinucleotide repeat containing 6C				PCLO	HGNC:13406	PCLO	piccolo presynaptic cytomatrix protein	KIAA0559,DKFZP779G1236,ACZ	GO:0098831	presynaptic active zone cytoplasmic component (GO:0098831)	CC	4118
	464	93	hsa-miR-144-3p	22878	TRAPPC8	NM_014939	trafficking protein particle complex 8				PCLO	HGNC:13406	PCLO	piccolo presynaptic cytomatrix protein	KIAA0559,DKFZP779G1236,ACZ	GO:0098882	structural constituent of active zone (GO:0098882)	BP	103
	484	93	hsa-miR-1303	51095	TRNT1	NM_001302946	tRNA nucleotidyl transferase 1				PDE4A	HGNC:8780	PDE4A	phosphodiesterase 4A	DPDE2	GO:0050804	modulation of chemical synaptic transmission (GO:0050804)	BP	1376
	460	93	hsa-miR-144-3p	57616	TSHZ3	NM_020856	teashirt zinc finger homeobox 3				PFN2	HGNC:8882	PFN2	profilin 2		GO:0050804	modulation of chemical synaptic transmission (GO:0050804)	BP	3697
	475	93	hsa-miR-144-3p	7322	UBE2D2	NM_003339	ubiquitin conjugating enzyme E2 D2				PFN2	HGNC:8882	PFN2	profilin 2		GO:0098793	presynapse (GO:0098793)	CC	822
	487	93	hsa-miR-1303	137886	UBXN2B	NM_001077619	UBX domain protein 2B				PFN2	HGNC:8882	PFN2	profilin 2		GO:0098794	postsynapse (GO:0098794)	CC	800
	522	93	hsa-miR-19b-3p	91833	WDR20	NM_181291	WD repeat domain 20				PFN2	HGNC:8882	PFN2	profilin 2		GO:0098885	modification of postsynaptic actin cytoskeleton (GO:0098885)	BP	1791
	476	93	hsa-miR-1303	360023	ZBTB41	NM_194314	zinc finger and BTB domain containing 41				PFN2	HGNC:8882	PFN2	profilin 2		GO:0099171	presynaptic modulation of chemical synaptic transmission (GO:0099171)	BP	801
	456	93	hsa-miR-144-3p	168850	ZNF800	NM_176814	zinc finger protein 800				PHB	HGNC:8912	PHB	prohibitin	PHB1	GO:0014069	postsynaptic density (GO:0014069)	CC	299
	656	92	hsa-miR-203a-3p	6059	ABCE1	NM_001040876	ATP binding cassette subfamily E member 1				PHB	HGNC:8912	PHB	prohibitin	PHB1	GO:0045202	synapse (GO:0045202)	CC	3986
	601	92	hsa-miR-19b-3p	51099	ABHD5	NM_016006	abhydrolase domain containing 5				PHB	HGNC:8912	PHB	prohibitin	PHB1	GO:0098891	extrinsic component of presynaptic active zone membrane (GO:0098891)	CC	297
	655	92	hsa-miR-203a-3p	8038	ADAM12	NM_001288973	ADAM metallopeptidase domain 12				PLAT	HGNC:9051	PLAT	plasminogen activator, tissue type		GO:0098794	postsynapse (GO:0098794)	CC	1905
	576	92	hsa-miR-144-3p	170691	ADAMTS17	NM_139057	ADAM metallopeptidase with thrombospondin type 1 motif 17				PLAT	HGNC:9051	PLAT	plasminogen activator, tissue type		GO:0098794	postsynapse (GO:0098794)	CC	1976
	666	92	hsa-miR-203a-3p	9465	AKAP7	NM_004842	A-kinase anchoring protein 7				PLAT	HGNC:9051	PLAT	plasminogen activator, tissue type		GO:0098992	neuronal dense core vesicle (GO:0098992)	CC	1972
	583	92	hsa-miR-1303	144245	ALG10B	NM_001013620	ALG10B, alpha-1,2-glucosyltransferase				PLAT	HGNC:9051	PLAT	plasminogen activator, tissue type		GO:0099183	trans-synaptic signaling by BDNF, modulating synaptic transmission (GO:0099183)	BP	1907
	563	92	hsa-miR-144-3p	57679	ALS2	NM_020919	ALS2, alsin Rho guanine nucleotide exchange factor				PLAT	HGNC:9051	PLAT	plasminogen activator, tissue type		GO:0099544	extrasynaptic space (GO:0099544)	CC	1974
	660	92	hsa-miR-203a-3p	283373	ANKRD52	NM_173595	ankyrin repeat domain 52				PLCB1	HGNC:15917	PLCB1	phospholipase C beta 1	KIAA0581,PLC-I,PLC154	GO:0099170	postsynaptic modulation of chemical synaptic transmission (GO:0099170)	BP	941
	564	92	hsa-miR-144-3p	10513	APPBP2	NM_001282476	amyloid beta precursor protein binding protein 2				PLCB1	HGNC:15917	PLCB1	phospholipase C beta 1	KIAA0581,PLC-I,PLC154	GO:0099178	regulation of retrograde trans-synaptic signaling by endocanabinoid (GO:0099178)	BP	940
	631	92	hsa-miR-19b-3p	25852	ARMC8	NM_001267041	armadillo repeat containing 8				PLCB1	HGNC:15917	PLCB1	phospholipase C beta 1	KIAA0581,PLC-I,PLC154	GO:0099524	postsynaptic cytosol (GO:0099524)	CC	473
	579	92	hsa-miR-1303	64422	ATG3	NM_001278712	autophagy related 3				PLCB4	HGNC:9059	PLCB4	phospholipase C beta 4		GO:0014069	postsynaptic density (GO:0014069)	CC	915
	567	92	hsa-miR-144-3p	607	BCL9	NM_004326	BCL9, transcription coactivator				PLCB4	HGNC:9059	PLCB4	phospholipase C beta 4		GO:0050804	modulation of chemical synaptic transmission (GO:0050804)	BP	942
	617	92	hsa-miR-19b-3p	54796	BNC2	NM_001317939	basonuclin 2				PLCB4	HGNC:9059	PLCB4	phospholipase C beta 4		SYNGO:postsyn_ser	postsynaptic SER	CC	916
	605	92	hsa-miR-19b-3p	91408	BTF3L4	NM_001243767	basic transcription factor 3 like 4				PLCXD3	HGNC:31822	PLCXD3	phosphatidylinositol specific phospholipase C X domain containing 3		GO:0045202	synapse (GO:0045202)	CC	952
	674	92	hsa-miR-203a-3p	100131378	C11orf91	NM_001166692	chromosome 11 open reading frame 91				PLD1	HGNC:9067	PLD1	phospholipase D1		GO:0045202	synapse (GO:0045202)	CC	78
	651	92	hsa-miR-203a-3p	253559	CADM2	NM_001167675	cell adhesion molecule 2				PLD1	HGNC:9067	PLD1	phospholipase D1		GO:0098693	regulation of synaptic vesicle cycle (GO:0098693)	BP	959
	668	92	hsa-miR-203a-3p	152137	CCDC50	NM_174908	coiled-coil domain containing 50				PLG	HGNC:9071	PLG	plasminogen		GO:0099183	trans-synaptic signaling by BDNF, modulating synaptic transmission (GO:0099183)	BP	1939
	633	92	hsa-miR-19b-3p	894	CCND2	NM_001759	cyclin D2				PLS3	HGNC:9091	PLS3	plastin 3	T-PLASTIN	GO:0098693	regulation of synaptic vesicle cycle (GO:0098693)	BP	2447
	556	92	hsa-miR-144-3p	901	CCNG2	NM_004354	cyclin G2				PLS3	HGNC:9091	PLS3	plastin 3	T-PLASTIN	GO:0098699	structural constituent of presynaptic actin cytoskeleton (GO:0098699)	BP	2295
	626	92	hsa-miR-19b-3p	22866	CNKSR2	NM_001168647	connector enhancer of kinase suppressor of Ras 2				PLXNA4	HGNC:9102	PLXNA4	plexin A4	KIAA1550,DKFZP434G0625PRO34003,FAYV2820,PLXNA4A,PLXNA4B	GO:0099558	maintenance of synapse structure (GO:0099558)	BP	3128
	548	92	hsa-miR-144-3p	5067	CNTN3	NM_020872	contactin 3				PLXNC1	HGNC:9106	PLXNC1	plexin C1	VESPR,CD232	GO:1905806	regulation of synapse disassembly (GO:1905806)	BP	3127
	649	92	hsa-miR-203a-3p	1447	CSN2	NM_001302770	casein beta				PPA2	HGNC:28883	PPA2	inorganic pyrophosphatase 2	FLJ20459	GO:0045202	synapse (GO:0045202)	CC	3908
	571	92	hsa-miR-144-3p	10283	CWC27	NM_001297645	CWC27 spliceosome associated protein homolog				PPFIA1	HGNC:9245	PPFIA1	PTPRF interacting protein alpha 1	LIP.1,LIPRIN	GO:0097444	spine apparatus (GO:0097444)	CC	4173
	560	92	hsa-miR-144-3p	6387	CXCL12	NM_000609	C-X-C motif chemokine ligand 12				PPFIA1	HGNC:9245	PPFIA1	PTPRF interacting protein alpha 1	LIP.1,LIPRIN	GO:0099054	presynapse assembly (GO:0099054)	BP	1037
	595	92	hsa-miR-19b-3p	1540	CYLD	NM_001042355	CYLD lysine 63 deubiquitinase				PPFIA1	HGNC:9245	PPFIA1	PTPRF interacting protein alpha 1	LIP.1,LIPRIN	GO:0099072	regulation of postsynaptic membrane neurotransmitter receptor levels (GO:0099072)	BP	4186
	650	92	hsa-miR-203a-3p	201627	DENND6A	NM_152678	DENN domain containing 6A				PPFIA2	HGNC:9246	PPFIA2	PTPRF interacting protein alpha 2		GO:0008021	synaptic vesicle (GO:0008021)	CC	4185
	625	92	hsa-miR-19b-3p	388650	DIPK1A	NM_001006605	divergent protein kinase domain 1A				PPFIA2	HGNC:9246	PPFIA2	PTPRF interacting protein alpha 2		GO:0042734	presynaptic membrane (GO:0042734)	CC	4184
	662	92	hsa-miR-203a-3p	1749	DLX5	NM_005221	distal-less homeobox 5				PPFIA2	HGNC:9246	PPFIA2	PTPRF interacting protein alpha 2		GO:0045202	synapse (GO:0045202)	CC	931
	604	92	hsa-miR-19b-3p	3337	DNAJB1	NM_001300914	DnaJ heat shock protein family (Hsp40) member B1				PPFIA2	HGNC:9246	PPFIA2	PTPRF interacting protein alpha 2		GO:0099054	presynapse assembly (GO:0099054)	BP	1037
	621	92	hsa-miR-19b-3p	56896	DPYSL5	NM_001253723	dihydropyrimidinase like 5				PPFIA2	HGNC:9246	PPFIA2	PTPRF interacting protein alpha 2		GO:0099181	structural constituent of presynapse (GO:0099181)	BP	936
	659	92	hsa-miR-203a-3p	1871	E2F3	NM_001243076	E2F transcription factor 3				PPFIA2	HGNC:9246	PPFIA2	PTPRF interacting protein alpha 2		GO:0099523	presynaptic cytosol (GO:0099523)	CC	2735
	603	92	hsa-miR-19b-3p	64641	EBF2	NM_022659	EBF transcription factor 2				PPFIA2	HGNC:9246	PPFIA2	PTPRF interacting protein alpha 2		GO:0099523	presynaptic cytosol (GO:0099523)	CC	4172
	664	92	hsa-miR-203a-3p	1960	EGR3	NM_001199880	early growth response 3				PPFIA2	HGNC:9246	PPFIA2	PTPRF interacting protein alpha 2		GO:0099572	postsynaptic specialization (GO:0099572)	CC	4175
	559	92	hsa-miR-144-3p	1982	EIF4G2	NM_001418	eukaryotic translation initiation factor 4 gamma 2				PPFIA2	HGNC:9246	PPFIA2	PTPRF interacting protein alpha 2		GO:2000300	regulation of synaptic vesicle exocytosis (GO:2000300)	BP	935
	615	92	hsa-miR-19b-3p	253152	EPHX4	NM_173567	epoxide hydrolase 4				PPFIA4	HGNC:9248	PPFIA4	PTPRF interacting protein alpha 4		GO:0045202	synapse (GO:0045202)	CC	933
	640	92	hsa-miR-19b-3p	2066	ERBB4	NM_001042599	erb-b2 receptor tyrosine kinase 4				PPFIA4	HGNC:9248	PPFIA4	PTPRF interacting protein alpha 4		GO:0098793	presynapse (GO:0098793)	CC	4174
	554	92	hsa-miR-144-3p	55500	ETNK1	NM_018638	ethanolamine kinase 1				PPFIA4	HGNC:9248	PPFIA4	PTPRF interacting protein alpha 4		GO:0099054	presynapse assembly (GO:0099054)	BP	1037
	558	92	hsa-miR-144-3p	2113	ETS1	NM_005238	ETS proto-oncogene 1, transcription factor				PPM1H	HGNC:18583	PPM1H	protein phosphatase, Mg2+/Mn2+ dependent 1H	KIAA1157,FLJ13253,NERPP-2C,ARHCL1	GO:0045202	synapse (GO:0045202)	CC	64
	578	92	hsa-miR-1303	2123	EVI2A	NM_001003927	ecotropic viral integration site 2A				PPP2R2A	HGNC:9304	PPP2R2A	protein phosphatase 2 regulatory subunit Balpha	PR52A,PR55A,B55A,PR55ALPHA,B55ALPHA	GO:0045202	synapse (GO:0045202)	CC	2396
	667	92	hsa-miR-203a-3p	137392	FAM92A	NM_001283034	family with sequence similarity 92 member A				PPP3CA	HGNC:9314	PPP3CA	protein phosphatase 3 catalytic subunit alpha	CNA1,PPP2B,CALN,CALNA	GO:0045202	synapse (GO:0045202)	CC	1062
	663	92	hsa-miR-203a-3p	120114	FAT3	NM_001008781	FAT atypical cadherin 3				PPP3CA	HGNC:9314	PPP3CA	protein phosphatase 3 catalytic subunit alpha	CNA1,PPP2B,CALN,CALNA	GO:0099170	postsynaptic modulation of chemical synaptic transmission (GO:0099170)	BP	1346
	550	92	hsa-miR-144-3p	2200	FBN1	NM_000138	fibrillin 1				PPP3R1	HGNC:9317	PPP3R1	protein phosphatase 3 regulatory subunit B, alpha	CALNB1,CNB,CNB1	GO:0045202	synapse (GO:0045202)	CC	271
	609	92	hsa-miR-19b-3p	114907	FBXO32	NM_001242463	F-box protein 32				PPP3R1	HGNC:9317	PPP3R1	protein phosphatase 3 regulatory subunit B, alpha	CALNB1,CNB,CNB1	GO:0098693	regulation of synaptic vesicle cycle (GO:0098693)	BP	3953
	573	92	hsa-miR-144-3p	23291	FBXW11	NM_033645	F-box and WD repeat domain containing 11				PPP3R1	HGNC:9317	PPP3R1	protein phosphatase 3 regulatory subunit B, alpha	CALNB1,CNB,CNB1	GO:0099149	regulation of postsynaptic neurotransmitter receptor endocytosis (GO:0099149)	BP	255
	561	92	hsa-miR-144-3p	100861412	FSBP	NM_001256141	fibrinogen silencer binding protein				PPP3R1	HGNC:9317	PPP3R1	protein phosphatase 3 regulatory subunit B, alpha	CALNB1,CNB,CNB1	GO:0099170	postsynaptic modulation of chemical synaptic transmission (GO:0099170)	BP	972
	632	92	hsa-miR-19b-3p	8323	FZD6	NM_001164615	frizzled class receptor 6				PPP3R1	HGNC:9317	PPP3R1	protein phosphatase 3 regulatory subunit B, alpha	CALNB1,CNB,CNB1	GO:0099170	postsynaptic modulation of chemical synaptic transmission (GO:0099170)	BP	1329
	599	92	hsa-miR-19b-3p	2903	GRIN2A	NM_000833	glutamate ionotropic receptor NMDA type subunit 2A				PRKAR2A	HGNC:9391	PRKAR2A	protein kinase cAMP-dependent type II regulatory subunit alpha	PRKAR2	GO:0045202	synapse (GO:0045202)	CC	444
	652	92	hsa-miR-203a-3p	51527	GSKIP	NM_001271906	GSK3B interacting protein				PRKAR2A	HGNC:9391	PRKAR2A	protein kinase cAMP-dependent type II regulatory subunit alpha	PRKAR2	GO:0050804	modulation of chemical synaptic transmission (GO:0050804)	BP	440
	647	92	hsa-miR-19b-3p	51454	GULP1	NM_001252668	GULP PTB domain containing engulfment adaptor 1				PRKCB	HGNC:9395	PRKCB	protein kinase C beta	PKCΒ,PRKCB2,PKCB,PRKCB1	GO:0099523	presynaptic cytosol (GO:0099523)	CC	69
	611	92	hsa-miR-19b-3p	3069	HDLBP	NM_001243900	high density lipoprotein binding protein				PRKCB	HGNC:9395	PRKCB	protein kinase C beta	PKCΒ,PRKCB2,PKCB,PRKCB1	GO:2000300	regulation of synaptic vesicle exocytosis (GO:2000300)	BP	71
	642	92	hsa-miR-19b-3p	3398	ID2	NM_002166	inhibitor of DNA binding 2				PRKCE	HGNC:9401	PRKCE	protein kinase C epsilon		GO:0099161	regulation of presynaptic dense core vesicle exocytosis (GO:0099161)	BP	4066
	622	92	hsa-miR-19b-3p	3479	IGF1	NM_001111283	insulin like growth factor 1				PRKCE	HGNC:9401	PRKCE	protein kinase C epsilon		GO:0099171	presynaptic modulation of chemical synaptic transmission (GO:0099171)	BP	100
	618	92	hsa-miR-19b-3p	3655	ITGA6	NM_000210	integrin subunit alpha 6				PRKCE	HGNC:9401	PRKCE	protein kinase C epsilon		GO:0099523	presynaptic cytosol (GO:0099523)	CC	95
	643	92	hsa-miR-19b-3p	90231	KIAA2013	NM_138346	KIAA2013				PRKCI	HGNC:9404	PRKCI	protein kinase C iota	PKCI,DXS1179E	GO:0099072	regulation of postsynaptic membrane neurotransmitter receptor levels (GO:0099072)	BP	250
	592	92	hsa-miR-19b-3p	3839	KPNA3	NM_002267	karyopherin subunit alpha 3				PSD	HGNC:9507	PSD	pleckstrin and Sec7 domain containing	KIAA2011,TYL,PSD1,EFA6A,EFA6	GO:0099092	postsynaptic density, intracellular component (GO:0099092)	CC	2196
	613	92	hsa-miR-19b-3p	29094	LGALSL	NM_014181	galectin like				PSD	HGNC:9507	PSD	pleckstrin and Sec7 domain containing	KIAA2011,TYL,PSD1,EFA6A,EFA6	GO:0150052	regulation of postsynapse assembly (GO:0150052)	BP	2460
	591	92	hsa-miR-19b-3p	22998	LIMCH1	NM_001112717	LIM and calponin homology domains 1				PSEN1	HGNC:9508	PSEN1	presenilin 1	FAD,S182,PS1,AD3	GO:0098693	regulation of synaptic vesicle cycle (GO:0098693)	BP	4024
	654	92	hsa-miR-203a-3p	8825	LIN7A	NM_001324423	lin-7 homolog A, crumbs cell polarity complex component				PSEN1	HGNC:9508	PSEN1	presenilin 1	FAD,S182,PS1,AD3	GO:0099056	integral component of presynaptic membrane (GO:0099056)	CC	1030
	600	92	hsa-miR-19b-3p	110117499	LOC110117498-PIK3R3	NM_001303427	LOC110117498-PIK3R3 readthrough				PSEN1	HGNC:9508	PSEN1	presenilin 1	FAD,S182,PS1,AD3	GO:0099175	regulation of postsynapse organization (GO:0099175)	BP	2971
	581	92	hsa-miR-1303	255231	MCOLN2	NM_153259	mucolipin 2				PSEN1	HGNC:9508	PSEN1	presenilin 1	FAD,S182,PS1,AD3	GO:0140249	protein catabolic process at postsynapse (GO:0140249)	BP	2970
	671	92	hsa-miR-203a-3p	54629	MINDY2	NM_001040453	MINDY lysine 48 deubiquitinase 2				PSEN1	HGNC:9508	PSEN1	presenilin 1	FAD,S182,PS1,AD3	SYNGO:postsyn_ser	postsynaptic SER	CC	1035
	596	92	hsa-miR-19b-3p	92597	MOB1B	NM_001244766	MOB kinase activator 1B				PTEN	HGNC:9588	PTEN	phosphatase and tensin homolog	MMAC1,TEP1,PTEN1,BZS,MHAM	GO:0099524	postsynaptic cytosol (GO:0099524)	CC	497
	587	92	hsa-miR-19b-3p	4552	MTRR	NM_024010	5-methyltetrahydrofolate-homocysteine methyltransferase reductase				PTPRD	HGNC:9668	PTPRD	protein tyrosine phosphatase receptor type D	PTPD,HPTP	GO:0050804	modulation of chemical synaptic transmission (GO:0050804)	BP	2648
	669	92	hsa-miR-203a-3p	122830	NAA30	NM_001011713	N(alpha)-acetyltransferase 30, NatC catalytic subunit				PTPRD	HGNC:9668	PTPRD	protein tyrosine phosphatase receptor type D	PTPD,HPTP	GO:0099054	presynapse assembly (GO:0099054)	BP	1826
	636	92	hsa-miR-19b-3p	254827	NAALADL2	NM_207015	N-acetylated alpha-linked acidic dipeptidase like 2				PTPRD	HGNC:9668	PTPRD	protein tyrosine phosphatase receptor type D	PTPD,HPTP	GO:0099056	integral component of presynaptic membrane (GO:0099056)	CC	2248
	570	92	hsa-miR-144-3p	9348	NDST3	NM_004784	N-deacetylase and N-sulfotransferase 3				PTPRD	HGNC:9668	PTPRD	protein tyrosine phosphatase receptor type D	PTPD,HPTP	GO:0099056	integral component of presynaptic membrane (GO:0099056)	CC	4204
	557	92	hsa-miR-144-3p	22795	NID2	NM_007361	nidogen 2				PTPRD	HGNC:9668	PTPRD	protein tyrosine phosphatase receptor type D	PTPD,HPTP	GO:0099151	regulation of postsynaptic density assembly (GO:0099151)	BP	1829
	653	92	hsa-miR-203a-3p	51701	NLK	NM_016231	nemo like kinase				PTPRD	HGNC:9668	PTPRD	protein tyrosine phosphatase receptor type D	PTPD,HPTP	GO:0099151	regulation of postsynaptic density assembly (GO:0099151)	BP	2356
	634	92	hsa-miR-19b-3p	27020	NPTN	NM_001161363	neuroplastin				PTPRD	HGNC:9668	PTPRD	protein tyrosine phosphatase receptor type D	PTPD,HPTP	GO:0099537	trans-synaptic signaling (GO:0099537)	BP	4208
	602	92	hsa-miR-19b-3p	220213	OTUD1	NM_001145373	OTU deubiquitinase 1				PTPRD	HGNC:9668	PTPRD	protein tyrosine phosphatase receptor type D	PTPD,HPTP	GO:0099545	trans-synaptic signaling by trans-synaptic complex (GO:0099545)	BP	1825
	552	92	hsa-miR-144-3p	53354	PANK1	NM_148978	pantothenate kinase 1				PTPRD	HGNC:9668	PTPRD	protein tyrosine phosphatase receptor type D	PTPD,HPTP	GO:0099560	synapse adhesion between pre- and post-synapse (GO:0099560)	BP	2465
	645	92	hsa-miR-19b-3p	55010	PARPBP	NM_001319996	PARP1 binding protein				PTPRD	HGNC:9668	PTPRD	protein tyrosine phosphatase receptor type D	PTPD,HPTP	GO:0099560	synapse adhesion between pre- and post-synapse (GO:0099560)	BP	2473
	635	92	hsa-miR-19b-3p	57575	PCDH10	NM_032961	protocadherin 10				PTPRD	HGNC:9668	PTPRD	protein tyrosine phosphatase receptor type D	PTPD,HPTP	GO:0099560	synapse adhesion between pre- and post-synapse (GO:0099560)	BP	2478
	630	92	hsa-miR-19b-3p	56147	PCDHA1	NM_018900	protocadherin alpha 1				PTPRT	HGNC:9682	PTPRT	protein tyrosine phosphatase receptor type T	RPTPRHO,KIAA0283	GO:0050807	regulation of synapse organization (GO:0050807)	BP	2409
	606	92	hsa-miR-19b-3p	56139	PCDHA10	NM_018901	protocadherin alpha 10				PTPRT	HGNC:9682	PTPRT	protein tyrosine phosphatase receptor type T	RPTPRHO,KIAA0283	GO:0099061	integral component of postsynaptic density membrane (GO:0099061)	CC	2310
	616	92	hsa-miR-19b-3p	56138	PCDHA11	NM_018902	protocadherin alpha 11				PUM1	HGNC:14957	PUM1	pumilio RNA binding family member 1	PUMH1,KIAA0099	GO:0098794	postsynapse (GO:0098794)	CC	3744
	644	92	hsa-miR-19b-3p	56137	PCDHA12	NM_018903	protocadherin alpha 12				PURA	HGNC:9701	PURA	purine rich element binding protein A	PURALPHA,PUR1,PUR-ALPHA	GO:0014069	postsynaptic density (GO:0014069)	CC	1878
	598	92	hsa-miR-19b-3p	56136	PCDHA13	NM_018904	protocadherin alpha 13				PURA	HGNC:9701	PURA	purine rich element binding protein A	PURALPHA,PUR1,PUR-ALPHA	GO:0098794	postsynapse (GO:0098794)	CC	1343
	638	92	hsa-miR-19b-3p	56146	PCDHA2	NM_018905	protocadherin alpha 2				PURA	HGNC:9701	PURA	purine rich element binding protein A	PURALPHA,PUR1,PUR-ALPHA	GO:0098963	dendritic transport of messenger ribonucleoprotein complex (GO:0098963)	BP	1344
	620	92	hsa-miR-19b-3p	56145	PCDHA3	NM_018906	protocadherin alpha 3				PURG	HGNC:17930	PURG	purine rich element binding protein G	PURG-A,PURG-B	GO:0045202	synapse (GO:0045202)	CC	3909
	628	92	hsa-miR-19b-3p	56144	PCDHA4	NM_018907	protocadherin alpha 4				QKI	HGNC:21100	QKI	QKI, KH domain containing RNA binding	QK3	GO:0045202	synapse (GO:0045202)	CC	908
	608	92	hsa-miR-19b-3p	56143	PCDHA5	NM_018908	protocadherin alpha 5				RAB10	HGNC:9759	RAB10	RAB10, member RAS oncogene family		GO:0098993	anchored component of synaptic vesicle membrane (GO:0098993)	CC	193
	614	92	hsa-miR-19b-3p	56142	PCDHA6	NM_018909	protocadherin alpha 6				RAB10	HGNC:9759	RAB10	RAB10, member RAS oncogene family		GO:0099525	presynaptic dense core vesicle exocytosis (GO:0099525)	BP	4067
	637	92	hsa-miR-19b-3p	56141	PCDHA7	NM_018910	protocadherin alpha 7				RAB14	HGNC:16524	RAB14	RAB14, member RAS oncogene family	FBP,RAB-14	GO:0098993	anchored component of synaptic vesicle membrane (GO:0098993)	CC	196
	588	92	hsa-miR-19b-3p	56140	PCDHA8	NM_018911	protocadherin alpha 8				RAB18	HGNC:14244	RAB18	RAB18, member RAS oncogene family		GO:0045202	synapse (GO:0045202)	CC	246
	589	92	hsa-miR-19b-3p	56135	PCDHAC1	NM_018898	protocadherin alpha subfamily C, 1				RAB1A	HGNC:9758	RAB1A	RAB1A, member RAS oncogene family	YPT1,RAB1	GO:0098793	presynapse (GO:0098793)	CC	208
	597	92	hsa-miR-19b-3p	56134	PCDHAC2	NM_018899	protocadherin alpha subfamily C, 2				RAB21	HGNC:18263	RAB21	RAB21, member RAS oncogene family	KIAA0118	GO:0008089	anterograde axonal transport (GO:0008089)	BP	2391
	584	92	hsa-miR-1303	5332	PLCB4	NM_001172646	phospholipase C beta 4				RAB21	HGNC:18263	RAB21	RAB21, member RAS oncogene family	KIAA0118	GO:0045202	synapse (GO:0045202)	CC	244
	648	92	hsa-miR-203a-3p	5337	PLD1	NM_001130081	phospholipase D1				RAB27B	HGNC:9767	RAB27B	RAB27B, member RAS oncogene family		GO:0048488	synaptic vesicle endocytosis (GO:0048488)	BP	46
	646	92	hsa-miR-19b-3p	10154	PLXNC1	NM_005761	plexin C1				RAB27B	HGNC:9767	RAB27B	RAB27B, member RAS oncogene family		GO:0098993	anchored component of synaptic vesicle membrane (GO:0098993)	CC	43
	568	92	hsa-miR-144-3p	5520	PPP2R2A	NM_001177591	protein phosphatase 2 regulatory subunit Balpha				RAB2A	HGNC:9763	RAB2A	RAB2A, member RAS oncogene family	RAB2	GO:0098993	anchored component of synaptic vesicle membrane (GO:0098993)	CC	243
	562	92	hsa-miR-144-3p	130814	PQLC3	NM_152391	PQ loop repeat containing 3				RAB3B	HGNC:9778	RAB3B	RAB3B, member RAS oncogene family		GO:0098693	regulation of synaptic vesicle cycle (GO:0098693)	BP	2389
	555	92	hsa-miR-144-3p	23683	PRKD3	NM_005813	protein kinase D3				RAB3B	HGNC:9778	RAB3B	RAB3B, member RAS oncogene family		GO:0098993	anchored component of synaptic vesicle membrane (GO:0098993)	CC	49
	580	92	hsa-miR-1303	5727	PTCH1	NM_000264	patched 1				RAB3B	HGNC:9778	RAB3B	RAB3B, member RAS oncogene family		GO:0098993	anchored component of synaptic vesicle membrane (GO:0098993)	CC	2431
	575	92	hsa-miR-144-3p	25788	RAD54B	NM_001205262	RAD54 homolog B				RAB3C	HGNC:30269	RAB3C	RAB3C, member RAS oncogene family		GO:0098993	anchored component of synaptic vesicle membrane (GO:0098993)	CC	59
	657	92	hsa-miR-203a-3p	2889	RAPGEF1	NM_198679	Rap guanine nucleotide exchange factor 1				RAB4A	HGNC:9781	RAB4A	RAB4A, member RAS oncogene family	HRES-1/RAB4,RAB4	GO:0098993	anchored component of synaptic vesicle membrane (GO:0098993)	CC	195
	673	92	hsa-miR-203a-3p	64864	RFX7	NM_022841	regulatory factor X7				RAB5B	HGNC:9784	RAB5B	RAB5B, member RAS oncogene family		GO:0098993	anchored component of synaptic vesicle membrane (GO:0098993)	CC	127
	639	92	hsa-miR-19b-3p	388	RHOB	NM_004040	ras homolog family member B				RAB5B	HGNC:9784	RAB5B	RAB5B, member RAS oncogene family		GO:0099525	presynaptic dense core vesicle exocytosis (GO:0099525)	BP	4068
	658	92	hsa-miR-203a-3p	253260	RICTOR	NM_001285439	RPTOR independent companion of MTOR complex 2				RAB8B	HGNC:30273	RAB8B	RAB8B, member RAS oncogene family		GO:0098793	presynapse (GO:0098793)	CC	205
	582	92	hsa-miR-1303	220441	RNF152	NM_173557	ring finger protein 152				RAC1	HGNC:9801	RAC1	Rac family small GTPase 1	TC-25,P21-RAC1,RAC-1	GO:0098794	postsynapse (GO:0098794)	CC	2150
	593	92	hsa-miR-19b-3p	26001	RNF167	NM_001320356	ring finger protein 167				RAC1	HGNC:9801	RAC1	Rac family small GTPase 1	TC-25,P21-RAC1,RAC-1	GO:0098794	postsynapse (GO:0098794)	CC	2152
	624	92	hsa-miR-19b-3p	23478	SEC11A	NM_001271920	SEC11 homolog A, signal peptidase complex subunit				RAC1	HGNC:9801	RAC1	Rac family small GTPase 1	TC-25,P21-RAC1,RAC-1	GO:0098974	postsynaptic actin cytoskeleton organization (GO:0098974)	BP	2791
	569	92	hsa-miR-144-3p	10802	SEC24A	NM_021982	SEC24 homolog A, COPII coat complex component				RALA	HGNC:9839	RALA	RAS like proto-oncogene A	RAL	GO:0097060	synaptic membrane (GO:0097060)	CC	3989
	565	92	hsa-miR-144-3p	57556	SEMA6A	NM_001300780	semaphorin 6A				RALA	HGNC:9839	RALA	RAS like proto-oncogene A	RAL	GO:0099149	regulation of postsynaptic neurotransmitter receptor endocytosis (GO:0099149)	BP	3990
	572	92	hsa-miR-144-3p	81537	SGPP1	NM_030791	sphingosine-1-phosphate phosphatase 1				RAP1A	HGNC:9855	RAP1A	RAP1A, member of RAS oncogene family	KREV-1,SMGP21	GO:0098696	regulation of neurotransmitter receptor localization to postsynaptic specialization membrane (GO:0098696)	BP	2074
	586	92	hsa-miR-671-3p	6469	SHH	NM_000193	sonic hedgehog signaling molecule				RAP1B	HGNC:9857	RAP1B	RAP1B, member of RAS oncogene family	K-REV,RAL1B,DKFZP586H0723	GO:0099010	modification of postsynaptic structure (GO:0099010)	BP	2985
	623	92	hsa-miR-19b-3p	10479	SLC9A6	NM_001177651	solute carrier family 9 member A6				RAPGEF4	HGNC:16626	RAPGEF4	Rap guanine nucleotide exchange factor 4	CAMP-GEFII,CGEF2	GO:0014069	postsynaptic density (GO:0014069)	CC	2482
	610	92	hsa-miR-19b-3p	6595	SMARCA2	NM_001289399	SWI/SNF related, matrix associated, actin dependent regulator of chromatin, subfamily a, member 2				RAPGEF4	HGNC:16626	RAPGEF4	Rap guanine nucleotide exchange factor 4	CAMP-GEFII,CGEF2	GO:0098693	regulation of synaptic vesicle cycle (GO:0098693)	BP	2852
	574	92	hsa-miR-144-3p	79029	SPATA5L1	NM_024063	spermatogenesis associated 5 like 1				RAPGEF4	HGNC:16626	RAPGEF4	Rap guanine nucleotide exchange factor 4	CAMP-GEFII,CGEF2	GO:0098696	regulation of neurotransmitter receptor localization to postsynaptic specialization membrane (GO:0098696)	BP	2850
	619	92	hsa-miR-19b-3p	6431	SRSF6	NM_006275	serine and arginine rich splicing factor 6				RAPGEF4	HGNC:16626	RAPGEF4	Rap guanine nucleotide exchange factor 4	CAMP-GEFII,CGEF2	GO:0099175	regulation of postsynapse organization (GO:0099175)	BP	2851
	549	92	hsa-miR-144-3p	9705	ST18	NM_014682	ST18, C2H2C-type zinc finger				RGS14	HGNC:9996	RGS14	regulator of G protein signaling 14		GO:0014069	postsynaptic density (GO:0014069)	CC	2865
	585	92	hsa-miR-1303	6779	STATH	NM_001009181	statherin				RGS14	HGNC:9996	RGS14	regulator of G protein signaling 14		GO:0050804	modulation of chemical synaptic transmission (GO:0050804)	BP	2864
	551	92	hsa-miR-144-3p	29966	STRN3	NM_001083893	striatin 3				RGS7	HGNC:10003	RGS7	regulator of G protein signaling 7		GO:0045211	postsynaptic membrane (GO:0045211)	CC	2705
	566	92	hsa-miR-144-3p	79718	TBL1XR1	NM_001321193	transducin beta like 1 X-linked receptor 1				RGS7	HGNC:10003	RGS7	regulator of G protein signaling 7		GO:0060078	regulation of postsynaptic membrane potential (GO:0060078)	BP	2835
	661	92	hsa-miR-203a-3p	6925	TCF4	NM_001083962	transcription factor 4				RGS7	HGNC:10003	RGS7	regulator of G protein signaling 7		GO:0060078	regulation of postsynaptic membrane potential (GO:0060078)	BP	2836
	594	92	hsa-miR-19b-3p	7009	TMBIM6	NM_003217	transmembrane BAX inhibitor motif containing 6				RGS7	HGNC:10003	RGS7	regulator of G protein signaling 7		GO:0098793	presynapse (GO:0098793)	CC	2831
	627	92	hsa-miR-19b-3p	30000	TNPO2	NM_001136195	transportin 2				RHOA	HGNC:667	RHOA	ras homolog family member A	RHO12,RHOH12,ARH12,ARHA	GO:0098794	postsynapse (GO:0098794)	CC	2217
	612	92	hsa-miR-19b-3p	200081	TXLNA	NM_175852	taxilin alpha				RHOA	HGNC:667	RHOA	ras homolog family member A	RHO12,RHOH12,ARH12,ARHA	GO:0098794	postsynapse (GO:0098794)	CC	2228
	672	92	hsa-miR-203a-3p	7323	UBE2D3	NM_181892	ubiquitin conjugating enzyme E2 D3				RHOA	HGNC:667	RHOA	ras homolog family member A	RHO12,RHOH12,ARH12,ARHA	GO:0099159	regulation of modification of postsynaptic structure (GO:0099159)	BP	3704
	665	92	hsa-miR-203a-3p	23001	WDFY3	NM_014991	WD repeat and FYVE domain containing 3				RHOA	HGNC:667	RHOA	ras homolog family member A	RHO12,RHOH12,ARH12,ARHA	GO:1905274	regulation of modification of postsynaptic actin cytoskeleton (GO:1905274)	BP	2147
	607	92	hsa-miR-19b-3p	80232	WDR26	NM_001115113	WD repeat domain 26				RHOB	HGNC:668	RHOB	ras homolog family member B	RHOH6,MST081,ARH6,ARHB	GO:0045202	synapse (GO:0045202)	CC	3994
	670	92	hsa-miR-203a-3p	164237	WFDC13	NM_172005	WAP four-disulfide core domain 13				RHOB	HGNC:668	RHOB	ras homolog family member B	RHOH6,MST081,ARH6,ARHB	GO:0099159	regulation of modification of postsynaptic structure (GO:0099159)	BP	3995
	590	92	hsa-miR-19b-3p	64393	ZMAT3	NM_022470	zinc finger matrin-type 3				RNF19A	HGNC:13432	RNF19A	ring finger protein 19A, RBR E3 ubiquitin protein ligase	DORFIN,DKFZP566B1346,RNF19	GO:0099576	regulation of protein catabolic process at postsynapse, modulating synaptic transmission (GO:0099576)	BP	652
	553	92	hsa-miR-144-3p	7756	ZNF207	NM_003457	zinc finger protein 207				RNF216	HGNC:21698	RNF216	ring finger protein 216	TRIAD3,UBCE7IP1,ZIN	GO:0098793	presynapse (GO:0098793)	CC	682
	641	92	hsa-miR-19b-3p	151126	ZNF385B	NM_001113397	zinc finger protein 385B				RNF216	HGNC:21698	RNF216	ring finger protein 216	TRIAD3,UBCE7IP1,ZIN	GO:0098843	postsynaptic endocytic zone (GO:0098843)	CC	681
	629	92	hsa-miR-19b-3p	25925	ZNF521	NM_001308225	zinc finger protein 521				RNF216	HGNC:21698	RNF216	ring finger protein 216	TRIAD3,UBCE7IP1,ZIN	GO:0099149	regulation of postsynaptic neurotransmitter receptor endocytosis (GO:0099149)	BP	3665
	577	92	hsa-miR-1303	84146	ZNF644	NM_016620	zinc finger protein 644				RNF216	HGNC:21698	RNF216	ring finger protein 216	TRIAD3,UBCE7IP1,ZIN	GO:0099546	protein catabolic process, modulating synaptic transmission (GO:0099546)	BP	683
	767	91	hsa-miR-203a-3p	11096	ADAMTS5	NM_007038	ADAM metallopeptidase with thrombospondin type 1 motif 5				ROCK1	HGNC:10251	ROCK1	Rho associated coiled-coil containing protein kinase 1	P160ROCK	GO:0090128	regulation of synapse maturation (GO:0090128)	BP	3996
	682	91	hsa-miR-144-3p	57188	ADAMTSL3	NM_207517	ADAMTS like 3				ROCK2	HGNC:10252	ROCK2	Rho associated coiled-coil containing protein kinase 2		GO:0090128	regulation of synapse maturation (GO:0090128)	BP	4086
	748	91	hsa-miR-19b-3p	107	ADCY1	NM_021116	adenylate cyclase 1				ROCK2	HGNC:10252	ROCK2	Rho associated coiled-coil containing protein kinase 2		GO:0098974	postsynaptic actin cytoskeleton organization (GO:0098974)	BP	1788
	711	91	hsa-miR-1303	185	AGTR1	NM_000685	angiotensin II receptor type 1				RPL27A	HGNC:10329	RPL27A	ribosomal protein L27a	L27A	GO:0045202	synapse (GO:0045202)	CC	3163
	689	91	hsa-miR-144-3p	55107	ANO1	NM_018043	anoctamin 1				RPL27A	HGNC:10329	RPL27A	ribosomal protein L27a	L27A	GO:0140236	translation at presynapse (GO:0140236)	BP	3512
	725	91	hsa-miR-19b-3p	55107	ANO1	NM_018043	anoctamin 1				RPL27A	HGNC:10329	RPL27A	ribosomal protein L27a	L27A	GO:0140242	translation at postsynapse (GO:0140242)	BP	3611
	685	91	hsa-miR-144-3p	164	AP1G1	NM_001030007	adaptor related protein complex 1 subunit gamma 1				RPL27A	HGNC:10329	RPL27A	ribosomal protein L27a	L27A	SYNGO:postsyn_ribosome	postsynaptic ribosome	CC	3177
	728	91	hsa-miR-19b-3p	23237	ARC	NM_015193	activity regulated cytoskeleton associated protein				RPL27A	HGNC:10329	RPL27A	ribosomal protein L27a	L27A	SYNGO:presyn_ribosome	presynaptic ribosome	CC	3561
	735	91	hsa-miR-19b-3p	10565	ARFGEF1	NM_006421	ADP ribosylation factor guanine nucleotide exchange factor 1				RPS6KA5	HGNC:10434	RPS6KA5	ribosomal protein S6 kinase A5	MSK1,RLPK	GO:0099175	regulation of postsynapse organization (GO:0099175)	BP	3920
	754	91	hsa-miR-19b-3p	27236	ARFIP1	NM_001025593	ADP ribosylation factor interacting protein 1				RPS6KA6	HGNC:10435	RPS6KA6	ribosomal protein S6 kinase A6	RSK4	GO:0045202	synapse (GO:0045202)	CC	3921
	707	91	hsa-miR-1303	25842	ASF1A	NM_014034	anti-silencing function 1A histone chaperone				SACM1L	HGNC:17059	SACM1L	SAC1 like phosphatidylinositide phosphatase	SAC1,KIAA0851	GO:0098967	exocytic insertion of neurotransmitter receptor to postsynaptic membrane (GO:0098967)	BP	4527
	741	91	hsa-miR-19b-3p	57194	ATP10A	NM_024490	ATPase phospholipid transporting 10A (putative)				SACM1L	HGNC:17059	SACM1L	SAC1 like phosphatidylinositide phosphatase	SAC1,KIAA0851	GO:0098969	neurotransmitter receptor transport to postsynaptic membrane (GO:0098969)	BP	2574
	773	91	hsa-miR-203a-3p	27032	ATP2C1	NM_001199184	ATPase secretory pathway Ca2+ transporting 1				SCAMP1	HGNC:10563	SCAMP1	secretory carrier membrane protein 1	SCAMP37	GO:0030285	integral component of synaptic vesicle membrane (GO:0030285)	CC	303
	706	91	hsa-miR-1303	53335	BCL11A	NM_022893	BCL11A, BAF complex component				SCAMP1	HGNC:10563	SCAMP1	secretory carrier membrane protein 1	SCAMP37	GO:0030285	integral component of synaptic vesicle membrane (GO:0030285)	CC	573
	692	91	hsa-miR-144-3p	256643	BCLAF3	NM_198279	BCLAF1 and THRAP3 family member 3				SCN1A	HGNC:10585	SCN1A	sodium voltage-gated channel alpha subunit 1	NAV1.1,GEFSP2,HBSCI,NAC1,SMEI,SCN1,FEB3	GO:0099056	integral component of presynaptic membrane (GO:0099056)	CC	1341
	678	91	hsa-miR-144-3p	79074	C2orf49	NM_024093	chromosome 2 open reading frame 49				SCN1A	HGNC:10585	SCN1A	sodium voltage-gated channel alpha subunit 1	NAV1.1,GEFSP2,HBSCI,NAC1,SMEI,SCN1,FEB3	GO:0099508	voltage-gated ion channel activity involved in regulation of presynaptic membrane potential (GO:0099508)	BP	1347
	680	91	hsa-miR-144-3p	859	CAV3	NM_033337	caveolin 3				SCN2A	HGNC:10588	SCN2A	sodium voltage-gated channel alpha subunit 2	NAV1.2,HBSCII,HBSCI,SCN2A1,SCN2A2	GO:0099056	integral component of presynaptic membrane (GO:0099056)	CC	531
	736	91	hsa-miR-19b-3p	23466	CBX6	NM_001303494	chromobox 6				SCN2A	HGNC:10588	SCN2A	sodium voltage-gated channel alpha subunit 2	NAV1.2,HBSCII,HBSCI,SCN2A1,SCN2A2	GO:0099508	voltage-gated ion channel activity involved in regulation of presynaptic membrane potential (GO:0099508)	BP	533
	716	91	hsa-miR-1303	130940	CCDC148	NM_138803	coiled-coil domain containing 148				SCN8A	HGNC:10596	SCN8A	sodium voltage-gated channel alpha subunit 8	NAV1.6,NACH6,PN4,CERIII,CIAT,MED	GO:0099059	integral component of presynaptic active zone membrane (GO:0099059)	CC	546
	746	91	hsa-miR-19b-3p	8030	CCDC6	NM_005436	coiled-coil domain containing 6				SCN8A	HGNC:10596	SCN8A	sodium voltage-gated channel alpha subunit 8	NAV1.6,NACH6,PN4,CERIII,CIAT,MED	GO:0099061	integral component of postsynaptic density membrane (GO:0099061)	CC	547
	702	91	hsa-miR-144-3p	114800	CCDC85A	NM_001080433	coiled-coil domain containing 85A				SCRN1	HGNC:22192	SCRN1	secernin 1	KIAA0193	GO:0098693	regulation of synaptic vesicle cycle (GO:0098693)	BP	4008
	761	91	hsa-miR-203a-3p	57587	CFAP97	NM_020827	cilia and flagella associated protein 97				SCRN1	HGNC:22192	SCRN1	secernin 1	KIAA0193	GO:0098793	presynapse (GO:0098793)	CC	4007
	717	91	hsa-miR-1303	51208	CLDN18	NM_001002026	claudin 18				SEC22B	HGNC:10700	SEC22B	SEC22 homolog B, vesicle trafficking protein	ERS-24,SEC22L1	GO:0008021	synaptic vesicle (GO:0008021)	CC	1238
	708	91	hsa-miR-1303	23242	COBL	NM_015198	cordon-bleu WH2 repeat protein				SEMA3A	HGNC:10723	SEMA3A	semaphorin 3A	SEMA1,SEMD,COLL-1,HSEMA-I,SEMAD	GO:0008039	synaptic target recognition (GO:0008039)	BP	3117
	731	91	hsa-miR-19b-3p	1362	CPD	NM_001199775	carboxypeptidase D				SEMA3A	HGNC:10723	SEMA3A	semaphorin 3A	SEMA1,SEMD,COLL-1,HSEMA-I,SEMAD	GO:0050807	regulation of synapse organization (GO:0050807)	BP	1833
	691	91	hsa-miR-144-3p	6373	CXCL11	NM_001302123	C-X-C motif chemokine ligand 11				SEMA3A	HGNC:10723	SEMA3A	semaphorin 3A	SEMA1,SEMD,COLL-1,HSEMA-I,SEMAD	GO:0099558	maintenance of synapse structure (GO:0099558)	BP	3126
	756	91	hsa-miR-19b-3p	8653	DDX3Y	NM_004660	DEAD-box helicase 3 Y-linked				SEPT2	HGNC:15848	SEPTIN6	septin 6	KIAA0128,SEP2,SEPT2,MGC16619,MGC20339,SEPT6	GO:0098793	presynapse (GO:0098793)	CC	1027
	724	91	hsa-miR-19b-3p	23341	DNAJC16	NM_001287811	DnaJ heat shock protein family (Hsp40) member C16				SEPT3	HGNC:10750	SEPTIN3	septin 3	SEP3,SEPT3	GO:0098793	presynapse (GO:0098793)	CC	1009
	743	91	hsa-miR-19b-3p	1795	DOCK3	NM_004947	dedicator of cytokinesis 3				SEPT6	HGNC:15848	SEPTIN6	septin 6	KIAA0128,SEP2,SEPT2,MGC16619,MGC20339,SEPT6	GO:0098793	presynapse (GO:0098793)	CC	1027
	712	91	hsa-miR-1303	9980	DOP1B	NM_001320714	DOP1 leucine zipper like protein B				SEPT7	HGNC:1717	SEPTIN7	septin 7	CDC3,SEPT7A,CDC10,SEPT7	GO:0042734	presynaptic membrane (GO:0042734)	CC	1028
	693	91	hsa-miR-144-3p	667	DST	NM_183380	dystonin				SEPT7	HGNC:1717	SEPTIN7	septin 7	CDC3,SEPT7A,CDC10,SEPT7	GO:0099173	postsynapse organization (GO:0099173)	BP	1621
	768	91	hsa-miR-203a-3p	64118	DUS1L	NM_022156	dihydrouridine synthase 1 like				SEPT7	HGNC:1717	SEPTIN7	septin 7	CDC3,SEPT7A,CDC10,SEPT7	GO:0099186	structural constituent of postsynapse (GO:0099186)	BP	2979
	697	91	hsa-miR-144-3p	79733	E2F8	NM_001256371	E2F transcription factor 8				SEPT7	HGNC:1717	SEPTIN7	septin 7	CDC3,SEPT7A,CDC10,SEPT7	GO:0150050	postsynaptic septin cytoskeleton (GO:0150050)	CC	2978
	698	91	hsa-miR-144-3p	2012	EMP1	NM_001423	epithelial membrane protein 1				SGIP1	HGNC:25412	SGIP1	SH3GL interacting endocytic adaptor 1	DKFZP761D221	GO:0098793	presynapse (GO:0098793)	CC	2893
	738	91	hsa-miR-19b-3p	285203	EOGT	NM_001278689	EGF domain specific O-linked N-acetylglucosamine transferase				SHANK1	HGNC:15474	SHANK1	SH3 and multiple ankyrin repeat domains 1	SSTRIP,SPANK-1,SYNAMON	GO:0014069	postsynaptic density (GO:0014069)	CC	532
	675	91	hsa-miR-144-3p	55731	FAM222B	NM_001077498	family with sequence similarity 222 member B				SHANK1	HGNC:15474	SHANK1	SH3 and multiple ankyrin repeat domains 1	SSTRIP,SPANK-1,SYNAMON	GO:0050804	modulation of chemical synaptic transmission (GO:0050804)	BP	3682
	763	91	hsa-miR-203a-3p	2554	GABRA1	NM_000806	gamma-aminobutyric acid type A receptor alpha1 subunit				SHANK1	HGNC:15474	SHANK1	SH3 and multiple ankyrin repeat domains 1	SSTRIP,SPANK-1,SYNAMON	GO:0098919	structural constituent of postsynaptic density (GO:0098919)	BP	1373
	718	91	hsa-miR-1303	114805	GALNT13	NM_001301627	polypeptide N-acetylgalactosaminyltransferase 13				SHANK2	HGNC:14295	SHANK2	SH3 and multiple ankyrin repeat domains 2	CTTNBP1,PROSAP1,SHANK,SPANK-3,CORTBP1	GO:0014069	postsynaptic density (GO:0014069)	CC	522
	739	91	hsa-miR-19b-3p	342096	GOLGA6A	NM_001038640	golgin A6 family member A				SHANK2	HGNC:14295	SHANK2	SH3 and multiple ankyrin repeat domains 2	CTTNBP1,PROSAP1,SHANK,SPANK-3,CORTBP1	GO:0098919	structural constituent of postsynaptic density (GO:0098919)	BP	1958
	765	91	hsa-miR-203a-3p	283464	GXYLT1	NM_001099650	glucoside xylosyltransferase 1				SHANK2	HGNC:14295	SHANK2	SH3 and multiple ankyrin repeat domains 2	CTTNBP1,PROSAP1,SHANK,SPANK-3,CORTBP1	GO:0099175	regulation of postsynapse organization (GO:0099175)	BP	1962
	704	91	hsa-miR-144-3p	3600	IL15	NM_000585	interleukin 15				SHISA6	HGNC:34491	SHISA6	shisa family member 6	FLJ45455	GO:0098962	regulation of postsynaptic neurotransmitter receptor activity (GO:0098962)	BP	2350
	703	91	hsa-miR-144-3p	642938	INSYN2	NM_001039762	inhibitory synaptic factor 2A				SHISA6	HGNC:34491	SHISA6	shisa family member 6	FLJ45455	GO:0098970	postsynaptic neurotransmitter receptor diffusion trapping (GO:0098970)	BP	2343
	777	91	hsa-miR-203a-3p	81556	INTS14	NM_001207058	integrator complex subunit 14				SHISA6	HGNC:34491	SHISA6	shisa family member 6	FLJ45455	GO:0099061	integral component of postsynaptic density membrane (GO:0099061)	CC	2342
	745	91	hsa-miR-19b-3p	10625	IVNS1ABP	NM_006469	influenza virus NS1A binding protein				SHISA9	HGNC:37231	SHISA9	shisa family member 9		GO:0098962	regulation of postsynaptic neurotransmitter receptor activity (GO:0098962)	BP	2117
	776	91	hsa-miR-203a-3p	3796	KIF2A	NM_004520	kinesin family member 2A				SHISA9	HGNC:37231	SHISA9	shisa family member 9		GO:0099061	integral component of postsynaptic density membrane (GO:0099061)	CC	2137
	769	91	hsa-miR-203a-3p	56062	KLHL4	NM_019117	kelch like family member 4				SIPA1L1	HGNC:20284	SIPA1L1	signal induced proliferation associated 1 like 1	KIAA0440,E6TP1,SPAR1	GO:0098794	postsynapse (GO:0098794)	CC	1814
	688	91	hsa-miR-144-3p	3838	KPNA2	NM_001320611	karyopherin subunit alpha 2				SIPA1L1	HGNC:20284	SIPA1L1	signal induced proliferation associated 1 like 1	KIAA0440,E6TP1,SPAR1	GO:0098974	postsynaptic actin cytoskeleton organization (GO:0098974)	BP	1815
	772	91	hsa-miR-203a-3p	3891	KRT85	NM_001300810	keratin 85				SIPA1L1	HGNC:20284	SIPA1L1	signal induced proliferation associated 1 like 1	KIAA0440,E6TP1,SPAR1	GO:0099151	regulation of postsynaptic density assembly (GO:0099151)	BP	1841
	771	91	hsa-miR-203a-3p	3977	LIFR	NM_001127671	LIF receptor alpha				SIRT2	HGNC:10886	SIRT2	sirtuin 2	SIR2L	GO:0099149	regulation of postsynaptic neurotransmitter receptor endocytosis (GO:0099149)	BP	2869
	755	91	hsa-miR-19b-3p	286826	LIN9	NM_001270409	lin-9 DREAM MuvB core complex component				SLC16A7	HGNC:10928	SLC16A7	solute carrier family 16 member 7	MCT2	GO:0099061	integral component of postsynaptic density membrane (GO:0099061)	CC	2086
	720	91	hsa-miR-19b-3p	10586	MAB21L2	NM_006439	mab-21 like 2				SLC16A7	HGNC:10928	SLC16A7	solute carrier family 16 member 7	MCT2	GO:0099061	integral component of postsynaptic density membrane (GO:0099061)	CC	2592
	757	91	hsa-miR-19b-3p	10746	MAP3K2	NM_006609	mitogen-activated protein kinase kinase kinase 2				SLC17A6	HGNC:16703	SLC17A6	solute carrier family 17 member 6	DNPI,VGLUT2	GO:0030285	integral component of synaptic vesicle membrane (GO:0030285)	CC	639
	726	91	hsa-miR-19b-3p	8491	MAP4K3	NM_001270425	mitogen-activated protein kinase kinase kinase kinase 3				SLC17A6	HGNC:16703	SLC17A6	solute carrier family 17 member 6	DNPI,VGLUT2	GO:0098700	synaptic vesicle neurotransmitter loading (GO:0098700)	BP	678
	730	91	hsa-miR-19b-3p	9969	MED13	NM_005121	mediator complex subunit 13				SLC18A2	HGNC:10935	SLC18A2	solute carrier family 18 member A2	SVMT,SVAT,VMAT2	GO:0030285	integral component of synaptic vesicle membrane (GO:0030285)	CC	474
	696	91	hsa-miR-144-3p	4212	MEIS2	NM_172316	Meis homeobox 2				SLC18A2	HGNC:10935	SLC18A2	solute carrier family 18 member A2	SVMT,SVAT,VMAT2	GO:0098700	synaptic vesicle neurotransmitter loading (GO:0098700)	BP	476
	710	91	hsa-miR-1303	4300	MLLT3	NM_004529	MLLT3, super elongation complex subunit				SLC18A2	HGNC:10935	SLC18A2	solute carrier family 18 member A2	SVMT,SVAT,VMAT2	GO:0098794	postsynapse (GO:0098794)	CC	475
	727	91	hsa-miR-19b-3p	4781	NFIB	NM_001190737	nuclear factor I B				SLC18A2	HGNC:10935	SLC18A2	solute carrier family 18 member A2	SVMT,SVAT,VMAT2	GO:0098992	neuronal dense core vesicle (GO:0098992)	CC	1149
	770	91	hsa-miR-203a-3p	25819	NOCT	NM_012118	nocturnin				SLC18A2	HGNC:10935	SLC18A2	solute carrier family 18 member A2	SVMT,SVAT,VMAT2	GO:0099066	integral component of neuronal dense core vesicle membrane (GO:0099066)	CC	1492
	677	91	hsa-miR-144-3p	7026	NR2F2	NM_001145155	nuclear receptor subfamily 2 group F member 2				SLC1A1	HGNC:10939	SLC1A1	solute carrier family 1 member 1	EAAC1,EAAT3	GO:0099055	integral component of postsynaptic membrane (GO:0099055)	CC	3957
	751	91	hsa-miR-19b-3p	203447	NRK	NM_198465	Nik related kinase				SLC1A1	HGNC:10939	SLC1A1	solute carrier family 1 member 1	EAAC1,EAAT3	GO:0099170	postsynaptic modulation of chemical synaptic transmission (GO:0099170)	BP	3959
	742	91	hsa-miR-19b-3p	53371	NUP54	NM_001278603	nucleoporin 54				SLC1A2	HGNC:10940	SLC1A2	solute carrier family 1 member 2	GLT-1,EAAT2	GO:0098810	neurotransmitter reuptake (GO:0098810)	BP	1820
	778	91	hsa-miR-203a-3p	152559	PAQR3	NM_001040202	progestin and adipoQ receptor family member 3				SLC1A2	HGNC:10940	SLC1A2	solute carrier family 1 member 2	GLT-1,EAAT2	GO:0099056	integral component of presynaptic membrane (GO:0099056)	CC	1819
	753	91	hsa-miR-19b-3p	149420	PDIK1L	NM_001243532	PDLIM1 interacting kinase 1 like				SLC6A11	HGNC:11044	SLC6A11	solute carrier family 6 member 11	GAT3	GO:0001504	neurotransmitter uptake (GO:0001504)	BP	763
	723	91	hsa-miR-19b-3p	283209	PGM2L1	NM_173582	phosphoglucomutase 2 like 1				SLC6A11	HGNC:11044	SLC6A11	solute carrier family 6 member 11	GAT3	GO:0045202	synapse (GO:0045202)	CC	644
	729	91	hsa-miR-19b-3p	9678	PHF14	NM_014660	PHD finger protein 14				SLC6A11	HGNC:11044	SLC6A11	solute carrier family 6 member 11	GAT3	GO:0099055	integral component of postsynaptic membrane (GO:0099055)	CC	769
	709	91	hsa-miR-1303	5435	POLR2F	NM_001301129	RNA polymerase II subunit F				SLC6A11	HGNC:11044	SLC6A11	solute carrier family 6 member 11	GAT3	GO:0099056	integral component of presynaptic membrane (GO:0099056)	CC	768
	758	91	hsa-miR-203a-3p	23362	PSD3	NM_206909	pleckstrin and Sec7 domain containing 3				SLC6A11	HGNC:11044	SLC6A11	solute carrier family 6 member 11	GAT3	GO:0099056	integral component of presynaptic membrane (GO:0099056)	CC	1911
	732	91	hsa-miR-19b-3p	5728	PTEN	NM_001304718	phosphatase and tensin homolog				SLC6A2	HGNC:11048	SLC6A2	solute carrier family 6 member 2	NET,NET1,NAT1,SLC6A5	GO:0030285	integral component of synaptic vesicle membrane (GO:0030285)	CC	852
	679	91	hsa-miR-144-3p	5813	PURA	NM_005859	purine rich element binding protein A				SLC6A2	HGNC:11048	SLC6A2	solute carrier family 6 member 2	NET,NET1,NAT1,SLC6A5	GO:0098810	neurotransmitter reuptake (GO:0098810)	BP	850
	766	91	hsa-miR-203a-3p	29942	PURG	NM_001323311	purine rich element binding protein G				SLC6A2	HGNC:11048	SLC6A2	solute carrier family 6 member 2	NET,NET1,NAT1,SLC6A5	GO:0099056	integral component of presynaptic membrane (GO:0099056)	CC	851
	721	91	hsa-miR-19b-3p	22931	RAB18	NM_001256410	RAB18, member RAS oncogene family				SLC6A6	HGNC:11052	SLC6A6	solute carrier family 6 member 6	TAUT	GO:0050804	modulation of chemical synaptic transmission (GO:0050804)	BP	2361
	737	91	hsa-miR-19b-3p	5908	RAP1B	NM_001010942	RAP1B, member of RAS oncogene family				SLC6A6	HGNC:11052	SLC6A6	solute carrier family 6 member 6	TAUT	GO:0099055	integral component of postsynaptic membrane (GO:0099055)	CC	817
	713	91	hsa-miR-1303	55131	RBM28	NM_001166135	RNA binding motif protein 28				SLC6A6	HGNC:11052	SLC6A6	solute carrier family 6 member 6	TAUT	SYNGO:transport	transport	BP	813
	684	91	hsa-miR-144-3p	6093	ROCK1	NM_005406	Rho associated coiled-coil containing protein kinase 1				SLC6A8	HGNC:11055	SLC6A8	solute carrier family 6 member 8	CRTR,CT1	GO:0099055	integral component of postsynaptic membrane (GO:0099055)	CC	774
	686	91	hsa-miR-144-3p	861	RUNX1	NM_001001890	runt related transcription factor 1				SLC6A8	HGNC:11055	SLC6A8	solute carrier family 6 member 8	CRTR,CT1	SYNGO:metabolism	metabolism	BP	775
	775	91	hsa-miR-203a-3p	4246	SCGB2A1	NM_002407	secretoglobin family 2A member 1				SLC9A6	HGNC:11079	SLC9A6	solute carrier family 9 member A6	NHE6,KIAA0267	GO:0099072	regulation of postsynaptic membrane neurotransmitter receptor levels (GO:0099072)	BP	4101
	747	91	hsa-miR-19b-3p	222663	SCUBE3	NM_001303136	signal peptide, CUB domain and EGF like domain containing 3				SLITRK4	HGNC:23502	SLITRK4	SLIT and NTRK like family member 4	DKFZP547M2010	GO:0050807	regulation of synapse organization (GO:0050807)	BP	2617
	733	91	hsa-miR-19b-3p	989	SEPT7	NM_001011553	septin 7				SNAP91	HGNC:14986	SNAP91	synaptosome associated protein 91	KIAA0656,AP180,CALM	GO:0045211	postsynaptic membrane (GO:0045211)	CC	2004
	714	91	hsa-miR-1303	84251	SGIP1	NM_001308203	SH3 domain GRB2 like endophilin interacting protein 1				SNAP91	HGNC:14986	SNAP91	synaptosome associated protein 91	KIAA0656,AP180,CALM	GO:0048488	synaptic vesicle endocytosis (GO:0048488)	BP	702
	676	91	hsa-miR-144-3p	79628	SH3TC2	NM_024577	SH3 domain and tetratricopeptide repeats 2				SNAP91	HGNC:14986	SNAP91	synaptosome associated protein 91	KIAA0656,AP180,CALM	GO:0098894	extrinsic component of presynaptic endocytic zone membrane (GO:0098894)	CC	1706
	695	91	hsa-miR-144-3p	139065	SLITRK4	NM_001184749	SLIT and NTRK like family member 4				SNX27	HGNC:20073	SNX27	sorting nexin 27	MY014,KIAA0488,MGC20471	GO:0099072	regulation of postsynaptic membrane neurotransmitter receptor levels (GO:0099072)	BP	4090
	715	91	hsa-miR-1303	169166	SNX31	NM_152628	sorting nexin 31				SNX27	HGNC:20073	SNX27	sorting nexin 27	MY014,KIAA0488,MGC20471	GO:0099072	regulation of postsynaptic membrane neurotransmitter receptor levels (GO:0099072)	BP	4114
	701	91	hsa-miR-144-3p	22986	SORCS3	NM_014978	sortilin related VPS10 domain containing receptor 3				SORCS3	HGNC:16699	SORCS3	sortilin related VPS10 domain containing receptor 3	KIAA1059,SORCS	GO:0099061	integral component of postsynaptic density membrane (GO:0099061)	CC	2665
	760	91	hsa-miR-203a-3p	6660	SOX5	NM_001261414	SRY-box 5				SORCS3	HGNC:16699	SORCS3	sortilin related VPS10 domain containing receptor 3	KIAA1059,SORCS	GO:0099170	postsynaptic modulation of chemical synaptic transmission (GO:0099170)	BP	2666
	764	91	hsa-miR-203a-3p	6678	SPARC	NM_001309443	secreted protein acidic and cysteine rich				SPARC	HGNC:11219	SPARC	secreted protein acidic and cysteine rich	ONT,BM-40,ON	GO:0045202	synapse (GO:0045202)	CC	1673
	699	91	hsa-miR-144-3p	117178	SSX2IP	NM_001166294	SSX family member 2 interacting protein				SPARC	HGNC:11219	SPARC	secreted protein acidic and cysteine rich	ONT,BM-40,ON	GO:0050807	regulation of synapse organization (GO:0050807)	BP	1671
	752	91	hsa-miR-19b-3p	8869	ST3GAL5	NM_001042437	ST3 beta-galactoside alpha-2,3-sialyltransferase 5				SPARCL1	HGNC:11220	SPARCL1	SPARC like 1	MAST9	GO:0050807	regulation of synapse organization (GO:0050807)	BP	1966
	694	91	hsa-miR-144-3p	9754	STARD8	NM_001142503	StAR related lipid transfer domain containing 8				SPARCL1	HGNC:11220	SPARCL1	SPARC like 1	MAST9	GO:0098965	extracellular matrix of synaptic cleft (GO:0098965)	CC	1003
	722	91	hsa-miR-19b-3p	51765	STK26	NM_001042452	serine/threonine kinase 26				SPARCL1	HGNC:11220	SPARCL1	SPARC like 1	MAST9	GO:0099560	synapse adhesion between pre- and post-synapse (GO:0099560)	BP	1004
	681	91	hsa-miR-144-3p	79723	SUV39H2	NM_024670	suppressor of variegation 3-9 homolog 2				SPTBN1	HGNC:11275	SPTBN1	spectrin beta, non-erythrocytic 1		GO:0098794	postsynapse (GO:0098794)	CC	1479
	749	91	hsa-miR-19b-3p	200424	TET3	NM_001287491	tet methylcytosine dioxygenase 3				SRC	HGNC:11283	SRC	SRC proto-oncogene, non-receptor tyrosine kinase	ASV,C-SRC,SRC1	GO:0098962	regulation of postsynaptic neurotransmitter receptor activity (GO:0098962)	BP	1784
	744	91	hsa-miR-19b-3p	55076	TMEM45A	NM_018004	transmembrane protein 45A				SRC	HGNC:11283	SRC	SRC proto-oncogene, non-receptor tyrosine kinase	ASV,C-SRC,SRC1	GO:0099091	postsynaptic specialization, intracellular component (GO:0099091)	CC	1779
	759	91	hsa-miR-203a-3p	51249	TMEM69	NM_016486	transmembrane protein 69				STAU2	HGNC:11371	STAU2	staufen double-stranded RNA binding protein 2	39K2	GO:0098964	anterograde dendritic transport of messenger ribonucleoprotein complex (GO:0098964)	BP	3029
	740	91	hsa-miR-19b-3p	8658	TNKS	NM_003747	tankyrase				STK38	HGNC:17847	STK38	serine/threonine kinase 38	NDR,NDR1	GO:0099173	postsynapse organization (GO:0099173)	BP	2856
	762	91	hsa-miR-203a-3p	63923	TNN	NM_022093	tenascin N				STK38L	HGNC:17848	STK38L	serine/threonine kinase 38 like	KIAA0965,NDR2	GO:0099173	postsynapse organization (GO:0099173)	BP	2926
	774	91	hsa-miR-203a-3p	3842	TNPO1	NM_153188	transportin 1				STX16	HGNC:11431	STX16	syntaxin 16	HSYN16,SYN16	GO:0030285	integral component of synaptic vesicle membrane (GO:0030285)	CC	1239
	687	91	hsa-miR-144-3p	54765	TRIM44	NM_017583	tripartite motif containing 44				STXBP5	HGNC:19665	STXBP5	syntaxin binding protein 5	TOMOSYN,LLGL3	GO:0008021	synaptic vesicle (GO:0008021)	CC	1250
	700	91	hsa-miR-144-3p	7326	UBE2G1	NM_003342	ubiquitin conjugating enzyme E2 G1				STXBP5	HGNC:19665	STXBP5	syntaxin binding protein 5	TOMOSYN,LLGL3	GO:0010807	regulation of synaptic vesicle priming (GO:0010807)	BP	1142
	734	91	hsa-miR-19b-3p	9525	VPS4B	NM_004869	vacuolar protein sorting 4 homolog B				STXBP5	HGNC:19665	STXBP5	syntaxin binding protein 5	TOMOSYN,LLGL3	GO:0010807	regulation of synaptic vesicle priming (GO:0010807)	BP	1382
	719	91	hsa-miR-19b-3p	51322	WAC	NM_100264	WW domain containing adaptor with coiled-coil				STXBP5	HGNC:19665	STXBP5	syntaxin binding protein 5	TOMOSYN,LLGL3	GO:0010807	regulation of synaptic vesicle priming (GO:0010807)	BP	1384
	683	91	hsa-miR-144-3p	11197	WIF1	NM_007191	WNT inhibitory factor 1				STXBP5	HGNC:19665	STXBP5	syntaxin binding protein 5	TOMOSYN,LLGL3	GO:0010807	regulation of synaptic vesicle priming (GO:0010807)	BP	2606
	705	91	hsa-miR-1303	84460	ZMAT1	NM_001282400	zinc finger matrin-type 1				STXBP5	HGNC:19665	STXBP5	syntaxin binding protein 5	TOMOSYN,LLGL3	GO:0098674	extrinsic component of neuronal dense core vesicle membrane (GO:0098674)	CC	1254
	750	91	hsa-miR-19b-3p	195828	ZNF367	NM_153695	zinc finger protein 367				STXBP5	HGNC:19665	STXBP5	syntaxin binding protein 5	TOMOSYN,LLGL3	GO:0098674	extrinsic component of neuronal dense core vesicle membrane (GO:0098674)	CC	1390
	690	91	hsa-miR-144-3p	124626	ZPBP2	NM_199321	zona pellucida binding protein 2				STXBP5	HGNC:19665	STXBP5	syntaxin binding protein 5	TOMOSYN,LLGL3	GO:0098793	presynapse (GO:0098793)	CC	1393
	843	90	hsa-miR-19b-3p	22	ABCB7	NM_001271696	ATP binding cassette subfamily B member 7				STXBP5	HGNC:19665	STXBP5	syntaxin binding protein 5	TOMOSYN,LLGL3	GO:0098793	presynapse (GO:0098793)	CC	1394
	792	90	hsa-miR-144-3p	58489	ABHD17C	NM_021214	abhydrolase domain containing 17C				STXBP5	HGNC:19665	STXBP5	syntaxin binding protein 5	TOMOSYN,LLGL3	GO:0098888	extrinsic component of presynaptic membrane (GO:0098888)	CC	1141
	830	90	hsa-miR-19b-3p	58489	ABHD17C	NM_021214	abhydrolase domain containing 17C				STXBP5	HGNC:19665	STXBP5	syntaxin binding protein 5	TOMOSYN,LLGL3	GO:0099148	regulation of synaptic vesicle docking (GO:0099148)	BP	1383
	812	90	hsa-miR-144-3p	414149	ACBD7	NM_001039844	acyl-CoA binding domain containing 7				STXBP5	HGNC:19665	STXBP5	syntaxin binding protein 5	TOMOSYN,LLGL3	GO:0099161	regulation of presynaptic dense core vesicle exocytosis (GO:0099161)	BP	1259
	825	90	hsa-miR-1303	119504	ANAPC16	NM_001242546	anaphase promoting complex subunit 16				STXBP5	HGNC:19665	STXBP5	syntaxin binding protein 5	TOMOSYN,LLGL3	GO:0099161	regulation of presynaptic dense core vesicle exocytosis (GO:0099161)	BP	1389
	867	90	hsa-miR-203a-3p	56899	ANKS1B	NM_001204080	ankyrin repeat and sterile alpha motif domain containing 1B				STXBP5	HGNC:19665	STXBP5	syntaxin binding protein 5	TOMOSYN,LLGL3	GO:0099504	synaptic vesicle cycle (GO:0099504)	BP	1260
	862	90	hsa-miR-203a-3p	118429	ANTXR2	NM_001286781	ANTXR cell adhesion molecule 2				STXBP5	HGNC:19665	STXBP5	syntaxin binding protein 5	TOMOSYN,LLGL3	GO:0099523	presynaptic cytosol (GO:0099523)	CC	1138
	808	90	hsa-miR-144-3p	394	ARHGAP5	NM_001030055	Rho GTPase activating protein 5				STXBP5	HGNC:19665	STXBP5	syntaxin binding protein 5	TOMOSYN,LLGL3	GO:2000300	regulation of synaptic vesicle exocytosis (GO:2000300)	BP	1391
	841	90	hsa-miR-19b-3p	91947	ARRDC4	NM_183376	arrestin domain containing 4				STXBP5L	HGNC:30757	STXBP5L	syntaxin binding protein 5 like	KIAA1006,LLGL4	GO:0098992	neuronal dense core vesicle (GO:0098992)	CC	1256
	789	90	hsa-miR-144-3p	491	ATP2B2	NM_001683	ATPase plasma membrane Ca2+ transporting 2				STXBP5L	HGNC:30757	STXBP5L	syntaxin binding protein 5 like	KIAA1006,LLGL4	GO:2000300	regulation of synaptic vesicle exocytosis (GO:2000300)	BP	1257
	826	90	hsa-miR-1303	546	ATRX	NM_138270	ATRX, chromatin remodeler				STXBP5L	HGNC:30757	STXBP5L	syntaxin binding protein 5 like	KIAA1006,LLGL4	GO:2000300	regulation of synaptic vesicle exocytosis (GO:2000300)	BP	1395
	818	90	hsa-miR-1303	571	BACH1	NM_001186	BTB domain and CNC homolog 1				SV2A	HGNC:20566	SV2A	synaptic vesicle glycoprotein 2A	SV2,KIAA0736	GO:0016082	synaptic vesicle priming (GO:0016082)	BP	162
	807	90	hsa-miR-144-3p	29994	BAZ2B	NM_001289975	bromodomain adjacent to zinc finger domain 2B				SV2A	HGNC:20566	SV2A	synaptic vesicle glycoprotein 2A	SV2,KIAA0736	GO:0030285	integral component of synaptic vesicle membrane (GO:0030285)	CC	1235
	784	90	hsa-miR-144-3p	55150	C19orf73	NM_018111	chromosome 19 open reading frame 73				SV2B	HGNC:16874	SV2B	synaptic vesicle glycoprotein 2B	KIAA0735,HST19680	GO:0030285	integral component of synaptic vesicle membrane (GO:0030285)	CC	1234
	800	90	hsa-miR-144-3p	858	CAV2	NM_001206748	caveolin 2				SV2B	HGNC:16874	SV2B	synaptic vesicle glycoprotein 2B	KIAA0735,HST19680	GO:0030285	integral component of synaptic vesicle membrane (GO:0030285)	CC	3947
	844	90	hsa-miR-19b-3p	55704	CCDC88A	NM_001135597	coiled-coil domain containing 88A				SV2B	HGNC:16874	SV2B	synaptic vesicle glycoprotein 2B	KIAA0735,HST19680	GO:0099509	regulation of presynaptic cytosolic calcium levels (GO:0099509)	BP	3651
	831	90	hsa-miR-19b-3p	595	CCND1	NM_053056	cyclin D1				SV2B	HGNC:16874	SV2B	synaptic vesicle glycoprotein 2B	KIAA0735,HST19680	GO:2000300	regulation of synaptic vesicle exocytosis (GO:2000300)	BP	3795
	820	90	hsa-miR-1303	4179	CD46	NM_002389	CD46 molecule				SYN1	HGNC:11494	SYN1	synapsin I	MRX50	GO:0098693	regulation of synaptic vesicle cycle (GO:0098693)	BP	318
	868	90	hsa-miR-203a-3p	1008	CDH10	NM_001317222	cadherin 10				SYN1	HGNC:11494	SYN1	synapsin I	MRX50	GO:0098850	extrinsic component of synaptic vesicle membrane (GO:0098850)	CC	317
	794	90	hsa-miR-144-3p	55165	CEP55	NM_001127182	centrosomal protein 55				SYN1	HGNC:11494	SYN1	synapsin I	MRX50	GO:0098850	extrinsic component of synaptic vesicle membrane (GO:0098850)	CC	1231
	852	90	hsa-miR-19b-3p	1073	CFL2	NM_001243645	cofilin 2				SYN1	HGNC:11494	SYN1	synapsin I	MRX50	GO:0098850	extrinsic component of synaptic vesicle membrane (GO:0098850)	CC	4117
	846	90	hsa-miR-19b-3p	57472	CNOT6	NM_001303241	CCR4-NOT transcription complex subunit 6				SYN1	HGNC:11494	SYN1	synapsin I	MRX50	GO:0099504	synaptic vesicle cycle (GO:0099504)	BP	1466
	838	90	hsa-miR-19b-3p	246175	CNOT6L	NM_001286790	CCR4-NOT transcription complex subunit 6 like				SYT1	HGNC:11509	SYT1	synaptotagmin 1	P65,SYT,SVP65	GO:0030285	integral component of synaptic vesicle membrane (GO:0030285)	CC	1609
	865	90	hsa-miR-203a-3p	64708	COPS7B	NM_001308381	COP9 signalosome subunit 7B				SYT1	HGNC:11509	SYT1	synaptotagmin 1	P65,SYT,SVP65	GO:0099502	calcium-dependent activation of synaptic vesicle fusion (GO:0099502)	BP	1610
	786	90	hsa-miR-144-3p	153222	CREBRF	NM_153607	CREB3 regulatory factor				SYT11	HGNC:19239	SYT11	synaptotagmin 11	KIAA0080,MGC10881,MGC17226,DKFZP781D015	GO:0030285	integral component of synaptic vesicle membrane (GO:0030285)	CC	2565
	821	90	hsa-miR-1303	1456	CSNK1G3	NM_001270572	casein kinase 1 gamma 3				SYT11	HGNC:19239	SYT11	synaptotagmin 11	KIAA0080,MGC10881,MGC17226,DKFZP781D015	GO:0098794	postsynapse (GO:0098794)	CC	2562
	811	90	hsa-miR-144-3p	23586	DDX58	NM_014314	DExD/H-box helicase 58				SYT11	HGNC:19239	SYT11	synaptotagmin 11	KIAA0080,MGC10881,MGC17226,DKFZP781D015	GO:0099059	integral component of presynaptic active zone membrane (GO:0099059)	CC	2566
	836	90	hsa-miR-19b-3p	27019	DNAI1	NM_001281428	dynein axonemal intermediate chain 1				SYT11	HGNC:19239	SYT11	synaptotagmin 11	KIAA0080,MGC10881,MGC17226,DKFZP781D015	GO:1900242	regulation of synaptic vesicle endocytosis (GO:1900242)	BP	3785
	833	90	hsa-miR-19b-3p	55619	DOCK10	NM_001290263	dedicator of cytokinesis 10				SYT4	HGNC:11512	SYT4	synaptotagmin 4	KIAA1342,HST1192	GO:0099066	integral component of neuronal dense core vesicle membrane (GO:0099066)	CC	1147
	779	90	hsa-miR-144-3p	1810	DR1	NM_001938	down-regulator of transcription 1				SYT4	HGNC:11512	SYT4	synaptotagmin 4	KIAA1342,HST1192	GO:0099066	integral component of neuronal dense core vesicle membrane (GO:0099066)	CC	1148
	799	90	hsa-miR-144-3p	1993	ELAVL2	NM_001171195	ELAV like RNA binding protein 2				SYT4	HGNC:11512	SYT4	synaptotagmin 4	KIAA1342,HST1192	GO:0150035	regulation of trans-synaptic signaling by BDNF, modulating synaptic transmission (GO:0150035)	BP	1184
	824	90	hsa-miR-1303	253152	EPHX4	NM_173567	epoxide hydrolase 4				SYT4	HGNC:11512	SYT4	synaptotagmin 4	KIAA1342,HST1192	GO:0150044	regulation of postsynaptic dense core vesicle exocytosis (GO:0150044)	BP	2427
	798	90	hsa-miR-144-3p	55914	ERBIN	NM_001006600	erbb2 interacting protein				SYT6	HGNC:18638	SYT6	synaptotagmin 6		GO:0099699	integral component of synaptic membrane (GO:0099699)	CC	1145
	780	90	hsa-miR-144-3p	2146	EZH2	NM_001203247	enhancer of zeste 2 polycomb repressive complex 2 subunit				SYT6	HGNC:18638	SYT6	synaptotagmin 6		GO:0150038	postsynaptic dense core vesicle exocytosis (GO:0150038)	BP	1155
	832	90	hsa-miR-19b-3p	143684	FAM76B	NM_144664	family with sequence similarity 76 member B				TDRD6	HGNC:21339	TDRD6	tudor domain containing 6	NY-CO-45,BA446F17.4,CT41.2,SPATA36	GO:0045202	synapse (GO:0045202)	CC	3926
	806	90	hsa-miR-144-3p	26224	FBXL3	NM_012158	F-box and leucine rich repeat protein 3				TENM1	HGNC:8117	TENM1	teneurin transmembrane protein 1	TEN-M1,TEN1,ODZ3,TNM,ODZ1	GO:0098942	retrograde trans-synaptic signaling by trans-synaptic protein complex (GO:0098942)	BP	1017
	848	90	hsa-miR-19b-3p	2318	FLNC	NM_001127487	filamin C				TENM1	HGNC:8117	TENM1	teneurin transmembrane protein 1	TEN-M1,TEN1,ODZ3,TNM,ODZ1	GO:0099190	postsynaptic spectrin-associated cytoskeleton organization (GO:0099190)	BP	944
	857	90	hsa-miR-203a-3p	2632	GBE1	NM_000158	1,4-alpha-glucan branching enzyme 1				TENM1	HGNC:8117	TENM1	teneurin transmembrane protein 1	TEN-M1,TEN1,ODZ3,TNM,ODZ1	GO:0099559	maintenance of alignment of postsynaptic density and presynaptic active zone (GO:0099559)	BP	1835
	845	90	hsa-miR-19b-3p	57520	HECW2	NM_001304840	HECT, C2 and WW domain containing E3 ubiquitin protein ligase 2				TENM2	HGNC:29943	TENM2	teneurin transmembrane protein 2	KIAA1127,TEN-M2,TEN2,ODZ2	GO:0098890	extrinsic component of postsynaptic membrane (GO:0098890)	CC	939
	864	90	hsa-miR-203a-3p	11009	IL24	NM_001185158	interleukin 24				TENM2	HGNC:29943	TENM2	teneurin transmembrane protein 2	KIAA1127,TEN-M2,TEN2,ODZ2	GO:0098942	retrograde trans-synaptic signaling by trans-synaptic protein complex (GO:0098942)	BP	1017
	782	90	hsa-miR-144-3p	3612	IMPA1	NM_001144879	inositol monophosphatase 1				TENM2	HGNC:29943	TENM2	teneurin transmembrane protein 2	KIAA1127,TEN-M2,TEN2,ODZ2	GO:0099190	postsynaptic spectrin-associated cytoskeleton organization (GO:0099190)	BP	944
	793	90	hsa-miR-144-3p	54891	INO80D	NM_017759	INO80 complex subunit D				TENM2	HGNC:29943	TENM2	teneurin transmembrane protein 2	KIAA1127,TEN-M2,TEN2,ODZ2	GO:0099559	maintenance of alignment of postsynaptic density and presynaptic active zone (GO:0099559)	BP	943
	791	90	hsa-miR-144-3p	3708	ITPR1	NM_001099952	inositol 1,4,5-trisphosphate receptor type 1				TENM2	HGNC:29943	TENM2	teneurin transmembrane protein 2	KIAA1127,TEN-M2,TEN2,ODZ2	GO:0099559	maintenance of alignment of postsynaptic density and presynaptic active zone (GO:0099559)	BP	1835
	839	90	hsa-miR-19b-3p	6453	ITSN1	NM_001001132	intersectin 1				TENM3	HGNC:29944	TENM3	teneurin transmembrane protein 3	TEN-M3,KIAA1455,TEN3,ODZ3	GO:0098942	retrograde trans-synaptic signaling by trans-synaptic protein complex (GO:0098942)	BP	1017
	861	90	hsa-miR-203a-3p	3848	KRT1	NM_006121	keratin 1				TENM3	HGNC:29944	TENM3	teneurin transmembrane protein 3	TEN-M3,KIAA1455,TEN3,ODZ3	GO:0099190	postsynaptic spectrin-associated cytoskeleton organization (GO:0099190)	BP	944
	842	90	hsa-miR-19b-3p	124801	LSM12	NM_152344	LSM12 homolog				TENM3	HGNC:29944	TENM3	teneurin transmembrane protein 3	TEN-M3,KIAA1455,TEN3,ODZ3	GO:0099559	maintenance of alignment of postsynaptic density and presynaptic active zone (GO:0099559)	BP	1835
	787	90	hsa-miR-144-3p	55534	MAML3	NM_018717	mastermind like transcriptional coactivator 3				TENT2	HGNC:26776	TENT2	terminal nucleotidyltransferase 2	FLJ38499,GLD2,TUT2,PAPD4	GO:0098794	postsynapse (GO:0098794)	CC	3868
	809	90	hsa-miR-144-3p	1326	MAP3K8	NM_001244134	mitogen-activated protein kinase kinase kinase 8				TENT2	HGNC:26776	TENT2	terminal nucleotidyltransferase 2	FLJ38499,GLD2,TUT2,PAPD4	GO:0099170	postsynaptic modulation of chemical synaptic transmission (GO:0099170)	BP	3875
	813	90	hsa-miR-144-3p	25878	MXRA5	NM_015419	matrix remodeling associated 5				TENT2	HGNC:26776	TENT2	terminal nucleotidyltransferase 2	FLJ38499,GLD2,TUT2,PAPD4	GO:0140235	RNA polyadenylation at postsynapse (GO:0140235)	BP	3871
	814	90	hsa-miR-1303	4893	NRAS	NM_002524	NRAS proto-oncogene, GTPase				TENT2	HGNC:26776	TENT2	terminal nucleotidyltransferase 2	FLJ38499,GLD2,TUT2,PAPD4	GO:0140245	regulation of translation at postsynapse (GO:0140245)	BP	3873
	781	90	hsa-miR-144-3p	221294	NT5DC1	NM_152729	5'-nucleotidase domain containing 1				TNC	HGNC:5318	TNC	tenascin C	TN,MGC167029,HXB,DFNA56	GO:0098966	perisynaptic extracellular matrix (GO:0098966)	CC	777
	855	90	hsa-miR-203a-3p	23596	OPN3	NM_014322	opsin 3				TPD52	HGNC:12005	TPD52	tumor protein D52	D52,HD52,N8L	GO:0045202	synapse (GO:0045202)	CC	732
	810	90	hsa-miR-144-3p	54726	OTUD4	NM_001102653	OTU deubiquitinase 4				TRIO	HGNC:12303	TRIO	trio Rho guanine nucleotide exchange factor	ARHGEF23	GO:0048786	presynaptic active zone (GO:0048786)	CC	2922
	866	90	hsa-miR-203a-3p	9060	PAPSS2	NM_001015880	3'-phosphoadenosine 5'-phosphosulfate synthase 2				TRIO	HGNC:12303	TRIO	trio Rho guanine nucleotide exchange factor	ARHGEF23	GO:0050804	modulation of chemical synaptic transmission (GO:0050804)	BP	3948
	850	90	hsa-miR-19b-3p	65217	PCDH15	NM_001142771	protocadherin related 15				TRIO	HGNC:12303	TRIO	trio Rho guanine nucleotide exchange factor	ARHGEF23	GO:0098794	postsynapse (GO:0098794)	CC	2849
	804	90	hsa-miR-144-3p	5099	PCDH7	NM_001173523	protocadherin 7				TRIO	HGNC:12303	TRIO	trio Rho guanine nucleotide exchange factor	ARHGEF23	GO:0099170	postsynaptic modulation of chemical synaptic transmission (GO:0099170)	BP	2844
	828	90	hsa-miR-1303	80310	PDGFD	NM_033135	platelet derived growth factor D				TSC1	HGNC:12362	TSC1	TSC complex subunit 1	KIAA0243,LAM,HAMARTIN,TSC	GO:0014069	postsynaptic density (GO:0014069)	CC	1853
	840	90	hsa-miR-19b-3p	57649	PHF12	NM_001033561	PHD finger protein 12				TSPOAP1	HGNC:16831	TSPOAP1	TSPO associated protein 1	PRAX-1,KIAA0612,RIM-BP1,RIMBP1,BZRAP1	GO:0098831	presynaptic active zone cytoplasmic component (GO:0098831)	CC	309
	849	90	hsa-miR-19b-3p	148479	PHF13	NM_153812	PHD finger protein 13				TSPOAP1	HGNC:16831	TSPOAP1	TSPO associated protein 1	PRAX-1,KIAA0612,RIM-BP1,RIMBP1,BZRAP1	GO:0099626	voltage-gated calcium channel activity involved in regulation of presynaptic cytosolic calcium levels (GO:0099626)	BP	308
	837	90	hsa-miR-19b-3p	23236	PLCB1	NM_182734	phospholipase C beta 1				TUBA1A	HGNC:20766	TUBA1A	tubulin alpha 1a	TUBA3,B-ALPHA-1,FLJ25113	GO:0050807	regulation of synapse organization (GO:0050807)	BP	1684
	817	90	hsa-miR-1303	5530	PPP3CA	NM_001130692	protein phosphatase 3 catalytic subunit alpha				UNC13C	HGNC:23149	UNC13C	unc-13 homolog C	MUNC13-3,DKFZP547H074	GO:0016079	synaptic vesicle exocytosis (GO:0016079)	BP	457
	796	90	hsa-miR-144-3p	5534	PPP3R1	NM_000945	protein phosphatase 3 regulatory subunit B, alpha				UNC13C	HGNC:23149	UNC13C	unc-13 homolog C	MUNC13-3,DKFZP547H074	GO:0098793	presynapse (GO:0098793)	CC	459
	802	90	hsa-miR-144-3p	80243	PREX2	NM_024870	phosphatidylinositol-3,4,5-trisphosphate dependent Rac exchange factor 2				USP8	HGNC:12631	USP8	ubiquitin specific peptidase 8	HUMORF8,KIAA0055,UBPY,SPG59	GO:0014069	postsynaptic density (GO:0014069)	CC	2092
	854	90	hsa-miR-203a-3p	166336	PRICKLE2	NM_198859	prickle planar cell polarity protein 2				USP8	HGNC:12631	USP8	ubiquitin specific peptidase 8	HUMORF8,KIAA0055,UBPY,SPG59	GO:0099576	regulation of protein catabolic process at postsynapse, modulating synaptic transmission (GO:0099576)	BP	2263
	815	90	hsa-miR-1303	5713	PSMD7	NM_002811	proteasome 26S subunit, non-ATPase 7				VAMP1	HGNC:12642	VAMP1	vesicle associated membrane protein 1	VAMP-1,SYB1	GO:0016082	synaptic vesicle priming (GO:0016082)	BP	270
	856	90	hsa-miR-203a-3p	10890	RAB10	NM_016131	RAB10, member RAS oncogene family				VAMP1	HGNC:12642	VAMP1	vesicle associated membrane protein 1	VAMP-1,SYB1	GO:0030285	integral component of synaptic vesicle membrane (GO:0030285)	CC	276
	790	90	hsa-miR-144-3p	57826	RAP2C	NM_001271186	RAP2C, member of RAS oncogene family				VAMP1	HGNC:12642	VAMP1	vesicle associated membrane protein 1	VAMP-1,SYB1	GO:0031630	regulation of synaptic vesicle fusion to presynaptic active zone membrane (GO:0031630)	BP	277
	835	90	hsa-miR-19b-3p	54778	RNF111	NM_001270528	ring finger protein 111				VAMP1	HGNC:12642	VAMP1	vesicle associated membrane protein 1	VAMP-1,SYB1	GO:0098793	presynapse (GO:0098793)	CC	2428
	797	90	hsa-miR-144-3p	6323	SCN1A	NM_001165963	sodium voltage-gated channel alpha subunit 1				VAMP3	HGNC:12644	VAMP3	vesicle associated membrane protein 3	CEB	GO:0030285	integral component of synaptic vesicle membrane (GO:0030285)	CC	1381
	847	90	hsa-miR-19b-3p	6328	SCN3A	NM_001081676	sodium voltage-gated channel alpha subunit 3				VAPA	HGNC:12648	VAPA	VAMP associated protein A	HVAP-33,VAP-A	GO:0099056	integral component of presynaptic membrane (GO:0099056)	CC	1689
	822	90	hsa-miR-1303	10802	SEC24A	NM_001252231	SEC24 homolog A, COPII coat complex component				VAPA	HGNC:12648	VAPA	VAMP associated protein A	HVAP-33,VAP-A	GO:0099569	presynaptic cytoskeleton (GO:0099569)	CC	22
	858	90	hsa-miR-203a-3p	7095	SEC62	NM_003262	SEC62 homolog, preprotein translocation factor				VCAN	HGNC:2464	VCAN	versican	PG-M,CSPG2	GO:0045202	synapse (GO:0045202)	CC	782
	853	90	hsa-miR-19b-3p	5054	SERPINE1	NM_000602	serpin family E member 1				VCPIP1	HGNC:30897	VCPIP1	valosin containing protein interacting protein 1	VCIP135,KIAA1850,FLJ23132,DUBA3	GO:0045202	synapse (GO:0045202)	CC	415
	860	90	hsa-miR-203a-3p	166929	SGMS2	NM_001136257	sphingomyelin synthase 2				VPS35	HGNC:13487	VPS35	VPS35 retromer complex component	FLJ10752,MEM3,PARK17	GO:0050804	modulation of chemical synaptic transmission (GO:0050804)	BP	4089
	834	90	hsa-miR-19b-3p	293	SLC25A6	NM_001636	solute carrier family 25 member 6				VPS35	HGNC:13487	VPS35	VPS35 retromer complex component	FLJ10752,MEM3,PARK17	GO:0090128	regulation of synapse maturation (GO:0090128)	BP	3735
	829	90	hsa-miR-19b-3p	9497	SLC4A7	NM_001258379	solute carrier family 4 member 7				VPS35	HGNC:13487	VPS35	VPS35 retromer complex component	FLJ10752,MEM3,PARK17	GO:0098793	presynapse (GO:0098793)	CC	2625
	859	90	hsa-miR-203a-3p	4086	SMAD1	NM_001003688	SMAD family member 1				VPS35	HGNC:13487	VPS35	VPS35 retromer complex component	FLJ10752,MEM3,PARK17	GO:0098793	presynapse (GO:0098793)	CC	3980
	795	90	hsa-miR-144-3p	6645	SNTB2	NM_006750	syntrophin beta 2				VPS35	HGNC:13487	VPS35	VPS35 retromer complex component	FLJ10752,MEM3,PARK17	GO:0098794	postsynapse (GO:0098794)	CC	2701
	863	90	hsa-miR-203a-3p	6645	SNTB2	NM_006750	syntrophin beta 2				VPS35	HGNC:13487	VPS35	VPS35 retromer complex component	FLJ10752,MEM3,PARK17	GO:0098794	postsynapse (GO:0098794)	CC	2710
	823	90	hsa-miR-1303	6643	SNX2	NM_001278199	sorting nexin 2				VPS35	HGNC:13487	VPS35	VPS35 retromer complex component	FLJ10752,MEM3,PARK17	GO:0098833	presynaptic endocytic zone (GO:0098833)	CC	2664
	869	90	hsa-miR-203a-3p	57464	STRIP2	NM_001134336	striatin interacting protein 2				VPS35	HGNC:13487	VPS35	VPS35 retromer complex component	FLJ10752,MEM3,PARK17	GO:0098887	neurotransmitter receptor transport, endosome to postsynaptic membrane (GO:0098887)	BP	2651
	827	90	hsa-miR-1303	10915	TCERG1	NM_001040006	transcription elongation regulator 1				VPS35	HGNC:13487	VPS35	VPS35 retromer complex component	FLJ10752,MEM3,PARK17	GO:0150052	regulation of postsynapse assembly (GO:0150052)	BP	2654
	816	90	hsa-miR-1303	6938	TCF12	NM_003205	transcription factor 12				VPS35	HGNC:13487	VPS35	VPS35 retromer complex component	FLJ10752,MEM3,PARK17	GO:1900242	regulation of synaptic vesicle endocytosis (GO:1900242)	BP	2663
	851	90	hsa-miR-19b-3p	7275	TUB	NM_177972	tubby bipartite transcription factor				VTI1A	HGNC:17792	VTI1A	vesicle transport through interaction with t-SNAREs 1A	MVTI1,VTI1-RP2	GO:0008021	synaptic vesicle (GO:0008021)	CC	4162
	803	90	hsa-miR-144-3p	7371	UCK2	NM_012474	uridine-cytidine kinase 2				VTI1A	HGNC:17792	VTI1A	vesicle transport through interaction with t-SNAREs 1A	MVTI1,VTI1-RP2	GO:0016189	synaptic vesicle to endosome fusion (GO:0016189)	BP	2686
	801	90	hsa-miR-144-3p	7532	YWHAG	NM_012479	tyrosine 3-monooxygenase/tryptophan 5-monooxygenase activation protein gamma				WASF1	HGNC:12732	WASF1	WASP family member 1	WAVE1,SCAR1,KIAA0269,WAVE	GO:0098794	postsynapse (GO:0098794)	CC	566
	785	90	hsa-miR-144-3p	9877	ZC3H11A	NM_001319238	zinc finger CCCH-type containing 11A				WASF1	HGNC:12732	WASF1	WASP family member 1	WAVE1,SCAR1,KIAA0269,WAVE	GO:0098885	modification of postsynaptic actin cytoskeleton (GO:0098885)	BP	571
	783	90	hsa-miR-144-3p	340481	ZDHHC21	NM_178566	zinc finger DHHC-type containing 21				WASF1	HGNC:12732	WASF1	WASP family member 1	WAVE1,SCAR1,KIAA0269,WAVE	GO:0098939	dendritic transport of mitochondrion (GO:0098939)	BP	570
	788	90	hsa-miR-144-3p	79776	ZFHX4	NM_024721	zinc finger homeobox 4				WASL	HGNC:12735	WASL	WASP like actin nucleation promoting factor	N-WASP,NWASP,WASPB	GO:0098794	postsynapse (GO:0098794)	CC	2437
	805	90	hsa-miR-144-3p	7707	ZNF148	NM_021964	zinc finger protein 148				WASL	HGNC:12735	WASL	WASP like actin nucleation promoting factor	N-WASP,NWASP,WASPB	GO:0098974	postsynaptic actin cytoskeleton organization (GO:0098974)	BP	2438
	819	90	hsa-miR-1303	223082	ZNRF2	NM_147128	zinc and ring finger 2				WASL	HGNC:12735	WASL	WASP like actin nucleation promoting factor	N-WASP,NWASP,WASPB	GO:0099173	postsynapse organization (GO:0099173)	BP	3715
	896	89	hsa-miR-1303	340273	ABCB5	NM_178559	ATP binding cassette subfamily B member 5				WASL	HGNC:12735	WASL	WASP like actin nucleation promoting factor	N-WASP,NWASP,WASPB	GO:0099175	regulation of postsynapse organization (GO:0099175)	BP	3002
	935	89	hsa-miR-203a-3p	92	ACVR2A	NM_001278579	activin A receptor type 2A				WDR7	HGNC:13490	WDR7	WD repeat domain 7	KIAA0541,TRAG	GO:0008021	synaptic vesicle (GO:0008021)	CC	3960
	870	89	hsa-miR-144-3p	121536	AEBP2	NM_153207	AE binding protein 2				WNK1	HGNC:14540	WNK1	WNK lysine deficient protein kinase 1	HSAN2,PPP1R167,PRKWNK1,HSN2	GO:0050804	modulation of chemical synaptic transmission (GO:0050804)	BP	3747
	891	89	hsa-miR-144-3p	23243	ANKRD28	NM_015199	ankyrin repeat domain 28				YWHAG	HGNC:12852	YWHAG	tyrosine 3-monooxygenase/tryptophan 5-monooxygenase activation protein gamma	PPP1R170,14-3-3GAMMA,14-3-3Γ	GO:0045202	synapse (GO:0045202)	CC	2535
	907	89	hsa-miR-19b-3p	57584	ARHGAP21	NM_020824	Rho GTPase activating protein 21				YWHAG	HGNC:12852	YWHAG	tyrosine 3-monooxygenase/tryptophan 5-monooxygenase activation protein gamma	PPP1R170,14-3-3GAMMA,14-3-3Γ	GO:0098793	presynapse (GO:0098793)	CC	2533
	881	89	hsa-miR-144-3p	143872	ARHGAP42	NM_152432	Rho GTPase activating protein 42				YWHAZ	HGNC:12855	YWHAZ	tyrosine 3-monooxygenase/tryptophan 5-monooxygenase activation protein zeta	KCIP-1,14-3-3-ZETA,YWHAD	GO:0008039	synaptic target recognition (GO:0008039)	BP	2352
	884	89	hsa-miR-144-3p	10777	ARPP21	NM_001267619	cAMP regulated phosphoprotein 21				YWHAZ	HGNC:12855	YWHAZ	tyrosine 3-monooxygenase/tryptophan 5-monooxygenase activation protein zeta	KCIP-1,14-3-3-ZETA,YWHAD	GO:0090128	regulation of synapse maturation (GO:0090128)	BP	2341
	909	89	hsa-miR-19b-3p	549	AUH	NM_001306190	AU RNA binding methylglutaconyl-CoA hydratase				YWHAZ	HGNC:12855	YWHAZ	tyrosine 3-monooxygenase/tryptophan 5-monooxygenase activation protein zeta	KCIP-1,14-3-3-ZETA,YWHAD	GO:0099572	postsynaptic specialization (GO:0099572)	CC	2839
	925	89	hsa-miR-19b-3p	9529	BAG5	NM_001015048	BCL2 associated athanogene 5
	932	89	hsa-miR-19b-3p	25805	BAMBI	NM_012342	BMP and activin membrane bound inhibitor
	877	89	hsa-miR-144-3p	27113	BBC3	NM_001127241	BCL2 binding component 3
	939	89	hsa-miR-203a-3p	80127	BBOF1	NM_025057	basal body orientation factor 1
	929	89	hsa-miR-19b-3p	10904	BLCAP	NM_006698	BLCAP, apoptosis inducing factor
	898	89	hsa-miR-1303	760	CA2	NM_000067	carbonic anhydrase 2
	885	89	hsa-miR-144-3p	783	CACNB2	NM_000724	calcium voltage-gated channel auxiliary subunit beta 2
	928	89	hsa-miR-19b-3p	23271	CAMSAP2	NM_001297707	calmodulin regulated spectrin associated protein family member 2
	917	89	hsa-miR-19b-3p	90693	CCDC126	NM_138771	coiled-coil domain containing 126
	883	89	hsa-miR-144-3p	55088	CCDC186	NM_018017	coiled-coil domain containing 186
	945	89	hsa-miR-203a-3p	51622	CCZ1	NM_015622	CCZ1 homolog, vacuolar protein trafficking and biogenesis associated
	951	89	hsa-miR-203a-3p	221960	CCZ1B	NM_198097	CCZ1 homolog B, vacuolar protein trafficking and biogenesis associated
	953	89	hsa-miR-203a-3p	81578	COL21A1	NM_001318751	collagen type XXI alpha 1 chain
	956	89	hsa-miR-203a-3p	81566	CSRNP2	NM_030809	cysteine and serine rich nuclear protein 2
	937	89	hsa-miR-203a-3p	79269	DCAF10	NM_024345	DDB1 and CUL4 associated factor 10
	902	89	hsa-miR-1303	1633	DCK	NM_000788	deoxycytidine kinase
	941	89	hsa-miR-203a-3p	1607	DGKB	NM_145695	diacylglycerol kinase beta
	949	89	hsa-miR-203a-3p	6993	DYNLT1	NM_006519	dynein light chain Tctex-type 1
	894	89	hsa-miR-1303	1959	EGR2	NM_001136179	early growth response 2
	879	89	hsa-miR-144-3p	30001	ERO1A	NM_014584	endoplasmic reticulum oxidoreductase 1 alpha
	882	89	hsa-miR-144-3p	114907	FBXO32	NM_001242463	F-box protein 32
	944	89	hsa-miR-203a-3p	2266	FGG	NM_000509	fibrinogen gamma chain
	878	89	hsa-miR-144-3p	23767	FLRT3	NM_013281	fibronectin leucine rich transmembrane protein 3
	938	89	hsa-miR-203a-3p	448831	FRG2	NM_001005217	FSHD region gene 2
	916	89	hsa-miR-19b-3p	9908	G3BP2	NM_012297	G3BP stress granule assembly factor 2
	930	89	hsa-miR-19b-3p	7107	GPR137B	NM_003272	G protein-coupled receptor 137B
	934	89	hsa-miR-203a-3p	8091	HMGA2	NM_003484	high mobility group AT-hook 2
	905	89	hsa-miR-19b-3p	221092	HNRNPUL2	NM_001079559	heterogeneous nuclear ribonucleoprotein U like 2
	893	89	hsa-miR-1303	3423	IDS	NM_000202	iduronate 2-sulfatase
	890	89	hsa-miR-144-3p	126917	IFFO2	NM_001136265	intermediate filament family orphan 2
	931	89	hsa-miR-19b-3p	10964	IFI44L	NM_006820	interferon induced protein 44 like
	887	89	hsa-miR-144-3p	83892	KCTD10	NM_001317395	potassium channel tetramerization domain containing 10
	880	89	hsa-miR-144-3p	158358	KIAA2026	NM_001017969	KIAA2026
	950	89	hsa-miR-203a-3p	389421	LIN28B	NM_001004317	lin-28 homolog B
	874	89	hsa-miR-144-3p	7975	MAFK	NM_002360	MAF bZIP transcription factor K
	923	89	hsa-miR-19b-3p	1432	MAPK14	NM_139014	mitogen-activated protein kinase 14
	919	89	hsa-miR-19b-3p	5597	MAPK6	NM_002748	mitogen-activated protein kinase 6
	906	89	hsa-miR-19b-3p	114785	MBD6	NM_052897	methyl-CpG binding domain protein 6
	942	89	hsa-miR-203a-3p	4154	MBNL1	NM_207297	muscleblind like splicing regulator 1
	936	89	hsa-miR-203a-3p	10150	MBNL2	NM_144778	muscleblind like splicing regulator 2
	948	89	hsa-miR-203a-3p	79772	MCTP1	NM_001297777	multiple C2 and transmembrane domain containing 1
	947	89	hsa-miR-203a-3p	4204	MECP2	NM_004992	methyl-CpG binding protein 2
	912	89	hsa-miR-19b-3p	84895	MIGA2	NM_032809	mitoguardin 2
	913	89	hsa-miR-19b-3p	730094	MOSMO	NM_001164579	modulator of smoothened
	920	89	hsa-miR-19b-3p	9107	MTMR6	NM_004685	myotubularin related protein 6
	911	89	hsa-miR-19b-3p	23218	NBEAL2	NM_015175	neurobeachin like 2
	873	89	hsa-miR-144-3p	51701	NLK	NM_016231	nemo like kinase
	904	89	hsa-miR-19b-3p	4862	NPAS2	NM_002518	neuronal PAS domain protein 2
	943	89	hsa-miR-203a-3p	79730	NSUN7	NM_024677	NOP2/Sun RNA methyltransferase family member 7
	901	89	hsa-miR-1303	9934	P2RY14	NM_014879	purinergic receptor P2Y14
	892	89	hsa-miR-1303	56903	PAPOLB	NM_020144	poly(A) polymerase beta
	946	89	hsa-miR-203a-3p	56129	PCDHB7	NM_018940	protocadherin beta 7
	955	89	hsa-miR-203a-3p	56105	PCDHGA11	NM_032091	protocadherin gamma subfamily A, 11
	888	89	hsa-miR-144-3p	5151	PDE8A	NM_001243137	phosphodiesterase 8A
	875	89	hsa-miR-144-3p	9512	PMPCB	NM_004279	peptidase, mitochondrial processing beta subunit
	899	89	hsa-miR-1303	5378	PMS1	NM_001321051	PMS1 homolog 1, mismatch repair system component
	914	89	hsa-miR-19b-3p	5465	PPARA	NM_001001928	peroxisome proliferator activated receptor alpha
	895	89	hsa-miR-1303	22843	PPM1E	NM_014906	protein phosphatase, Mg2+/Mn2+ dependent 1E
	872	89	hsa-miR-144-3p	26051	PPP1R16B	NM_001172735	protein phosphatase 1 regulatory subunit 16B
	954	89	hsa-miR-203a-3p	55086	RADX	NM_018015	RPA1 related single stranded DNA binding protein, X-linked
	922	89	hsa-miR-19b-3p	9649	RALGPS1	NM_014636	Ral GEF with PH domain and SH3 binding motif 1
	871	89	hsa-miR-144-3p	11228	RASSF8	NM_007211	Ras association domain family member 8
	933	89	hsa-miR-19b-3p	121268	RHEBL1	NM_001303126	RHEB like 1
	915	89	hsa-miR-19b-3p	284716	RIMKLA	NM_173642	ribosomal modification protein rimK like family member A
	952	89	hsa-miR-203a-3p	57337	SENP7	NM_001077203	SUMO specific peptidase 7
	921	89	hsa-miR-19b-3p	115111	SLC26A7	NM_001282356	solute carrier family 26 member 7
	889	89	hsa-miR-144-3p	57282	SLC4A10	NM_001178016	solute carrier family 4 member 10
	918	89	hsa-miR-19b-3p	8651	SOCS1	NM_003745	suppressor of cytokine signaling 1
	903	89	hsa-miR-19b-3p	6660	SOX5	NM_001261414	SRY-box 5
	900	89	hsa-miR-1303	7903	ST8SIA4	NM_005668	ST8 alpha-N-acetyl-neuraminide alpha-2,8-sialyltransferase 4
	924	89	hsa-miR-19b-3p	55351	STK32B	NM_001306082	serine/threonine kinase 32B
	959	89	hsa-miR-203a-3p	127670	TEDDM1	NM_172000	transmembrane epididymal protein 1
	876	89	hsa-miR-144-3p	387522	TMEM189-UBE2V1	NM_199203	TMEM189-UBE2V1 readthrough
	940	89	hsa-miR-203a-3p	55161	TMEM33	NM_018126	transmembrane protein 33
	908	89	hsa-miR-19b-3p	169200	TMEM64	NM_001008495	transmembrane protein 64
	886	89	hsa-miR-144-3p	7110	TMF1	NM_007114	TATA element modulatory factor 1
	958	89	hsa-miR-203a-3p	22996	TTC39A	NM_001297665	tetratricopeptide repeat domain 39A
	927	89	hsa-miR-19b-3p	7319	UBE2A	NM_001282161	ubiquitin conjugating enzyme E2 A
	926	89	hsa-miR-19b-3p	342865	VSTM2B	NM_001146339	V-set and transmembrane domain containing 2B
	910	89	hsa-miR-19b-3p	9948	WDR1	NM_005112	WD repeat domain 1
	957	89	hsa-miR-203a-3p	7771	ZNF112	NM_001083335	zinc finger protein 112
	897	89	hsa-miR-1303	92822	ZNF276	NM_001113525	zinc finger protein 276
	986	88	hsa-miR-1303	33	ACADL	NM_001608	acyl-CoA dehydrogenase long chain
	973	88	hsa-miR-144-3p	55331	ACER3	NM_018367	alkaline ceramidase 3
	1039	88	hsa-miR-203a-3p	170691	ADAMTS17	NM_139057	ADAM metallopeptidase with thrombospondin type 1 motif 17
	1028	88	hsa-miR-19b-3p	159	ADSS	NM_001126	adenylosuccinate synthase
	1012	88	hsa-miR-19b-3p	55326	AGPAT5	NM_018361	1-acylglycerol-3-phosphate O-acyltransferase 5
	988	88	hsa-miR-1303	8639	AOC3	NM_001277732	amine oxidase, copper containing 3
	1003	88	hsa-miR-19b-3p	57561	ARRDC3	NM_020801	arrestin domain containing 3
	1022	88	hsa-miR-19b-3p	8853	ASAP2	NM_001135191	ArfGAP with SH3 domain, ankyrin repeat and PH domain 2
	984	88	hsa-miR-1303	22926	ATF6	NM_007348	activating transcription factor 6
	960	88	hsa-miR-144-3p	490	ATP2B1	NM_001001323	ATPase plasma membrane Ca2+ transporting 1
	1004	88	hsa-miR-19b-3p	51719	CAB39	NM_001130849	calcium binding protein 39
	999	88	hsa-miR-19b-3p	55832	CAND1	NM_018448	cullin associated and neddylation dissociated 1
	1020	88	hsa-miR-19b-3p	9236	CCPG1	NM_020739	cell cycle progression 1
	1038	88	hsa-miR-203a-3p	55755	CDK5RAP2	NM_018249	CDK5 regulatory subunit associated protein 2
	1019	88	hsa-miR-19b-3p	1261	CNGA3	NM_001298	cyclic nucleotide gated channel alpha 3
	1047	88	hsa-miR-203a-3p	1286	COL4A4	NM_000092	collagen type IV alpha 4 chain
	962	88	hsa-miR-144-3p	51185	CRBN	NM_001173482	cereblon
	1044	88	hsa-miR-203a-3p	167227	DCP2	NM_001242377	decapping mRNA 2
	972	88	hsa-miR-144-3p	27292	DIMT1	NM_014473	DIM1 dimethyladenosine transferase 1 homolog
	1032	88	hsa-miR-203a-3p	26098	EDRF1	NM_015608	erythroid differentiation regulatory factor 1
	1021	88	hsa-miR-19b-3p	8507	ENC1	NM_001256574	ectodermal-neural cortex 1
	1041	88	hsa-miR-203a-3p	2114	ETS2	NM_001256295	ETS proto-oncogene 2, transcription factor
	977	88	hsa-miR-144-3p	10640	EXOC5	NM_006544	exocyst complex component 5
	1023	88	hsa-miR-19b-3p	23201	FAM168A	NM_001286050	family with sequence similarity 168 member A
	964	88	hsa-miR-144-3p	143684	FAM76B	NM_144664	family with sequence similarity 76 member B
	1036	88	hsa-miR-203a-3p	342184	FMN1	NM_001277314	formin 1
	1027	88	hsa-miR-19b-3p	55691	FRMD4A	NM_001318336	FERM domain containing 4A
	975	88	hsa-miR-144-3p	256356	GK5	NM_001039547	glycerol kinase 5
	1049	88	hsa-miR-203a-3p	169792	GLIS3	NM_001042413	GLIS family zinc finger 3
	1031	88	hsa-miR-203a-3p	10243	GPHN	NM_001024218	gephyrin
	1046	88	hsa-miR-203a-3p	23553	HYAL4	NM_012269	hyaluronidase 4
	1037	88	hsa-miR-203a-3p	3434	IFIT1	NM_001270930	interferon induced protein with tetratricopeptide repeats 1
	1011	88	hsa-miR-19b-3p	55801	IL26	NM_018402	interleukin 26
	982	88	hsa-miR-1303	6744	ITPRID2	NM_001287504	ITPR interacting domain containing 2
	1016	88	hsa-miR-19b-3p	221895	JAZF1	NM_175061	JAZF zinc finger 1
	1035	88	hsa-miR-203a-3p	83473	KATNAL2	NM_031303	katanin catalytic subunit A1 like 2
	980	88	hsa-miR-144-3p	10242	KCNMB2	NM_001278911	potassium calcium-activated channel subfamily M regulatory beta subunit 2
	1025	88	hsa-miR-19b-3p	51621	KLF13	NM_015995	Kruppel like factor 13
	1000	88	hsa-miR-19b-3p	83896	KRTAP3-1	NM_031958	keratin associated protein 3-1
	1013	88	hsa-miR-19b-3p	26018	LRIG1	NM_015541	leucine rich repeats and immunoglobulin like domains 1
	991	88	hsa-miR-1303	4045	LSAMP	NM_001318915	limbic system associated membrane protein
	961	88	hsa-miR-144-3p	26065	LSM14A	NM_001114093	LSM14A, mRNA processing body assembly factor
	1006	88	hsa-miR-19b-3p	5594	MAPK1	NM_002745	mitogen-activated protein kinase 1
	1018	88	hsa-miR-19b-3p	5599	MAPK8	NM_001323324	mitogen-activated protein kinase 8
	1001	88	hsa-miR-19b-3p	55796	MBNL3	NM_133486	muscleblind like splicing regulator 3
	997	88	hsa-miR-19b-3p	29969	MDFIC	NM_001166345	MyoD family inhibitor domain containing
	1040	88	hsa-miR-203a-3p	9282	MED14	NM_004229	mediator complex subunit 14
	974	88	hsa-miR-144-3p	29079	MED4	NM_014166	mediator complex subunit 4
	1034	88	hsa-miR-203a-3p	8777	MPDZ	NM_001261406	multiple PDZ domain crumbs cell polarity complex component
	976	88	hsa-miR-144-3p	93649	MYOCD	NM_001146312	myocardin
	1015	88	hsa-miR-19b-3p	54602	NDFIP2	NM_001161407	Nedd4 family interacting protein 2
	985	88	hsa-miR-1303	4846	NOS3	NM_000603	nitric oxide synthase 3
	993	88	hsa-miR-19b-3p	79716	NPEPL1	NM_001204872	aminopeptidase like 1
	967	88	hsa-miR-144-3p	4886	NPY1R	NM_000909	neuropeptide Y receptor Y1
	1042	88	hsa-miR-203a-3p	4887	NPY2R	NM_000910	neuropeptide Y receptor Y2
	989	88	hsa-miR-1303	8439	NSMAF	NM_003580	neutral sphingomyelinase activation associated factor
	1033	88	hsa-miR-203a-3p	9480	ONECUT2	NM_004852	one cut homeobox 2
	983	88	hsa-miR-1303	22976	PAXIP1	NM_007349	PAX interacting protein 1
	990	88	hsa-miR-1303	5137	PDE1C	NM_001191057	phosphodiesterase 1C
	965	88	hsa-miR-144-3p	5140	PDE3B	NM_000922	phosphodiesterase 3B
	1017	88	hsa-miR-19b-3p	5241	PGR	NM_001202474	progesterone receptor
	968	88	hsa-miR-144-3p	5321	PLA2G4A	NM_024420	phospholipase A2 group IVA
	1005	88	hsa-miR-19b-3p	10631	POSTN	NM_001135934	periostin
	1048	88	hsa-miR-203a-3p	9055	PRC1	NM_003981	protein regulator of cytokinesis 1
	970	88	hsa-miR-144-3p	5562	PRKAA1	NM_006251	protein kinase AMP-activated catalytic subunit alpha 1
	1008	88	hsa-miR-19b-3p	5669	PSG1	NM_001297773	pregnancy specific beta-1-glycoprotein 1
	979	88	hsa-miR-144-3p	5728	PTEN	NM_001304718	phosphatase and tensin homolog
	1014	88	hsa-miR-19b-3p	23637	RABGAP1	NM_012197	RAB GTPase activating protein 1
	1030	88	hsa-miR-203a-3p	6038	RNASE4	NM_194431	ribonuclease A family member 4
	998	88	hsa-miR-19b-3p	6252	RTN1	NM_021136	reticulon 1
	992	88	hsa-miR-19b-3p	81846	SBF2	NM_030962	SET binding factor 2
	996	88	hsa-miR-19b-3p	10955	SERINC3	NM_006811	serine incorporator 3
	1045	88	hsa-miR-203a-3p	84251	SGIP1	NM_001308203	SH3 domain GRB2 like endophilin interacting protein 1
	1007	88	hsa-miR-19b-3p	152503	SH3D19	NM_001009555	SH3 domain containing 19
	969	88	hsa-miR-144-3p	23443	SLC35A3	NM_012243	solute carrier family 35 member A3
	981	88	hsa-miR-144-3p	6586	SLIT3	NM_001271946	slit guidance ligand 3
	963	88	hsa-miR-144-3p	4093	SMAD9	NM_005905	SMAD family member 9
	1024	88	hsa-miR-19b-3p	57154	SMURF1	NM_001199847	SMAD specific E3 ubiquitin protein ligase 1
	995	88	hsa-miR-19b-3p	9021	SOCS3	NM_003955	suppressor of cytokine signaling 3
	987	88	hsa-miR-1303	114815	SORCS1	NM_001206572	sortilin related VPS10 domain containing receptor 1
	978	88	hsa-miR-144-3p	6671	SP4	NM_003112	Sp4 transcription factor
	966	88	hsa-miR-144-3p	8803	SUCLA2	NM_003850	succinate-CoA ligase ADP-forming beta subunit
	1050	88	hsa-miR-203a-3p	7029	TFDP2	NM_001178138	transcription factor Dp-2
	1009	88	hsa-miR-19b-3p	7072	TIA1	NM_022037	TIA1 cytotoxic granule associated RNA binding protein
	994	88	hsa-miR-19b-3p	5412	UBL3	NM_007106	ubiquitin like 3
	971	88	hsa-miR-144-3p	7436	VLDLR	NM_001018056	very low density lipoprotein receptor
	1010	88	hsa-miR-19b-3p	23503	ZFYVE26	NM_015346	zinc finger FYVE-type containing 26
	1002	88	hsa-miR-19b-3p	9372	ZFYVE9	NM_004799	zinc finger FYVE-type containing 9
	1043	88	hsa-miR-203a-3p	22834	ZNF652	NM_001145365	zinc finger protein 652
	1026	88	hsa-miR-19b-3p	441234	ZNF716	NM_001159279	zinc finger protein 716
	1029	88	hsa-miR-19b-3p	152485	ZNF827	NM_178835	zinc finger protein 827
	1128	87	hsa-miR-19b-3p	147463	ANKRD29	NM_001308238	ankyrin repeat domain 29
	1055	87	hsa-miR-144-3p	54454	ATAD2B	NM_001242338	ATPase family, AAA domain containing 2B
	1060	87	hsa-miR-144-3p	57596	BEGAIN	NM_001159531	brain enriched guanylate kinase associated
	1061	87	hsa-miR-144-3p	80114	BICC1	NM_001080512	BicC family RNA binding protein 1
	1089	87	hsa-miR-1303	8548	BLZF1	NM_001320972	basic leucine zipper nuclear factor 1
	1094	87	hsa-miR-1303	91298	C12orf29	NM_001009894	chromosome 12 open reading frame 29
	1082	87	hsa-miR-1303	100996485	C5orf66	NM_001277348	chromosome 5 open reading frame 66
	1143	87	hsa-miR-203a-3p	168090	C6orf118	NM_144980	chromosome 6 open reading frame 118
	1080	87	hsa-miR-144-3p	79886	CAAP1	NM_024828	caspase activity and apoptosis inhibitor 1
	1142	87	hsa-miR-203a-3p	892	CCNC	NM_001013399	cyclin C
	1124	87	hsa-miR-19b-3p	8763	CD164	NM_001142403	CD164 molecule
	1102	87	hsa-miR-19b-3p	1213	CLTC	NM_001288653	clathrin heavy chain
	1088	87	hsa-miR-1303	1519	CTSO	NM_001334	cathepsin O
	1063	87	hsa-miR-144-3p	131566	DCBLD2	NM_080927	discoidin, CUB and LCCL domain containing 2
	1132	87	hsa-miR-19b-3p	51029	DESI2	NM_001297746	desumoylating isopeptidase 2
	1100	87	hsa-miR-19b-3p	23405	DICER1	NM_001291628	dicer 1, ribonuclease III
	1057	87	hsa-miR-144-3p	85458	DIXDC1	NM_001037954	DIX domain containing 1
	1151	87	hsa-miR-203a-3p	51277	DNAJC27	NM_001198559	DnaJ heat shock protein family (Hsp40) member C27
	1093	87	hsa-miR-1303	26052	DNM3	NM_015569	dynamin 3
	1077	87	hsa-miR-144-3p	56986	DTWD1	NM_001144955	DTW domain containing 1
	1087	87	hsa-miR-1303	1946	EFNA5	NM_001962	ephrin A5
	1108	87	hsa-miR-19b-3p	23301	EHBP1	NM_001142614	EH domain binding protein 1
	1145	87	hsa-miR-203a-3p	56648	EIF5A2	NM_020390	eukaryotic translation initiation factor 5A2
	1148	87	hsa-miR-203a-3p	79071	ELOVL6	NM_001130721	ELOVL fatty acid elongase 6
	1064	87	hsa-miR-144-3p	22905	EPN2	NM_014964	epsin 2
	1081	87	hsa-miR-144-3p	23086	EXPH5	NM_001144763	exophilin 5
	1059	87	hsa-miR-144-3p	2332	FMR1	NM_001185075	fragile X mental retardation 1
	1072	87	hsa-miR-144-3p	2353	FOS	NM_005252	Fos proto-oncogene, AP-1 transcription factor subunit
	1095	87	hsa-miR-1303	2309	FOXO3	NM_001455	forkhead box O3
	1096	87	hsa-miR-19b-3p	93986	FOXP2	NM_001172766	forkhead box P2
	1051	87	hsa-miR-144-3p	2589	GALNT1	NM_020474	polypeptide N-acetylgalactosaminyltransferase 1
	1065	87	hsa-miR-144-3p	2632	GBE1	NM_000158	1,4-alpha-glucan branching enzyme 1
	1105	87	hsa-miR-19b-3p	64599	GIGYF1	NM_022574	GRB10 interacting GYF protein 1
	1122	87	hsa-miR-19b-3p	79712	GTDC1	NM_001284235	glycosyltransferase like domain containing 1
	1052	87	hsa-miR-144-3p	84064	HDHD2	NM_001318765	haloacid dehalogenase like hydrolase domain containing 2
	1073	87	hsa-miR-144-3p	84329	HVCN1	NM_001040107	hydrogen voltage gated channel 1
	1070	87	hsa-miR-144-3p	9365	KL	NM_004795	klotho
	1071	87	hsa-miR-144-3p	84458	LCOR	NM_032440	ligand dependent nuclear receptor corepressor
	1113	87	hsa-miR-19b-3p	55805	LRP2BP	NM_018409	LRP2 binding protein
	1137	87	hsa-miR-203a-3p	4043	LRPAP1	NM_002337	LDL receptor related protein associated protein 1
	1097	87	hsa-miR-19b-3p	26045	LRRTM2	NM_015564	leucine rich repeat transmembrane neuronal 2
	1062	87	hsa-miR-144-3p	9175	MAP3K13	NM_001242314	mitogen-activated protein kinase kinase kinase 13
	1149	87	hsa-miR-203a-3p	5601	MAPK9	NM_139068	mitogen-activated protein kinase 9
	1106	87	hsa-miR-19b-3p	9441	MED26	NM_004831	mediator complex subunit 26
	1076	87	hsa-miR-144-3p	54842	MFSD6	NM_017694	major facilitator superfamily domain containing 6
	1083	87	hsa-miR-1303	80218	NAA50	NM_001308445	N(alpha)-acetyltransferase 50, NatE catalytic subunit
	1147	87	hsa-miR-203a-3p	9147	NEMF	NM_001301732	nuclear export mediator factor
	1086	87	hsa-miR-1303	4857	NOVA1	NM_006489	NOVA alternative splicing regulator 1
	1092	87	hsa-miR-1303	2649	NR6A1	NM_001489	nuclear receptor subfamily 6 group A member 1
	1068	87	hsa-miR-144-3p	57624	NYAP2	NM_020864	neuronal tyrosine-phosphorylated phosphoinositide-3-kinase adaptor 2
	1139	87	hsa-miR-203a-3p	4976	OPA1	NM_130834	OPA1, mitochondrial dynamin like GTPase
	1085	87	hsa-miR-1303	79447	PAGR1	NM_024516	PAXIP1 associated glutamate rich protein 1
	1098	87	hsa-miR-19b-3p	56924	PAK6	NM_020168	p21 (RAC1) activated kinase 6
	1129	87	hsa-miR-19b-3p	79668	PARP8	NM_001178055	poly(ADP-ribose) polymerase family member 8
	1136	87	hsa-miR-203a-3p	57526	PCDH19	NM_001105243	protocadherin 19
	1126	87	hsa-miR-19b-3p	5099	PCDH7	NM_032456	protocadherin 7
	1119	87	hsa-miR-19b-3p	9752	PCDHA9	NM_031857	protocadherin alpha 9
	1138	87	hsa-miR-203a-3p	23469	PHF3	NM_001290259	PHD finger protein 3
	1130	87	hsa-miR-19b-3p	57605	PITPNM2	NM_001300801	phosphatidylinositol transfer protein membrane associated 2
	1107	87	hsa-miR-19b-3p	5562	PRKAA1	NM_006251	protein kinase AMP-activated catalytic subunit alpha 1
	1078	87	hsa-miR-144-3p	8575	PRKRA	NM_001139517	protein activator of interferon induced protein kinase EIF2AK2
	1110	87	hsa-miR-19b-3p	285368	PRRT3	NM_207351	proline rich transmembrane protein 3
	1104	87	hsa-miR-19b-3p	5861	RAB1A	NM_004161	RAB1A, member RAS oncogene family
	1146	87	hsa-miR-203a-3p	5896	RAG1	NM_000448	recombination activating 1
	1079	87	hsa-miR-144-3p	5923	RASGRF1	NM_001145648	Ras protein specific guanine nucleotide releasing factor 1
	1135	87	hsa-miR-203a-3p	166824	RASSF6	NM_001270392	Ras association domain family member 6
	1116	87	hsa-miR-19b-3p	27303	RBMS3	NM_001003792	RNA binding motif single stranded interacting protein 3
	1134	87	hsa-miR-203a-3p	84957	RELT	NM_032871	RELT, TNF receptor
	1115	87	hsa-miR-19b-3p	5992	RFX4	NM_001206691	regulatory factor X4
	1090	87	hsa-miR-1303	860	RUNX2	NM_001015051	runt related transcription factor 2
	1117	87	hsa-miR-19b-3p	860	RUNX2	NM_001015051	runt related transcription factor 2
	1109	87	hsa-miR-19b-3p	55176	SEC61A2	NM_001142628	Sec61 translocon alpha 2 subunit
	1133	87	hsa-miR-203a-3p	117157	SH2D1B	NM_053282	SH2 domain containing 1B
	1075	87	hsa-miR-144-3p	257218	SHPRH	NM_001042683	SNF2 histone linker PHD RING helicase
	1054	87	hsa-miR-144-3p	55186	SLC25A36	NM_001104647	solute carrier family 25 member 36
	1123	87	hsa-miR-19b-3p	84925	SLC49A4	NM_032839	solute carrier family 49 member 4
	1112	87	hsa-miR-19b-3p	4090	SMAD5	NM_001001419	SMAD family member 5
	1056	87	hsa-miR-144-3p	6597	SMARCA4	NM_001128844	SWI/SNF related, matrix associated, actin dependent regulator of chromatin, subfamily a, member 4
	1058	87	hsa-miR-144-3p	9892	SNAP91	NM_001242792	synaptosome associated protein 91
	1101	87	hsa-miR-19b-3p	6659	SOX4	NM_003107	SRY-box 4
	1074	87	hsa-miR-144-3p	339745	SPOPL	NM_001001664	speckle type BTB/POZ protein like
	1140	87	hsa-miR-203a-3p	339745	SPOPL	NM_001001664	speckle type BTB/POZ protein like
	1066	87	hsa-miR-144-3p	10254	STAM2	NM_005843	signal transducing adaptor molecule 2
	1091	87	hsa-miR-1303	55342	STRBP	NM_001171137	spermatid perinuclear RNA binding protein
	1053	87	hsa-miR-144-3p	8801	SUCLG2	NM_003848	succinate-CoA ligase GDP-forming beta subunit
	1099	87	hsa-miR-19b-3p	23208	SYT11	NM_152280	synaptotagmin 11
	1111	87	hsa-miR-19b-3p	29110	TBK1	NM_013254	TANK binding kinase 1
	1150	87	hsa-miR-203a-3p	9966	TNFSF15	NM_001204344	TNF superfamily member 15
	1067	87	hsa-miR-144-3p	7319	UBE2A	NM_001282161	ubiquitin conjugating enzyme E2 A
	1125	87	hsa-miR-19b-3p	7323	UBE2D3	NM_181892	ubiquitin conjugating enzyme E2 D3
	1114	87	hsa-miR-19b-3p	127933	UHMK1	NM_144624	U2AF homology motif kinase 1
	1084	87	hsa-miR-1303	124739	USP43	NM_153210	ubiquitin specific peptidase 43
	1069	87	hsa-miR-144-3p	257313	UTS2B	NM_198152	urotensin 2B
	1118	87	hsa-miR-19b-3p	54838	WBP1L	NM_001083913	WW domain binding protein 1 like
	1103	87	hsa-miR-19b-3p	11193	WBP4	NM_007187	WW domain binding protein 4
	1121	87	hsa-miR-19b-3p	23001	WDFY3	NM_014991	WD repeat and FYVE domain containing 3
	1144	87	hsa-miR-203a-3p	22884	WDR37	NM_014023	WD repeat domain 37
	1141	87	hsa-miR-203a-3p	22911	WDR47	NM_014969	WD repeat domain 47
	1131	87	hsa-miR-19b-3p	140685	ZBTB46	NM_025224	zinc finger and BTB domain containing 46
	1120	87	hsa-miR-19b-3p	84627	ZNF469	NM_001127464	zinc finger protein 469
	1127	87	hsa-miR-19b-3p	9658	ZNF516	NM_014643	zinc finger protein 516
	1226	86	hsa-miR-19b-3p	23394	ADNP	NM_001282531	activity dependent neuroprotector homeobox
	1246	86	hsa-miR-203a-3p	246	ALOX15	NM_001140	arachidonate 15-lipoxygenase
	1165	86	hsa-miR-144-3p	23294	ANKS1A	NM_015245	ankyrin repeat and sterile alpha motif domain containing 1A
	1219	86	hsa-miR-19b-3p	26060	APPL1	NM_012096	adaptor protein, phosphotyrosine interacting with PH domain and leucine zipper 1
	1221	86	hsa-miR-19b-3p	27032	ATP2C1	NM_001199184	ATPase secretory pathway Ca2+ transporting 1
	1199	86	hsa-miR-19b-3p	8992	ATP6V0E1	NM_003945	ATPase H+ transporting V0 subunit e1
	1170	86	hsa-miR-144-3p	10018	BCL2L11	NM_001204107	BCL2 like 11
	1207	86	hsa-miR-19b-3p	57673	BEND3	NM_001080450	BEN domain containing 3
	1180	86	hsa-miR-144-3p	80823	BHLHB9	NM_001142528	basic helix-loop-helix family member b9
	1212	86	hsa-miR-19b-3p	694	BTG1	NM_001731	BTG anti-proliferation factor 1
	1193	86	hsa-miR-1303	23271	CAMSAP2	NM_001297707	calmodulin regulated spectrin associated protein family member 2
	1220	86	hsa-miR-19b-3p	890	CCNA2	NM_001237	cyclin A2
	1206	86	hsa-miR-19b-3p	1106	CHD2	NM_001271	chromodomain helicase DNA binding protein 2
	1234	86	hsa-miR-203a-3p	26505	CNNM3	NM_017623	cyclin and CBS domain divalent metal cation transport mediator 3
	1239	86	hsa-miR-203a-3p	1355	COX15	NM_004376	cytochrome c oxidase assembly homolog COX15
	1236	86	hsa-miR-203a-3p	153222	CREBRF	NM_153607	CREB3 regulatory factor
	1182	86	hsa-miR-1303	9419	CRIPT	NM_014171	CXXC repeat containing interactor of PDZ3 domain
	1244	86	hsa-miR-203a-3p	57609	DIP2B	NM_173602	disco interacting protein 2 homolog B
	1166	86	hsa-miR-144-3p	9231	DLG5	NM_004747	discs large MAGUK scaffold protein 5
	1231	86	hsa-miR-19b-3p	1849	DUSP7	NM_001947	dual specificity phosphatase 7
	1223	86	hsa-miR-19b-3p	1948	EFNB2	NM_004093	ephrin B2
	1241	86	hsa-miR-203a-3p	1977	EIF4E	NM_001130678	eukaryotic translation initiation factor 4E
	1189	86	hsa-miR-1303	5168	ENPP2	NM_001040092	ectonucleotide pyrophosphatase/phosphodiesterase 2
	1216	86	hsa-miR-19b-3p	59084	ENPP5	NM_001290072	ectonucleotide pyrophosphatase/phosphodiesterase 5 (putative)
	1228	86	hsa-miR-19b-3p	2065	ERBB3	NM_001982	erb-b2 receptor tyrosine kinase 3
	1222	86	hsa-miR-19b-3p	2069	EREG	NM_001432	epiregulin
	1240	86	hsa-miR-203a-3p	2115	ETV1	NM_001163147	ETS variant 1
	1217	86	hsa-miR-19b-3p	399665	FAM102A	NM_001035254	family with sequence similarity 102 member A
	1211	86	hsa-miR-19b-3p	729830	FAM160A1	NM_001109977	family with sequence similarity 160 member A1
	1253	86	hsa-miR-203a-3p	8939	FUBP3	NM_003934	far upstream element binding protein 3
	1164	86	hsa-miR-144-3p	8322	FZD4	NM_012193	frizzled class receptor 4
	1155	86	hsa-miR-144-3p	2650	GCNT1	NM_001097633	glucosaminyl (N-acetyl) transferase 1
	1174	86	hsa-miR-144-3p	10672	GNA13	NM_006572	G protein subunit alpha 13
	1163	86	hsa-miR-144-3p	55970	GNG12	NM_018841	G protein subunit gamma 12
	1243	86	hsa-miR-203a-3p	55094	GPATCH1	NM_018025	G-patch domain containing 1
	1202	86	hsa-miR-19b-3p	51527	GSKIP	NM_001271904	GSK3B interacting protein
	1169	86	hsa-miR-144-3p	283464	GXYLT1	NM_001099650	glucoside xylosyltransferase 1
	1205	86	hsa-miR-19b-3p	11100	HNRNPUL1	NM_001301016	heterogeneous nuclear ribonucleoprotein U like 1
	1245	86	hsa-miR-203a-3p	84263	HSDL2	NM_001195822	hydroxysteroid dehydrogenase like 2
	1162	86	hsa-miR-144-3p	100529241	HSPE1-MOB4	NM_001202485	HSPE1-MOB4 readthrough
	1172	86	hsa-miR-144-3p	3418	IDH2	NM_002168	isocitrate dehydrogenase (NADP(+)) 2, mitochondrial
	1232	86	hsa-miR-203a-3p	3638	INSIG1	NM_198337	insulin induced gene 1
	1229	86	hsa-miR-19b-3p	3749	KCNC4	NM_001039574	potassium voltage-gated channel subfamily C member 4
	1152	86	hsa-miR-144-3p	56243	KIAA1217	NM_001282767	KIAA1217
	1194	86	hsa-miR-1303	112849	L3HYPDH	NM_144581	trans-L-3-hydroxyproline dehydratase
	1209	86	hsa-miR-19b-3p	79836	LONRF3	NM_001289109	LON peptidase N-terminal domain and ring finger 3
	1190	86	hsa-miR-1303	4052	LTBP1	NM_001166264	latent transforming growth factor beta binding protein 1
	1198	86	hsa-miR-19b-3p	23499	MACF1	NM_012090	microtubule-actin crosslinking factor 1
	1153	86	hsa-miR-144-3p	4293	MAP3K9	NM_001284230	mitogen-activated protein kinase kinase kinase 9
	1218	86	hsa-miR-19b-3p	8932	MBD2	NM_003927	methyl-CpG binding domain protein 2
	1247	86	hsa-miR-203a-3p	153364	MBLAC2	NM_203406	metallo-beta-lactamase domain containing 2
	1187	86	hsa-miR-1303	4256	MGP	NM_000900	matrix Gla protein
	1208	86	hsa-miR-19b-3p	4281	MID1	NM_000381	midline 1
	1200	86	hsa-miR-19b-3p	124540	MSI2	NM_001322250	musashi RNA binding protein 2
	1173	86	hsa-miR-144-3p	2475	MTOR	NM_004958	mechanistic target of rapamycin kinase
	1158	86	hsa-miR-144-3p	89795	NAV3	NM_001024383	neuron navigator 3
	1248	86	hsa-miR-203a-3p	9975	NR1D2	NM_001145425	nuclear receptor subfamily 1 group D member 2
	1168	86	hsa-miR-144-3p	8828	NRP2	NM_018534	neuropilin 2
	1192	86	hsa-miR-1303	4915	NTRK2	NM_001018066	neurotrophic receptor tyrosine kinase 2
	1160	86	hsa-miR-144-3p	283310	OTOGL	NM_173591	otogelin like
	1188	86	hsa-miR-1303	57157	PHTF2	NM_001127359	putative homeodomain transcription factor 2
	1184	86	hsa-miR-1303	5287	PIK3C2B	NM_002646	phosphatidylinositol-4-phosphate 3-kinase catalytic subunit type 2 beta
	1195	86	hsa-miR-671-3p	8394	PIP5K1A	NM_001135636	phosphatidylinositol-4-phosphate 5-kinase type 1 alpha
	1237	86	hsa-miR-203a-3p	93035	PKHD1L1	NM_177531	PKHD1 like 1
	1233	86	hsa-miR-203a-3p	5338	PLD2	NM_001243108	phospholipase D2
	1167	86	hsa-miR-144-3p	5458	POU4F2	NM_004575	POU class 4 homeobox 2
	1254	86	hsa-miR-203a-3p	5711	PSMD5	NM_001270427	proteasome 26S subunit, non-ATPase 5
	1161	86	hsa-miR-144-3p	5744	PTHLH	NM_198966	parathyroid hormone like hormone
	1213	86	hsa-miR-19b-3p	29127	RACGAP1	NM_001126103	Rac GTPase activating protein 1
	1214	86	hsa-miR-19b-3p	5906	RAP1A	NM_001010935	RAP1A, member of RAS oncogene family
	1159	86	hsa-miR-144-3p	56963	RGMA	NM_001166283	repulsive guidance molecule BMP co-receptor a
	1178	86	hsa-miR-144-3p	26575	RGS17	NM_012419	regulator of G protein signaling 17
	1235	86	hsa-miR-203a-3p	50862	RNF141	NM_016422	ring finger protein 141
	1249	86	hsa-miR-203a-3p	84268	RPAIN	NM_001160246	RPA interacting protein
	1185	86	hsa-miR-1303	51018	RRP15	NM_016052	ribosomal RNA processing 15 homolog
	1225	86	hsa-miR-19b-3p	6400	SEL1L	NM_005065	SEL1L, ERAD E3 ligase adaptor subunit
	1251	86	hsa-miR-203a-3p	80854	SETD7	NM_030648	SET domain containing 7, histone lysine methyltransferase
	1204	86	hsa-miR-19b-3p	30011	SH3KBP1	NM_001024666	SH3 domain containing kinase binding protein 1
	1179	86	hsa-miR-144-3p	5250	SLC25A3	NM_002635	solute carrier family 25 member 3
	1191	86	hsa-miR-1303	7782	SLC30A4	NM_013309	solute carrier family 30 member 4
	1175	86	hsa-miR-144-3p	204962	SLC44A5	NM_001320283	solute carrier family 44 member 5
	1227	86	hsa-miR-19b-3p	6538	SLC6A11	NM_014229	solute carrier family 6 member 11
	1215	86	hsa-miR-19b-3p	6533	SLC6A6	NM_001134367	solute carrier family 6 member 6
	1242	86	hsa-miR-203a-3p	23137	SMC5	NM_015110	structural maintenance of chromosomes 5
	1197	86	hsa-miR-19b-3p	140775	SMCR8	NM_144775	Smith-Magenis syndrome chromosome region, candidate 8
	1154	86	hsa-miR-144-3p	55084	SOBP	NM_018013	sine oculis binding protein homolog
	1201	86	hsa-miR-19b-3p	51046	ST8SIA3	NM_015879	ST8 alpha-N-acetyl-neuraminide alpha-2,8-sialyltransferase 3
	1224	86	hsa-miR-19b-3p	23512	SUZ12	NM_015355	SUZ12, polycomb repressive complex 2 subunit
	1230	86	hsa-miR-19b-3p	6853	SYN1	NM_133499	synapsin I
	1238	86	hsa-miR-203a-3p	6875	TAF4B	NM_005640	TATA-box binding protein associated factor 4b
	1186	86	hsa-miR-1303	54790	TET2	NM_017628	tet methylcytosine dioxygenase 2
	1183	86	hsa-miR-1303	388121	TNFAIP8L3	NM_207381	TNF alpha induced protein 8 like 3
	1157	86	hsa-miR-144-3p	7159	TP53BP2	NM_001031685	tumor protein p53 binding protein 2
	1176	86	hsa-miR-144-3p	23554	TSPAN12	NM_012338	tetraspanin 12
	1252	86	hsa-miR-203a-3p	9101	USP8	NM_001283049	ubiquitin specific peptidase 8
	1203	86	hsa-miR-19b-3p	9341	VAMP3	NM_004781	vesicle associated membrane protein 3
	1156	86	hsa-miR-144-3p	10885	WDR3	NM_006784	WD repeat domain 3
	1181	86	hsa-miR-144-3p	339318	ZNF181	NM_001029997	zinc finger protein 181
	1171	86	hsa-miR-144-3p	146434	ZNF597	NM_152457	zinc finger protein 597
	1250	86	hsa-miR-203a-3p	57507	ZNF608	NM_020747	zinc finger protein 608
	1177	86	hsa-miR-144-3p	152485	ZNF827	NM_178835	zinc finger protein 827
	1196	86	hsa-miR-19b-3p	128611	ZNF831	NM_178457	zinc finger protein 831
	1210	86	hsa-miR-19b-3p	84133	ZNRF3	NM_001206998	zinc and ring finger 3
	1278	85	hsa-miR-1303	51099	ABHD5	NM_016006	abhydrolase domain containing 5
	1297	85	hsa-miR-19b-3p	113	ADCY7	NM_001114	adenylate cyclase 7
	1282	85	hsa-miR-1303	125	ADH1B	NM_000668	alcohol dehydrogenase 1B (class I), beta polypeptide
	1333	85	hsa-miR-203a-3p	196	AHR	NM_001621	aryl hydrocarbon receptor
	1289	85	hsa-miR-1303	23600	AMACR	NM_203382	alpha-methylacyl-CoA racemase
	1303	85	hsa-miR-19b-3p	362	AQP5	NM_001651	aquaporin 5
	1265	85	hsa-miR-144-3p	23092	ARHGAP26	NM_015071	Rho GTPase activating protein 26
	1300	85	hsa-miR-19b-3p	414	ARSD	NM_009589	arylsulfatase D
	1287	85	hsa-miR-1303	435	ASL	NM_000048	argininosuccinate lyase
	1311	85	hsa-miR-19b-3p	6314	ATXN7	NM_000333	ataxin 7
	1332	85	hsa-miR-203a-3p	8707	B3GALT2	NM_003783	beta-1,3-galactosyltransferase 2
	1321	85	hsa-miR-19b-3p	54014	BRWD1	NM_033656	bromodomain and WD repeat domain containing 1
	1324	85	hsa-miR-19b-3p	868	CBLB	NM_001321790	Cbl proto-oncogene B
	1295	85	hsa-miR-19b-3p	8476	CDC42BPA	NM_003607	CDC42 binding protein kinase alpha
	1268	85	hsa-miR-144-3p	1003	CDH5	NM_001795	cadherin 5
	1283	85	hsa-miR-1303	9318	COPS2	NM_004236	COP9 signalosome subunit 2
	1262	85	hsa-miR-144-3p	83992	CTTNBP2	NM_033427	cortactin binding protein 2
	1292	85	hsa-miR-19b-3p	1627	DBN1	NM_004395	drebrin 1
	1315	85	hsa-miR-19b-3p	123879	DCUN1D3	NM_173475	defective in cullin neddylation 1 domain containing 3
	1281	85	hsa-miR-1303	25895	EEF1AKMT3	NM_015433	EEF1A lysine methyltransferase 3
	1280	85	hsa-miR-1303	1977	EIF4E	NM_001130679	eukaryotic translation initiation factor 4E
	1299	85	hsa-miR-19b-3p	1982	EIF4G2	NM_001042559	eukaryotic translation initiation factor 4 gamma 2
	1304	85	hsa-miR-19b-3p	22905	EPN2	NM_001102664	epsin 2
	1317	85	hsa-miR-19b-3p	2119	ETV5	NM_004454	ETS variant 5
	1267	85	hsa-miR-144-3p	55763	EXOC1	NM_018261	exocyst complex component 1
	1305	85	hsa-miR-19b-3p	2138	EYA1	NM_000503	EYA transcriptional coactivator and phosphatase 1
	1290	85	hsa-miR-1303	139231	FAM199X	NM_207318	family with sequence similarity 199, X-linked
	1302	85	hsa-miR-19b-3p	22862	FNDC3A	NM_001079673	fibronectin type III domain containing 3A
	1319	85	hsa-miR-19b-3p	23710	GABARAPL1	NM_031412	GABA type A receptor associated protein like 1
	1340	85	hsa-miR-203a-3p	114805	GALNT13	NM_052917	polypeptide N-acetylgalactosaminyltransferase 13
	1269	85	hsa-miR-144-3p	2697	GJA1	NM_000165	gap junction protein alpha 1
	1266	85	hsa-miR-144-3p	2900	GRIK4	NM_001282470	glutamate ionotropic receptor kainate type subunit 4
	1264	85	hsa-miR-144-3p	8520	HAT1	NM_003642	histone acetyltransferase 1
	1293	85	hsa-miR-19b-3p	10114	HIPK3	NM_001048200	homeodomain interacting protein kinase 3
	1327	85	hsa-miR-203a-3p	84376	HOOK3	NM_032410	hook microtubule tethering protein 3
	1256	85	hsa-miR-144-3p	10526	IPO8	NM_001190995	importin 8
	1331	85	hsa-miR-203a-3p	84541	KBTBD8	NM_032505	kelch repeat and BTB domain containing 8
	1301	85	hsa-miR-19b-3p	57482	KIAA1211	NM_020722	KIAA1211
	1284	85	hsa-miR-1303	55975	KLHL7	NM_001031710	kelch like family member 7
	1274	85	hsa-miR-144-3p	10746	MAP3K2	NM_006609	mitogen-activated protein kinase kinase kinase 2
	1270	85	hsa-miR-144-3p	5601	MAPK9	NM_001135044	mitogen-activated protein kinase 9
	1259	85	hsa-miR-144-3p	23263	MCF2L	NM_001112732	MCF.2 cell line derived transforming sequence like
	1335	85	hsa-miR-203a-3p	28985	MCTS1	NM_001137554	MCTS1, re-initiation and release factor
	1318	85	hsa-miR-19b-3p	56890	MDM1	NM_020128	Mdm1 nuclear protein
	1255	85	hsa-miR-144-3p	9282	MED14	NM_004229	mediator complex subunit 14
	1272	85	hsa-miR-144-3p	10001	MED6	NM_001284211	mediator complex subunit 6
	1325	85	hsa-miR-19b-3p	51320	MEX3C	NM_016626	mex-3 RNA binding family member C
	1306	85	hsa-miR-19b-3p	4249	MGAT5	NM_002410	alpha-1,6-mannosylglycoprotein 6-beta-N-acetylglucosaminyltransferase
	1307	85	hsa-miR-19b-3p	4302	MLLT6	NM_005937	MLLT6, PHD finger containing
	1328	85	hsa-miR-203a-3p	124540	MSI2	NM_001322250	musashi RNA binding protein 2
	1258	85	hsa-miR-144-3p	66036	MTMR9	NM_015458	myotubularin related protein 9
	1337	85	hsa-miR-203a-3p	80018	NAA25	NM_024953	N(alpha)-acetyltransferase 25, NatB auxiliary subunit
	1286	85	hsa-miR-1303	81831	NETO2	NM_001201477	neuropilin and tolloid like 2
	1298	85	hsa-miR-19b-3p	51701	NLK	NM_016231	nemo like kinase
	1326	85	hsa-miR-19b-3p	4306	NR3C2	NM_000901	nuclear receptor subfamily 3 group C member 2
	1316	85	hsa-miR-19b-3p	5457	POU4F1	NM_006237	POU class 4 homeobox 1
	1334	85	hsa-miR-203a-3p	5774	PTPN3	NM_001145368	protein tyrosine phosphatase, non-receptor type 3
	1275	85	hsa-miR-1303	26108	PYGO1	NM_015617	pygopus family PHD finger 1
	1323	85	hsa-miR-19b-3p	23011	RAB21	NM_014999	RAB21, member RAS oncogene family
	1294	85	hsa-miR-19b-3p	11069	RAPGEF4	NM_001100397	Rap guanine nucleotide exchange factor 4
	1291	85	hsa-miR-1303	359845	RFLNB	NM_182705	refilin B
	1338	85	hsa-miR-203a-3p	9750	RIPOR2	NM_001286445	RHO family interacting cell polarization regulator 2
	1261	85	hsa-miR-144-3p	54778	RNF111	NM_001270528	ring finger protein 111
	1330	85	hsa-miR-203a-3p	6092	ROBO2	NM_001128929	roundabout guidance receptor 2
	1276	85	hsa-miR-1303	219790	RTKN2	NM_001282941	rhotekin 2
	1279	85	hsa-miR-1303	55800	SCN3B	NM_018400	sodium voltage-gated channel beta subunit 3
	1288	85	hsa-miR-1303	57147	SCYL3	NM_181093	SCY1 like pseudokinase 3
	1339	85	hsa-miR-203a-3p	91404	SESTD1	NM_178123	SEC14 and spectrin domain containing 1
	1336	85	hsa-miR-203a-3p	388336	SHISA6	NM_207386	shisa family member 6
	1312	85	hsa-miR-19b-3p	51804	SIX4	NM_017420	SIX homeobox 4
	1296	85	hsa-miR-19b-3p	114134	SLC2A13	NM_052885	solute carrier family 2 member 13
	1322	85	hsa-miR-19b-3p	23049	SMG1	NM_015092	SMG1, nonsense mediated mRNA decay associated PI3K related kinase
	1260	85	hsa-miR-144-3p	8404	SPARCL1	NM_001291976	SPARC like 1
	1257	85	hsa-miR-144-3p	10402	ST3GAL6	NM_001323359	ST3 beta-galactoside alpha-2,3-sialyltransferase 6
	1271	85	hsa-miR-144-3p	10492	SYNCRIP	NM_001159673	synaptotagmin binding cytoplasmic RNA interacting protein
	1263	85	hsa-miR-144-3p	9087	TMSB4Y	NM_004202	thymosin beta 4 Y-linked
	1320	85	hsa-miR-19b-3p	373	TRIM23	NM_001656	tripartite motif containing 23
	1309	85	hsa-miR-19b-3p	137492	VPS37A	NM_001145152	VPS37A, ESCRT-I subunit
	1314	85	hsa-miR-19b-3p	143187	VTI1A	NM_001318203	vesicle transport through interaction with t-SNAREs 1A
	1310	85	hsa-miR-19b-3p	7473	WNT3	NM_030753	Wnt family member 3
	1285	85	hsa-miR-1303	143570	XRRA1	NM_182969	X-ray radiation resistance associated 1
	1313	85	hsa-miR-19b-3p	65986	ZBTB10	NM_001105539	zinc finger and BTB domain containing 10
	1273	85	hsa-miR-144-3p	85463	ZC3H12C	NM_033390	zinc finger CCCH-type containing 12C
	1308	85	hsa-miR-19b-3p	80829	ZFP91	NM_001197051	ZFP91 zinc finger protein
	1329	85	hsa-miR-203a-3p	57178	ZMIZ1	NM_020338	zinc finger MIZ-type containing 1
	1277	85	hsa-miR-1303	7764	ZNF217	NM_006526	zinc finger protein 217
	1361	84	hsa-miR-144-3p	51104	ABHD17B	NM_001025780	abhydrolase domain containing 17B
	1347	84	hsa-miR-144-3p	2182	ACSL4	NM_001318509	acyl-CoA synthetase long chain family member 4
	1368	84	hsa-miR-1303	23536	ADAT1	NM_001324444	adenosine deaminase, tRNA specific 1
	1392	84	hsa-miR-19b-3p	115	ADCY9	NM_001116	adenylate cyclase 9
	1346	84	hsa-miR-144-3p	351	APP	NM_000484	amyloid beta precursor protein
	1367	84	hsa-miR-1303	55156	ARMC1	NM_001286702	armadillo repeat containing 1
	1404	84	hsa-miR-203a-3p	22863	ATG14	NM_014924	autophagy related 14
	1405	84	hsa-miR-203a-3p	605	BCL7A	NM_020993	BCL7A, BAF complex component
	1379	84	hsa-miR-19b-3p	9847	C2CD5	NM_001286175	C2 calcium dependent domain containing 5
	1375	84	hsa-miR-1303	1111	CHEK1	NM_001244846	checkpoint kinase 1
	1406	84	hsa-miR-203a-3p	55917	CTTNBP2NL	NM_018704	CTTNBP2 N-terminal like
	1348	84	hsa-miR-144-3p	56648	EIF5A2	NM_020390	eukaryotic translation initiation factor 5A2
	1416	84	hsa-miR-203a-3p	1996	ELAVL4	NM_001324216	ELAV like RNA binding protein 4
	1394	84	hsa-miR-19b-3p	56851	EMC7	NM_020154	ER membrane protein complex subunit 7
	1344	84	hsa-miR-144-3p	2037	EPB41L2	NM_001135555	erythrocyte membrane protein band 4.1 like 2
	1386	84	hsa-miR-19b-3p	23233	EXOC6B	NM_001321731	exocyst complex component 6B
	1365	84	hsa-miR-1303	728215	FAM155A	NM_001080396	family with sequence similarity 155 member A
	1371	84	hsa-miR-1303	22909	FAN1	NM_014967	FANCD2 and FANCI associated nuclease 1
	1343	84	hsa-miR-144-3p	2321	FLT1	NM_001159920	fms related tyrosine kinase 1
	1357	84	hsa-miR-144-3p	56776	FMN2	NM_001305424	formin 2
	1415	84	hsa-miR-203a-3p	2628	GATM	NM_001321015	glycine amidinotransferase
	1362	84	hsa-miR-144-3p	11245	GPR176	NM_007223	G protein-coupled receptor 176
	1410	84	hsa-miR-203a-3p	2841	GPR18	NM_005292	G protein-coupled receptor 18
	1381	84	hsa-miR-19b-3p	57476	GRAMD1B	NM_001286563	GRAM domain containing 1B
	1399	84	hsa-miR-203a-3p	64224	HERPUD2	NM_022373	HERPUD family member 2
	1374	84	hsa-miR-1303	3547	IGSF1	NM_001170963	immunoglobulin superfamily member 1
	1396	84	hsa-miR-19b-3p	3600	IL15	NM_172175	interleukin 15
	1355	84	hsa-miR-144-3p	55364	IMPACT	NM_018439	impact RWD domain protein
	1397	84	hsa-miR-203a-3p	3628	INPP1	NM_002194	inositol polyphosphate-1-phosphatase
	1369	84	hsa-miR-1303	84056	KATNAL1	NM_001014380	katanin catalytic subunit A1 like 1
	1352	84	hsa-miR-144-3p	4254	KITLG	NM_003994	KIT ligand
	1411	84	hsa-miR-203a-3p	4254	KITLG	NM_003994	KIT ligand
	1373	84	hsa-miR-1303	23008	KLHDC10	NM_014997	kelch domain containing 10
	1363	84	hsa-miR-144-3p	3977	LIFR	NM_002310	LIF receptor alpha
	1382	84	hsa-miR-19b-3p	3993	LLGL2	NM_001031803	LLGL scribble cell polarity complex component 2
	1341	84	hsa-miR-144-3p	55700	MAP7D1	NM_001286365	MAP7 domain containing 1
	1360	84	hsa-miR-144-3p	9969	MED13	NM_005121	mediator complex subunit 13
	1418	84	hsa-miR-203a-3p	51072	MEMO1	NM_001301833	mediator of cell motility 1
	1389	84	hsa-miR-19b-3p	23608	MKRN1	NM_013446	makorin ring finger protein 1
	1364	84	hsa-miR-1303	4291	MLF1	NM_022443	myeloid leukemia factor 1
	1402	84	hsa-miR-203a-3p	166785	MMAA	NM_172250	metabolism of cobalamin associated A
	1385	84	hsa-miR-19b-3p	93380	MMGT1	NM_173470	membrane magnesium transporter 1
	1370	84	hsa-miR-1303	79817	MOB3B	NM_024761	MOB kinase activator 3B
	1387	84	hsa-miR-19b-3p	23255	MTCL1	NM_015210	microtubule crosslinking factor 1
	1395	84	hsa-miR-19b-3p	29104	N6AMT1	NM_182749	N-6 adenine-specific DNA methyltransferase 1
	1412	84	hsa-miR-203a-3p	4774	NFIA	NM_001134673	nuclear factor I A
	1345	84	hsa-miR-144-3p	4842	NOS1	NM_000620	nitric oxide synthase 1
	1417	84	hsa-miR-203a-3p	7182	NR2C2	NM_001291694	nuclear receptor subfamily 2 group C member 2
	1378	84	hsa-miR-19b-3p	5140	PDE3B	NM_000922	phosphodiesterase 3B
	1384	84	hsa-miR-19b-3p	23612	PHLDA3	NM_012396	pleckstrin homology like domain family A member 3
	1380	84	hsa-miR-19b-3p	51050	PI15	NM_001324403	peptidase inhibitor 15
	1353	84	hsa-miR-144-3p	200576	PIKFYVE	NM_015040	phosphoinositide kinase, FYVE-type zinc finger containing
	1393	84	hsa-miR-19b-3p	5357	PLS1	NM_001145319	plastin 1
	1390	84	hsa-miR-19b-3p	9055	PRC1	NM_001267580	protein regulator of cytokinesis 1
	1401	84	hsa-miR-203a-3p	5579	PRKCB	NM_002738	protein kinase C beta
	1408	84	hsa-miR-203a-3p	5584	PRKCI	NM_002740	protein kinase C iota
	1409	84	hsa-miR-203a-3p	375743	PTAR1	NM_001099666	protein prenyltransferase alpha subunit repeat containing 1
	1391	84	hsa-miR-19b-3p	90780	PYGO2	NM_138300	pygopus family PHD finger 2
	1377	84	hsa-miR-19b-3p	9770	RASSF2	NM_170774	Ras association domain family member 2
	1403	84	hsa-miR-203a-3p	1102	RCBTB2	NM_001268	RCC1 and BTB domain containing protein 2
	1388	84	hsa-miR-19b-3p	54476	RNF216	NM_207111	ring finger protein 216
	1366	84	hsa-miR-1303	79048	SECISBP2	NM_001282690	SECIS binding protein 2
	1407	84	hsa-miR-203a-3p	10371	SEMA3A	NM_006080	semaphorin 3A
	1383	84	hsa-miR-19b-3p	23450	SF3B3	NM_012426	splicing factor 3b subunit 3
	1400	84	hsa-miR-203a-3p	55334	SLC39A9	NM_018375	solute carrier family 39 member 9
	1351	84	hsa-miR-144-3p	85414	SLC45A3	NM_033102	solute carrier family 45 member 3
	1358	84	hsa-miR-144-3p	6594	SMARCA1	NM_001282875	SWI/SNF related, matrix associated, actin dependent regulator of chromatin, subfamily a, member 1
	1356	84	hsa-miR-144-3p	23161	SNX13	NM_015132	sorting nexin 13
	1354	84	hsa-miR-144-3p	30837	SOCS7	NM_014598	suppressor of cytokine signaling 7
	1419	84	hsa-miR-203a-3p	6714	SRC	NM_005417	SRC proto-oncogene, non-receptor tyrosine kinase
	1342	84	hsa-miR-144-3p	60436	TGIF2	NM_001199513	TGFB induced factor homeobox 2
	1372	84	hsa-miR-1303	7187	TRAF3	NM_145726	TNF receptor associated factor 3
	1413	84	hsa-miR-203a-3p	89122	TRIM4	NM_033017	tripartite motif containing 4
	1414	84	hsa-miR-203a-3p	162514	TRPV3	NM_001258205	transient receptor potential cation channel subfamily V member 3
	1349	84	hsa-miR-144-3p	7273	TTN	NM_001256850	titin
	1376	84	hsa-miR-1303	7846	TUBA1A	NM_001270399	tubulin alpha 1a
	1398	84	hsa-miR-203a-3p	23350	U2SURP	NM_001080415	U2 snRNP associated SURP domain containing
	1350	84	hsa-miR-144-3p	51101	ZC2HC1A	NM_016010	zinc finger C2HC-type containing 1A
	1359	84	hsa-miR-144-3p	93550	ZFAND4	NM_001128324	zinc finger AN1-type containing 4
	1453	83	hsa-miR-1303	154664	ABCA13	NM_152701	ATP binding cassette subfamily A member 13
	1472	83	hsa-miR-19b-3p	8714	ABCC3	NM_003786	ATP binding cassette subfamily C member 3
	1422	83	hsa-miR-144-3p	91452	ACBD5	NM_001042473	acyl-CoA binding domain containing 5
	1426	83	hsa-miR-144-3p	118429	ANTXR2	NM_001286781	ANTXR cell adhesion molecule 2
	1427	83	hsa-miR-144-3p	56938	ARNTL2	NM_001248005	aryl hydrocarbon receptor nuclear translocator like 2
	1461	83	hsa-miR-19b-3p	64225	ATL2	NM_022374	atlastin GTPase 2
	1465	83	hsa-miR-19b-3p	342371	ATXN1L	NM_001137675	ataxin 1 like
	1508	83	hsa-miR-203a-3p	8815	BANF1	NM_003860	barrier to autointegration factor 1
	1435	83	hsa-miR-144-3p	657	BMPR1A	NM_004329	bone morphogenetic protein receptor type 1A
	1439	83	hsa-miR-144-3p	10203	CALCRL	NM_001271751	calcitonin receptor like receptor
	1447	83	hsa-miR-1303	23473	CAPN7	NM_014296	calpain 7
	1471	83	hsa-miR-19b-3p	65981	CAPRIN2	NM_001206856	caprin family member 2
	1459	83	hsa-miR-19b-3p	729438	CASTOR2	NM_001145064	cytosolic arginine sensor for mTORC1 subunit 2
	1482	83	hsa-miR-19b-3p	147381	CBLN2	NM_182511	cerebellin 2 precursor
	1466	83	hsa-miR-19b-3p	54462	CCSER2	NM_001284240	coiled-coil serine rich protein 2
	1421	83	hsa-miR-144-3p	9859	CEP170	NM_001042405	centrosomal protein 170
	1460	83	hsa-miR-19b-3p	55165	CEP55	NM_001127182	centrosomal protein 55
	1478	83	hsa-miR-19b-3p	29883	CNOT7	NM_001322090	CCR4-NOT transcription complex subunit 7
	1448	83	hsa-miR-1303	26047	CNTNAP2	NM_014141	contactin associated protein like 2
	1480	83	hsa-miR-19b-3p	341947	COX8C	NM_182971	cytochrome c oxidase subunit 8C
	1489	83	hsa-miR-203a-3p	51379	CRLF3	NM_015986	cytokine receptor like factor 3
	1506	83	hsa-miR-203a-3p	144132	DNHD1	NM_173589	dynein heavy chain domain 1
	1475	83	hsa-miR-19b-3p	9732	DOCK4	NM_014705	dedicator of cytokinesis 4
	1484	83	hsa-miR-203a-3p	1810	DR1	NM_001938	down-regulator of transcription 1
	1442	83	hsa-miR-144-3p	8445	DYRK2	NM_003583	dual specificity tyrosine phosphorylation regulated kinase 2
	1455	83	hsa-miR-1303	79071	ELOVL6	NM_001130721	ELOVL fatty acid elongase 6
	1429	83	hsa-miR-144-3p	345757	FAM174A	NM_198507	family with sequence similarity 174 member A
	1481	83	hsa-miR-19b-3p	81610	FAM83D	NM_030919	family with sequence similarity 83 member D
	1464	83	hsa-miR-19b-3p	23307	FKBP15	NM_015258	FKBP prolyl isomerase 15
	1456	83	hsa-miR-1303	139628	FOXR2	NM_198451	forkhead box R2
	1441	83	hsa-miR-144-3p	2625	GATA3	NM_002051	GATA binding protein 3
	1454	83	hsa-miR-1303	2661	GDF9	NM_001288827	growth differentiation factor 9
	1496	83	hsa-miR-203a-3p	2743	GLRB	NM_001166061	glycine receptor beta
	1449	83	hsa-miR-1303	643707	GOLGA6L4	NM_001267536	golgin A6 family-like 4
	1470	83	hsa-miR-19b-3p	56261	GPCPD1	NM_019593	glycerophosphocholine phosphodiesterase 1
	1504	83	hsa-miR-203a-3p	160897	GPR180	NM_180989	G protein-coupled receptor 180
	1432	83	hsa-miR-144-3p	2898	GRIK2	NM_175768	glutamate ionotropic receptor kainate type subunit 2
	1474	83	hsa-miR-19b-3p	3092	HIP1	NM_001243198	huntingtin interacting protein 1
	1493	83	hsa-miR-203a-3p	221092	HNRNPUL2	NM_001079559	heterogeneous nuclear ribonucleoprotein U like 2
	1498	83	hsa-miR-203a-3p	3437	IFIT3	NM_001549	interferon induced protein with tetratricopeptide repeats 3
	1452	83	hsa-miR-1303	253430	IPMK	NM_152230	inositol polyphosphate multikinase
	1476	83	hsa-miR-19b-3p	79960	JADE1	NM_001287437	jade family PHD finger 1
	1483	83	hsa-miR-19b-3p	8690	JRKL	NM_003772	JRK like
	1497	83	hsa-miR-203a-3p	353288	KRT26	NM_181539	keratin 26
	1430	83	hsa-miR-144-3p	753	LDLRAD4	NM_001003675	low density lipoprotein receptor class A domain containing 4
	1434	83	hsa-miR-144-3p	9926	LPGAT1	NM_014873	lysophosphatidylglycerol acyltransferase 1
	1428	83	hsa-miR-144-3p	9227	LRAT	NM_001301645	lecithin retinol acyltransferase
	1446	83	hsa-miR-1303	4646	MYO6	NM_004999	myosin VI
	1424	83	hsa-miR-144-3p	10787	NCKAP1	NM_205842	NCK associated protein 1
	1490	83	hsa-miR-203a-3p	23327	NEDD4L	NM_001144964	neural precursor cell expressed, developmentally down-regulated 4-like, E3 ubiquitin protein ligase
	1479	83	hsa-miR-19b-3p	4774	NFIA	NM_001134673	nuclear factor I A
	1487	83	hsa-miR-203a-3p	4783	NFIL3	NM_001289999	nuclear factor, interleukin 3 regulated
	1457	83	hsa-miR-19b-3p	29922	NME7	NM_013330	NME/NM23 family member 7
	1507	83	hsa-miR-203a-3p	7468	NSD2	NM_133334	nuclear receptor binding SET domain protein 2
	1495	83	hsa-miR-203a-3p	27065	NSG1	NM_001040101	neuronal vesicle trafficking associated 1
	1436	83	hsa-miR-144-3p	5090	PBX3	NM_006195	PBX homeobox 3
	1445	83	hsa-miR-1303	51050	PI15	NM_015886	peptidase inhibitor 15
	1500	83	hsa-miR-203a-3p	8228	PNPLA4	NM_001142389	patatin like phospholipase domain containing 4
	1438	83	hsa-miR-144-3p	63976	PRDM16	NM_022114	PR/SET domain 16
	1444	83	hsa-miR-1303	9698	PUM1	NM_001020658	pumilio RNA binding family member 1
	1450	83	hsa-miR-1303	7837	PXDN	NM_012293	peroxidasin
	1467	83	hsa-miR-19b-3p	51552	RAB14	NM_016322	RAB14, member RAS oncogene family
	1425	83	hsa-miR-144-3p	158158	RASEF	NM_152573	RAS and EF-hand domain containing
	1503	83	hsa-miR-203a-3p	54502	RBM47	NM_001098634	RNA binding motif protein 47
	1443	83	hsa-miR-1303	221687	RNF182	NM_001165032	ring finger protein 182
	1501	83	hsa-miR-203a-3p	22800	RRAS2	NM_001177315	RAS related 2
	1440	83	hsa-miR-144-3p	6326	SCN2A	NM_001040142	sodium voltage-gated channel alpha subunit 2
	1499	83	hsa-miR-203a-3p	10802	SEC24A	NM_021982	SEC24 homolog A, COPII coat complex component
	1486	83	hsa-miR-203a-3p	27230	SERP1	NM_014445	stress associated endoplasmic reticulum protein 1
	1473	83	hsa-miR-19b-3p	10723	SLC12A7	NM_006598	solute carrier family 12 member 7
	1437	83	hsa-miR-144-3p	140890	SREK1	NM_001323529	splicing regulatory glutamic acid and lysine rich protein 1
	1488	83	hsa-miR-203a-3p	51046	ST8SIA3	NM_015879	ST8 alpha-N-acetyl-neuraminide alpha-2,8-sialyltransferase 3
	1505	83	hsa-miR-203a-3p	6783	SULT1E1	NM_005420	sulfotransferase family 1E member 1
	1477	83	hsa-miR-19b-3p	9900	SV2A	NM_001278719	synaptic vesicle glycoprotein 2A
	1509	83	hsa-miR-203a-3p	93624	TADA2B	NM_152293	transcriptional adaptor 2B
	1451	83	hsa-miR-1303	170082	TCEANC	NM_001297564	transcription elongation factor A N-terminal and central domain containing
	1462	83	hsa-miR-19b-3p	55603	TENT5A	NM_017633	terminal nucleotidyltransferase 5A
	1423	83	hsa-miR-144-3p	168451	THAP5	NM_001287601	THAP domain containing 5
	1468	83	hsa-miR-19b-3p	221981	THSD7A	NM_015204	thrombospondin type 1 domain containing 7A
	1491	83	hsa-miR-203a-3p	57458	TMCC3	NM_001301036	transmembrane and coiled-coil domain family 3
	1485	83	hsa-miR-203a-3p	148534	TMEM56	NM_152487	transmembrane protein 56
	1469	83	hsa-miR-19b-3p	51330	TNFRSF12A	NM_016639	TNF receptor superfamily member 12A
	1420	83	hsa-miR-144-3p	7204	TRIO	NM_007118	trio Rho guanine nucleotide exchange factor
	1492	83	hsa-miR-203a-3p	26019	UPF2	NM_080599	UPF2, regulator of nonsense mediated mRNA decay
	1433	83	hsa-miR-144-3p	84640	USP38	NM_001290326	ubiquitin specific peptidase 38
	1463	83	hsa-miR-19b-3p	286451	YIPF6	NM_001195214	Yip1 domain family member 6
	1431	83	hsa-miR-144-3p	80149	ZC3H12A	NM_001323551	zinc finger CCCH-type containing 12A
	1458	83	hsa-miR-19b-3p	353274	ZNF445	NM_181489	zinc finger protein 445
	1494	83	hsa-miR-203a-3p	26036	ZNF451	NM_001257273	zinc finger protein 451
	1502	83	hsa-miR-203a-3p	284390	ZNF763	NM_001012753	zinc finger protein 763
	1535	82	hsa-miR-1303	92949	ADAMTSL1	NM_001040272	ADAMTS like 1
	1519	82	hsa-miR-144-3p	4301	AFDN	NM_001291964	afadin, adherens junction formation factor
	1514	82	hsa-miR-144-3p	11215	AKAP11	NM_016248	A-kinase anchoring protein 11
	1552	82	hsa-miR-19b-3p	9824	ARHGAP11A	NM_001286479	Rho GTPase activating protein 11A
	1544	82	hsa-miR-19b-3p	10425	ARIH2	NM_001317334	ariadne RBR E3 ubiquitin protein ligase 2
	1556	82	hsa-miR-19b-3p	10776	ARPP19	NM_001306191	cAMP regulated phosphoprotein 19
	1547	82	hsa-miR-19b-3p	439	ASNA1	NM_004317	arsA arsenite transporter, ATP-binding, homolog 1 (bacterial)
	1550	82	hsa-miR-19b-3p	479	ATP12A	NM_001185085	ATPase H+/K+ transporting non-gastric alpha2 subunit
	1541	82	hsa-miR-19b-3p	25943	C20orf194	NM_001009984	chromosome 20 open reading frame 194
	1511	82	hsa-miR-144-3p	286223	C9orf47	NM_001142413	chromosome 9 open reading frame 47
	1525	82	hsa-miR-144-3p	8535	CBX4	NM_003655	chromobox 4
	1575	82	hsa-miR-203a-3p	1230	CCR1	NM_001295	C-C motif chemokine receptor 1
	1546	82	hsa-miR-19b-3p	131566	DCBLD2	NM_080927	discoidin, CUB and LCCL domain containing 2
	1561	82	hsa-miR-19b-3p	10395	DLC1	NM_001164271	DLC1 Rho GTPase activating protein
	1545	82	hsa-miR-19b-3p	1747	DLX3	NM_005220	distal-less homeobox 3
	1581	82	hsa-miR-203a-3p	1812	DRD1	NM_000794	dopamine receptor D1
	1573	82	hsa-miR-203a-3p	9521	EEF1E1	NM_004280	eukaryotic translation elongation factor 1 epsilon 1
	1526	82	hsa-miR-1303	405754	ERVFRD-1	NM_207582	endogenous retrovirus group FRD member 1, envelope
	1534	82	hsa-miR-1303	171482	FAM9A	NM_174951	family with sequence similarity 9 member A
	1583	82	hsa-miR-203a-3p	221937	FOXK1	NM_001037165	forkhead box K1
	1549	82	hsa-miR-19b-3p	27086	FOXP1	NM_001244813	forkhead box P1
	1542	82	hsa-miR-19b-3p	9815	GIT2	NM_001135213	GIT ArfGAP 2
	1523	82	hsa-miR-144-3p	113263	GLCCI1	NM_138426	glucocorticoid induced 1
	1533	82	hsa-miR-1303	440295	GOLGA6L9	NM_001291420	golgin A6 family-like 9
	1517	82	hsa-miR-144-3p	51125	GOLGA7	NM_016099	golgin A7
	1529	82	hsa-miR-1303	92344	GORAB	NM_152281	golgin, RAB6 interacting
	1540	82	hsa-miR-19b-3p	2911	GRM1	NM_001278064	glutamate metabotropic receptor 1
	1579	82	hsa-miR-203a-3p	3052	HCCS	NM_001122608	holocytochrome c synthase
	1567	82	hsa-miR-19b-3p	26091	HERC4	NM_001278187	HECT and RLD domain containing E3 ubiquitin protein ligase 4
	1543	82	hsa-miR-19b-3p	204851	HIPK1	NM_198268	homeodomain interacting protein kinase 1
	1513	82	hsa-miR-144-3p	3192	HNRNPU	NM_004501	heterogeneous nuclear ribonucleoprotein U
	1582	82	hsa-miR-203a-3p	3356	HTR2A	NM_001165947	5-hydroxytryptamine receptor 2A
	1559	82	hsa-miR-19b-3p	54891	INO80D	NM_017759	INO80 complex subunit D
	1587	82	hsa-miR-203a-3p	3709	ITPR2	NM_002223	inositol 1,4,5-trisphosphate receptor type 2
	1536	82	hsa-miR-1303	89890	KBTBD6	NM_152903	kelch repeat and BTB domain containing 6
	1558	82	hsa-miR-19b-3p	27252	KLHL20	NM_014458	kelch like family member 20
	1510	82	hsa-miR-144-3p	9223	MAGI1	NM_015520	membrane associated guanylate kinase, WW and PDZ domain containing 1
	1585	82	hsa-miR-203a-3p	5599	MAPK8	NM_001323331	mitogen-activated protein kinase 8
	1520	82	hsa-miR-144-3p	1955	MEGF9	NM_001080497	multiple EGF like domains 9
	1531	82	hsa-miR-1303	4281	MID1	NM_001193281	midline 1
	1537	82	hsa-miR-19b-3p	4613	MYCN	NM_001293228	MYCN proto-oncogene, bHLH transcription factor
	1548	82	hsa-miR-19b-3p	4674	NAP1L2	NM_021963	nucleosome assembly protein 1 like 2
	1563	82	hsa-miR-19b-3p	63908	NAPB	NM_001283018	NSF attachment protein beta
	1565	82	hsa-miR-19b-3p	114885	OSBPL11	NM_022776	oxysterol binding protein like 11
	1584	82	hsa-miR-203a-3p	27199	OXGR1	NM_080818	oxoglutarate receptor 1
	1578	82	hsa-miR-203a-3p	5160	PDHA1	NM_001173454	pyruvate dehydrogenase E1 alpha 1 subunit
	1588	82	hsa-miR-203a-3p	112885	PHF21B	NM_001135862	PHD finger protein 21B
	1516	82	hsa-miR-144-3p	10622	POLR3G	NM_006467	RNA polymerase III subunit G
	1551	82	hsa-miR-19b-3p	8499	PPFIA2	NM_001220476	PTPRF interacting protein alpha 2
	1570	82	hsa-miR-203a-3p	5780	PTPN9	NM_002833	protein tyrosine phosphatase, non-receptor type 9
	1518	82	hsa-miR-144-3p	5814	PURB	NM_033224	purine rich element binding protein B
	1555	82	hsa-miR-19b-3p	10742	RAI2	NM_021785	retinoic acid induced 2
	1524	82	hsa-miR-144-3p	23551	RASD2	NM_014310	RASD family member 2
	1564	82	hsa-miR-19b-3p	10616	RBCK1	NM_001323960	RANBP2-type and C3HC4-type zinc finger containing 1
	1566	82	hsa-miR-19b-3p	5978	REST	NM_001193508	RE1 silencing transcription factor
	1539	82	hsa-miR-19b-3p	142891	SAMD8	NM_144660	sterile alpha motif domain containing 8
	1590	82	hsa-miR-203a-3p	51714	SELENOT	NM_016275	selenoprotein T
	1568	82	hsa-miR-19b-3p	89777	SERPINB12	NM_080474	serpin family B member 12
	1562	82	hsa-miR-19b-3p	143686	SESN3	NM_001271594	sestrin 3
	1586	82	hsa-miR-203a-3p	54557	SGTB	NM_019072	small glutamine rich tetratricopeptide repeat containing beta
	1522	82	hsa-miR-144-3p	10019	SH2B3	NM_005475	SH2B adaptor protein 3
	1580	82	hsa-miR-203a-3p	6558	SLC12A2	NM_001046	solute carrier family 12 member 2
	1572	82	hsa-miR-203a-3p	387700	SLC16A12	NM_213606	solute carrier family 16 member 12
	1521	82	hsa-miR-144-3p	6505	SLC1A1	NM_004170	solute carrier family 1 member 1
	1589	82	hsa-miR-203a-3p	91137	SLC25A46	NM_001303249	solute carrier family 25 member 46
	1527	82	hsa-miR-1303	401612	SLC25A53	NM_001012755	solute carrier family 25 member 53
	1512	82	hsa-miR-144-3p	148867	SLC30A7	NM_133496	solute carrier family 30 member 7
	1574	82	hsa-miR-203a-3p	57709	SLC7A14	NM_020949	solute carrier family 7 member 14
	1553	82	hsa-miR-19b-3p	6672	SP100	NM_001080391	SP100 nuclear antigen
	1557	82	hsa-miR-19b-3p	23336	SYNM	NM_015286	synemin
	1528	82	hsa-miR-1303	23118	TAB2	NM_001292035	TGF-beta activated kinase 1 (MAP3K7) binding protein 2
	1569	82	hsa-miR-19b-3p	56892	TCIM	NM_020130	transcriptional and immune response regulator
	1571	82	hsa-miR-203a-3p	10345	TRDN	NM_001251987	triadin
	1530	82	hsa-miR-1303	440279	UNC13C	NM_001080534	unc-13 homolog C
	1554	82	hsa-miR-19b-3p	219333	USP12	NM_182488	ubiquitin specific peptidase 12
	1560	82	hsa-miR-19b-3p	55737	VPS35	NM_018206	VPS35, retromer complex component
	1532	82	hsa-miR-1303	23335	WDR7	NM_015285	WD repeat domain 7
	1576	82	hsa-miR-203a-3p	149708	WFDC5	NM_145652	WAP four-disulfide core domain 5
	1515	82	hsa-miR-144-3p	25937	WWTR1	NM_001168278	WW domain containing transcription regulator 1
	1577	82	hsa-miR-203a-3p	22803	XRN2	NM_001317960	5'-3' exoribonuclease 2
	1538	82	hsa-miR-19b-3p	254887	ZDHHC23	NM_001320466	zinc finger DHHC-type containing 23
	1632	81	hsa-miR-19b-3p	36	ACADSB	NM_001609	acyl-CoA dehydrogenase short/branched chain
	1670	81	hsa-miR-203a-3p	50	ACO2	NM_001098	aconitase 2
	1673	81	hsa-miR-203a-3p	10149	ADGRG2	NM_001184837	adhesion G protein-coupled receptor G2
	1659	81	hsa-miR-203a-3p	132	ADK	NM_001123	adenosine kinase
	1602	81	hsa-miR-144-3p	148	ADRA1A	NM_001322502	adrenoceptor alpha 1A
	1618	81	hsa-miR-1303	148	ADRA1A	NM_033302	adrenoceptor alpha 1A
	1598	81	hsa-miR-144-3p	334	APLP2	NM_001142276	amyloid beta precursor like protein 2
	1657	81	hsa-miR-203a-3p	57221	ARFGEF3	NM_020340	ARFGEF family member 3
	1644	81	hsa-miR-19b-3p	55252	ASXL2	NM_018263	ASXL transcriptional regulator 2
	1638	81	hsa-miR-19b-3p	9334	B4GALT5	NM_004776	beta-1,4-galactosyltransferase 5
	1594	81	hsa-miR-144-3p	23299	BICD2	NM_001003800	BICD cargo adaptor 2
	1603	81	hsa-miR-144-3p	23125	CAMTA2	NM_001171166	calmodulin binding transcription activator 2
	1653	81	hsa-miR-19b-3p	843	CASP10	NM_001206524	caspase 10
	1609	81	hsa-miR-144-3p	55704	CCDC88A	NM_001135597	coiled-coil domain containing 88A
	1616	81	hsa-miR-144-3p	9073	CLDN8	NM_199328	claudin 8
	1607	81	hsa-miR-144-3p	4850	CNOT4	NM_001008225	CCR4-NOT transcription complex subunit 4
	1600	81	hsa-miR-144-3p	132864	CPEB2	NM_001177381	cytoplasmic polyadenylation element binding protein 2
	1665	81	hsa-miR-203a-3p	1390	CREM	NM_001267570	cAMP responsive element modulator
	1629	81	hsa-miR-1303	160851	DGKH	NM_001204506	diacylglycerol kinase eta
	1625	81	hsa-miR-1303	1879	EBF1	NM_001324101	EBF transcription factor 1
	1661	81	hsa-miR-203a-3p	2044	EPHA5	NM_001281765	EPH receptor A5
	1611	81	hsa-miR-144-3p	2066	ERBB4	NM_001042599	erb-b2 receptor tyrosine kinase 4
	1640	81	hsa-miR-19b-3p	10640	EXOC5	NM_006544	exocyst complex component 5
	1645	81	hsa-miR-19b-3p	92689	FAM114A1	NM_138389	family with sequence similarity 114 member A1
	1672	81	hsa-miR-203a-3p	63877	FAM204A	NM_001134672	family with sequence similarity 204 member A
	1613	81	hsa-miR-144-3p	25940	FAM98A	NM_001304538	family with sequence similarity 98 member A
	1627	81	hsa-miR-1303	171484	FAM9C	NM_174901	family with sequence similarity 9 member C
	1636	81	hsa-miR-19b-3p	10922	FASTK	NM_006712	Fas activated serine/threonine kinase
	1601	81	hsa-miR-144-3p	56929	FEM1C	NM_020177	fem-1 homolog C
	1664	81	hsa-miR-203a-3p	2241	FER	NM_001308031	FER tyrosine kinase
	1674	81	hsa-miR-203a-3p	2557	GABRA4	NM_000809	gamma-aminobutyric acid type A receptor alpha4 subunit
	1668	81	hsa-miR-203a-3p	84340	GFM2	NM_001281302	G elongation factor mitochondrial 2
	1663	81	hsa-miR-203a-3p	23015	GOLGA8A	NM_181077	golgin A8 family member A
	1612	81	hsa-miR-144-3p	2899	GRIK3	NM_000831	glutamate ionotropic receptor kainate type subunit 3
	1615	81	hsa-miR-144-3p	27440	HDHD5	NM_033070	haloacid dehalogenase like hydrolase domain containing 5
	1642	81	hsa-miR-19b-3p	83737	ITCH	NM_001257137	itchy E3 ubiquitin protein ligase
	1634	81	hsa-miR-19b-3p	3673	ITGA2	NM_002203	integrin subunit alpha 2
	1631	81	hsa-miR-19b-3p	56243	KIAA1217	NM_019590	KIAA1217
	1608	81	hsa-miR-144-3p	8302	KLRC4	NM_013431	killer cell lectin like receptor C4
	1591	81	hsa-miR-144-3p	3836	KPNA1	NM_002264	karyopherin subunit alpha 1
	1676	81	hsa-miR-203a-3p	222484	LNX2	NM_153371	ligand of numb-protein X 2
	1610	81	hsa-miR-144-3p	29967	LRP12	NM_001135703	LDL receptor related protein 12
	1599	81	hsa-miR-144-3p	55227	LRRC1	NM_018214	leucine rich repeat containing 1
	1658	81	hsa-miR-203a-3p	26065	LSM14A	NM_001114093	LSM14A, mRNA processing body assembly factor
	1677	81	hsa-miR-203a-3p	10746	MAP3K2	NM_006609	mitogen-activated protein kinase kinase kinase 2
	1655	81	hsa-miR-19b-3p	4205	MEF2A	NM_001130926	myocyte enhancer factor 2A
	1649	81	hsa-miR-19b-3p	57708	MIER1	NM_001077700	MIER1 transcriptional regulator
	1606	81	hsa-miR-144-3p	4688	NCF2	NM_001127651	neutrophil cytosolic factor 2
	1635	81	hsa-miR-19b-3p	4782	NFIC	NM_001245005	nuclear factor I C
	1621	81	hsa-miR-1303	11188	NISCH	NM_007184	nischarin
	1678	81	hsa-miR-203a-3p	80310	PDGFD	NM_025208	platelet derived growth factor D
	1675	81	hsa-miR-203a-3p	10630	PDPN	NM_006474	podoplanin
	1652	81	hsa-miR-19b-3p	5307	PITX1	NM_002653	paired like homeodomain 1
	1648	81	hsa-miR-19b-3p	5316	PKNOX1	NM_001286258	PBX/knotted 1 homeobox 1
	1619	81	hsa-miR-1303	5371	PML	NM_033238	promyelocytic leukemia
	1623	81	hsa-miR-1303	5458	POU4F2	NM_004575	POU class 4 homeobox 2
	1667	81	hsa-miR-203a-3p	4659	PPP1R12A	NM_001143885	protein phosphatase 1 regulatory subunit 12A
	1596	81	hsa-miR-144-3p	160760	PPTC7	NM_139283	PTC7 protein phosphatase homolog
	1630	81	hsa-miR-671-3p	390999	PRAMEF12	NM_001080830	PRAME family member 12
	1614	81	hsa-miR-144-3p	5775	PTPN4	NM_002830	protein tyrosine phosphatase, non-receptor type 4
	1662	81	hsa-miR-203a-3p	9462	RASAL2	NM_004841	RAS protein activator like 2
	1669	81	hsa-miR-203a-3p	85004	RERG	NM_001190726	RAS like estrogen regulated growth inhibitor
	1597	81	hsa-miR-144-3p	4735	SEPT2	NM_001008491	septin 2
	1626	81	hsa-miR-1303	23677	SH3BP4	NM_014521	SH3 domain binding protein 4
	1617	81	hsa-miR-1303	54847	SIDT1	NM_017699	SID1 transmembrane family member 1
	1622	81	hsa-miR-1303	22933	SIRT2	NM_001193286	sirtuin 2
	1605	81	hsa-miR-144-3p	729025	SLC15A5	NM_001170798	solute carrier family 15 member 5
	1654	81	hsa-miR-19b-3p	9194	SLC16A7	NM_001270622	solute carrier family 16 member 7
	1650	81	hsa-miR-19b-3p	54020	SLC37A1	NM_001320537	solute carrier family 37 member 1
	1647	81	hsa-miR-19b-3p	64093	SMOC1	NM_001034852	SPARC related modular calcium binding 1
	1637	81	hsa-miR-19b-3p	9655	SOCS5	NM_014011	suppressor of cytokine signaling 5
	1604	81	hsa-miR-144-3p	10274	STAG1	NM_005862	stromal antigen 1
	1593	81	hsa-miR-144-3p	257397	TAB3	NM_152787	TGF-beta activated kinase 1 (MAP3K7) binding protein 3
	1595	81	hsa-miR-144-3p	7046	TGFBR1	NM_001130916	transforming growth factor beta receptor 1
	1666	81	hsa-miR-203a-3p	8277	TKTL1	NM_012253	transketolase like 1
	1671	81	hsa-miR-203a-3p	55273	TMEM100	NM_001099640	transmembrane protein 100
	1639	81	hsa-miR-19b-3p	83604	TMEM47	NM_031442	transmembrane protein 47
	1656	81	hsa-miR-19b-3p	8792	TNFRSF11A	NM_001270950	TNF receptor superfamily member 11a
	1651	81	hsa-miR-19b-3p	9101	USP8	NM_001128610	ubiquitin specific peptidase 8
	1643	81	hsa-miR-19b-3p	51441	YTHDF2	NM_016258	YTH N6-methyladenosine RNA binding protein 2
	1633	81	hsa-miR-19b-3p	27107	ZBTB11	NM_014415	zinc finger and BTB domain containing 11
	1620	81	hsa-miR-1303	10773	ZBTB6	NM_006626	zinc finger and BTB domain containing 6
	1660	81	hsa-miR-203a-3p	54819	ZCCHC10	NM_001308129	zinc finger CCHC-type containing 10
	1641	81	hsa-miR-19b-3p	10444	ZER1	NM_006336	zyg-11 related cell cycle regulator
	1628	81	hsa-miR-1303	23051	ZHX3	NM_015035	zinc fingers and homeoboxes 3
	1646	81	hsa-miR-19b-3p	162967	ZNF320	NM_207333	zinc finger protein 320
	1592	81	hsa-miR-144-3p	51276	ZNF571	NM_001290314	zinc finger protein 571
	1624	81	hsa-miR-1303	100289635	ZNF605	NM_001164715	zinc finger protein 605
	1766	80	hsa-miR-203a-3p	1238	ACKR2	NM_001296	atypical chemokine receptor 2
	1735	80	hsa-miR-19b-3p	87	ACTN1	NM_001102	actinin alpha 1
	1720	80	hsa-miR-19b-3p	54812	AFTPH	NM_001002243	aftiphilin
	1682	80	hsa-miR-144-3p	79814	AGMAT	NM_024758	agmatinase
	1697	80	hsa-miR-144-3p	27245	AHDC1	NM_001029882	AT-hook DNA binding motif containing 1
	1762	80	hsa-miR-203a-3p	91526	ANKRD44	NM_001195144	ankyrin repeat domain 44
	1730	80	hsa-miR-19b-3p	23250	ATP11A	NM_015205	ATPase phospholipid transporting 11A
	1700	80	hsa-miR-1303	66037	BOLL	NM_001284358	boule homolog, RNA binding protein
	1709	80	hsa-miR-1303	205327	C2orf69	NM_153689	chromosome 2 open reading frame 69
	1755	80	hsa-miR-203a-3p	152118	C3orf79	NM_001101337	chromosome 3 open reading frame 79
	1707	80	hsa-miR-1303	100127983	C8orf88	NM_001190972	chromosome 8 open reading frame 88
	1749	80	hsa-miR-203a-3p	79872	CBLL1	NM_001284291	Cbl proto-oncogene like 1
	1753	80	hsa-miR-203a-3p	55088	CCDC186	NM_153249	coiled-coil domain containing 186
	1684	80	hsa-miR-144-3p	1121	CHM	NM_000390	CHM, Rab escort protein 1
	1722	80	hsa-miR-19b-3p	11261	CHP1	NM_007236	calcineurin like EF-hand protein 1
	1739	80	hsa-miR-19b-3p	22849	CPEB3	NM_001178137	cytoplasmic polyadenylation element binding protein 3
	1752	80	hsa-miR-203a-3p	55790	CSGALNACT1	NM_018371	chondroitin sulfate N-acetylgalactosaminyltransferase 1
	1703	80	hsa-miR-1303	6373	CXCL11	NM_001302123	C-X-C motif chemokine ligand 11
	1758	80	hsa-miR-203a-3p	1601	DAB2	NM_001244871	DAB2, clathrin adaptor protein
	1768	80	hsa-miR-203a-3p	1634	DCN	NM_001920	decorin
	1742	80	hsa-miR-203a-3p	79982	DNAJB14	NM_001278310	DnaJ heat shock protein family (Hsp40) member B14
	1770	80	hsa-miR-203a-3p	55211	DPPA4	NM_018189	developmental pluripotency associated 4
	1726	80	hsa-miR-19b-3p	1910	EDNRB	NM_000115	endothelin receptor type B
	1706	80	hsa-miR-1303	8320	EOMES	NM_001278182	eomesodermin
	1683	80	hsa-miR-144-3p	151313	FAHD2B	NM_001320849	fumarylacetoacetate hydrolase domain containing 2B
	1695	80	hsa-miR-144-3p	139231	FAM199X	NM_207318	family with sequence similarity 199, X-linked
	1756	80	hsa-miR-203a-3p	121512	FGD4	NM_001304480	FYVE, RhoGEF and PH domain containing 4
	1691	80	hsa-miR-144-3p	2247	FGF2	NM_002006	fibroblast growth factor 2
	1765	80	hsa-miR-203a-3p	23710	GABARAPL1	NM_031412	GABA type A receptor associated protein like 1
	1719	80	hsa-miR-19b-3p	2673	GFPT1	NM_001244710	glutamine--fructose-6-phosphate transaminase 1
	1736	80	hsa-miR-19b-3p	55889	GOLGA6B	NM_018652	golgin A6 family member B
	1771	80	hsa-miR-203a-3p	8924	HERC2	NM_004667	HECT and RLD domain containing E3 ubiquitin protein ligase 2
	1681	80	hsa-miR-144-3p	23493	HEY2	NM_012259	hes related family bHLH transcription factor with YRPW motif 2
	1713	80	hsa-miR-1303	3151	HMGN2	NM_005517	high mobility group nucleosomal binding domain 2
	1748	80	hsa-miR-203a-3p	51361	HOOK1	NM_015888	hook microtubule tethering protein 1
	1744	80	hsa-miR-203a-3p	3439	IFNA1	NM_024013	interferon alpha 1
	1679	80	hsa-miR-144-3p	3574	IL7	NM_000880	interleukin 7
	1745	80	hsa-miR-203a-3p	133746	JMY	NM_152405	junction mediating and regulatory protein, p53 cofactor
	1754	80	hsa-miR-203a-3p	10657	KHDRBS1	NM_001271878	KH RNA binding domain containing, signal transduction associated 1
	1702	80	hsa-miR-1303	202559	KHDRBS2	NM_152688	KH RNA binding domain containing, signal transduction associated 2
	1732	80	hsa-miR-19b-3p	4214	MAP3K1	NM_005921	mitogen-activated protein kinase kinase kinase 1
	1687	80	hsa-miR-144-3p	4286	MITF	NM_000248	melanocyte inducing transcription factor
	1715	80	hsa-miR-1303	4289	MKLN1	NM_013255	muskelin 1
	1764	80	hsa-miR-203a-3p	4325	MMP16	NM_005941	matrix metallopeptidase 16
	1685	80	hsa-miR-144-3p	10200	MPHOSPH6	NM_005792	M-phase phosphoprotein 6
	1740	80	hsa-miR-19b-3p	6307	MSMO1	NM_001017369	methylsterol monooxygenase 1
	1690	80	hsa-miR-144-3p	345778	MTX3	NM_001010891	metaxin 3
	1729	80	hsa-miR-19b-3p	26960	NBEA	NM_015678	neurobeachin
	1692	80	hsa-miR-144-3p	10783	NEK6	NM_001166167	NIMA related kinase 6
	1694	80	hsa-miR-144-3p	81614	NIPA2	NM_001184889	NIPA magnesium transporter 2
	1688	80	hsa-miR-144-3p	203447	NRK	NM_198465	Nik related kinase
	1704	80	hsa-miR-1303	84955	NUDCD1	NM_032869	NudC domain containing 1
	1686	80	hsa-miR-144-3p	64881	PCDH20	NM_022843	protocadherin 20
	1710	80	hsa-miR-1303	374872	PEAK3	NM_198532	PEAK family member 3
	1760	80	hsa-miR-203a-3p	51555	PEX5L	NM_001256750	peroxisomal biogenesis factor 5 like
	1716	80	hsa-miR-19b-3p	5217	PFN2	NM_053024	profilin 2
	1711	80	hsa-miR-1303	200576	PIKFYVE	NM_001178000	phosphoinositide kinase, FYVE-type zinc finger containing
	1696	80	hsa-miR-144-3p	8500	PPFIA1	NM_003626	PTPRF interacting protein alpha 1
	1763	80	hsa-miR-203a-3p	260429	PRSS33	NM_152891	serine protease 33
	1723	80	hsa-miR-19b-3p	23186	RCOR1	NM_015156	REST corepressor 1
	1741	80	hsa-miR-19b-3p	22838	RNF44	NM_014901	ring finger protein 44
	1747	80	hsa-miR-203a-3p	6091	ROBO1	NM_002941	roundabout guidance receptor 1
	1761	80	hsa-miR-203a-3p	27330	RPS6KA6	NM_014496	ribosomal protein S6 kinase A6
	1708	80	hsa-miR-1303	26751	SH3YL1	NM_015677	SH3 and SYLF domain containing 1
	1751	80	hsa-miR-203a-3p	729993	SHISA9	NM_001145205	shisa family member 9
	1769	80	hsa-miR-203a-3p	125206	SLC5A10	NM_001282417	solute carrier family 5 member 10
	1767	80	hsa-miR-203a-3p	23657	SLC7A11	NM_014331	solute carrier family 7 member 11
	1731	80	hsa-miR-19b-3p	140710	SOGA1	NM_080627	suppressor of glucose, autophagy associated 1
	1733	80	hsa-miR-19b-3p	6655	SOS2	NM_006939	SOS Ras/Rho guanine nucleotide exchange factor 2
	1772	80	hsa-miR-203a-3p	6671	SP4	NM_003112	Sp4 transcription factor
	1689	80	hsa-miR-144-3p	6801	STRN	NM_003162	striatin
	1698	80	hsa-miR-144-3p	23061	TBC1D9B	NM_198868	TBC1 domain family member 9B
	1724	80	hsa-miR-19b-3p	7010	TEK	NM_001290077	TEK receptor tyrosine kinase
	1701	80	hsa-miR-1303	57451	TENM2	NM_001080428	teneurin transmembrane protein 2
	1728	80	hsa-miR-19b-3p	115572	TENT5B	NM_052943	terminal nucleotidyltransferase 5B
	1759	80	hsa-miR-203a-3p	100507421	TMEM178B	NM_001195278	transmembrane protein 178B
	1725	80	hsa-miR-19b-3p	10318	TNIP1	NM_001252385	TNFAIP3 interacting protein 1
	1712	80	hsa-miR-1303	3842	TNPO1	NM_002270	transportin 1
	1714	80	hsa-miR-1303	285386	TPRG1	NM_198485	tumor protein p63 regulated 1
	1718	80	hsa-miR-19b-3p	66008	TRAK2	NM_015049	trafficking kinesin protein 2
	1717	80	hsa-miR-19b-3p	7352	UCP3	NM_003356	uncoupling protein 3
	1693	80	hsa-miR-144-3p	8239	USP9X	NM_001039590	ubiquitin specific peptidase 9 X-linked
	1746	80	hsa-miR-203a-3p	7456	WIPF1	NM_003387	WAS/WASL interacting protein family member 1
	1738	80	hsa-miR-19b-3p	11059	WWP1	NM_007013	WW domain containing E3 ubiquitin protein ligase 1
	1750	80	hsa-miR-203a-3p	10138	YAF2	NM_001190980	YY1 associated factor 2
	1680	80	hsa-miR-144-3p	9889	ZBED4	NM_014838	zinc finger BED-type containing 4
	1737	80	hsa-miR-19b-3p	26137	ZBTB20	NM_001164342	zinc finger and BTB domain containing 20
	1699	80	hsa-miR-1303	84240	ZCCHC9	NM_001131036	zinc finger CCHC-type containing 9
	1734	80	hsa-miR-19b-3p	84243	ZDHHC18	NM_032283	zinc finger DHHC-type containing 18
	1743	80	hsa-miR-203a-3p	7561	ZNF14	NM_021030	zinc finger protein 14
	1757	80	hsa-miR-203a-3p	79088	ZNF426	NM_001318056	zinc finger protein 426
	1727	80	hsa-miR-19b-3p	23060	ZNF609	NM_015042	zinc finger protein 609
	1721	80	hsa-miR-19b-3p	84146	ZNF644	NM_016620	zinc finger protein 644
	1705	80	hsa-miR-1303	101060200	ZNF891	NM_001277291	zinc finger protein 891
	1855	79	hsa-miR-203a-3p	13	AADAC	NM_001086	arylacetamide deacetylase
	1803	79	hsa-miR-1303	51166	AADAT	NM_001286682	aminoadipate aminotransferase
	1807	79	hsa-miR-1303	22848	AAK1	NM_014911	AP2 associated kinase 1
	1790	79	hsa-miR-144-3p	26154	ABCA12	NM_173076	ATP binding cassette subfamily A member 12
	1827	79	hsa-miR-19b-3p	23461	ABCA5	NM_018672	ATP binding cassette subfamily A member 5
	1811	79	hsa-miR-19b-3p	5825	ABCD3	NM_002858	ATP binding cassette subfamily D member 3
	1814	79	hsa-miR-19b-3p	2180	ACSL1	NM_001286708	acyl-CoA synthetase long chain family member 1
	1806	79	hsa-miR-1303	79841	AGBL2	NM_024783	ATP/GTP binding protein like 2
	1851	79	hsa-miR-203a-3p	26060	APPL1	NM_012096	adaptor protein, phosphotyrosine interacting with PH domain and leucine zipper 1
	1813	79	hsa-miR-19b-3p	57221	ARFGEF3	NM_020340	ARFGEF family member 3
	1846	79	hsa-miR-203a-3p	94134	ARHGAP12	NM_001270695	Rho GTPase activating protein 12
	1863	79	hsa-miR-203a-3p	9743	ARHGAP32	NM_001142685	Rho GTPase activating protein 32
	1800	79	hsa-miR-1303	27032	ATP2C1	NM_001001487	ATPase secretory pathway Ca2+ transporting 1
	1859	79	hsa-miR-203a-3p	10632	ATP5MG	NM_006476	ATP synthase membrane subunit g
	1845	79	hsa-miR-203a-3p	590	BCHE	NM_000055	butyrylcholinesterase
	1773	79	hsa-miR-144-3p	29998	BICRA	NM_015711	BRD4 interacting chromatin remodeling complex associated protein
	1833	79	hsa-miR-19b-3p	285382	C3orf70	NM_001025266	chromosome 3 open reading frame 70
	1805	79	hsa-miR-1303	389384	C6orf222	NM_001010903	chromosome 6 open reading frame 222
	1781	79	hsa-miR-144-3p	28316	CDH20	NM_031891	cadherin 20
	1839	79	hsa-miR-203a-3p	5218	CDK14	NM_001287137	cyclin dependent kinase 14
	1782	79	hsa-miR-144-3p	1050	CEBPA	NM_001285829	CCAAT enhancer binding protein alpha
	1853	79	hsa-miR-203a-3p	22832	CEP162	NM_014895	centrosomal protein 162
	1836	79	hsa-miR-203a-3p	130162	CLHC1	NM_001135598	clathrin heavy chain linker domain containing 1
	1784	79	hsa-miR-144-3p	202333	CMYA5	NM_153610	cardiomyopathy associated 5
	1825	79	hsa-miR-19b-3p	1380	CR2	NM_001006658	complement C3d receptor 2
	1828	79	hsa-miR-19b-3p	163486	DENND1B	NM_001300858	DENN domain containing 1B
	1778	79	hsa-miR-144-3p	9162	DGKI	NM_001321709	diacylglycerol kinase iota
	1775	79	hsa-miR-144-3p	205428	DIPK2A	NM_173552	divergent protein kinase domain 2A
	1861	79	hsa-miR-203a-3p	10655	DMRT2	NM_181872	doublesex and mab-3 related transcription factor 2
	1844	79	hsa-miR-203a-3p	147991	DPY19L3	NM_001172774	dpy-19 like C-mannosyltransferase 3
	1817	79	hsa-miR-19b-3p	1826	DSCAM	NM_001271534	DS cell adhesion molecule
	1789	79	hsa-miR-144-3p	80303	EFHD1	NM_001243252	EF-hand domain family member D1
	1856	79	hsa-miR-203a-3p	60528	ELAC2	NM_001165962	elaC ribonuclease Z 2
	1788	79	hsa-miR-144-3p	54898	ELOVL2	NM_017770	ELOVL fatty acid elongase 2
	1801	79	hsa-miR-1303	55500	ETNK1	NM_018638	ethanolamine kinase 1
	1822	79	hsa-miR-19b-3p	132884	EVC2	NM_147127	EvC ciliary complex subunit 2
	1819	79	hsa-miR-19b-3p	115704	EVI5L	NM_001159944	ecotropic viral integration site 5 like
	1840	79	hsa-miR-203a-3p	389558	FAM180A	NM_205855	family with sequence similarity 180 member A
	1854	79	hsa-miR-203a-3p	2332	FMR1	NM_001185082	fragile X mental retardation 1
	1816	79	hsa-miR-19b-3p	2569	GABRR1	NM_002042	gamma-aminobutyric acid type A receptor rho1 subunit
	1838	79	hsa-miR-203a-3p	2744	GLS	NM_001256310	glutaminase
	1809	79	hsa-miR-19b-3p	653643	GOLGA6D	NM_001145224	golgin A6 family member D
	1849	79	hsa-miR-203a-3p	440270	GOLGA8B	NM_001023567	golgin A8 family member B
	1868	79	hsa-miR-203a-3p	3191	HNRNPL	NM_001533	heterogeneous nuclear ribonucleoprotein L
	1852	79	hsa-miR-203a-3p	9456	HOMER1	NM_001277077	homer scaffold protein 1
	1869	79	hsa-miR-203a-3p	10320	IKZF1	NM_001220768	IKAROS family zinc finger 1
	1779	79	hsa-miR-144-3p	162073	ITPRIPL2	NM_001034841	ITPRIP like 2
	1818	79	hsa-miR-19b-3p	3776	KCNK2	NM_001017424	potassium two pore domain channel subfamily K member 2
	1841	79	hsa-miR-203a-3p	3786	KCNQ3	NM_001204824	potassium voltage-gated channel subfamily Q member 3
	1785	79	hsa-miR-144-3p	56479	KCNQ5	NM_001160133	potassium voltage-gated channel subfamily Q member 5
	1830	79	hsa-miR-19b-3p	158358	KIAA2026	NM_001017969	KIAA2026
	1831	79	hsa-miR-19b-3p	339451	KLHL17	NM_198317	kelch like family member 17
	1858	79	hsa-miR-203a-3p	3920	LAMP2	NM_013995	lysosomal associated membrane protein 2
	1786	79	hsa-miR-144-3p	3930	LBR	NM_002296	lamin B receptor
	1812	79	hsa-miR-19b-3p	23507	LRRC8B	NM_001134476	leucine rich repeat containing 8 VRAC subunit B
	1834	79	hsa-miR-203a-3p	286097	MICU3	NM_181723	mitochondrial calcium uptake family member 3
	1810	79	hsa-miR-19b-3p	58526	MID1IP1	NM_001098790	MID1 interacting protein 1
	1794	79	hsa-miR-144-3p	118812	MORN4	NM_001098831	MORN repeat containing 4
	1829	79	hsa-miR-19b-3p	54893	MTMR10	NM_017762	myotubularin related protein 10
	1835	79	hsa-miR-203a-3p	80218	NAA50	NM_001308445	N(alpha)-acetyltransferase 50, NatE catalytic subunit
	1847	79	hsa-miR-203a-3p	9348	NDST3	NM_004784	N-deacetylase and N-sulfotransferase 3
	1792	79	hsa-miR-144-3p	4705	NDUFA10	NM_001322019	NADH:ubiquinone oxidoreductase subunit A10
	1799	79	hsa-miR-1303	64710	NUCKS1	NM_022731	nuclear casein kinase and cyclin dependent kinase substrate 1
	1860	79	hsa-miR-203a-3p	80025	PANK2	NM_001324191	pantothenate kinase 2
	1777	79	hsa-miR-144-3p	79646	PANK3	NM_024594	pantothenate kinase 3
	1797	79	hsa-miR-1303	5087	PBX1	NM_001204961	PBX homeobox 1
	1867	79	hsa-miR-203a-3p	57107	PDSS2	NM_020381	decaprenyl diphosphate synthase subunit 2
	1850	79	hsa-miR-203a-3p	5251	PHEX	NM_001282754	phosphate regulating endopeptidase homolog X-linked
	1798	79	hsa-miR-1303	23007	PLCH1	NM_001130961	phospholipase C eta 1
	1843	79	hsa-miR-203a-3p	79949	PLEKHS1	NM_001193435	pleckstrin homology domain containing S1
	1802	79	hsa-miR-1303	55703	POLR3B	NM_001160708	RNA polymerase III subunit B
	1795	79	hsa-miR-1303	160760	PPTC7	NM_139283	PTC7 protein phosphatase homolog
	1862	79	hsa-miR-203a-3p	150696	PROM2	NM_001165977	prominin 2
	1857	79	hsa-miR-203a-3p	5727	PTCH1	NM_001083605	patched 1
	1774	79	hsa-miR-144-3p	387	RHOA	NM_001313947	ras homolog family member A
	1837	79	hsa-miR-203a-3p	6049	RNF6	NM_183045	ring finger protein 6
	1783	79	hsa-miR-144-3p	285855	RPL7L1	NM_198486	ribosomal protein L7 like 1
	1823	79	hsa-miR-19b-3p	6330	SCN4B	NM_001142348	sodium voltage-gated channel beta subunit 4
	1780	79	hsa-miR-144-3p	57337	SENP7	NM_001077203	SUMO specific peptidase 7
	1865	79	hsa-miR-203a-3p	26040	SETBP1	NM_015559	SET binding protein 1
	1821	79	hsa-miR-19b-3p	344558	SH3RF3	NM_001099289	SH3 domain containing ring finger 3
	1793	79	hsa-miR-144-3p	51804	SIX4	NM_017420	SIX homeobox 4
	1796	79	hsa-miR-1303	123041	SLC24A4	NM_153648	solute carrier family 24 member 4
	1815	79	hsa-miR-19b-3p	148867	SLC30A7	NM_001144884	solute carrier family 30 member 7
	1870	79	hsa-miR-203a-3p	64750	SMURF2	NM_022739	SMAD specific E3 ubiquitin protein ligase 2
	1842	79	hsa-miR-203a-3p	9306	SOCS6	NM_004232	suppressor of cytokine signaling 6
	1804	79	hsa-miR-1303	6651	SON	NM_138927	SON DNA binding protein
	1866	79	hsa-miR-203a-3p	6426	SRSF1	NM_001078166	serine and arginine rich splicing factor 1
	1808	79	hsa-miR-1303	23012	STK38L	NM_015000	serine/threonine kinase 38 like
	1776	79	hsa-miR-144-3p	25830	SULT4A1	NM_014351	sulfotransferase family 4A member 1
	1848	79	hsa-miR-203a-3p	29110	TBK1	NM_013254	TANK binding kinase 1
	1826	79	hsa-miR-19b-3p	90120	TMEM250	NM_152833	transmembrane protein 250
	1864	79	hsa-miR-203a-3p	23112	TNRC6B	NM_001024843	trinucleotide repeat containing 6B
	1787	79	hsa-miR-144-3p	7150	TOP1	NM_003286	DNA topoisomerase I
	1824	79	hsa-miR-19b-3p	23554	TSPAN12	NM_012338	tetraspanin 12
	1791	79	hsa-miR-144-3p	254048	UBN2	NM_173569	ubinuclein 2
	1820	79	hsa-miR-19b-3p	728927	ZNF736	NM_001170905	zinc finger protein 736
	1832	79	hsa-miR-19b-3p	91752	ZNF804A	NM_194250	zinc finger protein 804A
	1959	78	hsa-miR-203a-3p	80167	ABHD18	NM_001319306	abhydrolase domain containing 18
	1941	78	hsa-miR-203a-3p	170689	ADAMTS15	NM_139055	ADAM metallopeptidase with thrombospondin type 1 motif 15
	1949	78	hsa-miR-203a-3p	57211	ADGRG6	NM_001032394	adhesion G protein-coupled receptor G6
	1960	78	hsa-miR-203a-3p	84632	AFAP1L2	NM_001001936	actin filament associated protein 1 like 2
	1918	78	hsa-miR-19b-3p	310	ANXA7	NM_001156	annexin A7
	1967	78	hsa-miR-203a-3p	164	AP1G1	NM_001030007	adaptor related protein complex 1 subunit gamma 1
	1892	78	hsa-miR-144-3p	1176	AP3S1	NM_001318093	adaptor related protein complex 3 subunit sigma 1
	1915	78	hsa-miR-19b-3p	51742	ARID4B	NM_001206794	AT-rich interaction domain 4B
	1882	78	hsa-miR-144-3p	84159	ARID5B	NM_001244638	AT-rich interaction domain 5B
	1935	78	hsa-miR-19b-3p	586	BCAT1	NM_001178094	branched chain amino acid transaminase 1
	1881	78	hsa-miR-144-3p	154743	BMT2	NM_152556	base methyltransferase of 25S rRNA 2 homolog
	1954	78	hsa-miR-203a-3p	134121	C5orf49	NM_001089584	chromosome 5 open reading frame 49
	1953	78	hsa-miR-203a-3p	401546	C9orf152	NM_001012993	chromosome 9 open reading frame 152
	1912	78	hsa-miR-1303	793	CALB1	NM_004929	calbindin 1
	1891	78	hsa-miR-144-3p	10645	CAMKK2	NM_172226	calcium/calmodulin dependent protein kinase kinase 2
	1948	78	hsa-miR-203a-3p	23261	CAMTA1	NM_001195563	calmodulin binding transcription activator 1
	1902	78	hsa-miR-1303	941	CD80	NM_005191	CD80 molecule
	1921	78	hsa-miR-19b-3p	55664	CDC37L1	NM_017913	cell division cycle 37 like 1
	1916	78	hsa-miR-19b-3p	9859	CEP170	NM_001042404	centrosomal protein 170
	1928	78	hsa-miR-19b-3p	26038	CHD5	NM_015557	chromodomain helicase DNA binding protein 5
	1904	78	hsa-miR-1303	53344	CHIC1	NM_001300884	cysteine rich hydrophobic domain 1
	1908	78	hsa-miR-1303	51232	CRIM1	NM_016441	cysteine rich transmembrane BMP regulator 1
	1946	78	hsa-miR-203a-3p	51496	CTDSPL2	NM_016396	CTD small phosphatase like 2
	1894	78	hsa-miR-144-3p	440097	DBX2	NM_001004329	developing brain homeobox 2
	1936	78	hsa-miR-19b-3p	50717	DCAF8	NM_015726	DDB1 and CUL4 associated factor 8
	1873	78	hsa-miR-144-3p	9993	DGCR2	NM_001173533	DiGeorge syndrome critical region gene 2
	1879	78	hsa-miR-144-3p	9829	DNAJC6	NM_001256864	DnaJ heat shock protein family (Hsp40) member C6
	1872	78	hsa-miR-144-3p	151354	FAM84A	NM_145175	family with sequence similarity 84 member A
	1955	78	hsa-miR-203a-3p	91893	FDXACB1	NM_138378	ferredoxin-fold anticodon binding domain containing 1
	1919	78	hsa-miR-19b-3p	2526	FUT4	NM_002033	fucosyltransferase 4
	1896	78	hsa-miR-1303	29899	GPSM2	NM_001321039	G protein signaling modulator 2
	1952	78	hsa-miR-203a-3p	8843	HCAR3	NM_006018	hydroxycarboxylic acid receptor 3
	1938	78	hsa-miR-19b-3p	3146	HMGB1	NM_002128	high mobility group box 1
	1970	78	hsa-miR-203a-3p	90161	HS6ST2	NM_001077188	heparan sulfate 6-O-sulfotransferase 2
	1943	78	hsa-miR-203a-3p	266722	HS6ST3	NM_153456	heparan sulfate 6-O-sulfotransferase 3
	1874	78	hsa-miR-144-3p	3298	HSF2	NM_001135564	heat shock transcription factor 2
	1931	78	hsa-miR-19b-3p	54617	INO80	NM_017553	INO80 complex subunit
	1883	78	hsa-miR-144-3p	3667	IRS1	NM_005544	insulin receptor substrate 1
	1926	78	hsa-miR-19b-3p	84056	KATNAL1	NM_001014380	katanin catalytic subunit A1 like 1
	1927	78	hsa-miR-19b-3p	23704	KCNE4	NM_080671	potassium voltage-gated channel subfamily E regulatory subunit 4
	1968	78	hsa-miR-203a-3p	3769	KCNJ13	NM_002242	potassium voltage-gated channel subfamily J member 13
	1880	78	hsa-miR-144-3p	55818	KDM3A	NM_001146688	lysine demethylase 3A
	1966	78	hsa-miR-203a-3p	22920	KIFAP3	NM_001204514	kinesin associated protein 3
	1905	78	hsa-miR-1303	57542	KLHL42	NM_020782	kelch like family member 42
	1933	78	hsa-miR-19b-3p	4026	LPP	NM_001167671	LIM domain containing preferred translocation partner in lipoma
	1909	78	hsa-miR-1303	10894	LYVE1	NM_006691	lymphatic vessel endothelial hyaluronan receptor 1
	1906	78	hsa-miR-1303	157777	MCMDC2	NM_001136161	minichromosome maintenance domain containing 2
	1885	78	hsa-miR-144-3p	284071	MEIOC	NM_001145080	meiosis specific with coiled-coil domain
	1907	78	hsa-miR-1303	196074	METTL15	NM_001113528	methyltransferase like 15
	1887	78	hsa-miR-144-3p	55257	MRGBP	NM_018270	MRG domain binding protein
	1898	78	hsa-miR-1303	54534	MRPL50	NM_019051	mitochondrial ribosomal protein L50
	1910	78	hsa-miR-1303	80298	MTERF2	NM_025198	mitochondrial transcription termination factor 2
	1911	78	hsa-miR-1303	4524	MTHFR	NM_005957	methylenetetrahydrofolate reductase
	1929	78	hsa-miR-19b-3p	138151	NACC2	NM_144653	NACC family member 2
	1951	78	hsa-miR-203a-3p	4691	NCL	NM_005381	nucleolin
	1965	78	hsa-miR-203a-3p	4763	NF1	NM_001128147	neurofibromin 1
	1961	78	hsa-miR-203a-3p	4800	NFYA	NM_002505	nuclear transcription factor Y subunit alpha
	1937	78	hsa-miR-19b-3p	64067	NPAS3	NM_001164749	neuronal PAS domain protein 3
	1944	78	hsa-miR-203a-3p	266743	NPAS4	NM_178864	neuronal PAS domain protein 4
	1932	78	hsa-miR-19b-3p	4952	OCRL	NM_001318784	OCRL, inositol polyphosphate-5-phosphatase
	1878	78	hsa-miR-144-3p	79627	OGFRL1	NM_024576	opioid growth factor receptor like 1
	1893	78	hsa-miR-144-3p	7849	PAX8	NM_013952	paired box 8
	1964	78	hsa-miR-203a-3p	80055	PGAP1	NM_001321099	post-GPI attachment to proteins 1
	1940	78	hsa-miR-19b-3p	639	PRDM1	NM_001198	PR/SET domain 1
	1963	78	hsa-miR-203a-3p	5563	PRKAA2	NM_006252	protein kinase AMP-activated catalytic subunit alpha 2
	1914	78	hsa-miR-1303	5711	PSMD5	NM_001270427	proteasome 26S subunit, non-ATPase 5
	1903	78	hsa-miR-1303	9991	PTBP3	NM_001244898	polypyrimidine tract binding protein 3
	1884	78	hsa-miR-144-3p	5861	RAB1A	NM_015543	RAB1A, member RAS oncogene family
	1913	78	hsa-miR-1303	23011	RAB21	NM_014999	RAB21, member RAS oncogene family
	1950	78	hsa-miR-203a-3p	375316	RBM44	NM_001080504	RNA binding motif protein 44
	1876	78	hsa-miR-144-3p	55781	RIOK2	NM_018343	RIO kinase 2
	1899	78	hsa-miR-1303	54778	RNF111	NM_001270528	ring finger protein 111
	1925	78	hsa-miR-19b-3p	6324	SCN1B	NM_001037	sodium voltage-gated channel beta subunit 1
	1917	78	hsa-miR-19b-3p	26984	SEC22A	NM_012430	SEC22 homolog A, vesicle trafficking protein
	1924	78	hsa-miR-19b-3p	23231	SEL1L3	NM_001297592	SEL1L family member 3
	1947	78	hsa-miR-203a-3p	23231	SEL1L3	NM_001297592	SEL1L family member 3
	1897	78	hsa-miR-1303	23157	SEPT6	NM_145799	septin 6
	1922	78	hsa-miR-19b-3p	5172	SLC26A4	NM_000441	solute carrier family 26 member 4
	1923	78	hsa-miR-19b-3p	23347	SMCHD1	NM_015295	structural maintenance of chromosomes flexible hinge domain containing 1
	1956	78	hsa-miR-203a-3p	27067	STAU2	NM_001164381	staufen double-stranded RNA binding protein 2
	1934	78	hsa-miR-19b-3p	53407	STX18	NM_016930	syntaxin 18
	1962	78	hsa-miR-203a-3p	9766	SUSD6	NM_014734	sushi domain containing 6
	1957	78	hsa-miR-203a-3p	117143	TADA1	NM_053053	transcriptional adaptor 1
	1875	78	hsa-miR-144-3p	6886	TAL1	NM_001287347	TAL bHLH transcription factor 1, erythroid differentiation factor
	1888	78	hsa-miR-144-3p	7050	TGIF1	NM_001278682	TGFB induced factor homeobox 1
	1930	78	hsa-miR-19b-3p	7084	TK2	NM_001271934	thymidine kinase 2, mitochondrial
	1920	78	hsa-miR-19b-3p	57146	TMEM159	NM_001301769	transmembrane protein 159
	1939	78	hsa-miR-19b-3p	3371	TNC	NM_002160	tenascin C
	1886	78	hsa-miR-144-3p	1787	TRDMT1	NM_004412	tRNA aspartic acid methyltransferase 1
	1958	78	hsa-miR-203a-3p	7227	TRPS1	NM_001282903	transcriptional repressor GATA binding 1
	1942	78	hsa-miR-203a-3p	7273	TTN	NM_001256850	titin
	1877	78	hsa-miR-144-3p	114112	TXNRD3	NM_052883	thioredoxin reductase 3
	1969	78	hsa-miR-203a-3p	7353	UFD1	NM_005659	ubiquitin recognition factor in ER associated degradation 1
	1895	78	hsa-miR-1303	389136	VGLL3	NM_016206	vestigial like family member 3
	1945	78	hsa-miR-203a-3p	6935	ZEB1	NM_001323661	zinc finger E-box binding homeobox 1
	1871	78	hsa-miR-144-3p	463	ZFHX3	NM_001164766	zinc finger homeobox 3
	1890	78	hsa-miR-144-3p	170959	ZNF431	NM_001319126	zinc finger protein 431
	1901	78	hsa-miR-1303	26036	ZNF451	NM_001031623	zinc finger protein 451
	1900	78	hsa-miR-1303	162655	ZNF519	NM_145287	zinc finger protein 519
	1889	78	hsa-miR-144-3p	57688	ZSWIM6	NM_020928	zinc finger SWIM-type containing 6
	2032	77	hsa-miR-203a-3p	8745	ADAM23	NM_003812	ADAM metallopeptidase domain 23
	2049	77	hsa-miR-203a-3p	55750	AGK	NM_018238	acylglycerol kinase
	2007	77	hsa-miR-1303	23382	AHCYL2	NM_001130720	adenosylhomocysteinase like 2
	2020	77	hsa-miR-19b-3p	285	ANGPT2	NM_001118888	angiopoietin 2
	2003	77	hsa-miR-1303	56172	ANKH	NM_054027	ANKH inorganic pyrophosphate transport regulator
	2002	77	hsa-miR-1303	10947	AP3M2	NM_001134296	adaptor related protein complex 3 subunit mu 2
	2031	77	hsa-miR-203a-3p	22926	ATF6	NM_007348	activating transcription factor 6
	2042	77	hsa-miR-203a-3p	518	ATP5MC3	NM_001689	ATP synthase membrane subunit c locus 3
	1973	77	hsa-miR-144-3p	22903	BTBD3	NM_001282554	BTB domain containing 3
	2017	77	hsa-miR-19b-3p	129852	C2orf73	NM_001100396	chromosome 2 open reading frame 73
	2028	77	hsa-miR-19b-3p	389384	C6orf222	NM_001010903	chromosome 6 open reading frame 222
	2016	77	hsa-miR-19b-3p	767	CA8	NM_004056	carbonic anhydrase 8
	2038	77	hsa-miR-203a-3p	777	CACNA1E	NM_001205293	calcium voltage-gated channel subunit alpha1 E
	2026	77	hsa-miR-19b-3p	801	CALM1	NM_006888	calmodulin 1
	2001	77	hsa-miR-1303	1087	CEACAM7	NM_001291485	carcinoembryonic antigen related cell adhesion molecule 7
	2011	77	hsa-miR-19b-3p	9731	CEP104	NM_014704	centrosomal protein 104
	2056	77	hsa-miR-203a-3p	153241	CEP120	NM_001166226	centrosomal protein 120
	2048	77	hsa-miR-203a-3p	80217	CFAP43	NM_025145	cilia and flagella associated protein 43
	2005	77	hsa-miR-1303	9023	CH25H	NM_003956	cholesterol 25-hydroxylase
	2025	77	hsa-miR-19b-3p	4850	CNOT4	NM_001008225	CCR4-NOT transcription complex subunit 4
	2000	77	hsa-miR-1303	1285	COL4A3	NM_000091	collagen type IV alpha 3 chain
	1992	77	hsa-miR-144-3p	1466	CSRP2	NM_001300965	cysteine and glycine rich protein 2
	2046	77	hsa-miR-203a-3p	1641	DCX	NM_178151	doublecortin
	2058	77	hsa-miR-203a-3p	26052	DNM3	NM_015569	dynamin 3
	2044	77	hsa-miR-203a-3p	11266	DUSP12	NM_007240	dual specificity phosphatase 12
	2035	77	hsa-miR-203a-3p	143244	EIF5AL1	NM_001099692	eukaryotic translation initiation factor 5A-like 1
	1985	77	hsa-miR-144-3p	56943	ENY2	NM_020189	ENY2, transcription and export complex 2 subunit
	1994	77	hsa-miR-144-3p	2042	EPHA3	NM_005233	EPH receptor A3
	2057	77	hsa-miR-203a-3p	51059	FAM135B	NM_015912	family with sequence similarity 135 member B
[truncated: 1,687 more rows]

## Sheet: genelist_map_syngo_genes up
miRNA upregulated target genes	FDR>2	Target Rank	Target Score	miRNA Name	Gene ID	Gene Symbol	Transcript Accession	Gene Description		FDR>3	Target Rank	Target Score	miRNA Name	Gene ID	Gene Symbol	Transcript Accession	Gene Description				FDR>4	Target Rank	Target Score	miRNA Name	Gene ID	Gene Symbol	Transcript Accession	Gene Description					310 / 3014 genes from your gene list were mapped to 307 unique SynGO annotated genes.		your genelist input	gene hgnc_id	gene symbol	gene name	gene synonyms	GO term ID	GO term name	GO domain	SynGO annotation ID
HD/CTR		1	100	hsa-miR-130a-3p	6249	CLIP1	NM_001247997	CAP-Gly domain containing linker protein 1			1	95	hsa-miR-874-3p	639	PRDM1	NM_001198	PR/SET domain 1					1	100	hsa-miR-1260b	10795	ZNF268	NM_152943	zinc finger protein 268					6 Cellular Component terms are significantly enriched at 1% FDR (testing terms with at least three matching input genes), 5 for Biological Processes.		AAK1	HGNC:19679	AAK1	AP2 associated kinase 1	KIAA1048,DKFZP686K16132	GO:0098793	presynapse (GO:0098793)	CC	2504
		2	100	hsa-miR-130a-3p	2697	GJA1	NM_000165	gap junction protein alpha 1			2	94	hsa-miR-874-3p	253827	MSRB3	NM_001031679	methionine sulfoxide reductase B3					2	99	hsa-miR-1260b	284390	ZNF763	NM_001012753	zinc finger protein 763							AAK1	HGNC:19679	AAK1	AP2 associated kinase 1	KIAA1048,DKFZP686K16132	GO:0140238	presynaptic endocytosis (GO:0140238)	BP	4532
		3	100	hsa-miR-130a-3p	64506	CPEB1	NM_001079533	cytoplasmic polyadenylation element binding protein 1			3	94	hsa-miR-874-3p	114991	ZNF618	NM_001318040	zinc finger protein 618					3	99	hsa-miR-365b-3p	90	ACVR1	NM_001105	activin A receptor type 1							AAK1	HGNC:19679	AAK1	AP2 associated kinase 1	KIAA1048,DKFZP686K16132	GO:0140238	presynaptic endocytosis (GO:0140238)	BP	4533
		4	100	hsa-miR-130a-3p	122060	SLAIN1	NM_144595	SLAIN motif family member 1			4	94	hsa-miR-874-3p	3358	HTR2C	NM_001256761	5-hydroxytryptamine receptor 2C					4	99	hsa-miR-365b-3p	9975	NR1D2	NM_001145425	nuclear receptor subfamily 1 group D member 2							ABHD17B	HGNC:24278	ABHD17B	abhydrolase domain containing 17B, depalmitoylase	CGI-67,C9ORF77,FAM108B1	GO:0099031	anchored component of postsynaptic density membrane (GO:0099031)	CC	2628
		5	100	hsa-miR-130a-3p	387640	SKIDA1	NM_207371	SKI/DACH domain containing 1			5	94	hsa-miR-874-3p	57532	NUFIP2	NM_020772	nuclear FMR1 interacting protein 2					5	99	hsa-miR-365a-3p	90	ACVR1	NM_001105	activin A receptor type 1							ABHD17B	HGNC:24278	ABHD17B	abhydrolase domain containing 17B, depalmitoylase	CGI-67,C9ORF77,FAM108B1	GO:0099033	anchored component of postsynaptic recycling endosome membrane (GO:0099033)	CC	2629
		6	99	hsa-miR-133a-3p	80114	BICC1	NM_001080512	BicC family RNA binding protein 1			6	93	hsa-miR-874-3p	23314	SATB2	NM_001172509	SATB homeobox 2					6	99	hsa-miR-365a-3p	9975	NR1D2	NM_001145425	nuclear receptor subfamily 1 group D member 2							ABHD17B	HGNC:24278	ABHD17B	abhydrolase domain containing 17B, depalmitoylase	CGI-67,C9ORF77,FAM108B1	GO:0099175	regulation of postsynapse organization (GO:0099175)	BP	2632
		7	99	hsa-miR-133a-3p	9794	MAML1	NM_014757	mastermind like transcriptional coactivator 1			7	92	hsa-miR-874-3p	9682	KDM4A	NM_014663	lysine demethylase 4A					7	98	hsa-miR-1260b	55900	ZNF302	NM_001289192	zinc finger protein 302							ABHD17B	HGNC:24278	ABHD17B	abhydrolase domain containing 17B, depalmitoylase	CGI-67,C9ORF77,FAM108B1	SYNGO:metabolism	metabolism	BP	2631
		8	99	hsa-miR-133a-3p	5725	PTBP1	NM_002819	polypyrimidine tract binding protein 1			8	92	hsa-miR-874-3p	114815	SORCS1	NM_001206572	sortilin related VPS10 domain containing receptor 1					8	98	hsa-miR-1260b	2664	GDI1	NM_001493	GDP dissociation inhibitor 1							ABI1	HGNC:11320	ABI1	abl interactor 1	E3B1,ABI-1,SSH3BP1	GO:0014069	postsynaptic density (GO:0014069)	CC	465
		9	99	hsa-miR-133a-3p	10186	LHFPL6	NM_005780	LHFPL tetraspan subfamily member 6			9	91	hsa-miR-181c-3p	79840	NHEJ1	NM_024782	non-homologous end joining factor 1					9	98	hsa-miR-1260b	64693	CTAGE1	NM_172241	cutaneous T cell lymphoma-associated antigen 1							ABI1	HGNC:11320	ABI1	abl interactor 1	E3B1,ABI-1,SSH3BP1	GO:0014069	postsynaptic density (GO:0014069)	CC	770
		10	99	hsa-miR-1228-3p	55844	PPP2R2D	NM_001291310	protein phosphatase 2 regulatory subunit Bdelta			10	91	hsa-miR-874-3p	140459	ASB6	NM_177999	ankyrin repeat and SOCS box containing 6					10	98	hsa-miR-365b-3p	64399	HHIP	NM_022475	hedgehog interacting protein							ABI1	HGNC:11320	ABI1	abl interactor 1	E3B1,ABI-1,SSH3BP1	GO:0097091	synaptic vesicle clustering (GO:0097091)	BP	1942
		11	99	hsa-miR-130a-3p	2099	ESR1	NM_000125	estrogen receptor 1			11	91	hsa-miR-874-3p	57700	FAM160B1	NM_020940	family with sequence similarity 160 member B1					11	98	hsa-miR-365a-3p	64399	HHIP	NM_022475	hedgehog interacting protein							ABI1	HGNC:11320	ABI1	abl interactor 1	E3B1,ABI-1,SSH3BP1	GO:0099140	presynaptic actin cytoskeleton organization (GO:0099140)	BP	1454
		12	99	hsa-miR-130a-3p	90	ACVR1	NM_001105	activin A receptor type 1			12	91	hsa-miR-874-3p	55662	HIF1AN	NM_017902	hypoxia inducible factor 1 subunit alpha inhibitor					12	97	hsa-miR-1260b	1388	ATF6B	NM_001136153	activating transcription factor 6 beta							ABI1	HGNC:11320	ABI1	abl interactor 1	E3B1,ABI-1,SSH3BP1	GO:0099527	postsynapse to nucleus signaling pathway (GO:0099527)	BP	969
		13	99	hsa-miR-130a-3p	7248	TSC1	NM_001162426	TSC complex subunit 1			13	91	hsa-miR-874-3p	23180	RFTN1	NM_015150	raftlin, lipid raft linker 1					13	97	hsa-miR-1260b	26523	2001-08-01	NM_001317123	argonaute RISC catalytic component 1							ABL1	HGNC:76	ABL1	ABL proto-oncogene 1, non-receptor tyrosine kinase	JTK7,C-ABL,P150,ABL	GO:0014069	postsynaptic density (GO:0014069)	CC	2676
		14	99	hsa-miR-130a-3p	9252	RPS6KA5	NM_001322227	ribosomal protein S6 kinase A5			14	90	hsa-miR-181c-3p	9908	G3BP2	NM_012297	G3BP stress granule assembly factor 2					14	97	hsa-miR-1260b	79088	ZNF426	NM_001318056	zinc finger protein 426							ABL1	HGNC:76	ABL1	ABL proto-oncogene 1, non-receptor tyrosine kinase	JTK7,C-ABL,P150,ABL	GO:0099150	regulation of postsynaptic specialization assembly (GO:0099150)	BP	2677
		15	99	hsa-miR-130a-3p	4194	MDM4	NM_001204172	MDM4, p53 regulator			15	90	hsa-miR-874-3p	79018	GID4	NM_024052	GID complex subunit 4 homolog					15	97	hsa-miR-1260b	10371	SEMA3A	NM_006080	semaphorin 3A							ABL2	HGNC:77	ABL2	ABL proto-oncogene 2, non-receptor tyrosine kinase	ARG,ABLL	GO:0060074	synapse maturation (GO:0060074)	BP	2674
		16	99	hsa-miR-130a-3p	8609	KLF7	NM_001270942	Kruppel like factor 7			16	90	hsa-miR-874-3p	54625	PARP14	NM_017554	poly(ADP-ribose) polymerase family member 14					16	97	hsa-miR-1260b	200726	FAM237A	NM_001102659	family with sequence similarity 237 member A							ABL2	HGNC:77	ABL2	ABL proto-oncogene 2, non-receptor tyrosine kinase	ARG,ABLL	GO:0098794	postsynapse (GO:0098794)	CC	2675
		17	99	hsa-miR-130a-3p	3479	IGF1	NM_001111283	insulin like growth factor 1			17	90	hsa-miR-874-3p	5999	RGS4	NM_001113380	regulator of G protein signaling 4					17	97	hsa-miR-365b-3p	133	ADM	NM_001124	adrenomedullin							ACTN1	HGNC:163	ACTN1	actinin alpha 1		GO:0099186	structural constituent of postsynapse (GO:0099186)	BP	2870
		18	99	hsa-miR-130a-3p	57826	RAP2C	NM_001271186	RAP2C, member of RAS oncogene family			18	90	hsa-miR-874-3p	5782	PTPN12	NM_001131008	protein tyrosine phosphatase, non-receptor type 12					18	97	hsa-miR-365b-3p	6446	SGK1	NM_001143676	serum/glucocorticoid regulated kinase 1							ADAM10	HGNC:188	ADAM10	ADAM metallopeptidase domain 10	KUZ,MADM,HST18717,CD156C	GO:0098696	regulation of neurotransmitter receptor localization to postsynaptic specialization membrane (GO:0098696)	BP	1923
		19	99	hsa-miR-130a-3p	2182	ACSL4	NM_001318509	acyl-CoA synthetase long chain family member 4			19	89	hsa-miR-874-3p	9736	USP34	NM_014709	ubiquitin specific peptidase 34					19	97	hsa-miR-365b-3p	57092	PCNP	NM_001320395	PEST proteolytic signal containing nuclear protein							ADAM10	HGNC:188	ADAM10	ADAM metallopeptidase domain 10	KUZ,MADM,HST18717,CD156C	GO:0098794	postsynapse (GO:0098794)	CC	248
		20	99	hsa-miR-130a-3p	5291	PIK3CB	NM_001256045	phosphatidylinositol-4,5-bisphosphate 3-kinase catalytic subunit beta			20	89	hsa-miR-874-3p	9117	SEC22C	NM_032970	SEC22 homolog C, vesicle trafficking protein					20	97	hsa-miR-365a-3p	133	ADM	NM_001124	adrenomedullin							ADAM10	HGNC:188	ADAM10	ADAM metallopeptidase domain 10	KUZ,MADM,HST18717,CD156C	GO:0099173	postsynapse organization (GO:0099173)	BP	1253
		21	99	hsa-miR-130a-3p	26137	ZBTB20	NM_001164342	zinc finger and BTB domain containing 20			21	89	hsa-miR-874-3p	9462	RASAL2	NM_004841	RAS protein activator like 2					21	97	hsa-miR-365a-3p	6446	SGK1	NM_001143676	serum/glucocorticoid regulated kinase 1							ADAM10	HGNC:188	ADAM10	ADAM metallopeptidase domain 10	KUZ,MADM,HST18717,CD156C	GO:0099175	regulation of postsynapse organization (GO:0099175)	BP	2969
		22	99	hsa-miR-130a-3p	4603	MYBL1	NM_001080416	MYB proto-oncogene like 1			22	89	hsa-miR-874-3p	6272	SORT1	NM_002959	sortilin 1					22	97	hsa-miR-365a-3p	57092	PCNP	NM_001320395	PEST proteolytic signal containing nuclear protein							ADAM10	HGNC:188	ADAM10	ADAM metallopeptidase domain 10	KUZ,MADM,HST18717,CD156C	GO:0140249	protein catabolic process at postsynapse (GO:0140249)	BP	2753
		23	99	hsa-miR-889-3p	83857	TMTC1	NM_001193451	transmembrane and tetratricopeptide repeat containing 1			23	89	hsa-miR-874-3p	79628	SH3TC2	NM_024577	SH3 domain and tetratricopeptide repeats 2					23	96	hsa-miR-1260b	171017	ZNF384	NM_001135734	zinc finger protein 384							ADCY1	HGNC:232	ADCY1	adenylate cyclase 1	AC1,DFNB44	GO:0050804	modulation of chemical synaptic transmission (GO:0050804)	BP	471
		24	99	hsa-miR-889-3p	27330	RPS6KA6	NM_014496	ribosomal protein S6 kinase A6			24	88	hsa-miR-181c-3p	3667	IRS1	NM_005544	insulin receptor substrate 1					24	96	hsa-miR-1260b	340533	NEXMIF	NM_001008537	neurite extension and migration factor							ADCY1	HGNC:232	ADCY1	adenylate cyclase 1	AC1,DFNB44	GO:0099061	integral component of postsynaptic density membrane (GO:0099061)	CC	321
		25	99	hsa-miR-889-3p	2314	FLII	NM_001256265	FLII, actin remodeling protein			25	88	hsa-miR-874-3p	55784	MCTP2	NM_001159644	multiple C2 and transmembrane domain containing 2					25	96	hsa-miR-365b-3p	284058	KANSL1	NM_001193465	KAT8 regulatory NSL complex subunit 1							ADCY1	HGNC:232	ADCY1	adenylate cyclase 1	AC1,DFNB44	GO:0099171	presynaptic modulation of chemical synaptic transmission (GO:0099171)	BP	324
		26	98	hsa-miR-133a-3p	26119	LDLRAP1	NM_015627	low density lipoprotein receptor adaptor protein 1			26	88	hsa-miR-874-3p	55156	ARMC1	NM_001286702	armadillo repeat containing 1					26	96	hsa-miR-365a-3p	284058	KANSL1	NM_001193465	KAT8 regulatory NSL complex subunit 1							ADD3	HGNC:245	ADD3	adducin 3	ADDL	GO:0098793	presynapse (GO:0098793)	CC	2689
		27	98	hsa-miR-133a-3p	9697	TRAM2	NM_012288	translocation associated membrane protein 2			27	88	hsa-miR-874-3p	79027	ZNF655	NM_001085367	zinc finger protein 655					27	95	hsa-miR-1260b	10487	CAP1	NM_006367	cyclase associated actin cytoskeleton regulatory protein 1							ADD3	HGNC:245	ADD3	adducin 3	ADDL	GO:0098794	postsynapse (GO:0098794)	CC	2690
		28	98	hsa-miR-133a-3p	10054	UBA2	NM_005499	ubiquitin like modifier activating enzyme 2			28	88	hsa-miR-874-3p	29928	TIMM22	NM_013337	translocase of inner mitochondrial membrane 22					28	95	hsa-miR-1260b	7743	ZNF189	NM_001278240	zinc finger protein 189							ADGRA1	HGNC:13838	ADGRA1	adhesion G protein-coupled receptor A1	KIAA1828,GPR123	GO:0014069	postsynaptic density (GO:0014069)	CC	1664
		29	98	hsa-miR-133a-3p	8407	TAGLN2	NM_001277223	transgelin 2			29	87	hsa-miR-181c-3p	8428	STK24	NM_001032296	serine/threonine kinase 24					29	95	hsa-miR-1260b	195828	ZNF367	NM_153695	zinc finger protein 367							ADGRB1	HGNC:943	ADGRB1	adhesion G protein-coupled receptor B1	BAI1	GO:0098974	postsynaptic actin cytoskeleton organization (GO:0098974)	BP	1883
		30	98	hsa-miR-133a-3p	148867	SLC30A7	NM_133496	solute carrier family 30 member 7			30	87	hsa-miR-874-3p	344148	NCKAP5	NM_207363	NCK associated protein 5					30	95	hsa-miR-365b-3p	153222	CREBRF	NM_153607	CREB3 regulatory factor							ADGRB1	HGNC:943	ADGRB1	adhesion G protein-coupled receptor B1	BAI1	GO:0099055	integral component of postsynaptic membrane (GO:0099055)	CC	1721
		31	98	hsa-miR-133a-3p	55844	PPP2R2D	NM_001291310	protein phosphatase 2 regulatory subunit Bdelta			31	87	hsa-miR-874-3p	51427	ZNF107	NM_001013746	zinc finger protein 107					31	95	hsa-miR-365b-3p	23032	USP33	NM_015017	ubiquitin specific peptidase 33							ADGRB3	HGNC:945	ADGRB3	adhesion G protein-coupled receptor B3	KIAA0550,BAI3	GO:0090128	regulation of synapse maturation (GO:0090128)	BP	3650
		32	98	hsa-miR-1228-3p	7322	UBE2D2	NM_003339	ubiquitin conjugating enzyme E2 D2			32	87	hsa-miR-874-3p	4772	NFATC1	NM_172389	nuclear factor of activated T cells 1					32	95	hsa-miR-365b-3p	29116	MYLIP	NM_013262	myosin regulatory light chain interacting protein							ADGRB3	HGNC:945	ADGRB3	adhesion G protein-coupled receptor B3	KIAA0550,BAI3	GO:0099061	integral component of postsynaptic density membrane (GO:0099061)	CC	3058
		33	98	hsa-miR-93-3p	113263	GLCCI1	NM_138426	glucocorticoid induced 1			33	87	hsa-miR-874-3p	57468	SLC12A5	NM_001134771	solute carrier family 12 member 5					33	95	hsa-miR-365b-3p	409	ARRB2	NM_001257329	arrestin beta 2							ADGRB3	HGNC:945	ADGRB3	adhesion G protein-coupled receptor B3	KIAA0550,BAI3	GO:1905806	regulation of synapse disassembly (GO:1905806)	BP	3059
		34	98	hsa-miR-130a-3p	1656	DDX6	NM_004397	DEAD-box helicase 6			34	87	hsa-miR-874-3p	11126	CD160	NM_007053	CD160 molecule					34	95	hsa-miR-365b-3p	26230	TIAM2	NM_001010927	T cell lymphoma invasion and metastasis 2							ADORA3	HGNC:268	ADORA3	adenosine A3 receptor	AD026,A3AR	GO:0045202	synapse (GO:0045202)	CC	1153
		35	98	hsa-miR-130a-3p	728215	FAM155A	NM_001080396	family with sequence similarity 155 member A			35	87	hsa-miR-874-3p	5153	PDE1B	NM_000924	phosphodiesterase 1B					35	95	hsa-miR-365b-3p	4638	MYLK	NM_001321309	myosin light chain kinase							ADORA3	HGNC:268	ADORA3	adenosine A3 receptor	AD026,A3AR	GO:0099171	presynaptic modulation of chemical synaptic transmission (GO:0099171)	BP	1152
		36	98	hsa-miR-130a-3p	84541	KBTBD8	NM_032505	kelch repeat and BTB domain containing 8			36	86	hsa-miR-181c-3p	79776	ZFHX4	NM_024721	zinc finger homeobox 4					36	95	hsa-miR-365b-3p	120	ADD3	NM_001121	adducin 3							ADRA1A	HGNC:277	ADRA1A	adrenoceptor alpha 1A	ADRA1L1,ADRA1C	GO:0099055	integral component of postsynaptic membrane (GO:0099055)	CC	1071
		37	98	hsa-miR-130a-3p	10472	ZBTB18	NM_001278196	zinc finger and BTB domain containing 18			37	86	hsa-miR-874-3p	23362	PSD3	NM_206909	pleckstrin and Sec7 domain containing 3					37	95	hsa-miR-365b-3p	29953	TRHDE	NM_013381	thyrotropin releasing hormone degrading enzyme							ADRA1A	HGNC:277	ADRA1A	adrenoceptor alpha 1A	ADRA1L1,ADRA1C	GO:0099056	integral component of presynaptic membrane (GO:0099056)	CC	1070
		38	98	hsa-miR-130a-3p	9372	ZFYVE9	NM_004799	zinc finger FYVE-type containing 9			38	86	hsa-miR-874-3p	128637	TBC1D20	NM_144628	TBC1 domain family member 20					38	95	hsa-miR-365b-3p	340252	ZNF680	NM_178558	zinc finger protein 680							ADRA1A	HGNC:277	ADRA1A	adrenoceptor alpha 1A	ADRA1L1,ADRA1C	GO:0099171	presynaptic modulation of chemical synaptic transmission (GO:0099171)	BP	1101
		39	98	hsa-miR-130a-3p	79718	TBL1XR1	NM_001321193	transducin beta like 1 X-linked receptor 1			39	85	hsa-miR-181c-3p	253559	CADM2	NM_001256504	cell adhesion molecule 2					39	95	hsa-miR-365a-3p	153222	CREBRF	NM_153607	CREB3 regulatory factor							AKAP1	HGNC:367	AKAP1	A-kinase anchoring protein 1	AKAP121,AKAP149,SAKAP84,S-AKAP84,AKAP84,D-AKAP1,PPP1R43,TDRD17,PRKA1	GO:0099091	postsynaptic specialization, intracellular component (GO:0099091)	CC	3814
		40	98	hsa-miR-130a-3p	29094	LGALSL	NM_014181	galectin like			40	85	hsa-miR-181c-3p	969	CD69	NM_001781	CD69 molecule					40	95	hsa-miR-365a-3p	23032	USP33	NM_015017	ubiquitin specific peptidase 33							AKAP5	HGNC:375	AKAP5	A-kinase anchoring protein 5	AKAP75,AKAP79	GO:0099092	postsynaptic density, intracellular component (GO:0099092)	CC	396
		41	98	hsa-miR-130a-3p	55054	ATG16L1	NM_001190266	autophagy related 16 like 1			41	85	hsa-miR-874-3p	1954	MEGF8	NM_001410	multiple EGF like domains 8					41	95	hsa-miR-365a-3p	29116	MYLIP	NM_013262	myosin regulatory light chain interacting protein							AKAP5	HGNC:375	AKAP5	A-kinase anchoring protein 5	AKAP75,AKAP79	GO:0099092	postsynaptic density, intracellular component (GO:0099092)	CC	987
		42	98	hsa-miR-130a-3p	6738	RO60	NM_004600	Ro60, Y RNA binding protein			42	84	hsa-miR-181c-3p	56288	PARD3	NM_001184785	par-3 family cell polarity regulator					42	95	hsa-miR-365a-3p	409	ARRB2	NM_001257329	arrestin beta 2							AKAP5	HGNC:375	AKAP5	A-kinase anchoring protein 5	AKAP75,AKAP79	GO:0099149	regulation of postsynaptic neurotransmitter receptor endocytosis (GO:0099149)	BP	404
		43	98	hsa-miR-130a-3p	8534	CHST1	NM_003654	carbohydrate sulfotransferase 1			43	84	hsa-miR-181c-3p	57677	ZFP14	NM_020917	ZFP14 zinc finger protein					43	95	hsa-miR-365a-3p	26230	TIAM2	NM_001010927	T cell lymphoma invasion and metastasis 2							AKAP9	HGNC:379	AKAP9	A-kinase anchoring protein 9	KIAA0803,AKAP350,AKAP450,CG-NAP,YOTIAO,HYPERION,PRKA9,MU-RMS-40.16A,PPP1R45,LQT11	GO:0098962	regulation of postsynaptic neurotransmitter receptor activity (GO:0098962)	BP	1746
		44	98	hsa-miR-130a-3p	4204	MECP2	NM_004992	methyl-CpG binding protein 2			44	84	hsa-miR-181c-3p	7325	UBE2E2	NM_152653	ubiquitin conjugating enzyme E2 E2					44	95	hsa-miR-365a-3p	4638	MYLK	NM_001321309	myosin light chain kinase							AKAP9	HGNC:379	AKAP9	A-kinase anchoring protein 9	KIAA0803,AKAP350,AKAP450,CG-NAP,YOTIAO,HYPERION,PRKA9,MU-RMS-40.16A,PPP1R45,LQT11	GO:0099147	extrinsic component of postsynaptic density membrane (GO:0099147)	CC	675
		45	98	hsa-miR-130a-3p	2332	FMR1	NM_001185075	fragile X mental retardation 1			45	84	hsa-miR-874-3p	51307	FAM53C	NM_001135647	family with sequence similarity 53 member C					45	95	hsa-miR-365a-3p	120	ADD3	NM_001121	adducin 3							ALK	HGNC:427	ALK	ALK receptor tyrosine kinase	CD246	GO:0098794	postsynapse (GO:0098794)	CC	3792
		46	98	hsa-miR-130a-3p	57472	CNOT6	NM_001303241	CCR4-NOT transcription complex subunit 6			46	84	hsa-miR-874-3p	26012	NSMF	NM_001130971	NMDA receptor synaptonuclear signaling and neuronal migration factor					46	95	hsa-miR-365a-3p	29953	TRHDE	NM_013381	thyrotropin releasing hormone degrading enzyme							ALK	HGNC:427	ALK	ALK receptor tyrosine kinase	CD246	GO:0099540	trans-synaptic signaling by neuropeptide (GO:0099540)	BP	3247
		47	98	hsa-miR-130a-3p	6655	SOS2	NM_006939	SOS Ras/Rho guanine nucleotide exchange factor 2			47	83	hsa-miR-874-3p	898	CCNE1	NM_001322259	cyclin E1					47	95	hsa-miR-365a-3p	340252	ZNF680	NM_178558	zinc finger protein 680							AMPH	HGNC:471	AMPH	amphiphysin		GO:0048488	synaptic vesicle endocytosis (GO:0048488)	BP	705
		48	98	hsa-miR-130a-3p	1783	DYNC1LI2	NM_001323955	dynein cytoplasmic 1 light intermediate chain 2			48	83	hsa-miR-874-3p	8499	PPFIA2	NM_001220476	PTPRF interacting protein alpha 2					48	94	hsa-miR-1260b	30820	KCNIP1	NM_001278339	potassium voltage-gated channel interacting protein 1							AMPH	HGNC:471	AMPH	amphiphysin		GO:0048488	synaptic vesicle endocytosis (GO:0048488)	BP	1494
		49	98	hsa-miR-130a-3p	9728	SECISBP2L	NM_001193489	SECIS binding protein 2 like			49	83	hsa-miR-874-3p	26058	GIGYF2	NM_001103146	GRB10 interacting GYF protein 2					49	94	hsa-miR-1260b	7401	CLRN1	NM_174878	clarin 1							AMPH	HGNC:471	AMPH	amphiphysin		GO:0098793	presynapse (GO:0098793)	CC	1692
		50	98	hsa-miR-889-3p	84295	PHF6	NM_032458	PHD finger protein 6			50	83	hsa-miR-874-3p	22866	CNKSR2	NM_014927	connector enhancer of kinase suppressor of Ras 2					50	94	hsa-miR-1260b	84622	ZNF594	NM_032530	zinc finger protein 594							AMPH	HGNC:471	AMPH	amphiphysin		GO:0098833	presynaptic endocytic zone (GO:0098833)	CC	2001
		51	98	hsa-miR-889-3p	1654	DDX3X	NM_001356	DEAD-box helicase 3 X-linked			51	82	hsa-miR-181c-3p	159090	FAM122B	NM_001170757	family with sequence similarity 122B					51	94	hsa-miR-1260b	58155	PTBP2	NM_001300985	polypyrimidine tract binding protein 2							AMPH	HGNC:471	AMPH	amphiphysin		GO:0098850	extrinsic component of synaptic vesicle membrane (GO:0098850)	CC	645
		52	97	hsa-miR-133a-3p	6529	SLC6A1	NM_003042	solute carrier family 6 member 1			52	82	hsa-miR-874-3p	84287	ZDHHC16	NM_198046	zinc finger DHHC-type containing 16					52	94	hsa-miR-1260b	7587	ZNF37A	NM_001324259	zinc finger protein 37A							AMPH	HGNC:471	AMPH	amphiphysin		GO:0098894	extrinsic component of presynaptic endocytic zone membrane (GO:0098894)	CC	2077
		53	97	hsa-miR-133a-3p	10952	SEC61B	NM_006808	Sec61 translocon beta subunit			53	82	hsa-miR-874-3p	254225	RNF169	NM_001098638	ring finger protein 169					53	94	hsa-miR-365b-3p	26057	ANKRD17	NM_001286771	ankyrin repeat domain 17							AP1G1	HGNC:555	AP1G1	adaptor related protein complex 1 subunit gamma 1	CLAPG1,ADTG	GO:0016182	synaptic vesicle budding from endosome (GO:0016182)	BP	2104
		54	97	hsa-miR-133a-3p	5515	PPP2CA	NM_002715	protein phosphatase 2 catalytic subunit alpha			54	82	hsa-miR-874-3p	55589	BMP2K	NM_017593	BMP2 inducible kinase					54	94	hsa-miR-365b-3p	3759	KCNJ2	NM_000891	potassium voltage-gated channel subfamily J member 2							AP1G1	HGNC:555	AP1G1	adaptor related protein complex 1 subunit gamma 1	CLAPG1,ADTG	GO:0048488	synaptic vesicle endocytosis (GO:0048488)	BP	1821
		55	97	hsa-miR-133a-3p	56853	CELF4	NM_001025089	CUGBP Elav-like family member 4			55	82	hsa-miR-874-3p	89795	NAV3	NM_001024383	neuron navigator 3					55	94	hsa-miR-365b-3p	1870	E2F2	NM_004091	E2F transcription factor 2							AP1G1	HGNC:555	AP1G1	adaptor related protein complex 1 subunit gamma 1	CLAPG1,ADTG	GO:0098793	presynapse (GO:0098793)	CC	2539
		56	97	hsa-miR-133a-3p	55084	SOBP	NM_018013	sine oculis binding protein homolog			56	82	hsa-miR-874-3p	6526	SLC5A3	NM_006933	solute carrier family 5 member 3					56	94	hsa-miR-365b-3p	9586	CREB5	NM_001011666	cAMP responsive element binding protein 5							AP2B1	HGNC:563	AP2B1	adaptor related protein complex 2 subunit beta 1	ADTB2,CLAPB1	GO:0045202	synapse (GO:0045202)	CC	3936
		57	97	hsa-miR-133a-3p	2200	FBN1	NM_000138	fibrillin 1			57	82	hsa-miR-874-3p	9455	HOMER2	NM_004839	homer scaffold protein 2					57	94	hsa-miR-365b-3p	7093	TLL2	NM_012465	tolloid like 2							AP2B1	HGNC:563	AP2B1	adaptor related protein complex 2 subunit beta 1	ADTB2,CLAPB1	GO:0048488	synaptic vesicle endocytosis (GO:0048488)	BP	2739
		58	97	hsa-miR-133a-3p	10944	C11orf58	NM_014267	chromosome 11 open reading frame 58			58	82	hsa-miR-874-3p	23646	PLD3	NM_001031696	phospholipase D family member 3					58	94	hsa-miR-365b-3p	157769	FAM91A1	NM_001317917	family with sequence similarity 91 member A1							AP2B1	HGNC:563	AP2B1	adaptor related protein complex 2 subunit beta 1	ADTB2,CLAPB1	GO:0098884	postsynaptic neurotransmitter receptor endocytosis (GO:0098884)	BP	2157
		59	97	hsa-miR-133a-3p	81537	SGPP1	NM_030791	sphingosine-1-phosphate phosphatase 1			59	82	hsa-miR-874-3p	7182	NR2C2	NM_001291694	nuclear receptor subfamily 2 group C member 2					59	94	hsa-miR-365b-3p	29123	ANKRD11	NM_001256182	ankyrin repeat domain 11							AP2B1	HGNC:563	AP2B1	adaptor related protein complex 2 subunit beta 1	ADTB2,CLAPB1	GO:0098884	postsynaptic neurotransmitter receptor endocytosis (GO:0098884)	BP	3943
		60	97	hsa-miR-133a-3p	79850	FAM57A	NM_001318007	family with sequence similarity 57 member A			60	82	hsa-miR-874-3p	4601	MXI1	NM_001008541	MAX interactor 1, dimerization protein					60	94	hsa-miR-365b-3p	7707	ZNF148	NM_021964	zinc finger protein 148							AP2B1	HGNC:563	AP2B1	adaptor related protein complex 2 subunit beta 1	ADTB2,CLAPB1	GO:0098894	extrinsic component of presynaptic endocytic zone membrane (GO:0098894)	CC	3940
		61	97	hsa-miR-133a-3p	127833	SYT2	NM_001136504	synaptotagmin 2			61	81	hsa-miR-181c-3p	6728	SRP19	NM_001204199	signal recognition particle 19					61	94	hsa-miR-365a-3p	26057	ANKRD17	NM_001286771	ankyrin repeat domain 17							AP2M1	HGNC:564	AP2M1	adaptor related protein complex 2 subunit mu 1	AP50,MU2,CLAPM1	GO:0045202	synapse (GO:0045202)	CC	3935
		62	97	hsa-miR-133a-3p	83741	TFAP2D	NM_172238	transcription factor AP-2 delta			62	81	hsa-miR-874-3p	9818	NUP58	NM_001008564	nucleoporin 58					62	94	hsa-miR-365a-3p	3759	KCNJ2	NM_000891	potassium voltage-gated channel subfamily J member 2							AP2M1	HGNC:564	AP2M1	adaptor related protein complex 2 subunit mu 1	AP50,MU2,CLAPM1	GO:0048488	synaptic vesicle endocytosis (GO:0048488)	BP	1020
		63	97	hsa-miR-133a-3p	3927	LASP1	NM_001271608	LIM and SH3 protein 1			63	81	hsa-miR-874-3p	9229	DLGAP1	NM_001003809	DLG associated protein 1					63	94	hsa-miR-365a-3p	1870	E2F2	NM_004091	E2F transcription factor 2							AP2M1	HGNC:564	AP2M1	adaptor related protein complex 2 subunit mu 1	AP50,MU2,CLAPM1	GO:0048488	synaptic vesicle endocytosis (GO:0048488)	BP	3942
		64	97	hsa-miR-133a-3p	639	PRDM1	NM_001198	PR/SET domain 1			64	81	hsa-miR-874-3p	622	BDH1	NM_203314	3-hydroxybutyrate dehydrogenase 1					64	94	hsa-miR-365a-3p	9586	CREB5	NM_001011666	cAMP responsive element binding protein 5							AP2M1	HGNC:564	AP2M1	adaptor related protein complex 2 subunit mu 1	AP50,MU2,CLAPM1	GO:0098884	postsynaptic neurotransmitter receptor endocytosis (GO:0098884)	BP	2225
		65	97	hsa-miR-1228-3p	153572	IRX2	NM_001134222	iroquois homeobox 2			65	81	hsa-miR-874-3p	7175	TPR	NM_003292	translocated promoter region, nuclear basket protein					65	94	hsa-miR-365a-3p	7093	TLL2	NM_012465	tolloid like 2							AP2M1	HGNC:564	AP2M1	adaptor related protein complex 2 subunit mu 1	AP50,MU2,CLAPM1	GO:0098884	postsynaptic neurotransmitter receptor endocytosis (GO:0098884)	BP	2859
		66	97	hsa-miR-1228-3p	115196	ZNF554	NM_001102651	zinc finger protein 554			66	81	hsa-miR-874-3p	123879	DCUN1D3	NM_173475	defective in cullin neddylation 1 domain containing 3					66	94	hsa-miR-365a-3p	157769	FAM91A1	NM_001317917	family with sequence similarity 91 member A1							AP2M1	HGNC:564	AP2M1	adaptor related protein complex 2 subunit mu 1	AP50,MU2,CLAPM1	GO:0098894	extrinsic component of presynaptic endocytic zone membrane (GO:0098894)	CC	3938
		67	97	hsa-miR-130a-3p	64393	ZMAT3	NM_022470	zinc finger matrin-type 3			67	80	hsa-miR-181c-3p	201799	TMEM154	NM_152680	transmembrane protein 154					67	94	hsa-miR-365a-3p	29123	ANKRD11	NM_001256182	ankyrin repeat domain 11							APPL1	HGNC:24035	APPL1	adaptor protein, phosphotyrosine interacting with PH domain and leucine zipper 1	APPL	GO:0098793	presynapse (GO:0098793)	CC	4123
		68	97	hsa-miR-130a-3p	55638	SYBU	NM_001099746	syntabulin			68	80	hsa-miR-874-3p	57121	LPAR5	NM_001142961	lysophosphatidic acid receptor 5					68	94	hsa-miR-365a-3p	7707	ZNF148	NM_021964	zinc finger protein 148							APPL1	HGNC:24035	APPL1	adaptor protein, phosphotyrosine interacting with PH domain and leucine zipper 1	APPL	GO:0098794	postsynapse (GO:0098794)	CC	4124
		69	97	hsa-miR-130a-3p	10955	SERINC3	NM_006811	serine incorporator 3			69	80	hsa-miR-874-3p	161424	NOP9	NM_001286367	NOP9 nucleolar protein					69	93	hsa-miR-210-3p	3481	IGF2	NM_001291861	insulin like growth factor 2							APPL1	HGNC:24035	APPL1	adaptor protein, phosphotyrosine interacting with PH domain and leucine zipper 1	APPL	GO:0099558	maintenance of synapse structure (GO:0099558)	BP	4122
		70	97	hsa-miR-130a-3p	10194	TSHZ1	NM_001308210	teashirt zinc finger homeobox 1			70	80	hsa-miR-874-3p	284613	CYB561D1	NM_001134404	cytochrome b561 family member D1					70	93	hsa-miR-1260b	201514	ZNF584	NM_001318002	zinc finger protein 584							ARF4	HGNC:655	ARF4	ADP ribosylation factor 4	ARF2	GO:0050807	regulation of synapse organization (GO:0050807)	BP	1392
		71	97	hsa-miR-130a-3p	23341	DNAJC16	NM_001287811	DnaJ heat shock protein family (Hsp40) member C16			71	80	hsa-miR-874-3p	64098	PARVG	NM_001137605	parvin gamma					71	93	hsa-miR-1260b	92181	UBTD2	NM_152277	ubiquitin domain containing 2							ARF4	HGNC:655	ARF4	ADP ribosylation factor 4	ARF2	GO:0099175	regulation of postsynapse organization (GO:0099175)	BP	2711
		72	97	hsa-miR-130a-3p	152006	RNF38	NM_022781	ring finger protein 38			72	79	hsa-miR-874-3p	5873	RAB27A	NM_004580	RAB27A, member RAS oncogene family					72	93	hsa-miR-1260b	23435	TARDBP	NM_007375	TAR DNA binding protein							ARHGDIA	HGNC:678	ARHGDIA	Rho GDP dissociation inhibitor alpha	RHOGDI,GDIA1	GO:0045202	synapse (GO:0045202)	CC	1627
		73	97	hsa-miR-130a-3p	79836	LONRF3	NM_001289109	LON peptidase N-terminal domain and ring finger 3			73	79	hsa-miR-874-3p	2099	ESR1	NM_000125	estrogen receptor 1					73	93	hsa-miR-1260b	84527	ZNF559	NM_001202409	zinc finger protein 559							ARHGDIA	HGNC:678	ARHGDIA	Rho GDP dissociation inhibitor alpha	RHOGDI,GDIA1	GO:0098693	regulation of synaptic vesicle cycle (GO:0098693)	BP	1626
		74	97	hsa-miR-130a-3p	54842	MFSD6	NM_017694	major facilitator superfamily domain containing 6			74	79	hsa-miR-874-3p	1584	CYP11B1	NM_001026213	cytochrome P450 family 11 subfamily B member 1					74	93	hsa-miR-365b-3p	134265	AFAP1L1	NM_001146337	actin filament associated protein 1 like 1							ARRB2	HGNC:712	ARRB2	arrestin beta 2	BARR2,DKFZP686L0365,ARR2	GO:0050804	modulation of chemical synaptic transmission (GO:0050804)	BP	3069
		75	97	hsa-miR-130a-3p	9678	PHF14	NM_014660	PHD finger protein 14			75	79	hsa-miR-874-3p	18	ABAT	NM_000663	4-aminobutyrate aminotransferase					75	93	hsa-miR-365b-3p	92312	MEX3A	NM_001093725	mex-3 RNA binding family member A							ARRB2	HGNC:712	ARRB2	arrestin beta 2	BARR2,DKFZP686L0365,ARR2	GO:0098926	postsynaptic signaling pathway (GO:0098926)	BP	3068
		76	97	hsa-miR-130a-3p	192670	2004-08-01	NM_017629	argonaute RISC catalytic component 4			76	79	hsa-miR-874-3p	51351	ZNF117	NM_015852	zinc finger protein 117					76	93	hsa-miR-365b-3p	7342	UBP1	NM_001128160	upstream binding protein 1							ATP2B2	HGNC:815	ATP2B2	ATPase plasma membrane Ca2+ transporting 2	PMCA2	GO:0042734	presynaptic membrane (GO:0042734)	CC	4088
		77	97	hsa-miR-130a-3p	26038	CHD5	NM_015557	chromodomain helicase DNA binding protein 5			77	79	hsa-miR-874-3p	26047	CNTNAP2	NM_014141	contactin associated protein like 2					77	93	hsa-miR-365b-3p	55660	PRPF40A	NM_017892	pre-mRNA processing factor 40 homolog A							ATP2B2	HGNC:815	ATP2B2	ATPase plasma membrane Ca2+ transporting 2	PMCA2	GO:0099055	integral component of postsynaptic membrane (GO:0099055)	CC	86
		78	97	hsa-miR-130a-3p	116984	ARAP2	NM_015230	ArfGAP with RhoGAP domain, ankyrin repeat and PH domain 2			78	79	hsa-miR-874-3p	114088	TRIM9	NM_015163	tripartite motif containing 9					78	93	hsa-miR-365b-3p	23338	JADE2	NM_001289984	jade family PHD finger 2							ATP2B2	HGNC:815	ATP2B2	ATPase plasma membrane Ca2+ transporting 2	PMCA2	GO:0099059	integral component of presynaptic active zone membrane (GO:0099059)	CC	88
		79	97	hsa-miR-130a-3p	23097	CDK19	NM_001300960	cyclin dependent kinase 19			79	79	hsa-miR-874-3p	1063	CENPF	NM_016343	centromere protein F					79	93	hsa-miR-365b-3p	4306	NR3C2	NM_000901	nuclear receptor subfamily 3 group C member 2							ATP2B2	HGNC:815	ATP2B2	ATPase plasma membrane Ca2+ transporting 2	PMCA2	GO:0099061	integral component of postsynaptic density membrane (GO:0099061)	CC	85
		80	97	hsa-miR-130a-3p	26018	LRIG1	NM_015541	leucine rich repeats and immunoglobulin like domains 1			80	79	hsa-miR-874-3p	3952	LEP	NM_000230	leptin					80	93	hsa-miR-365a-3p	134265	AFAP1L1	NM_001146337	actin filament associated protein 1 like 1							ATP2B2	HGNC:815	ATP2B2	ATPase plasma membrane Ca2+ transporting 2	PMCA2	GO:1905059	ATPase-coupled calcium ion transmembrane transporter activity involved in regulation of postsynaptic cytosolic calcium levels (GO:1905059)	BP	1476
		81	97	hsa-miR-130a-3p	57659	ZBTB4	NM_001128833	zinc finger and BTB domain containing 4			81	78	hsa-miR-874-3p	6310	ATXN1	NM_000332	ataxin 1					81	93	hsa-miR-365a-3p	92312	MEX3A	NM_001093725	mex-3 RNA binding family member A							ATP6AP2	HGNC:18305	ATP6AP2	ATPase H+ transporting accessory protein 2	M8-9,APT6M8-9,ATP6M8-9,PRR,RENR,ATP6IP2	GO:0030285	integral component of synaptic vesicle membrane (GO:0030285)	CC	4499
		82	97	hsa-miR-130a-3p	2069	EREG	NM_001432	epiregulin			82	78	hsa-miR-874-3p	2332	FMR1	NM_001185075	fragile X mental retardation 1					82	93	hsa-miR-365a-3p	7342	UBP1	NM_001128160	upstream binding protein 1							ATP6AP2	HGNC:18305	ATP6AP2	ATPase H+ transporting accessory protein 2	M8-9,APT6M8-9,ATP6M8-9,PRR,RENR,ATP6IP2	GO:0097401	synaptic vesicle proton loading (GO:0097401)	BP	4448
		83	97	hsa-miR-130a-3p	8526	DGKE	NM_003647	diacylglycerol kinase epsilon			83	78	hsa-miR-874-3p	1795	DOCK3	NM_004947	dedicator of cytokinesis 3					83	93	hsa-miR-365a-3p	55660	PRPF40A	NM_017892	pre-mRNA processing factor 40 homolog A							ATP6V0A4	HGNC:866	ATP6V0A4	ATPase H+ transporting V0 subunit a4	RDRTA2,VPP2,RTADR,A4,VPH1,STV1,ATP6N1B,ATP6N2,RTA1C	GO:0030285	integral component of synaptic vesicle membrane (GO:0030285)	CC	4505
		84	97	hsa-miR-130a-3p	51230	PHF20	NM_016436	PHD finger protein 20			84	78	hsa-miR-874-3p	862	RUNX1T1	NM_001198625	RUNX1 translocation partner 1					84	93	hsa-miR-365a-3p	23338	JADE2	NM_001289984	jade family PHD finger 2							ATP6V0A4	HGNC:866	ATP6V0A4	ATPase H+ transporting V0 subunit a4	RDRTA2,VPP2,RTADR,A4,VPH1,STV1,ATP6N1B,ATP6N2,RTA1C	GO:0097401	synaptic vesicle proton loading (GO:0097401)	BP	4454
		85	97	hsa-miR-130a-3p	22848	AAK1	NM_014911	AP2 associated kinase 1			85	78	hsa-miR-874-3p	2898	GRIK2	NM_175768	glutamate ionotropic receptor kainate type subunit 2					85	93	hsa-miR-365a-3p	4306	NR3C2	NM_000901	nuclear receptor subfamily 3 group C member 2							ATP6V1B2	HGNC:854	ATP6V1B2	ATPase H+ transporting V1 subunit B2	VATB,VMA2,HO57,VPP3,ATP6B2	GO:0097401	synaptic vesicle proton loading (GO:0097401)	BP	4441
		86	97	hsa-miR-130a-3p	51072	MEMO1	NM_001137602	mediator of cell motility 1			86	78	hsa-miR-874-3p	27297	CRCP	NM_001040648	CGRP receptor component					86	92	hsa-miR-1260b	343702	XKR7	NM_001011718	XK related 7							ATP6V1B2	HGNC:854	ATP6V1B2	ATPase H+ transporting V1 subunit B2	VATB,VMA2,HO57,VPP3,ATP6B2	GO:0098850	extrinsic component of synaptic vesicle membrane (GO:0098850)	CC	4492
		87	97	hsa-miR-889-3p	10006	ABI1	NM_001178124	abl interactor 1			87	77	hsa-miR-874-3p	79692	ZNF322	NM_024639	zinc finger protein 322					87	92	hsa-miR-1260b	56893	UBQLN4	NM_001304342	ubiquilin 4							BDNF	HGNC:1033	BDNF	brain derived neurotrophic factor		GO:0098992	neuronal dense core vesicle (GO:0098992)	CC	4178
		88	97	hsa-miR-889-3p	79109	MAPKAP1	NM_001006620	mitogen-activated protein kinase associated protein 1			88	77	hsa-miR-874-3p	728577	CNTNAP3B	NM_001201380	contactin associated protein like 3B					88	92	hsa-miR-1260b	8566	PDXK	NM_003681	pyridoxal kinase							BDNF	HGNC:1033	BDNF	brain derived neurotrophic factor		GO:0099183	trans-synaptic signaling by BDNF, modulating synaptic transmission (GO:0099183)	BP	2090
		89	97	hsa-miR-889-3p	6563	SLC14A1	NM_001146037	solute carrier family 14 member 1 (Kidd blood group)			89	77	hsa-miR-874-3p	256643	BCLAF3	NM_198279	BCLAF1 and THRAP3 family member 3					89	92	hsa-miR-1260b	9372	ZFYVE9	NM_004799	zinc finger FYVE-type containing 9							BTBD9	HGNC:21228	BTBD9	BTB domain containing 9	KIAA1880,DJ322I12.1	GO:0050804	modulation of chemical synaptic transmission (GO:0050804)	BP	3787
		90	97	hsa-miR-889-3p	84251	SGIP1	NM_001308203	SH3 domain GRB2 like endophilin interacting protein 1			90	77	hsa-miR-874-3p	783	CACNB2	NM_201597	calcium voltage-gated channel auxiliary subunit beta 2					90	92	hsa-miR-1260b	146198	ZFP90	NM_001305207	ZFP90 zinc finger protein							CACNA1B	HGNC:1389	CACNA1B	calcium voltage-gated channel subunit alpha1 B	CAV2.2,CACNN,CACNL1A5	GO:0048786	presynaptic active zone (GO:0048786)	CC	4512
		91	97	hsa-miR-889-3p	152078	PQLC2L	NM_001099777	PQ loop repeat containing 2 like			91	77	hsa-miR-874-3p	8997	KALRN	NM_001024660	kalirin RhoGEF kinase					91	92	hsa-miR-1260b	55845	BRK1	NM_018462	BRICK1, SCAR/WAVE actin nucleating complex subunit							CACNA1B	HGNC:1389	CACNA1B	calcium voltage-gated channel subunit alpha1 B	CAV2.2,CACNN,CACNL1A5	GO:0099056	integral component of presynaptic membrane (GO:0099056)	CC	383
		92	97	hsa-miR-889-3p	51104	ABHD17B	NM_001025780	abhydrolase domain containing 17B			92	76	hsa-miR-181c-3p	6332	SCN7A	NM_002976	sodium voltage-gated channel alpha subunit 7					92	92	hsa-miR-365b-3p	11069	RAPGEF4	NM_001100397	Rap guanine nucleotide exchange factor 4							CACNA1B	HGNC:1389	CACNA1B	calcium voltage-gated channel subunit alpha1 B	CAV2.2,CACNN,CACNL1A5	GO:0099626	voltage-gated calcium channel activity involved in regulation of presynaptic cytosolic calcium levels (GO:0099626)	BP	462
		93	96	hsa-miR-133a-3p	9695	EDEM1	NM_014674	ER degradation enhancing alpha-mannosidase like protein 1			93	76	hsa-miR-874-3p	139716	GAB3	NM_001282283	GRB2 associated binding protein 3					93	92	hsa-miR-365b-3p	256643	BCLAF3	NM_198279	BCLAF1 and THRAP3 family member 3							CACNA1B	HGNC:1389	CACNA1B	calcium voltage-gated channel subunit alpha1 B	CAV2.2,CACNN,CACNL1A5	GO:0150037	regulation of calcium-dependent activation of synaptic vesicle fusion (GO:0150037)	BP	3662
		94	96	hsa-miR-133a-3p	6456	SH3GL2	NM_003026	SH3 domain containing GRB2 like 2, endophilin A1			94	76	hsa-miR-874-3p	80315	CPEB4	NM_001308189	cytoplasmic polyadenylation element binding protein 4					94	92	hsa-miR-365b-3p	94134	ARHGAP12	NM_001270695	Rho GTPase activating protein 12							CACNA1D	HGNC:1391	CACNA1D	calcium voltage-gated channel subunit alpha1 D	CAV1.3,CACH3,CACN4,CCHL1A2,CACNL1A2	GO:0099059	integral component of presynaptic active zone membrane (GO:0099059)	CC	1585
		95	96	hsa-miR-133a-3p	3797	KIF3C	NM_002254	kinesin family member 3C			95	76	hsa-miR-874-3p	5872	RAB13	NM_001272038	RAB13, member RAS oncogene family					95	92	hsa-miR-365b-3p	8601	RGS20	NM_001286673	regulator of G protein signaling 20							CACNA1D	HGNC:1391	CACNA1D	calcium voltage-gated channel subunit alpha1 D	CAV1.3,CACH3,CACN4,CCHL1A2,CACNL1A2	GO:0099626	voltage-gated calcium channel activity involved in regulation of presynaptic cytosolic calcium levels (GO:0099626)	BP	1584
		96	96	hsa-miR-133a-3p	6650	CAPN15	NM_005632	calpain 15			96	76	hsa-miR-874-3p	83641	FAM107B	NM_001320737	family with sequence similarity 107 member B					96	92	hsa-miR-365b-3p	85464	SSH2	NM_001282129	slingshot protein phosphatase 2							CACNB2	HGNC:1402	CACNB2	calcium voltage-gated channel auxiliary subunit beta 2	MYSB,CACNLB2	GO:0099626	voltage-gated calcium channel activity involved in regulation of presynaptic cytosolic calcium levels (GO:0099626)	BP	2420
		97	96	hsa-miR-133a-3p	7525	YES1	NM_005433	YES proto-oncogene 1, Src family tyrosine kinase			97	76	hsa-miR-874-3p	7582	ZNF33B	NM_001305040	zinc finger protein 33B					97	92	hsa-miR-365a-3p	11069	RAPGEF4	NM_001100397	Rap guanine nucleotide exchange factor 4							CACNB4	HGNC:1404	CACNB4	calcium voltage-gated channel auxiliary subunit beta 4	EJM4	GO:0098793	presynapse (GO:0098793)	CC	335
		98	96	hsa-miR-133a-3p	2823	GPM6A	NM_001261447	glycoprotein M6A			98	76	hsa-miR-874-3p	1404	HAPLN1	NM_001884	hyaluronan and proteoglycan link protein 1					98	92	hsa-miR-365a-3p	256643	BCLAF3	NM_198279	BCLAF1 and THRAP3 family member 3							CACNB4	HGNC:1404	CACNB4	calcium voltage-gated channel auxiliary subunit beta 4	EJM4	GO:0099626	voltage-gated calcium channel activity involved in regulation of presynaptic cytosolic calcium levels (GO:0099626)	BP	2421
		99	96	hsa-miR-133a-3p	79001	VKORC1	NM_206824	vitamin K epoxide reductase complex subunit 1			99	75	hsa-miR-181c-3p	60488	MRPS35	NM_021821	mitochondrial ribosomal protein S35					99	92	hsa-miR-365a-3p	94134	ARHGAP12	NM_001270695	Rho GTPase activating protein 12							CACNB4	HGNC:1404	CACNB4	calcium voltage-gated channel auxiliary subunit beta 4	EJM4	GO:2000300	regulation of synaptic vesicle exocytosis (GO:2000300)	BP	2444
		100	96	hsa-miR-1228-3p	4774	NFIA	NM_001134673	nuclear factor I A			100	75	hsa-miR-874-3p	348980	HCN1	NM_021072	hyperpolarization activated cyclic nucleotide gated potassium channel 1					100	92	hsa-miR-365a-3p	8601	RGS20	NM_001286673	regulator of G protein signaling 20							CAP2	HGNC:20039	CAP2	cyclase associated actin cytoskeleton regulatory protein 2		GO:0099140	presynaptic actin cytoskeleton organization (GO:0099140)	BP	4006
		101	96	hsa-miR-1228-3p	9306	SOCS6	NM_004232	suppressor of cytokine signaling 6			101	75	hsa-miR-874-3p	8322	FZD4	NM_012193	frizzled class receptor 4					101	92	hsa-miR-365a-3p	85464	SSH2	NM_001282129	slingshot protein phosphatase 2							CAPRIN1	HGNC:6743	CAPRIN1	cell cycle associated protein 1	CAPRIN-1,RNG105,M11S1,GPIAP1	GO:0045202	synapse (GO:0045202)	CC	906
		102	96	hsa-miR-93-3p	64750	SMURF2	NM_022739	SMAD specific E3 ubiquitin protein ligase 2			102	75	hsa-miR-874-3p	6241	RRM2	NM_001034	ribonucleotide reductase regulatory subunit M2					102	91	hsa-miR-210-3p	23479	ISCU	NM_014301	iron-sulfur cluster assembly enzyme							CAPRIN1	HGNC:6743	CAPRIN1	cell cycle associated protein 1	CAPRIN-1,RNG105,M11S1,GPIAP1	GO:0098794	postsynapse (GO:0098794)	CC	1317
		103	96	hsa-miR-130a-3p	81846	SBF2	NM_030962	SET binding factor 2			103	75	hsa-miR-874-3p	2731	GLDC	NM_000170	glycine decarboxylase					103	91	hsa-miR-210-3p	8811	GALR2	NM_003857	galanin receptor 2							CD2AP	HGNC:14258	CD2AP	CD2 associated protein	CMS	GO:0050808	synapse organization (GO:0050808)	BP	4145
		104	96	hsa-miR-130a-3p	7222	TRPC3	NM_001130698	transient receptor potential cation channel subfamily C member 3			104	75	hsa-miR-874-3p	6941	TCF19	NM_007109	transcription factor 19					104	91	hsa-miR-1260b	64744	SMAP2	NM_001198979	small ArfGAP2							CD2AP	HGNC:14258	CD2AP	CD2 associated protein	CMS	GO:0098793	presynapse (GO:0098793)	CC	4160
		105	96	hsa-miR-130a-3p	4065	LY75	NM_002349	lymphocyte antigen 75			105	75	hsa-miR-874-3p	57493	HEG1	NM_020733	heart development protein with EGF like domains 1					105	91	hsa-miR-1260b	23350	U2SURP	NM_001080415	U2 snRNP associated SURP domain containing							CDH10	HGNC:1749	CDH10	cadherin 10		GO:0045202	synapse (GO:0045202)	CC	2957
		106	96	hsa-miR-130a-3p	29969	MDFIC	NM_001166345	MyoD family inhibitor domain containing			106	75	hsa-miR-874-3p	596	BCL2	NM_000633	BCL2, apoptosis regulator					106	91	hsa-miR-1260b	100529215	ZNF559-ZNF177	NM_001202425	ZNF559-ZNF177 readthrough							CDH10	HGNC:1749	CDH10	cadherin 10		GO:0099059	integral component of presynaptic active zone membrane (GO:0099059)	CC	2316
		107	96	hsa-miR-130a-3p	23236	PLCB1	NM_182734	phospholipase C beta 1			107	75	hsa-miR-874-3p	2557	GABRA4	NM_000809	gamma-aminobutyric acid type A receptor alpha4 subunit					107	91	hsa-miR-1260b	55132	LARP1B	NM_001278604	La ribonucleoprotein domain family member 1B							CDH10	HGNC:1749	CDH10	cadherin 10		GO:0099060	integral component of postsynaptic specialization membrane (GO:0099060)	CC	2317
		108	96	hsa-miR-130a-3p	4302	MLLT6	NM_005937	MLLT6, PHD finger containing			108	75	hsa-miR-874-3p	55074	OXR1	NM_001198532	oxidation resistance 1					108	91	hsa-miR-1260b	90594	ZNF439	NM_152262	zinc finger protein 439							CDH10	HGNC:1749	CDH10	cadherin 10		GO:0099560	synapse adhesion between pre- and post-synapse (GO:0099560)	BP	2953
		109	96	hsa-miR-130a-3p	137492	VPS37A	NM_001145152	VPS37A, ESCRT-I subunit			109	74	hsa-miR-874-3p	148641	SLC35F3	NM_173508	solute carrier family 35 member F3					109	91	hsa-miR-365b-3p	51274	KLF3	NM_016531	Kruppel like factor 3							CDH6	HGNC:1765	CDH6	cadherin 6		GO:0045202	synapse (GO:0045202)	CC	2956
		110	96	hsa-miR-130a-3p	10198	MPHOSPH9	NM_022782	M-phase phosphoprotein 9			110	74	hsa-miR-874-3p	114907	FBXO32	NM_148177	F-box protein 32					110	91	hsa-miR-365b-3p	29015	SLC43A3	NM_017611	solute carrier family 43 member 3							CDH6	HGNC:1765	CDH6	cadherin 6		GO:0099560	synapse adhesion between pre- and post-synapse (GO:0099560)	BP	2954
		111	96	hsa-miR-130a-3p	5594	MAPK1	NM_002745	mitogen-activated protein kinase 1			111	74	hsa-miR-874-3p	91120	ZNF682	NM_001077349	zinc finger protein 682					111	91	hsa-miR-365b-3p	51655	RASD1	NM_001199989	ras related dexamethasone induced 1							CDK5R1	HGNC:1775	CDK5R1	cyclin dependent kinase 5 regulatory subunit 1	P35NCK5A,NCK5A,P35	GO:0098693	regulation of synaptic vesicle cycle (GO:0098693)	BP	418
		112	96	hsa-miR-130a-3p	65981	CAPRIN2	NM_001206856	caprin family member 2			112	74	hsa-miR-874-3p	5494	PPM1A	NM_021003	protein phosphatase, Mg2+/Mn2+ dependent 1A					112	91	hsa-miR-365b-3p	84196	USP48	NM_032236	ubiquitin specific peptidase 48							CDK5R1	HGNC:1775	CDK5R1	cyclin dependent kinase 5 regulatory subunit 1	P35NCK5A,NCK5A,P35	GO:0098793	presynapse (GO:0098793)	CC	955
		113	96	hsa-miR-130a-3p	3622	ING2	NM_001291959	inhibitor of growth family member 2			113	74	hsa-miR-874-3p	1303	COL12A1	NM_004370	collagen type XII alpha 1 chain					113	91	hsa-miR-365b-3p	10371	SEMA3A	NM_006080	semaphorin 3A							CDKL5	HGNC:11411	CDKL5	cyclin dependent kinase like 5	EIEE2,CFAP247,STK9	GO:0050804	modulation of chemical synaptic transmission (GO:0050804)	BP	3677
		114	96	hsa-miR-130a-3p	6533	SLC6A6	NM_001134367	solute carrier family 6 member 6			114	74	hsa-miR-874-3p	1506	CTRL	NM_001907	chymotrypsin like					114	91	hsa-miR-365b-3p	158471	PRUNE2	NM_015225	prune homolog 2 with BCH domain							CDKL5	HGNC:11411	CDKL5	cyclin dependent kinase like 5	EIEE2,CFAP247,STK9	GO:0099092	postsynaptic density, intracellular component (GO:0099092)	CC	420
		115	96	hsa-miR-130a-3p	59084	ENPP5	NM_001290072	ectonucleotide pyrophosphatase/phosphodiesterase 5 (putative)			115	74	hsa-miR-874-3p	7008	TEF	NM_001145398	TEF, PAR bZIP transcription factor					115	91	hsa-miR-365a-3p	51274	KLF3	NM_016531	Kruppel like factor 3							CDKL5	HGNC:11411	CDKL5	cyclin dependent kinase like 5	EIEE2,CFAP247,STK9	GO:0099175	regulation of postsynapse organization (GO:0099175)	BP	1278
		116	96	hsa-miR-130a-3p	3251	HPRT1	NM_000194	hypoxanthine phosphoribosyltransferase 1			116	74	hsa-miR-874-3p	374868	ATP9B	NM_198531	ATPase phospholipid transporting 9B (putative)					116	91	hsa-miR-365a-3p	29015	SLC43A3	NM_017611	solute carrier family 43 member 3							CHRM2	HGNC:1951	CHRM2	cholinergic receptor muscarinic 2		GO:0099055	integral component of postsynaptic membrane (GO:0099055)	CC	2555
		117	96	hsa-miR-130a-3p	151963	MB21D2	NM_178496	Mab-21 domain containing 2			117	73	hsa-miR-181c-3p	9584	RBM39	NM_001323422	RNA binding motif protein 39					117	91	hsa-miR-365a-3p	51655	RASD1	NM_001199989	ras related dexamethasone induced 1							CHRM2	HGNC:1951	CHRM2	cholinergic receptor muscarinic 2		GO:0099056	integral component of presynaptic membrane (GO:0099056)	CC	2556
		118	96	hsa-miR-130a-3p	254251	LCORL	NM_001166139	ligand dependent nuclear receptor corepressor like			118	73	hsa-miR-181c-3p	8545	CGGBP1	NM_001008390	CGG triplet repeat binding protein 1					118	91	hsa-miR-365a-3p	84196	USP48	NM_032236	ubiquitin specific peptidase 48							CHRM2	HGNC:1951	CHRM2	cholinergic receptor muscarinic 2		GO:0099059	integral component of presynaptic active zone membrane (GO:0099059)	CC	1013
		119	96	hsa-miR-130a-3p	3949	LDLR	NM_000527	low density lipoprotein receptor			119	73	hsa-miR-874-3p	2782	GNB1	NM_001282538	G protein subunit beta 1					119	91	hsa-miR-365a-3p	10371	SEMA3A	NM_006080	semaphorin 3A							CHRM2	HGNC:1951	CHRM2	cholinergic receptor muscarinic 2		GO:0099171	presynaptic modulation of chemical synaptic transmission (GO:0099171)	BP	2308
		120	96	hsa-miR-130a-3p	55103	RALGPS2	NM_152663	Ral GEF with PH domain and SH3 binding motif 2			120	73	hsa-miR-874-3p	90102	PHLDB2	NM_001134437	pleckstrin homology like domain family B member 2					120	91	hsa-miR-365a-3p	158471	PRUNE2	NM_015225	prune homolog 2 with BCH domain							CHRNA5	HGNC:1959	CHRNA5	cholinergic receptor nicotinic alpha 5 subunit		GO:0099171	presynaptic modulation of chemical synaptic transmission (GO:0099171)	BP	2023
		121	96	hsa-miR-130a-3p	29915	HCFC2	NM_013320	host cell factor C2			121	73	hsa-miR-874-3p	57453	DSCAML1	NM_020693	DS cell adhesion molecule like 1					121	90	hsa-miR-210-3p	8085	KMT2D	NM_003482	lysine methyltransferase 2D							CHRNB4	HGNC:1964	CHRNB4	cholinergic receptor nicotinic beta 4 subunit		GO:1904315	transmitter-gated ion channel activity involved in regulation of postsynaptic membrane potential (GO:1904315)	BP	1984
		122	96	hsa-miR-130a-3p	54014	BRWD1	NM_033656	bromodomain and WD repeat domain containing 1			122	73	hsa-miR-874-3p	6517	SLC2A4	NM_001042	solute carrier family 2 member 4					122	90	hsa-miR-1260b	51569	UFM1	NM_001286704	ubiquitin fold modifier 1							CLCN3	HGNC:2021	CLCN3	chloride voltage-gated channel 3	CLC3,CLC-3	GO:0030285	integral component of synaptic vesicle membrane (GO:0030285)	CC	366
		123	96	hsa-miR-130a-3p	57708	MIER1	NM_001077700	MIER1 transcriptional regulator			123	73	hsa-miR-874-3p	54934	KANSL2	NM_017822	KAT8 regulatory NSL complex subunit 2					123	90	hsa-miR-1260b	23013	SPEN	NM_015001	spen family transcriptional repressor							CLCN3	HGNC:2021	CLCN3	chloride voltage-gated channel 3	CLC3,CLC-3	GO:0097401	synaptic vesicle proton loading (GO:0097401)	BP	377
		124	96	hsa-miR-130a-3p	255967	PAN3	NM_175854	poly(A) specific ribonuclease subunit PAN3			124	73	hsa-miR-874-3p	7068	THRB	NM_000461	thyroid hormone receptor beta					124	90	hsa-miR-1260b	54954	FAM120C	NM_017848	family with sequence similarity 120C							CLCN3	HGNC:2021	CLCN3	chloride voltage-gated channel 3	CLC3,CLC-3	GO:0099055	integral component of postsynaptic membrane (GO:0099055)	CC	381
		125	96	hsa-miR-130a-3p	25945	NECTIN3	NM_001243286	nectin cell adhesion molecule 3			125	73	hsa-miR-874-3p	57620	STIM2	NM_020860	stromal interaction molecule 2					125	90	hsa-miR-1260b	114792	KLHL32	NM_001323256	kelch like family member 32							CLTA	HGNC:2090	CLTA	clathrin light chain A	LCA	GO:0030672	synaptic vesicle membrane (GO:0030672)	CC	2078
		126	96	hsa-miR-889-3p	55334	SLC39A9	NM_018375	solute carrier family 39 member 9			126	72	hsa-miR-874-3p	80781	COL18A1	NM_130445	collagen type XVIII alpha 1 chain					126	90	hsa-miR-1260b	23361	ZNF629	NM_001080417	zinc finger protein 629							CLTA	HGNC:2090	CLTA	clathrin light chain A	LCA	GO:0098835	presynaptic endocytic zone membrane (GO:0098835)	CC	1818
		127	96	hsa-miR-889-3p	79718	TBL1XR1	NM_001321193	transducin beta like 1 X-linked receptor 1			127	72	hsa-miR-874-3p	728661	SLC35E2B	NM_001290264	solute carrier family 35 member E2B					127	90	hsa-miR-1260b	6256	RXRA	NM_001291920	retinoid X receptor alpha							CLTA	HGNC:2090	CLTA	clathrin light chain A	LCA	GO:0098843	postsynaptic endocytic zone (GO:0098843)	CC	2878
		128	96	hsa-miR-889-3p	11266	DUSP12	NM_007240	dual specificity phosphatase 12			128	72	hsa-miR-874-3p	27240	SIT1	NM_014450	signaling threshold regulating transmembrane adaptor 1					128	90	hsa-miR-1260b	2740	GLP1R	NM_002062	glucagon like peptide 1 receptor							CLTC	HGNC:2092	CLTC	clathrin heavy chain	HC,CLTCL2	GO:0048488	synaptic vesicle endocytosis (GO:0048488)	BP	657
		129	96	hsa-miR-889-3p	87	ACTN1	NM_001102	actinin alpha 1			129	72	hsa-miR-874-3p	64854	USP46	NM_001286768	ubiquitin specific peptidase 46					129	90	hsa-miR-1260b	79675	FASTKD1	NM_001322046	FAST kinase domains 1							CLTC	HGNC:2092	CLTC	clathrin heavy chain	HC,CLTCL2	GO:0098835	presynaptic endocytic zone membrane (GO:0098835)	CC	665
		130	96	hsa-miR-889-3p	54521	WDR44	NM_001184966	WD repeat domain 44			130	72	hsa-miR-874-3p	4842	NOS1	NM_000620	nitric oxide synthase 1					130	90	hsa-miR-365b-3p	1737	DLAT	NM_001931	dihydrolipoamide S-acetyltransferase							CLTC	HGNC:2092	CLTC	clathrin heavy chain	HC,CLTCL2	GO:0098850	extrinsic component of synaptic vesicle membrane (GO:0098850)	CC	656
		131	96	hsa-miR-889-3p	51663	ZFR	NM_016107	zinc finger RNA binding protein			131	72	hsa-miR-874-3p	22853	LMTK2	NM_014916	lemur tyrosine kinase 2					131	90	hsa-miR-365b-3p	1747	DLX3	NM_005220	distal-less homeobox 3							CNIH3	HGNC:26802	CNIH3	cornichon family AMPA receptor auxiliary protein 3	FLJ38993,CNIH-3	GO:0099645	neurotransmitter receptor localization to postsynaptic specialization membrane (GO:0099645)	BP	2696
		132	96	hsa-miR-889-3p	9589	WTAP	NM_152857	WT1 associated protein			132	72	hsa-miR-874-3p	114781	BTBD9	NM_001172418	BTB domain containing 9					132	90	hsa-miR-365b-3p	4919	ROR1	NM_005012	receptor tyrosine kinase like orphan receptor 1							CNKSR2	HGNC:19701	CNKSR2	connector enhancer of kinase suppressor of Ras 2	KIAA0902,CNK2,KSR2	GO:0099147	extrinsic component of postsynaptic density membrane (GO:0099147)	CC	2365
		133	96	hsa-miR-889-3p	1280	COL2A1	NM_001844	collagen type II alpha 1 chain			133	72	hsa-miR-874-3p	7581	ZNF33A	NM_001278171	zinc finger protein 33A					133	90	hsa-miR-365b-3p	26298	EHF	NM_001206615	ETS homologous factor							CNKSR2	HGNC:19701	CNKSR2	connector enhancer of kinase suppressor of Ras 2	KIAA0902,CNK2,KSR2	GO:0099147	extrinsic component of postsynaptic density membrane (GO:0099147)	CC	3118
		134	96	hsa-miR-889-3p	56603	CYP26B1	NM_001277742	cytochrome P450 family 26 subfamily B member 1			134	72	hsa-miR-874-3p	1978	EIF4EBP1	NM_004095	eukaryotic translation initiation factor 4E binding protein 1					134	90	hsa-miR-365b-3p	29110	TBK1	NM_013254	TANK binding kinase 1							CNKSR2	HGNC:19701	CNKSR2	connector enhancer of kinase suppressor of Ras 2	KIAA0902,CNK2,KSR2	GO:0099173	postsynapse organization (GO:0099173)	BP	2788
		135	96	hsa-miR-889-3p	113251	LARP4	NM_052879	La ribonucleoprotein domain family member 4			135	71	hsa-miR-181c-3p	463	ZFHX3	NM_001164766	zinc finger homeobox 3					135	90	hsa-miR-365b-3p	283514	SIAH3	NM_198849	siah E3 ubiquitin protein ligase family member 3							CNTN2	HGNC:2172	CNTN2	contactin 2	TAG-1,TAX1,TAX,AXT	GO:0099025	anchored component of postsynaptic membrane (GO:0099025)	CC	937
		136	95	hsa-miR-133a-3p	5516	PPP2CB	NM_001009552	protein phosphatase 2 catalytic subunit beta			136	71	hsa-miR-874-3p	254170	FBXO33	NM_203301	F-box protein 33					136	90	hsa-miR-365b-3p	22884	WDR37	NM_014023	WD repeat domain 37							CNTNAP1	HGNC:8011	CNTNAP1	contactin associated protein 1	P190,CASPR,CNTNAP,NRXN4	GO:0048786	presynaptic active zone (GO:0048786)	CC	899
		137	95	hsa-miR-133a-3p	3992	FADS1	NM_013402	fatty acid desaturase 1			137	71	hsa-miR-874-3p	9144	SYNGR2	NM_001320523	synaptogyrin 2					137	90	hsa-miR-365b-3p	337867	UBAC2	NM_001144072	UBA domain containing 2							CNTNAP1	HGNC:8011	CNTNAP1	contactin associated protein 1	P190,CASPR,CNTNAP,NRXN4	GO:0090128	regulation of synapse maturation (GO:0090128)	BP	4192
		138	95	hsa-miR-133a-3p	5796	PTPRK	NM_001135648	protein tyrosine phosphatase, receptor type K			138	71	hsa-miR-874-3p	5885	RAD21	NM_006265	RAD21 cohesin complex component					138	90	hsa-miR-365b-3p	865	CBFB	NM_001755	core-binding factor subunit beta							CNTNAP2	HGNC:13830	CNTNAP2	contactin associated protein 2	CASPR2,KIAA0868,NRXN4	GO:0099056	integral component of presynaptic membrane (GO:0099056)	CC	4189
		139	95	hsa-miR-133a-3p	51542	VPS54	NM_001005739	VPS54, GARP complex subunit			139	71	hsa-miR-874-3p	57551	TAOK1	NM_020791	TAO kinase 1					139	90	hsa-miR-365b-3p	5332	PLCB4	NM_001172646	phospholipase C beta 4							CNTNAP2	HGNC:13830	CNTNAP2	contactin associated protein 2	CASPR2,KIAA0868,NRXN4	GO:0099072	regulation of postsynaptic membrane neurotransmitter receptor levels (GO:0099072)	BP	4191
		140	95	hsa-miR-133a-3p	22908	SACM1L	NM_001319072	SAC1 like phosphatidylinositide phosphatase			140	71	hsa-miR-874-3p	399947	C11orf87	NM_207645	chromosome 11 open reading frame 87					140	90	hsa-miR-365a-3p	1737	DLAT	NM_001931	dihydrolipoamide S-acetyltransferase							CPD	HGNC:17513	HOMER2	homer scaffold protein 2	CPD,CUPIDIN,VESL-2,HOMER-2B,HOMER-2,HOMER-2A,DFNA68	GO:0014069	postsynaptic density (GO:0014069)	CC	220
		141	95	hsa-miR-133a-3p	494115	RBMXL1	NM_001162536	RBMX like 1			141	71	hsa-miR-874-3p	22835	ZFP30	NM_001320666	ZFP30 zinc finger protein					141	90	hsa-miR-365a-3p	1747	DLX3	NM_005220	distal-less homeobox 3							CPEB1	HGNC:21744	CPEB1	cytoplasmic polyadenylation element binding protein 1	FLJ13203,CPEB	GO:0014069	postsynaptic density (GO:0014069)	CC	3016
		142	95	hsa-miR-133a-3p	126626	GABPB2	NM_001323908	GA binding protein transcription factor subunit beta 2			142	71	hsa-miR-874-3p	28962	OSTM1	NM_014028	osteoclastogenesis associated transmembrane protein 1					142	90	hsa-miR-365a-3p	4919	ROR1	NM_005012	receptor tyrosine kinase like orphan receptor 1							CPEB1	HGNC:21744	CPEB1	cytoplasmic polyadenylation element binding protein 1	FLJ13203,CPEB	GO:0050804	modulation of chemical synaptic transmission (GO:0050804)	BP	3664
		143	95	hsa-miR-133a-3p	27316	RBMX	NM_002139	RNA binding motif protein X-linked			143	70	hsa-miR-181c-3p	116135	LRRC3B	NM_001317808	leucine rich repeat containing 3B					143	90	hsa-miR-365a-3p	26298	EHF	NM_001206615	ETS homologous factor							CPEB1	HGNC:21744	CPEB1	cytoplasmic polyadenylation element binding protein 1	FLJ13203,CPEB	GO:0098794	postsynapse (GO:0098794)	CC	3867
		144	95	hsa-miR-133a-3p	5800	PTPRO	NM_030669	protein tyrosine phosphatase, receptor type O			144	70	hsa-miR-181c-3p	26153	KIF26A	NM_015656	kinesin family member 26A					144	90	hsa-miR-365a-3p	29110	TBK1	NM_013254	TANK binding kinase 1							CPEB1	HGNC:21744	CPEB1	cytoplasmic polyadenylation element binding protein 1	FLJ13203,CPEB	GO:0099547	regulation of translation at synapse, modulating synaptic transmission (GO:0099547)	BP	654
		145	95	hsa-miR-133a-3p	126014	OSCAR	NM_133168	osteoclast associated, immunoglobulin-like receptor			145	70	hsa-miR-874-3p	1644	DDC	NM_001242887	dopa decarboxylase					145	90	hsa-miR-365a-3p	283514	SIAH3	NM_198849	siah E3 ubiquitin protein ligase family member 3							CPEB1	HGNC:21744	CPEB1	cytoplasmic polyadenylation element binding protein 1	FLJ13203,CPEB	GO:0099547	regulation of translation at synapse, modulating synaptic transmission (GO:0099547)	BP	3015
		146	95	hsa-miR-133a-3p	9877	ZC3H11A	NM_001319238	zinc finger CCCH-type containing 11A			146	70	hsa-miR-874-3p	55298	RNF121	NM_001300926	ring finger protein 121					146	90	hsa-miR-365a-3p	22884	WDR37	NM_014023	WD repeat domain 37							CPEB2	HGNC:21745	CPEB2	cytoplasmic polyadenylation element binding protein 2		GO:0098793	presynapse (GO:0098793)	CC	655
		147	95	hsa-miR-133a-3p	54861	SNRK	NM_001100594	SNF related kinase			147	70	hsa-miR-874-3p	9020	MAP3K14	NM_003954	mitogen-activated protein kinase kinase kinase 14					147	90	hsa-miR-365a-3p	337867	UBAC2	NM_001144072	UBA domain containing 2							CPEB2	HGNC:21745	CPEB2	cytoplasmic polyadenylation element binding protein 2		GO:0098794	postsynapse (GO:0098794)	CC	658
		148	95	hsa-miR-133a-3p	1211	CLTA	NM_001184761	clathrin light chain A			148	70	hsa-miR-874-3p	10620	ARID3B	NM_001307939	AT-rich interaction domain 3B					148	90	hsa-miR-365a-3p	865	CBFB	NM_001755	core-binding factor subunit beta							CPEB2	HGNC:21745	CPEB2	cytoplasmic polyadenylation element binding protein 2		GO:0099547	regulation of translation at synapse, modulating synaptic transmission (GO:0099547)	BP	3798
		149	95	hsa-miR-133a-3p	112476	PRRT2	NM_001256443	proline rich transmembrane protein 2			149	70	hsa-miR-874-3p	774	CACNA1B	NM_001243812	calcium voltage-gated channel subunit alpha1 B					149	90	hsa-miR-365a-3p	5332	PLCB4	NM_001172646	phospholipase C beta 4							CPEB3	HGNC:21746	CPEB3	cytoplasmic polyadenylation element binding protein 3	KIAA0940	GO:0098794	postsynapse (GO:0098794)	CC	431
		150	95	hsa-miR-133a-3p	1456	CSNK1G3	NM_001031812	casein kinase 1 gamma 3			150	70	hsa-miR-874-3p	955	ENTPD6	NM_001322390	ectonucleoside triphosphate diphosphohydrolase 6 (putative)					150	89	hsa-miR-1260b	84945	ABHD13	NM_032859	abhydrolase domain containing 13							CPEB4	HGNC:21747	CPEB4	cytoplasmic polyadenylation element binding protein 4	KIAA1673	GO:0098794	postsynapse (GO:0098794)	CC	1345
		151	95	hsa-miR-133a-3p	150864	FAM117B	NM_173511	family with sequence similarity 117 member B			151	69	hsa-miR-181c-3p	401335	C7orf65	NM_001123065	chromosome 7 open reading frame 65					151	89	hsa-miR-1260b	2590	GALNT2	NM_001291866	polypeptide N-acetylgalactosaminyltransferase 2							CRKL	HGNC:2363	CRKL	CRK like proto-oncogene, adaptor protein		GO:0098698	postsynaptic specialization assembly (GO:0098698)	BP	269
		152	95	hsa-miR-133a-3p	5803	PTPRZ1	NM_001206838	protein tyrosine phosphatase, receptor type Z1			152	69	hsa-miR-874-3p	27129	HSPB7	NM_014424	heat shock protein family B (small) member 7					152	89	hsa-miR-1260b	7694	ZNF135	NM_001164529	zinc finger protein 135							CRKL	HGNC:2363	CRKL	CRK like proto-oncogene, adaptor protein		GO:0098890	extrinsic component of postsynaptic membrane (GO:0098890)	CC	268
		153	95	hsa-miR-133a-3p	117584	RFFL	NM_001017368	ring finger and FYVE like domain containing E3 ubiquitin protein ligase			153	69	hsa-miR-874-3p	11315	PARK7	NM_007262	Parkinsonism associated deglycase					153	89	hsa-miR-1260b	23138	N4BP3	NM_015111	NEDD4 binding protein 3							CSNK2B	HGNC:2460	CSNK2B	casein kinase 2 beta	CKB1,CKB2	GO:0050807	regulation of synapse organization (GO:0050807)	BP	968
		154	95	hsa-miR-133a-3p	2895	GRID2	NM_001286838	glutamate ionotropic receptor delta type subunit 2			154	69	hsa-miR-874-3p	6416	MAP2K4	NM_001281435	mitogen-activated protein kinase kinase 4					154	89	hsa-miR-1260b	151516	ASPRV1	NM_152792	aspartic peptidase retroviral like 1							CSNK2B	HGNC:2460	CSNK2B	casein kinase 2 beta	CKB1,CKB2	GO:0099523	presynaptic cytosol (GO:0099523)	CC	960
		155	95	hsa-miR-1228-3p	27342	RABGEF1	NM_014504	RAB guanine nucleotide exchange factor 1			155	69	hsa-miR-874-3p	125150	ZSWIM7	NM_001042697	zinc finger SWIM-type containing 7					155	89	hsa-miR-1260b	3174	HNF4G	NM_004133	hepatocyte nuclear factor 4 gamma							CTBP2	HGNC:2495	CTBP2	C-terminal binding protein 2	RIBEYE	GO:0016081	synaptic vesicle docking (GO:0016081)	BP	76
		156	95	hsa-miR-93-3p	23318	TUT4	NM_001009881	terminal uridylyl transferase 4			156	69	hsa-miR-874-3p	163	AP2B1	NM_001282	adaptor related protein complex 2 subunit beta 1					156	89	hsa-miR-365b-3p	7027	TFDP1	NM_007111	transcription factor Dp-1							CTBP2	HGNC:2495	CTBP2	C-terminal binding protein 2	RIBEYE	GO:0098831	presynaptic active zone cytoplasmic component (GO:0098831)	CC	74
		157	95	hsa-miR-93-3p	55334	SLC39A9	NM_001252148	solute carrier family 39 member 9			157	69	hsa-miR-874-3p	8897	MTMR3	NM_021090	myotubularin related protein 3					157	89	hsa-miR-365b-3p	340745	LRIT2	NM_001284223	leucine rich repeat, Ig-like and transmembrane domains 2							CTBP2	HGNC:2495	CTBP2	C-terminal binding protein 2	RIBEYE	GO:0098831	presynaptic active zone cytoplasmic component (GO:0098831)	CC	374
		158	95	hsa-miR-93-3p	2969	GTF2I	NM_033001	general transcription factor IIi			158	69	hsa-miR-874-3p	29944	PNMA3	NM_013364	PNMA family member 3					158	89	hsa-miR-365b-3p	137970	UNC5D	NM_080872	unc-5 netrin receptor D							CTBP2	HGNC:2495	CTBP2	C-terminal binding protein 2	RIBEYE	GO:0098831	presynaptic active zone cytoplasmic component (GO:0098831)	CC	2996
		159	95	hsa-miR-93-3p	9131	AIFM1	NM_004208	apoptosis inducing factor mitochondria associated 1			159	69	hsa-miR-874-3p	6657	SOX2	NM_003106	SRY-box 2					159	89	hsa-miR-365b-3p	6856	SYPL1	NM_006754	synaptophysin like 1							CTBP2	HGNC:2495	CTBP2	C-terminal binding protein 2	RIBEYE	GO:0098882	structural constituent of active zone (GO:0098882)	BP	470
		160	95	hsa-miR-130a-3p	9859	CEP170	NM_001042404	centrosomal protein 170			160	69	hsa-miR-874-3p	56898	BDH2	NM_020139	3-hydroxybutyrate dehydrogenase 2					160	89	hsa-miR-365b-3p	11080	DNAJB4	NM_001317099	DnaJ heat shock protein family (Hsp40) member B4							CTBP2	HGNC:2495	CTBP2	C-terminal binding protein 2	RIBEYE	GO:0098882	structural constituent of active zone (GO:0098882)	BP	2997
		161	95	hsa-miR-130a-3p	8634	RTCA	NM_001130841	RNA 3'-terminal phosphate cyclase			161	69	hsa-miR-874-3p	23199	GSE1	NM_014615	Gse1 coiled-coil protein					161	89	hsa-miR-365a-3p	7027	TFDP1	NM_007111	transcription factor Dp-1							CTBP2	HGNC:2495	CTBP2	C-terminal binding protein 2	RIBEYE	GO:0099523	presynaptic cytosol (GO:0099523)	CC	73
		162	95	hsa-miR-130a-3p	63971	KIF13A	NM_001105568	kinesin family member 13A			162	69	hsa-miR-874-3p	55625	ZDHHC7	NM_001145548	zinc finger DHHC-type containing 7					162	89	hsa-miR-365a-3p	340745	LRIT2	NM_001284223	leucine rich repeat, Ig-like and transmembrane domains 2							CTNND1	HGNC:2515	CTNND1	catenin delta 1	KIAA0384,P120,P120CAS,P120CTN,CTNND	GO:0098831	presynaptic active zone cytoplasmic component (GO:0098831)	CC	2360
		163	95	hsa-miR-130a-3p	51128	SAR1B	NM_001033503	secretion associated Ras related GTPase 1B			163	69	hsa-miR-874-3p	100132963	SMIM9	NM_001162936	small integral membrane protein 9					163	89	hsa-miR-365a-3p	137970	UNC5D	NM_080872	unc-5 netrin receptor D							CTNND1	HGNC:2515	CTNND1	catenin delta 1	KIAA0384,P120,P120CAS,P120CTN,CTNND	GO:0099072	regulation of postsynaptic membrane neurotransmitter receptor levels (GO:0099072)	BP	1067
		164	95	hsa-miR-130a-3p	55914	ERBIN	NM_001006600	erbb2 interacting protein			164	68	hsa-miR-181c-3p	5880	RAC2	NM_002872	Rac family small GTPase 2					164	89	hsa-miR-365a-3p	6856	SYPL1	NM_006754	synaptophysin like 1							CTNND1	HGNC:2515	CTNND1	catenin delta 1	KIAA0384,P120,P120CAS,P120CTN,CTNND	GO:0099092	postsynaptic density, intracellular component (GO:0099092)	CC	2372
		165	95	hsa-miR-130a-3p	57146	TMEM159	NM_001301769	transmembrane protein 159			165	68	hsa-miR-181c-3p	6886	TAL1	NM_001287347	TAL bHLH transcription factor 1, erythroid differentiation factor					165	89	hsa-miR-365a-3p	11080	DNAJB4	NM_001317099	DnaJ heat shock protein family (Hsp40) member B4							CUL3	HGNC:2553	CUL3	cullin 3		GO:0140252	regulation protein catabolic process at postsynapse (GO:0140252)	BP	3040
		166	95	hsa-miR-130a-3p	152503	SH3D19	NM_001009555	SH3 domain containing 19			166	68	hsa-miR-874-3p	3736	KCNA1	NM_000217	potassium voltage-gated channel subfamily A member 1					166	88	hsa-miR-210-3p	150209	AIFM3	NM_001018060	apoptosis inducing factor, mitochondria associated 3							CYFIP2	HGNC:13760	CYFIP2	cytoplasmic FMR1 interacting protein 2	PIR121	GO:0045202	synapse (GO:0045202)	CC	433
		167	95	hsa-miR-130a-3p	4154	MBNL1	NM_207297	muscleblind like splicing regulator 1			167	68	hsa-miR-874-3p	10864	SLC22A7	NM_006672	solute carrier family 22 member 7					167	88	hsa-miR-1260b	126070	ZNF440	NM_152357	zinc finger protein 440							DBN1	HGNC:2695	DBN1	drebrin 1	D0S117E	GO:0014069	postsynaptic density (GO:0014069)	CC	1964
		168	95	hsa-miR-130a-3p	221981	THSD7A	NM_015204	thrombospondin type 1 domain containing 7A			168	68	hsa-miR-874-3p	90139	TSPAN18	NM_130783	tetraspanin 18					168	88	hsa-miR-1260b	10642	IGF2BP1	NM_001160423	insulin like growth factor 2 mRNA binding protein 1							DBN1	HGNC:2695	DBN1	drebrin 1	D0S117E	GO:0045211	postsynaptic membrane (GO:0045211)	CC	1926
		169	95	hsa-miR-130a-3p	9470	EIF4E2	NM_001282958	eukaryotic translation initiation factor 4E family member 2			169	68	hsa-miR-874-3p	55342	STRBP	NM_001171137	spermatid perinuclear RNA binding protein					169	88	hsa-miR-1260b	27077	B9D1	NM_001321216	B9 domain containing 1							DBN1	HGNC:2695	DBN1	drebrin 1	D0S117E	GO:0045211	postsynaptic membrane (GO:0045211)	CC	1965
		170	95	hsa-miR-130a-3p	54476	RNF216	NM_207111	ring finger protein 216			170	68	hsa-miR-874-3p	9641	IKBKE	NM_001193321	inhibitor of nuclear factor kappa B kinase subunit epsilon					170	88	hsa-miR-1260b	23389	MED13L	NM_015335	mediator complex subunit 13 like							DBN1	HGNC:2695	DBN1	drebrin 1	D0S117E	GO:0098871	postsynaptic actin cytoskeleton (GO:0098871)	CC	229
		171	95	hsa-miR-130a-3p	8323	FZD6	NM_001164615	frizzled class receptor 6			171	68	hsa-miR-874-3p	100526773	EPPIN-WFDC6	NM_001198986	EPPIN-WFDC6 readthrough					171	88	hsa-miR-1260b	22832	CEP162	NM_014895	centrosomal protein 162							DBN1	HGNC:2695	DBN1	drebrin 1	D0S117E	GO:0098974	postsynaptic actin cytoskeleton organization (GO:0098974)	BP	1924
		172	95	hsa-miR-130a-3p	10979	FERMT2	NM_001134999	fermitin family member 2			172	67	hsa-miR-181c-3p	158787	RIBC1	NM_144968	RIB43A domain with coiled-coils 1					172	88	hsa-miR-1260b	6188	RPS3	NM_001256802	ribosomal protein S3							DBN1	HGNC:2695	DBN1	drebrin 1	D0S117E	GO:0099524	postsynaptic cytosol (GO:0099524)	CC	1434
		173	95	hsa-miR-130a-3p	5277	PIGA	NM_002641	phosphatidylinositol glycan anchor biosynthesis class A			173	67	hsa-miR-874-3p	79269	DCAF10	NM_001286810	DDB1 and CUL4 associated factor 10					173	88	hsa-miR-365b-3p	3824	KLRD1	NM_001114396	killer cell lectin like receptor D1							DGKB	HGNC:2850	DGKB	diacylglycerol kinase beta	KIAA0718,DGK,DGK-BETA,DAGK2	GO:0050804	modulation of chemical synaptic transmission (GO:0050804)	BP	2597
		174	95	hsa-miR-130a-3p	4762	NEUROG1	NM_006161	neurogenin 1			174	67	hsa-miR-874-3p	91966	CXorf40A	NM_001171909	chromosome X open reading frame 40A					174	88	hsa-miR-365b-3p	84146	ZNF644	NM_016620	zinc finger protein 644							DGKB	HGNC:2850	DGKB	diacylglycerol kinase beta	KIAA0718,DGK,DGK-BETA,DAGK2	GO:0099147	extrinsic component of postsynaptic density membrane (GO:0099147)	CC	2195
		175	95	hsa-miR-130a-3p	64864	RFX7	NM_022841	regulatory factor X7			175	67	hsa-miR-874-3p	139411	PTCHD1	NM_173495	patched domain containing 1					175	88	hsa-miR-365b-3p	197335	WDR90	NM_145294	WD repeat domain 90							DGKB	HGNC:2850	DGKB	diacylglycerol kinase beta	KIAA0718,DGK,DGK-BETA,DAGK2	GO:0099175	regulation of postsynapse organization (GO:0099175)	BP	2598
		176	95	hsa-miR-130a-3p	57620	STIM2	NM_001169117	stromal interaction molecule 2			176	67	hsa-miR-874-3p	85451	UNK	NM_001080419	unk zinc finger					176	88	hsa-miR-365b-3p	4117	MAK	NM_001242957	male germ cell associated kinase							DGKE	HGNC:2852	DGKE	diacylglycerol kinase epsilon	DAGK6,DGK	GO:0050804	modulation of chemical synaptic transmission (GO:0050804)	BP	2599
		177	95	hsa-miR-130a-3p	9706	ULK2	NM_014683	unc-51 like autophagy activating kinase 2			177	67	hsa-miR-874-3p	6547	SLC8A3	NM_001130417	solute carrier family 8 member A3					177	88	hsa-miR-365b-3p	100529239	RPS10-NUDT3	NM_001202470	RPS10-NUDT3 readthrough							DGKZ	HGNC:2857	DGKZ	diacylglycerol kinase zeta	DAGK5,HDGKZETA,DGK-ZETA,DAGK6	GO:0014069	postsynaptic density (GO:0014069)	CC	2193
		178	95	hsa-miR-130a-3p	10800	CYSLTR1	NM_006639	cysteinyl leukotriene receptor 1			178	67	hsa-miR-874-3p	9886	RHOBTB1	NM_001242359	Rho related BTB domain containing 1					178	88	hsa-miR-365b-3p	253260	RICTOR	NM_001285440	RPTOR independent companion of MTOR complex 2							DGKZ	HGNC:2857	DGKZ	diacylglycerol kinase zeta	DAGK5,HDGKZETA,DGK-ZETA,DAGK6	GO:0099562	maintenance of postsynaptic density structure (GO:0099562)	BP	2402
		179	95	hsa-miR-889-3p	375748	ERCC6L2	NM_001010895	ERCC excision repair 6 like 2			179	67	hsa-miR-874-3p	3229	HOXC13	NM_017410	homeobox C13					179	88	hsa-miR-365b-3p	4781	NFIB	NM_001190737	nuclear factor I B							DICER1	HGNC:17098	DICER1	dicer 1, ribonuclease III	DICER,KIAA0928,K12H4.8-LIKE,HERNA,MNG1	GO:0099092	postsynaptic density, intracellular component (GO:0099092)	CC	3049
		180	95	hsa-miR-889-3p	6611	SMS	NM_004595	spermine synthase			180	67	hsa-miR-874-3p	10160	FARP1	NM_005766	FERM, ARH/RhoGEF and pleckstrin domain protein 1					180	88	hsa-miR-365b-3p	84520	GON7	NM_032490	GON7, KEOPS complex subunit							DLG1	HGNC:2900	DLG1	discs large MAGUK scaffold protein 1	SAP97,SAP-97,HDLG,DLGH1,DJ1061C18.1.1	GO:0098919	structural constituent of postsynaptic density (GO:0098919)	BP	2725
		181	95	hsa-miR-889-3p	145282	MIPOL1	NM_001195297	mirror-image polydactyly 1			181	67	hsa-miR-874-3p	3784	KCNQ1	NM_181798	potassium voltage-gated channel subfamily Q member 1					181	88	hsa-miR-365b-3p	8503	PIK3R3	NM_001114172	phosphoinositide-3-kinase regulatory subunit 3							DLG1	HGNC:2900	DLG1	discs large MAGUK scaffold protein 1	SAP97,SAP-97,HDLG,DLGH1,DJ1061C18.1.1	GO:0099092	postsynaptic density, intracellular component (GO:0099092)	CC	2049
		182	95	hsa-miR-889-3p	3908	LAMA2	NM_000426	laminin subunit alpha 2			182	67	hsa-miR-874-3p	5210	PFKFB4	NM_004567	6-phosphofructo-2-kinase/fructose-2,6-biphosphatase 4					182	88	hsa-miR-365b-3p	51804	SIX4	NM_017420	SIX homeobox 4							DLG1	HGNC:2900	DLG1	discs large MAGUK scaffold protein 1	SAP97,SAP-97,HDLG,DLGH1,DJ1061C18.1.1	GO:0099645	neurotransmitter receptor localization to postsynaptic specialization membrane (GO:0099645)	BP	2635
		183	95	hsa-miR-889-3p	84313	VPS25	NM_032353	vacuolar protein sorting 25 homolog			183	67	hsa-miR-874-3p	5175	PECAM1	NM_000442	platelet and endothelial cell adhesion molecule 1					183	88	hsa-miR-365b-3p	11165	NUDT3	NM_006703	nudix hydrolase 3							DLG1	HGNC:2900	DLG1	discs large MAGUK scaffold protein 1	SAP97,SAP-97,HDLG,DLGH1,DJ1061C18.1.1	GO:0099645	neurotransmitter receptor localization to postsynaptic specialization membrane (GO:0099645)	BP	2741
		184	95	hsa-miR-889-3p	81832	NETO1	NM_138999	neuropilin and tolloid like 1			184	66	hsa-miR-181c-3p	157638	FAM84B	NM_174911	family with sequence similarity 84 member B					184	88	hsa-miR-365a-3p	3824	KLRD1	NM_001114396	killer cell lectin like receptor D1							DLG2	HGNC:2901	DLG2	discs large MAGUK scaffold protein 2	PSD-93,PSD93,CHAPSYN-110,PPP1R58	GO:0098919	structural constituent of postsynaptic density (GO:0098919)	BP	2728
		185	95	hsa-miR-889-3p	113263	GLCCI1	NM_138426	glucocorticoid induced 1			185	66	hsa-miR-874-3p	124739	USP43	NM_153210	ubiquitin specific peptidase 43					185	88	hsa-miR-365a-3p	84146	ZNF644	NM_016620	zinc finger protein 644							DLG2	HGNC:2901	DLG2	discs large MAGUK scaffold protein 2	PSD-93,PSD93,CHAPSYN-110,PPP1R58	GO:0099031	anchored component of postsynaptic density membrane (GO:0099031)	CC	2050
		186	95	hsa-miR-889-3p	51320	MEX3C	NM_016626	mex-3 RNA binding family member C			186	66	hsa-miR-874-3p	5077	PAX3	NM_001127366	paired box 3					186	88	hsa-miR-365a-3p	197335	WDR90	NM_145294	WD repeat domain 90							DLG2	HGNC:2901	DLG2	discs large MAGUK scaffold protein 2	PSD-93,PSD93,CHAPSYN-110,PPP1R58	GO:0099645	neurotransmitter receptor localization to postsynaptic specialization membrane (GO:0099645)	BP	2595
		187	95	hsa-miR-889-3p	79801	SHCBP1	NM_001324318	SHC binding and spindle associated 1			187	66	hsa-miR-874-3p	84517	ACTRT3	NM_032487	actin related protein T3					187	88	hsa-miR-365a-3p	4117	MAK	NM_001242957	male germ cell associated kinase							DLG5	HGNC:2904	DLG5	discs large MAGUK scaffold protein 5	P-DLG,KIAA0583	GO:0014069	postsynaptic density (GO:0014069)	CC	2994
		188	95	hsa-miR-889-3p	55862	ECHDC1	NM_001002030	ethylmalonyl-CoA decarboxylase 1			188	66	hsa-miR-874-3p	9905	SGSM2	NM_001098509	small G protein signaling modulator 2					188	88	hsa-miR-365a-3p	100529239	RPS10-NUDT3	NM_001202470	RPS10-NUDT3 readthrough							DLG5	HGNC:2904	DLG5	discs large MAGUK scaffold protein 5	P-DLG,KIAA0583	GO:0099173	postsynapse organization (GO:0099173)	BP	3000
		189	94	hsa-miR-133a-3p	152002	XXYLT1	NM_152531	xyloside xylosyltransferase 1			189	66	hsa-miR-874-3p	8445	DYRK2	NM_003583	dual specificity tyrosine phosphorylation regulated kinase 2					189	88	hsa-miR-365a-3p	253260	RICTOR	NM_001285440	RPTOR independent companion of MTOR complex 2							DLGAP1	HGNC:2905	DLGAP1	DLG associated protein 1	GKAP,SAPAP1,DAP-1	GO:0050804	modulation of chemical synaptic transmission (GO:0050804)	BP	3688
		190	94	hsa-miR-133a-3p	116	ADCYAP1	NM_001099733	adenylate cyclase activating polypeptide 1			190	66	hsa-miR-874-3p	1143	CHRNB4	NM_001256567	cholinergic receptor nicotinic beta 4 subunit					190	88	hsa-miR-365a-3p	4781	NFIB	NM_001190737	nuclear factor I B							DLGAP1	HGNC:2905	DLGAP1	DLG associated protein 1	GKAP,SAPAP1,DAP-1	GO:0098919	structural constituent of postsynaptic density (GO:0098919)	BP	1696
		191	94	hsa-miR-133a-3p	200081	TXLNA	NM_175852	taxilin alpha			191	66	hsa-miR-874-3p	7185	TRAF1	NM_001190947	TNF receptor associated factor 1					191	88	hsa-miR-365a-3p	84520	GON7	NM_032490	GON7, KEOPS complex subunit							DLGAP1	HGNC:2905	DLGAP1	DLG associated protein 1	GKAP,SAPAP1,DAP-1	GO:0099092	postsynaptic density, intracellular component (GO:0099092)	CC	1695
		192	94	hsa-miR-133a-3p	4300	MLLT3	NM_001286691	MLLT3, super elongation complex subunit			192	66	hsa-miR-874-3p	65109	UPF3B	NM_080632	UPF3B, regulator of nonsense mediated mRNA decay					192	88	hsa-miR-365a-3p	8503	PIK3R3	NM_001114172	phosphoinositide-3-kinase regulatory subunit 3							DLGAP4	HGNC:24476	DLGAP4	DLG associated protein 4	DAP4,KIAA0964,SAPAP4	GO:0099572	postsynaptic specialization (GO:0099572)	CC	1716
		193	94	hsa-miR-133a-3p	79882	ZC3H14	NM_001160103	zinc finger CCCH-type containing 14			193	65	hsa-miR-181c-3p	57184	FAM219B	NM_001321920	family with sequence similarity 219 member B					193	88	hsa-miR-365a-3p	51804	SIX4	NM_017420	SIX homeobox 4							DMXL2	HGNC:2938	DMXL2	Dmx like 2	RC3,KIAA0856,DFNA71	GO:0008021	synaptic vesicle (GO:0008021)	CC	477
		194	94	hsa-miR-133a-3p	125950	RAVER1	NM_133452	ribonucleoprotein, PTB binding 1			194	65	hsa-miR-874-3p	23603	CORO1C	NM_001276471	coronin 1C					194	88	hsa-miR-365a-3p	11165	NUDT3	NM_006703	nudix hydrolase 3							DMXL2	HGNC:2938	DMXL2	Dmx like 2	RC3,KIAA0856,DFNA71	GO:0098992	neuronal dense core vesicle (GO:0098992)	CC	478
		195	94	hsa-miR-133a-3p	7547	ZIC3	NM_003413	Zic family member 3			195	65	hsa-miR-874-3p	776	CACNA1D	NM_001128840	calcium voltage-gated channel subunit alpha1 D					195	87	hsa-miR-210-3p	53834	FGFRL1	NM_001004356	fibroblast growth factor receptor like 1							DMXL2	HGNC:2938	DMXL2	Dmx like 2	RC3,KIAA0856,DFNA71	GO:1901546	regulation of proton loading (GO:1901546)	BP	2178
		196	94	hsa-miR-133a-3p	80345	ZSCAN16	NM_001320555	zinc finger and SCAN domain containing 16			196	65	hsa-miR-874-3p	3551	IKBKB	NM_001190720	inhibitor of nuclear factor kappa B kinase subunit beta					196	87	hsa-miR-210-3p	4697	NDUFA4	NM_002489	NDUFA4, mitochondrial complex associated							DNAJB1	HGNC:5270	DNAJB1	DnaJ heat shock protein family (Hsp40) member B1	HSP40,SIS1,RSPH16B,HSPF1	GO:0014069	postsynaptic density (GO:0014069)	CC	2118
		197	94	hsa-miR-133a-3p	1265	CNN2	NM_001303499	calponin 2			197	65	hsa-miR-874-3p	6556	SLC11A1	NM_000578	solute carrier family 11 member 1					197	87	hsa-miR-1260b	374928	ZNF773	NM_001304336	zinc finger protein 773							DNAJB1	HGNC:5270	DNAJB1	DnaJ heat shock protein family (Hsp40) member B1	HSP40,SIS1,RSPH16B,HSPF1	GO:0098794	postsynapse (GO:0098794)	CC	2888
		198	94	hsa-miR-133a-3p	84253	GARNL3	NM_001286779	GTPase activating Rap/RanGAP domain like 3			198	65	hsa-miR-874-3p	605	BCL7A	NM_001024808	BCL7A, BAF complex component					198	87	hsa-miR-1260b	1460	CSNK2B	NM_001320	casein kinase 2 beta							DNAJC5	HGNC:16235	DNAJC5	DnaJ heat shock protein family (Hsp40) member C5	FLJ00118,FLJ13070,DNAJC5A,CLN4	GO:0098693	regulation of synaptic vesicle cycle (GO:0098693)	BP	149
		199	94	hsa-miR-1228-3p	7082	TJP1	NM_001301025	tight junction protein 1			199	65	hsa-miR-874-3p	400658	C18orf65	NM_001272093	chromosome 18 open reading frame 65					199	87	hsa-miR-1260b	9819	TSC22D2	NM_014779	TSC22 domain family member 2							DNAJC5	HGNC:16235	DNAJC5	DnaJ heat shock protein family (Hsp40) member C5	FLJ00118,FLJ13070,DNAJC5A,CLN4	GO:0098693	regulation of synaptic vesicle cycle (GO:0098693)	BP	671
		200	94	hsa-miR-1228-3p	26092	TOR1AIP1	NM_015602	torsin 1A interacting protein 1			200	65	hsa-miR-874-3p	4137	MAPT	NM_001123066	microtubule associated protein tau					200	87	hsa-miR-1260b	286046	XKR6	NM_173683	XK related 6							DNAJC5	HGNC:16235	DNAJC5	DnaJ heat shock protein family (Hsp40) member C5	FLJ00118,FLJ13070,DNAJC5A,CLN4	GO:0098993	anchored component of synaptic vesicle membrane (GO:0098993)	CC	123
		201	94	hsa-miR-1228-3p	29068	ZBTB44	NM_014155	zinc finger and BTB domain containing 44			201	65	hsa-miR-874-3p	143570	XRRA1	NM_001270380	X-ray radiation resistance associated 1					201	87	hsa-miR-1260b	163115	ZNF781	NM_152605	zinc finger protein 781							DNAJC5	HGNC:16235	DNAJC5	DnaJ heat shock protein family (Hsp40) member C5	FLJ00118,FLJ13070,DNAJC5A,CLN4	GO:0098993	anchored component of synaptic vesicle membrane (GO:0098993)	CC	673
		202	94	hsa-miR-339-3p	2908	NR3C1	NM_001020825	nuclear receptor subfamily 3 group C member 1			202	65	hsa-miR-874-3p	93517	SDR42E1	NM_145168	short chain dehydrogenase/reductase family 42E, member 1					202	87	hsa-miR-1260b	2192	FBLN1	NM_006486	fibulin 1							DNAJC5	HGNC:16235	DNAJC5	DnaJ heat shock protein family (Hsp40) member C5	FLJ00118,FLJ13070,DNAJC5A,CLN4	SYNGO:presyn_chaperoneProteinFolding	presynaptic chaperone-mediated protein folding	BP	2358
		203	94	hsa-miR-93-3p	8867	SYNJ1	NM_001160302	synaptojanin 1			203	65	hsa-miR-874-3p	9811	CTIF	NM_014772	cap binding complex dependent translation initiation factor					203	87	hsa-miR-1260b	1111	CHEK1	NM_001274	checkpoint kinase 1							DNAJC6	HGNC:15469	DNAJC6	DnaJ heat shock protein family (Hsp40) member C6	KIAA0473,PARK19	GO:0016191	synaptic vesicle uncoating (GO:0016191)	BP	2115
		204	94	hsa-miR-93-3p	5411	PNN	NM_002687	pinin, desmosome associated protein			204	65	hsa-miR-874-3p	51174	TUBD1	NM_001193612	tubulin delta 1					204	87	hsa-miR-365b-3p	3157	HMGCS1	NM_001324222	3-hydroxy-3-methylglutaryl-CoA synthase 1							DNAJC6	HGNC:15469	DNAJC6	DnaJ heat shock protein family (Hsp40) member C6	KIAA0473,PARK19	GO:0098894	extrinsic component of presynaptic endocytic zone membrane (GO:0098894)	CC	4164
		205	94	hsa-miR-93-3p	23435	TARDBP	NM_007375	TAR DNA binding protein			205	65	hsa-miR-874-3p	390594	KBTBD13	NM_001101362	kelch repeat and BTB domain containing 13					205	87	hsa-miR-365b-3p	5795	PTPRJ	NM_002843	protein tyrosine phosphatase, receptor type J							DPYSL2	HGNC:3014	DPYSL2	dihydropyrimidinase like 2	DRP-2,DHPRP2,CRMP2,DRP2	GO:0098793	presynapse (GO:0098793)	CC	347
		206	94	hsa-miR-93-3p	11142	PKIG	NM_001281444	cAMP-dependent protein kinase inhibitor gamma			206	65	hsa-miR-874-3p	219899	TBCEL	NM_001130047	tubulin folding cofactor E like					206	87	hsa-miR-365b-3p	25851	TECPR1	NM_015395	tectonin beta-propeller repeat containing 1							DPYSL2	HGNC:3014	DPYSL2	dihydropyrimidinase like 2	DRP-2,DHPRP2,CRMP2,DRP2	SYNGO:transport	transport	BP	1628
		207	94	hsa-miR-130a-3p	23252	OTUD3	NM_015207	OTU deubiquitinase 3			207	65	hsa-miR-874-3p	2899	GRIK3	NM_000831	glutamate ionotropic receptor kainate type subunit 3					207	87	hsa-miR-365b-3p	9655	SOCS5	NM_014011	suppressor of cytokine signaling 5							DYNLL2	HGNC:24596	DYNLL2	dynein light chain LC8-type 2	MGC17810,DLC2,DNCL1B,RSPH22	GO:0014069	postsynaptic density (GO:0014069)	CC	983
		208	94	hsa-miR-130a-3p	64478	CSMD1	NM_033225	CUB and Sushi multiple domains 1			208	64	hsa-miR-181c-3p	245973	ATP6V1C2	NM_001039362	ATPase H+ transporting V1 subunit C2					208	87	hsa-miR-365b-3p	4929	NR4A2	NM_006186	nuclear receptor subfamily 4 group A member 2							DYNLL2	HGNC:24596	DYNLL2	dynein light chain LC8-type 2	MGC17810,DLC2,DNCL1B,RSPH22	GO:0098794	postsynapse (GO:0098794)	CC	1810
		209	94	hsa-miR-130a-3p	5660	PSAP	NM_001042465	prosaposin			209	64	hsa-miR-874-3p	28996	HIPK2	NM_001113239	homeodomain interacting protein kinase 2					209	87	hsa-miR-365b-3p	29766	TMOD3	NM_014547	tropomodulin 3							EEA1	HGNC:3185	EEA1	early endosome antigen 1	ZFYVE2	GO:0098794	postsynapse (GO:0098794)	CC	4115
		210	94	hsa-miR-130a-3p	9231	DLG5	NM_004747	discs large MAGUK scaffold protein 5			210	64	hsa-miR-874-3p	51304	ZDHHC3	NM_016598	zinc finger DHHC-type containing 3					210	87	hsa-miR-365b-3p	7357	UGCG	NM_003358	UDP-glucose ceramide glucosyltransferase							EEA1	HGNC:3185	EEA1	early endosome antigen 1	ZFYVE2	GO:0099565	postsynaptic process involved in chemical synaptic transmission (GO:0099565)	BP	4125
		211	94	hsa-miR-130a-3p	7764	ZNF217	NM_006526	zinc finger protein 217			211	64	hsa-miR-874-3p	114987	WDR31	NM_001006615	WD repeat domain 31					211	87	hsa-miR-365a-3p	3157	HMGCS1	NM_001324222	3-hydroxy-3-methylglutaryl-CoA synthase 1							EIF4EBP1	HGNC:3288	EIF4EBP1	eukaryotic translation initiation factor 4E binding protein 1	PHAS-I,4E-BP1	GO:0099524	postsynaptic cytosol (GO:0099524)	CC	1368
		212	94	hsa-miR-130a-3p	3659	IRF1	NM_002198	interferon regulatory factor 1			212	64	hsa-miR-874-3p	1601	DAB2	NM_001244871	DAB2, clathrin adaptor protein					212	87	hsa-miR-365a-3p	5795	PTPRJ	NM_002843	protein tyrosine phosphatase, receptor type J							EIF4EBP1	HGNC:3288	EIF4EBP1	eukaryotic translation initiation factor 4E binding protein 1	PHAS-I,4E-BP1	GO:0099577	regulation of translation at presynapse, modulating synaptic transmission (GO:0099577)	BP	1370
		213	94	hsa-miR-130a-3p	9825	SPATA2	NM_001135773	spermatogenesis associated 2			213	64	hsa-miR-874-3p	6900	CNTN2	NM_005076	contactin 2					213	87	hsa-miR-365a-3p	25851	TECPR1	NM_015395	tectonin beta-propeller repeat containing 1							EIF4G2	HGNC:3297	EIF4G2	eukaryotic translation initiation factor 4 gamma 2	DAP5,NAT1,P97	GO:0014069	postsynaptic density (GO:0014069)	CC	1849
		214	94	hsa-miR-130a-3p	10922	FASTK	NM_006712	Fas activated serine/threonine kinase			214	64	hsa-miR-874-3p	4314	MMP3	NM_002422	matrix metallopeptidase 3					214	87	hsa-miR-365a-3p	9655	SOCS5	NM_014011	suppressor of cytokine signaling 5							EIF4G2	HGNC:3297	EIF4G2	eukaryotic translation initiation factor 4 gamma 2	DAP5,NAT1,P97	GO:0014069	postsynaptic density (GO:0014069)	CC	3889
		215	94	hsa-miR-130a-3p	23231	SEL1L3	NM_001297592	SEL1L family member 3			215	64	hsa-miR-874-3p	5814	PURB	NM_033224	purine rich element binding protein B					215	87	hsa-miR-365a-3p	4929	NR4A2	NM_006186	nuclear receptor subfamily 4 group A member 2							ELAVL1	HGNC:3312	ELAVL1	ELAV like RNA binding protein 1	HUR,HUA,MELG,HUR	GO:0098794	postsynapse (GO:0098794)	CC	466
		216	94	hsa-miR-130a-3p	29127	RACGAP1	NM_001126103	Rac GTPase activating protein 1			216	64	hsa-miR-874-3p	23174	ZCCHC14	NM_015144	zinc finger CCHC-type containing 14					216	87	hsa-miR-365a-3p	29766	TMOD3	NM_014547	tropomodulin 3							EPHA7	HGNC:3390	EPHA7	EPH receptor A7	HEK11	GO:0050804	modulation of chemical synaptic transmission (GO:0050804)	BP	3691
		217	94	hsa-miR-130a-3p	94134	ARHGAP12	NM_001270695	Rho GTPase activating protein 12			217	64	hsa-miR-874-3p	1174	AP1S1	NM_001283	adaptor related protein complex 1 subunit sigma 1					217	87	hsa-miR-365a-3p	7357	UGCG	NM_003358	UDP-glucose ceramide glucosyltransferase							EPHA7	HGNC:3390	EPHA7	EPH receptor A7	HEK11	GO:0099060	integral component of postsynaptic specialization membrane (GO:0099060)	CC	449
		218	94	hsa-miR-130a-3p	3720	JARID2	NM_001267040	jumonji and AT-rich interaction domain containing 2			218	64	hsa-miR-874-3p	140731	ANKRD60	NM_001304369	ankyrin repeat domain 60					218	86	hsa-miR-1260b	3239	HOXD13	NM_000523	homeobox D13							EPHA7	HGNC:3390	EPHA7	EPH receptor A7	HEK11	GO:0099061	integral component of postsynaptic density membrane (GO:0099061)	CC	1718
		219	94	hsa-miR-130a-3p	23219	FBXO28	NM_001136115	F-box protein 28			219	63	hsa-miR-874-3p	51305	KCNK9	NM_001282534	potassium two pore domain channel subfamily K member 9					219	86	hsa-miR-1260b	26013	L3MBTL1	NM_032107	L3MBTL1, histone methyl-lysine binding protein							EPHA7	HGNC:3390	EPHA7	EPH receptor A7	HEK11	GO:0099175	regulation of postsynapse organization (GO:0099175)	BP	1719
		220	94	hsa-miR-130a-3p	3614	IMPDH1	NM_000883	inosine monophosphate dehydrogenase 1			220	63	hsa-miR-874-3p	28966	SNX24	NM_014035	sorting nexin 24					220	86	hsa-miR-1260b	389177	TMEM212	NM_001164436	transmembrane protein 212							EPS15	HGNC:3419	EPS15	epidermal growth factor receptor pathway substrate 15	AF-1P,MLLT5	GO:0045202	synapse (GO:0045202)	CC	2882
		221	94	hsa-miR-130a-3p	554251	FBXO48	NM_001024680	F-box protein 48			221	63	hsa-miR-874-3p	374899	ZNF829	NM_001171979	zinc finger protein 829					221	86	hsa-miR-1260b	7368	UGT8	NM_001128174	UDP glycosyltransferase 8							EPS15	HGNC:3419	EPS15	epidermal growth factor receptor pathway substrate 15	AF-1P,MLLT5	GO:0048488	synaptic vesicle endocytosis (GO:0048488)	BP	1176
		222	94	hsa-miR-130a-3p	22911	WDR47	NM_001142550	WD repeat domain 47			222	63	hsa-miR-874-3p	121551	BTBD11	NM_001018072	BTB domain containing 11					222	86	hsa-miR-1260b	54785	BORCS6	NM_017622	BLOC-1 related complex subunit 6							EPS15	HGNC:3419	EPS15	epidermal growth factor receptor pathway substrate 15	AF-1P,MLLT5	GO:0098884	postsynaptic neurotransmitter receptor endocytosis (GO:0098884)	BP	2883
		223	94	hsa-miR-130a-3p	147495	APCDD1	NM_153000	APC down-regulated 1			223	63	hsa-miR-874-3p	145946	SPATA8	NM_001304804	spermatogenesis associated 8					223	86	hsa-miR-1260b	100507421	TMEM178B	NM_001195278	transmembrane protein 178B							EPS15	HGNC:3419	EPS15	epidermal growth factor receptor pathway substrate 15	AF-1P,MLLT5	GO:0098894	extrinsic component of presynaptic endocytic zone membrane (GO:0098894)	CC	1363
		224	94	hsa-miR-130a-3p	5868	RAB5A	NM_001292048	RAB5A, member RAS oncogene family			224	63	hsa-miR-874-3p	9628	RGS6	NM_001204416	regulator of G protein signaling 6					224	86	hsa-miR-1260b	89953	KLC4	NM_001289034	kinesin light chain 4							EPS8	HGNC:3420	EPS8	epidermal growth factor receptor pathway substrate 8		GO:0014069	postsynaptic density (GO:0014069)	CC	929
		225	94	hsa-miR-130a-3p	23001	WDFY3	NM_014991	WD repeat and FYVE domain containing 3			225	63	hsa-miR-874-3p	23175	LPIN1	NM_001261427	lipin 1					225	86	hsa-miR-1260b	140	ADORA3	NM_001302678	adenosine A3 receptor							EPS8	HGNC:3420	EPS8	epidermal growth factor receptor pathway substrate 8		GO:0014069	postsynaptic density (GO:0014069)	CC	1670
		226	94	hsa-miR-130a-3p	6427	SRSF2	NM_003016	serine and arginine rich splicing factor 2			226	63	hsa-miR-874-3p	26051	PPP1R16B	NM_001172735	protein phosphatase 1 regulatory subunit 16B					226	86	hsa-miR-1260b	55154	MSTO1	NM_018116	misato mitochondrial distribution and morphology regulator 1							EPS8	HGNC:3420	EPS8	epidermal growth factor receptor pathway substrate 8		GO:0099072	regulation of postsynaptic membrane neurotransmitter receptor levels (GO:0099072)	BP	930
		227	94	hsa-miR-130a-3p	23213	SULF1	NM_001128204	sulfatase 1			227	63	hsa-miR-874-3p	8945	BTRC	NM_001256856	beta-transducin repeat containing E3 ubiquitin protein ligase					227	86	hsa-miR-1260b	29978	UBQLN2	NM_013444	ubiquilin 2							ERBIN	HGNC:15842	ERBIN	erbb2 interacting protein	LAP2,ERBB2IP	GO:0098794	postsynapse (GO:0098794)	CC	1764
		228	94	hsa-miR-130a-3p	10904	BLCAP	NM_006698	BLCAP, apoptosis inducing factor			228	63	hsa-miR-874-3p	91734	IDI2	NM_033261	isopentenyl-diphosphate delta isomerase 2					228	86	hsa-miR-365b-3p	134429	STARD4	NM_001308056	StAR related lipid transfer domain containing 4							ERBIN	HGNC:15842	ERBIN	erbb2 interacting protein	LAP2,ERBB2IP	GO:0099072	regulation of postsynaptic membrane neurotransmitter receptor levels (GO:0099072)	BP	1258
		229	94	hsa-miR-130a-3p	5793	PTPRG	NM_002841	protein tyrosine phosphatase, receptor type G			229	62	hsa-miR-874-3p	6774	STAT3	NM_003150	signal transducer and activator of transcription 3					229	86	hsa-miR-365b-3p	2101	ESRRA	NM_001282451	estrogen related receptor alpha							ERBIN	HGNC:15842	ERBIN	erbb2 interacting protein	LAP2,ERBB2IP	GO:0099572	postsynaptic specialization (GO:0099572)	CC	893
		230	94	hsa-miR-130a-3p	54467	ANKIB1	NM_019004	ankyrin repeat and IBR domain containing 1			230	62	hsa-miR-874-3p	8174	MADCAM1	NM_130760	mucosal vascular addressin cell adhesion molecule 1					230	86	hsa-miR-365b-3p	8499	PPFIA2	NM_001220476	PTPRF interacting protein alpha 2							ERC1	HGNC:17072	ERC1	ELKS/RAB6-interacting/CAST family member 1	ELKS,KIAA1081,CAST2,MGC12974,RAB6IP2	GO:0016082	synaptic vesicle priming (GO:0016082)	BP	331
		231	94	hsa-miR-889-3p	27147	DENND2A	NM_015689	DENN domain containing 2A			231	62	hsa-miR-874-3p	3241	HPCAL1	NM_001258357	hippocalcin like 1					231	86	hsa-miR-365b-3p	79693	YRDC	NM_024640	yrdC N6-threonylcarbamoyltransferase domain containing							ERC1	HGNC:17072	ERC1	ELKS/RAB6-interacting/CAST family member 1	ELKS,KIAA1081,CAST2,MGC12974,RAB6IP2	GO:0031630	regulation of synaptic vesicle fusion to presynaptic active zone membrane (GO:0031630)	BP	4121
[truncated: 2,355 more rows]
