# Supplementary material for: Extracellular vesicles improve GABAergic transmission in Huntington's disease iPSC-derived neurons
Source: Theranostics. 2023 Jun 26;13(11):3707–24. doi: 10.7150/thno.81981 (PMC10334823; doi:10.7150/thno.81981)
Supplement: Supplementary file 1 — Supplementary figures and tables. [file thnov13p3707s1.zip › supp data/supp table S3.xlsx]

## Sheet: miRDB target predict data up.
miRDB target predict data upregulated
pHD/CTR	hsa-miR-576-3p		Target Rank	Target Score	miRNA Name	Gene Symbol	Gene Description				HD/CTR	hsa-miR-576-3p										HD/pHD	hsa-miR-1260a
	hsa-miR-184		1	96	hsa-miR-576-3p	CLUL1	clusterin like 1					hsa-miR-1260a											hsa-miR-5100
	277 targets		2	96	hsa-miR-576-3p	FGL2	fibrinogen like 2					593 targets		Target Rank	Target Score	miRNA Name	Gene Symbol	Gene Description					hsa-miR-4429		Target Score	miRNA Name	Gene ID	Gene Symbol	Transcript Accession	Gene Description
			3	95	hsa-miR-576-3p	VWA3B	von Willebrand factor A domain containing 3B							1	100	hsa-miR-1260a	ZNF268	zinc finger protein 268					362 targets		100	hsa-miR-1260a	10795	ZNF268	NM_152943	zinc finger protein 268
			4	94	hsa-miR-184	SETD9	SET domain containing 9							2	99	hsa-miR-1260a	ZNF763	zinc finger protein 763							99	hsa-miR-1260a	284390	ZNF763	NM_001012753	zinc finger protein 763
			5	94	hsa-miR-576-3p	RORA	RAR related orphan receptor A							3	98	hsa-miR-1260a	ZNF302	zinc finger protein 302							98	hsa-miR-1260a	55900	ZNF302	NM_001289192	zinc finger protein 302
			6	93	hsa-miR-576-3p	ADGRB3	adhesion G protein-coupled receptor B3							4	98	hsa-miR-1260a	GDI1	GDP dissociation inhibitor 1							98	hsa-miR-1260a	2664	GDI1	NM_001493	GDP dissociation inhibitor 1
			7	92	hsa-miR-184	NUS1	NUS1, dehydrodolichyl diphosphate synthase subunit							5	98	hsa-miR-1260a	CTAGE1	cutaneous T cell lymphoma-associated antigen 1							98	hsa-miR-1260a	64693	CTAGE1	NM_172241	cutaneous T cell lymphoma-associated antigen 1
			8	92	hsa-miR-576-3p	NDUFAF5	NADH:ubiquinone oxidoreductase complex assembly factor 5							6	97	hsa-miR-1260a	SEMA3A	semaphorin 3A							97	hsa-miR-1260a	10371	SEMA3A	NM_006080	semaphorin 3A
			9	92	hsa-miR-576-3p	NAALADL1	N-acetylated alpha-linked acidic dipeptidase like 1							7	97	hsa-miR-1260a	ATF6B	activating transcription factor 6 beta							97	hsa-miR-1260a	1388	ATF6B	NM_001136153	activating transcription factor 6 beta
			10	91	hsa-miR-576-3p	HOOK3	hook microtubule tethering protein 3							8	97	hsa-miR-1260a	2001-08-01	argonaute RISC catalytic component 1							97	hsa-miR-1260a	26523	2001-08-01	NM_001317123	argonaute RISC catalytic component 1
			11	91	hsa-miR-576-3p	MYOT	myotilin							9	97	hsa-miR-1260a	FAM237A	family with sequence similarity 237 member A							97	hsa-miR-1260a	200726	FAM237A	NM_001102659	family with sequence similarity 237 member A
			12	91	hsa-miR-576-3p	MED27	mediator complex subunit 27							10	97	hsa-miR-1260a	ZNF426	zinc finger protein 426							97	hsa-miR-1260a	79088	ZNF426	NM_001318056	zinc finger protein 426
			13	91	hsa-miR-576-3p	ZNF680	zinc finger protein 680							11	96	hsa-miR-1260a	NEXMIF	neurite extension and migration factor							96	hsa-miR-1260a	340533	NEXMIF	NM_001008537	neurite extension and migration factor
			14	90	hsa-miR-184	CES2	carboxylesterase 2							12	96	hsa-miR-1260a	ZNF384	zinc finger protein 384							96	hsa-miR-1260a	171017	ZNF384	NM_001135734	zinc finger protein 384
			15	90	hsa-miR-576-3p	SPIB	Spi-B transcription factor							13	96	hsa-miR-576-3p	CLUL1	clusterin like 1							95	hsa-miR-1260a	10487	CAP1	NM_006367	cyclase associated actin cytoskeleton regulatory protein 1
			16	90	hsa-miR-576-3p	ENTPD5	ectonucleoside triphosphate diphosphohydrolase 5							14	96	hsa-miR-576-3p	FGL2	fibrinogen like 2							95	hsa-miR-1260a	195828	ZNF367	NM_153695	zinc finger protein 367
			17	89	hsa-miR-576-3p	ARHGAP15	Rho GTPase activating protein 15							15	95	hsa-miR-1260a	CAP1	cyclase associated actin cytoskeleton regulatory protein 1							95	hsa-miR-1260a	7743	ZNF189	NM_001278240	zinc finger protein 189
			18	89	hsa-miR-576-3p	MARCH11	membrane associated ring-CH-type finger 11							16	95	hsa-miR-1260a	ZNF367	zinc finger protein 367							94	hsa-miR-1260a	30820	KCNIP1	NM_001278339	potassium voltage-gated channel interacting protein 1
			19	89	hsa-miR-576-3p	EFCAB2	EF-hand calcium binding domain 2							17	95	hsa-miR-1260a	ZNF189	zinc finger protein 189							94	hsa-miR-1260a	7401	CLRN1	NM_174878	clarin 1
			20	89	hsa-miR-576-3p	RIMS2	regulating synaptic membrane exocytosis 2							18	95	hsa-miR-576-3p	VWA3B	von Willebrand factor A domain containing 3B							94	hsa-miR-1260a	7587	ZNF37A	NM_001324259	zinc finger protein 37A
			21	89	hsa-miR-576-3p	C3orf70	chromosome 3 open reading frame 70							19	94	hsa-miR-1260a	KCNIP1	potassium voltage-gated channel interacting protein 1							94	hsa-miR-1260a	84622	ZNF594	NM_032530	zinc finger protein 594
			22	88	hsa-miR-184	PLPP3	phospholipid phosphatase 3							20	94	hsa-miR-1260a	CLRN1	clarin 1							94	hsa-miR-1260a	58155	PTBP2	NM_001300985	polypyrimidine tract binding protein 2
			23	88	hsa-miR-576-3p	PTPRT	protein tyrosine phosphatase, receptor type T							21	94	hsa-miR-1260a	ZNF37A	zinc finger protein 37A							93	hsa-miR-1260a	23435	TARDBP	NM_007375	TAR DNA binding protein
			24	88	hsa-miR-576-3p	KLHL24	kelch like family member 24							22	94	hsa-miR-1260a	ZNF594	zinc finger protein 594							93	hsa-miR-1260a	201514	ZNF584	NM_001318002	zinc finger protein 584
			25	88	hsa-miR-576-3p	RAB2A	RAB2A, member RAS oncogene family							23	94	hsa-miR-1260a	PTBP2	polypyrimidine tract binding protein 2							93	hsa-miR-1260a	84527	ZNF559	NM_001202409	zinc finger protein 559
			26	88	hsa-miR-576-3p	DOCK9	dedicator of cytokinesis 9							24	94	hsa-miR-576-3p	RORA	RAR related orphan receptor A							93	hsa-miR-1260a	92181	UBTD2	NM_152277	ubiquitin domain containing 2
			27	88	hsa-miR-576-3p	LIN28A	lin-28 homolog A							25	93	hsa-miR-1260a	TARDBP	TAR DNA binding protein							92	hsa-miR-1260a	343702	XKR7	NM_001011718	XK related 7
			28	88	hsa-miR-576-3p	DNAH12	dynein axonemal heavy chain 12							26	93	hsa-miR-1260a	ZNF584	zinc finger protein 584							92	hsa-miR-1260a	56893	UBQLN4	NM_001304342	ubiquilin 4
			29	87	hsa-miR-576-3p	SIKE1	suppressor of IKBKE 1							27	93	hsa-miR-1260a	ZNF559	zinc finger protein 559							92	hsa-miR-1260a	8566	PDXK	NM_003681	pyridoxal kinase
			30	86	hsa-miR-184	GNB1	G protein subunit beta 1							28	93	hsa-miR-1260a	UBTD2	ubiquitin domain containing 2							92	hsa-miR-1260a	146198	ZFP90	NM_001305207	ZFP90 zinc finger protein
			31	86	hsa-miR-184	EPB41L5	erythrocyte membrane protein band 4.1 like 5							29	93	hsa-miR-576-3p	ADGRB3	adhesion G protein-coupled receptor B3							92	hsa-miR-1260a	9372	ZFYVE9	NM_004799	zinc finger FYVE-type containing 9
			32	86	hsa-miR-576-3p	ADD3	adducin 3							30	92	hsa-miR-1260a	XKR7	XK related 7							92	hsa-miR-1260a	55845	BRK1	NM_018462	BRICK1, SCAR/WAVE actin nucleating complex subunit
			33	86	hsa-miR-576-3p	MAPK6	mitogen-activated protein kinase 6							31	92	hsa-miR-1260a	UBQLN4	ubiquilin 4							91	hsa-miR-1260a	55132	LARP1B	NM_001278604	La ribonucleoprotein domain family member 1B
			34	86	hsa-miR-576-3p	EGR3	early growth response 3							32	92	hsa-miR-1260a	PDXK	pyridoxal kinase							91	hsa-miR-1260a	64744	SMAP2	NM_001198979	small ArfGAP2
			35	86	hsa-miR-576-3p	TAGAP	T cell activation RhoGTPase activating protein							33	92	hsa-miR-1260a	ZFP90	ZFP90 zinc finger protein							91	hsa-miR-1260a	23350	U2SURP	NM_001080415	U2 snRNP associated SURP domain containing
			36	85	hsa-miR-184	TNPO2	transportin 2							34	92	hsa-miR-1260a	ZFYVE9	zinc finger FYVE-type containing 9							91	hsa-miR-1260a	90594	ZNF439	NM_152262	zinc finger protein 439
			37	85	hsa-miR-184	FAM169B	family with sequence similarity 169 member B							35	92	hsa-miR-1260a	BRK1	BRICK1, SCAR/WAVE actin nucleating complex subunit							91	hsa-miR-1260a	100529215	ZNF559-ZNF177	NM_001202425	ZNF559-ZNF177 readthrough
			38	85	hsa-miR-576-3p	SLITRK1	SLIT and NTRK like family member 1							36	92	hsa-miR-576-3p	NDUFAF5	NADH:ubiquinone oxidoreductase complex assembly factor 5							90	hsa-miR-1260a	54954	FAM120C	NM_017848	family with sequence similarity 120C
			39	85	hsa-miR-576-3p	C9orf116	chromosome 9 open reading frame 116							37	92	hsa-miR-576-3p	NAALADL1	N-acetylated alpha-linked acidic dipeptidase like 1							90	hsa-miR-1260a	114792	KLHL32	NM_001323256	kelch like family member 32
			40	85	hsa-miR-576-3p	GNG5	G protein subunit gamma 5							38	91	hsa-miR-1260a	LARP1B	La ribonucleoprotein domain family member 1B							90	hsa-miR-1260a	23361	ZNF629	NM_001080417	zinc finger protein 629
			41	85	hsa-miR-576-3p	STAG2	stromal antigen 2							39	91	hsa-miR-1260a	SMAP2	small ArfGAP2							90	hsa-miR-1260a	51569	UFM1	NM_001286704	ubiquitin fold modifier 1
			42	85	hsa-miR-576-3p	CNOT2	CCR4-NOT transcription complex subunit 2							40	91	hsa-miR-1260a	U2SURP	U2 snRNP associated SURP domain containing							90	hsa-miR-1260a	6256	RXRA	NM_001291920	retinoid X receptor alpha
			43	85	hsa-miR-576-3p	KDM6A	lysine demethylase 6A							41	91	hsa-miR-1260a	ZNF439	zinc finger protein 439							90	hsa-miR-1260a	23013	SPEN	NM_015001	spen family transcriptional repressor
			44	85	hsa-miR-576-3p	FAM9B	family with sequence similarity 9 member B							42	91	hsa-miR-1260a	ZNF559-ZNF177	ZNF559-ZNF177 readthrough							90	hsa-miR-1260a	2740	GLP1R	NM_002062	glucagon like peptide 1 receptor
			45	85	hsa-miR-576-3p	MS4A1	membrane spanning 4-domains A1							43	91	hsa-miR-576-3p	HOOK3	hook microtubule tethering protein 3							90	hsa-miR-1260a	79675	FASTKD1	NM_001322046	FAST kinase domains 1
			46	85	hsa-miR-576-3p	TEX10	testis expressed 10							44	91	hsa-miR-576-3p	MYOT	myotilin							89	hsa-miR-1260a	84945	ABHD13	NM_032859	abhydrolase domain containing 13
			47	84	hsa-miR-576-3p	DDI2	DNA damage inducible 1 homolog 2							45	91	hsa-miR-576-3p	MED27	mediator complex subunit 27							89	hsa-miR-1260a	2590	GALNT2	NM_001291866	polypeptide N-acetylgalactosaminyltransferase 2
			48	84	hsa-miR-576-3p	MPHOSPH8	M-phase phosphoprotein 8							46	91	hsa-miR-576-3p	ZNF680	zinc finger protein 680							89	hsa-miR-1260a	3174	HNF4G	NM_004133	hepatocyte nuclear factor 4 gamma
			49	84	hsa-miR-576-3p	TAB2	TGF-beta activated kinase 1 (MAP3K7) binding protein 2							47	90	hsa-miR-1260a	FAM120C	family with sequence similarity 120C							89	hsa-miR-1260a	7694	ZNF135	NM_001164529	zinc finger protein 135
			50	84	hsa-miR-576-3p	GREB1	growth regulating estrogen receptor binding 1							48	90	hsa-miR-1260a	KLHL32	kelch like family member 32							89	hsa-miR-1260a	23138	N4BP3	NM_015111	NEDD4 binding protein 3
			51	84	hsa-miR-576-3p	MZT1	mitotic spindle organizing protein 1							49	90	hsa-miR-1260a	ZNF629	zinc finger protein 629							89	hsa-miR-1260a	151516	ASPRV1	NM_152792	aspartic peptidase retroviral like 1
			52	84	hsa-miR-576-3p	PPP2R5E	protein phosphatase 2 regulatory subunit B'epsilon							50	90	hsa-miR-1260a	UFM1	ubiquitin fold modifier 1							88	hsa-miR-1260a	126070	ZNF440	NM_152357	zinc finger protein 440
			53	84	hsa-miR-576-3p	PHYH	phytanoyl-CoA 2-hydroxylase							51	90	hsa-miR-1260a	RXRA	retinoid X receptor alpha							88	hsa-miR-1260a	22832	CEP162	NM_014895	centrosomal protein 162
			54	84	hsa-miR-576-3p	MYBL1	MYB proto-oncogene like 1							52	90	hsa-miR-1260a	SPEN	spen family transcriptional repressor							88	hsa-miR-1260a	10642	IGF2BP1	NM_001160423	insulin like growth factor 2 mRNA binding protein 1
			55	83	hsa-miR-576-3p	GABPB1	GA binding protein transcription factor subunit beta 1							53	90	hsa-miR-1260a	GLP1R	glucagon like peptide 1 receptor							88	hsa-miR-1260a	6188	RPS3	NM_001256802	ribosomal protein S3
			56	83	hsa-miR-576-3p	SCNN1G	sodium channel epithelial 1 gamma subunit							54	90	hsa-miR-1260a	FASTKD1	FAST kinase domains 1							88	hsa-miR-1260a	27077	B9D1	NM_001321216	B9 domain containing 1
			57	83	hsa-miR-576-3p	GTF2A1	general transcription factor IIA subunit 1							55	90	hsa-miR-576-3p	SPIB	Spi-B transcription factor							88	hsa-miR-1260a	23389	MED13L	NM_015335	mediator complex subunit 13 like
			58	83	hsa-miR-576-3p	CALML4	calmodulin like 4							56	90	hsa-miR-576-3p	ENTPD5	ectonucleoside triphosphate diphosphohydrolase 5							87	hsa-miR-1260a	374928	ZNF773	NM_001304336	zinc finger protein 773
			59	83	hsa-miR-576-3p	TMEM65	transmembrane protein 65							57	89	hsa-miR-1260a	ABHD13	abhydrolase domain containing 13							87	hsa-miR-1260a	1460	CSNK2B	NM_001320	casein kinase 2 beta
			60	83	hsa-miR-576-3p	C5orf24	chromosome 5 open reading frame 24							58	89	hsa-miR-1260a	GALNT2	polypeptide N-acetylgalactosaminyltransferase 2							87	hsa-miR-1260a	163115	ZNF781	NM_152605	zinc finger protein 781
			61	82	hsa-miR-576-3p	MED29	mediator complex subunit 29							59	89	hsa-miR-1260a	HNF4G	hepatocyte nuclear factor 4 gamma							87	hsa-miR-1260a	9819	TSC22D2	NM_014779	TSC22 domain family member 2
			62	82	hsa-miR-576-3p	HAO1	hydroxyacid oxidase 1							60	89	hsa-miR-1260a	ZNF135	zinc finger protein 135							87	hsa-miR-1260a	2192	FBLN1	NM_006486	fibulin 1
			63	82	hsa-miR-576-3p	NHLH2	nescient helix-loop-helix 2							61	89	hsa-miR-1260a	N4BP3	NEDD4 binding protein 3							87	hsa-miR-1260a	286046	XKR6	NM_173683	XK related 6
			64	82	hsa-miR-576-3p	SMTNL2	smoothelin like 2							62	89	hsa-miR-1260a	ASPRV1	aspartic peptidase retroviral like 1							87	hsa-miR-1260a	1111	CHEK1	NM_001274	checkpoint kinase 1
			65	81	hsa-miR-576-3p	ISL1	ISL LIM homeobox 1							63	89	hsa-miR-576-3p	ARHGAP15	Rho GTPase activating protein 15							86	hsa-miR-1260a	3239	HOXD13	NM_000523	homeobox D13
			66	81	hsa-miR-576-3p	STOX1	storkhead box 1							64	89	hsa-miR-576-3p	MARCH11	membrane associated ring-CH-type finger 11							86	hsa-miR-1260a	26013	L3MBTL1	NM_032107	L3MBTL1, histone methyl-lysine binding protein
			67	81	hsa-miR-576-3p	GRM5	glutamate metabotropic receptor 5							65	89	hsa-miR-576-3p	EFCAB2	EF-hand calcium binding domain 2							86	hsa-miR-1260a	100507421	TMEM178B	NM_001195278	transmembrane protein 178B
			68	81	hsa-miR-576-3p	FGF2	fibroblast growth factor 2							66	89	hsa-miR-576-3p	RIMS2	regulating synaptic membrane exocytosis 2							86	hsa-miR-1260a	89953	KLC4	NM_001289034	kinesin light chain 4
			69	80	hsa-miR-184	CAMK2B	calcium/calmodulin dependent protein kinase II beta							67	89	hsa-miR-576-3p	C3orf70	chromosome 3 open reading frame 70							86	hsa-miR-1260a	389177	TMEM212	NM_001164436	transmembrane protein 212
			70	80	hsa-miR-576-3p	PAPOLB	poly(A) polymerase beta							68	88	hsa-miR-1260a	ZNF440	zinc finger protein 440							86	hsa-miR-1260a	140	ADORA3	NM_001302678	adenosine A3 receptor
			71	80	hsa-miR-576-3p	EGLN1	egl-9 family hypoxia inducible factor 1							69	88	hsa-miR-1260a	CEP162	centrosomal protein 162							86	hsa-miR-1260a	7368	UGT8	NM_001128174	UDP glycosyltransferase 8
			72	80	hsa-miR-576-3p	ZNF606	zinc finger protein 606							70	88	hsa-miR-1260a	IGF2BP1	insulin like growth factor 2 mRNA binding protein 1							86	hsa-miR-1260a	54785	BORCS6	NM_017622	BLOC-1 related complex subunit 6
			73	80	hsa-miR-576-3p	CHIC1	cysteine rich hydrophobic domain 1							71	88	hsa-miR-1260a	RPS3	ribosomal protein S3							86	hsa-miR-1260a	55154	MSTO1	NM_018116	misato mitochondrial distribution and morphology regulator 1
			74	80	hsa-miR-576-3p	MCCC2	methylcrotonoyl-CoA carboxylase 2							72	88	hsa-miR-1260a	B9D1	B9 domain containing 1							86	hsa-miR-1260a	29978	UBQLN2	NM_013444	ubiquilin 2
			75	79	hsa-miR-184	IMP4	IMP4, U3 small nucleolar ribonucleoprotein							73	88	hsa-miR-1260a	MED13L	mediator complex subunit 13 like							85	hsa-miR-1260a	57494	RIMKLB	NM_001297776	ribosomal modification protein rimK like family member B
			76	79	hsa-miR-576-3p	RBM27	RNA binding motif protein 27							74	88	hsa-miR-576-3p	PTPRT	protein tyrosine phosphatase, receptor type T							85	hsa-miR-1260a	6310	ATXN1	NM_000332	ataxin 1
			77	79	hsa-miR-576-3p	SH2D6	SH2 domain containing 6							75	88	hsa-miR-576-3p	KLHL24	kelch like family member 24							85	hsa-miR-1260a	79020	C7orf25	NM_024054	chromosome 7 open reading frame 25
			78	79	hsa-miR-576-3p	CHST11	carbohydrate sulfotransferase 11							76	88	hsa-miR-576-3p	RAB2A	RAB2A, member RAS oncogene family							85	hsa-miR-1260a	80774	LIMD2	NM_030576	LIM domain containing 2
			79	79	hsa-miR-576-3p	MID1	midline 1							77	88	hsa-miR-576-3p	DOCK9	dedicator of cytokinesis 9							85	hsa-miR-1260a	10953	TOMM34	NM_006809	translocase of outer mitochondrial membrane 34
			80	78	hsa-miR-576-3p	AMPH	amphiphysin							78	88	hsa-miR-576-3p	LIN28A	lin-28 homolog A							85	hsa-miR-1260a	91133	L3MBTL4	NM_173464	L3MBTL4, histone methyl-lysine binding protein
			81	78	hsa-miR-576-3p	ID4	inhibitor of DNA binding 4, HLH protein							79	88	hsa-miR-576-3p	DNAH12	dynein axonemal heavy chain 12							85	hsa-miR-1260a	730051	ZNF814	NM_001144989	zinc finger protein 814
			82	78	hsa-miR-576-3p	ZNF546	zinc finger protein 546							80	87	hsa-miR-1260a	ZNF773	zinc finger protein 773							84	hsa-miR-1260a	27300	ZNF544	NM_001320786	zinc finger protein 544
			83	78	hsa-miR-576-3p	ZNF566	zinc finger protein 566							81	87	hsa-miR-1260a	CSNK2B	casein kinase 2 beta							83	hsa-miR-1260a	374659	HDDC3	NM_001286451	HD domain containing 3
			84	78	hsa-miR-576-3p	TASOR	transcription activation suppressor							82	87	hsa-miR-1260a	ZNF781	zinc finger protein 781							83	hsa-miR-1260a	11161	ERG28	NM_007176	ergosterol biosynthesis 28 homolog
			85	78	hsa-miR-576-3p	TM9SF3	transmembrane 9 superfamily member 3							83	87	hsa-miR-1260a	TSC22D2	TSC22 domain family member 2							83	hsa-miR-1260a	25998	IBTK	NM_015525	inhibitor of Bruton tyrosine kinase
			86	77	hsa-miR-184	CCDC180	coiled-coil domain containing 180							84	87	hsa-miR-1260a	FBLN1	fibulin 1							83	hsa-miR-1260a	1378	CR1	NM_000651	complement C3b/C4b receptor 1 (Knops blood group)
			87	77	hsa-miR-576-3p	PNMA1	PNMA family member 1							85	87	hsa-miR-1260a	XKR6	XK related 6							83	hsa-miR-1260a	9166	EBAG9	NM_001278938	estrogen receptor binding site associated, antigen, 9
			88	77	hsa-miR-576-3p	DMC1	DNA meiotic recombinase 1							86	87	hsa-miR-1260a	CHEK1	checkpoint kinase 1							83	hsa-miR-1260a	5000	ORC4	NM_181741	origin recognition complex subunit 4
			89	77	hsa-miR-576-3p	PAX4	paired box 4							87	87	hsa-miR-576-3p	SIKE1	suppressor of IKBKE 1							83	hsa-miR-1260a	440270	GOLGA8B	NM_001023567	golgin A8 family member B
			90	77	hsa-miR-576-3p	TPD52	tumor protein D52							88	86	hsa-miR-1260a	HOXD13	homeobox D13							82	hsa-miR-1260a	1805	DPT	NM_001937	dermatopontin
			91	77	hsa-miR-576-3p	PTPRC	protein tyrosine phosphatase, receptor type C							89	86	hsa-miR-1260a	L3MBTL1	L3MBTL1, histone methyl-lysine binding protein							82	hsa-miR-1260a	84255	SLC37A3	NM_001287498	solute carrier family 37 member 3
			92	77	hsa-miR-576-3p	RAP1A	RAP1A, member of RAS oncogene family							90	86	hsa-miR-1260a	TMEM178B	transmembrane protein 178B							82	hsa-miR-1260a	22807	IKZF2	NM_016260	IKAROS family zinc finger 2
			93	77	hsa-miR-576-3p	PRTG	protogenin							91	86	hsa-miR-1260a	KLC4	kinesin light chain 4							82	hsa-miR-1260a	654254	ZNF732	NM_001137608	zinc finger protein 732
			94	77	hsa-miR-576-3p	LIN28B	lin-28 homolog B							92	86	hsa-miR-1260a	TMEM212	transmembrane protein 212							82	hsa-miR-1260a	117145	THEM4	NM_053055	thioesterase superfamily member 4
			95	77	hsa-miR-576-3p	RBPMS	RNA binding protein, mRNA processing factor							93	86	hsa-miR-1260a	ADORA3	adenosine A3 receptor							82	hsa-miR-1260a	7678	ZNF124	NM_001297569	zinc finger protein 124
			96	77	hsa-miR-576-3p	ARL2BP	ADP ribosylation factor like GTPase 2 binding protein							94	86	hsa-miR-1260a	UGT8	UDP glycosyltransferase 8							81	hsa-miR-1260a	3975	LHX1	NM_005568	LIM homeobox 1
			97	76	hsa-miR-184	SUSD1	sushi domain containing 1							95	86	hsa-miR-1260a	BORCS6	BLOC-1 related complex subunit 6							81	hsa-miR-1260a	79571	GCC1	NM_024523	GRIP and coiled-coil domain containing 1
			98	76	hsa-miR-184	S100A7A	S100 calcium binding protein A7A							96	86	hsa-miR-1260a	MSTO1	misato mitochondrial distribution and morphology regulator 1							81	hsa-miR-1260a	54807	ZNF586	NM_001077426	zinc finger protein 586
			99	76	hsa-miR-576-3p	CREBBP	CREB binding protein							97	86	hsa-miR-1260a	UBQLN2	ubiquilin 2							81	hsa-miR-1260a	124925	SEZ6	NM_178860	seizure related 6 homolog
			100	76	hsa-miR-576-3p	CCN2	cellular communication network factor 2							98	86	hsa-miR-576-3p	ADD3	adducin 3							81	hsa-miR-1260a	25875	LETMD1	NM_001300765	LETM1 domain containing 1
			101	76	hsa-miR-576-3p	CPPED1	calcineurin like phosphoesterase domain containing 1							99	86	hsa-miR-576-3p	MAPK6	mitogen-activated protein kinase 6							81	hsa-miR-1260a	2900	GRIK4	NM_001282470	glutamate ionotropic receptor kainate type subunit 4
			102	76	hsa-miR-576-3p	CXCL12	C-X-C motif chemokine ligand 12							100	86	hsa-miR-576-3p	EGR3	early growth response 3							81	hsa-miR-1260a	22882	ZHX2	NM_014943	zinc fingers and homeoboxes 2
			103	76	hsa-miR-576-3p	FBXO11	F-box protein 11							101	86	hsa-miR-576-3p	TAGAP	T cell activation RhoGTPase activating protein							81	hsa-miR-1260a	22877	MLXIP	NM_014938	MLX interacting protein
			104	76	hsa-miR-576-3p	MYLK4	myosin light chain kinase family member 4							102	85	hsa-miR-1260a	RIMKLB	ribosomal modification protein rimK like family member B							81	hsa-miR-1260a	55605	KIF21A	NM_001173465	kinesin family member 21A
			105	76	hsa-miR-576-3p	ARHGAP26	Rho GTPase activating protein 26							103	85	hsa-miR-1260a	ATXN1	ataxin 1							80	hsa-miR-1260a	32	ACACB	NM_001093	acetyl-CoA carboxylase beta
			106	76	hsa-miR-576-3p	UBA5	ubiquitin like modifier activating enzyme 5							104	85	hsa-miR-1260a	C7orf25	chromosome 7 open reading frame 25							80	hsa-miR-1260a	125058	TBC1D16	NM_001271845	TBC1 domain family member 16
			107	76	hsa-miR-576-3p	ELOVL5	ELOVL fatty acid elongase 5							105	85	hsa-miR-1260a	LIMD2	LIM domain containing 2							80	hsa-miR-1260a	284756	C20orf197	NM_001302815	chromosome 20 open reading frame 197
			108	75	hsa-miR-184	GBGT1	globoside alpha-1,3-N-acetylgalactosaminyltransferase 1 (FORS blood group)							106	85	hsa-miR-1260a	TOMM34	translocase of outer mitochondrial membrane 34							80	hsa-miR-1260a	163131	ZNF780B	NM_001005851	zinc finger protein 780B
			109	75	hsa-miR-576-3p	ADNP2	ADNP homeobox 2							107	85	hsa-miR-1260a	L3MBTL4	L3MBTL4, histone methyl-lysine binding protein							80	hsa-miR-1260a	55889	GOLGA6B	NM_018652	golgin A6 family member B
			110	75	hsa-miR-576-3p	DLG2	discs large MAGUK scaffold protein 2							108	85	hsa-miR-1260a	ZNF814	zinc finger protein 814							80	hsa-miR-1260a	10440	TIMM17A	NM_006335	translocase of inner mitochondrial membrane 17A
			111	75	hsa-miR-576-3p	ZBTB1	zinc finger and BTB domain containing 1							109	85	hsa-miR-576-3p	SLITRK1	SLIT and NTRK like family member 1							80	hsa-miR-1260a	55861	DBNDD2	NM_001048226	dysbindin domain containing 2
			112	75	hsa-miR-576-3p	SRSF2	serine and arginine rich splicing factor 2							110	85	hsa-miR-576-3p	C9orf116	chromosome 9 open reading frame 116							80	hsa-miR-1260a	113835	ZNF257	NM_001316997	zinc finger protein 257
			113	75	hsa-miR-576-3p	RNF125	ring finger protein 125							111	85	hsa-miR-576-3p	GNG5	G protein subunit gamma 5							80	hsa-miR-1260a	79680	RTL10	NM_024627	retrotransposon Gag like 10
			114	74	hsa-miR-184	LOC100505549	uncharacterized LOC100505549							112	85	hsa-miR-576-3p	STAG2	stromal antigen 2							79	hsa-miR-1260a	84166	NLRC5	NM_032206	NLR family CARD domain containing 5
			115	74	hsa-miR-184	FBXO28	F-box protein 28							113	85	hsa-miR-576-3p	CNOT2	CCR4-NOT transcription complex subunit 2							79	hsa-miR-1260a	6337	SCNN1A	NM_001159575	sodium channel epithelial 1 alpha subunit
			116	74	hsa-miR-576-3p	CACNA2D2	calcium voltage-gated channel auxiliary subunit alpha2delta 2							114	85	hsa-miR-576-3p	KDM6A	lysine demethylase 6A							79	hsa-miR-1260a	84163	GTF2IRD2	NM_173537	GTF2I repeat domain containing 2
			117	74	hsa-miR-576-3p	MED26	mediator complex subunit 26							115	85	hsa-miR-576-3p	FAM9B	family with sequence similarity 9 member B							79	hsa-miR-1260a	2916	GRM6	NM_000843	glutamate metabotropic receptor 6
			118	74	hsa-miR-576-3p	ATG4A	autophagy related 4A cysteine peptidase							116	85	hsa-miR-576-3p	MS4A1	membrane spanning 4-domains A1							79	hsa-miR-1260a	107	ADCY1	NM_021116	adenylate cyclase 1
			119	74	hsa-miR-576-3p	CHST9	carbohydrate sulfotransferase 9							117	85	hsa-miR-576-3p	TEX10	testis expressed 10							79	hsa-miR-1260a	3337	DNAJB1	NM_001300914	DnaJ heat shock protein family (Hsp40) member B1
			120	74	hsa-miR-576-3p	BSN	bassoon presynaptic cytomatrix protein							118	84	hsa-miR-1260a	ZNF544	zinc finger protein 544							79	hsa-miR-1260a	389524	GTF2IRD2B	NM_001003795	GTF2I repeat domain containing 2B
			121	74	hsa-miR-576-3p	KANSL1L	KAT8 regulatory NSL complex subunit 1 like							119	84	hsa-miR-576-3p	DDI2	DNA damage inducible 1 homolog 2							79	hsa-miR-1260a	256643	BCLAF3	NM_198279	BCLAF1 and THRAP3 family member 3
			122	73	hsa-miR-576-3p	ISCU	iron-sulfur cluster assembly enzyme							120	84	hsa-miR-576-3p	MPHOSPH8	M-phase phosphoprotein 8							79	hsa-miR-1260a	643699	GOLGA8N	NM_001282494	golgin A8 family member N
			123	73	hsa-miR-576-3p	KMT2C	lysine methyltransferase 2C							121	84	hsa-miR-576-3p	TAB2	TGF-beta activated kinase 1 (MAP3K7) binding protein 2							79	hsa-miR-1260a	79701	OGFOD3	NM_024648	2-oxoglutarate and iron dependent oxygenase domain containing 3
			124	73	hsa-miR-576-3p	MAML3	mastermind like transcriptional coactivator 3							122	84	hsa-miR-576-3p	GREB1	growth regulating estrogen receptor binding 1							78	hsa-miR-1260a	6654	SOS1	NM_005633	SOS Ras/Rac guanine nucleotide exchange factor 1
			125	73	hsa-miR-576-3p	GRSF1	G-rich RNA sequence binding factor 1							123	84	hsa-miR-576-3p	MZT1	mitotic spindle organizing protein 1							78	hsa-miR-1260a	1545	CYP1B1	NM_000104	cytochrome P450 family 1 subfamily B member 1
			126	73	hsa-miR-576-3p	AFF4	AF4/FMR2 family member 4							124	84	hsa-miR-576-3p	PPP2R5E	protein phosphatase 2 regulatory subunit B'epsilon							78	hsa-miR-1260a	7561	ZNF14	NM_021030	zinc finger protein 14
			127	73	hsa-miR-576-3p	CXCL13	C-X-C motif chemokine ligand 13							125	84	hsa-miR-576-3p	PHYH	phytanoyl-CoA 2-hydroxylase							78	hsa-miR-1260a	653073	GOLGA8J	NM_001282472	golgin A8 family member J
			128	73	hsa-miR-576-3p	RANBP3L	RAN binding protein 3 like							126	84	hsa-miR-576-3p	MYBL1	MYB proto-oncogene like 1							78	hsa-miR-1260a	126669	SHE	NM_001010846	Src homology 2 domain containing E
			129	72	hsa-miR-184	ADGRA2	adhesion G protein-coupled receptor A2							127	83	hsa-miR-1260a	HDDC3	HD domain containing 3							78	hsa-miR-1260a	56957	OTUD7B	NM_020205	OTU deubiquitinase 7B
			130	72	hsa-miR-184	SIDT2	SID1 transmembrane family member 2							128	83	hsa-miR-1260a	ERG28	ergosterol biosynthesis 28 homolog							78	hsa-miR-1260a	9379	NRXN2	NM_015080	neurexin 2
			131	72	hsa-miR-184	MRTFA	myocardin related transcription factor A							129	83	hsa-miR-1260a	IBTK	inhibitor of Bruton tyrosine kinase							78	hsa-miR-1260a	11163	NUDT4	NM_001301022	nudix hydrolase 4
			132	72	hsa-miR-576-3p	ONECUT2	one cut homeobox 2							130	83	hsa-miR-1260a	CR1	complement C3b/C4b receptor 1 (Knops blood group)							77	hsa-miR-1260a	58526	MID1IP1	NM_001098790	MID1 interacting protein 1
			133	72	hsa-miR-576-3p	DIPK2B	divergent protein kinase domain 2B							131	83	hsa-miR-1260a	EBAG9	estrogen receptor binding site associated, antigen, 9							77	hsa-miR-1260a	65991	FUNDC2	NM_023934	FUN14 domain containing 2
			134	72	hsa-miR-576-3p	AFF3	AF4/FMR2 family member 3							132	83	hsa-miR-1260a	ORC4	origin recognition complex subunit 4							77	hsa-miR-1260a	10193	RNF41	NM_001242826	ring finger protein 41
			135	72	hsa-miR-576-3p	EP300	E1A binding protein p300							133	83	hsa-miR-1260a	GOLGA8B	golgin A8 family member B							77	hsa-miR-1260a	64924	SLC30A5	NM_022902	solute carrier family 30 member 5
			136	72	hsa-miR-576-3p	SH3TC2	SH3 domain and tetratricopeptide repeats 2							134	83	hsa-miR-576-3p	GABPB1	GA binding protein transcription factor subunit beta 1							77	hsa-miR-1260a	54811	ZNF562	NM_001130031	zinc finger protein 562
			137	72	hsa-miR-576-3p	ATP2A2	ATPase sarcoplasmic/endoplasmic reticulum Ca2+ transporting 2							135	83	hsa-miR-576-3p	SCNN1G	sodium channel epithelial 1 gamma subunit							77	hsa-miR-1260a	59343	SENP2	NM_021627	SUMO specific peptidase 2
			138	72	hsa-miR-576-3p	WASHC4	WASH complex subunit 4							136	83	hsa-miR-576-3p	GTF2A1	general transcription factor IIA subunit 1							77	hsa-miR-1260a	653641	GOLGA6C	NM_001164404	golgin A6 family member C
			139	72	hsa-miR-576-3p	CRISP1	cysteine rich secretory protein 1							137	83	hsa-miR-576-3p	CALML4	calmodulin like 4							77	hsa-miR-1260a	121551	BTBD11	NM_001018072	BTB domain containing 11
			140	72	hsa-miR-576-3p	S100A7A	S100 calcium binding protein A7A							138	83	hsa-miR-576-3p	TMEM65	transmembrane protein 65							77	hsa-miR-1260a	54892	NCAPG2	NM_017760	non-SMC condensin II complex subunit G2
			141	72	hsa-miR-576-3p	INSYN2	inhibitory synaptic factor 2A							139	83	hsa-miR-576-3p	C5orf24	chromosome 5 open reading frame 24							77	hsa-miR-1260a	5738	PTGFRN	NM_020440	prostaglandin F2 receptor inhibitor
			142	71	hsa-miR-184	SLA	Src like adaptor							140	82	hsa-miR-1260a	DPT	dermatopontin							77	hsa-miR-1260a	96459	FNIP1	NM_133372	folliculin interacting protein 1
			143	71	hsa-miR-184	ZNF740	zinc finger protein 740							141	82	hsa-miR-1260a	SLC37A3	solute carrier family 37 member 3							76	hsa-miR-1260a	51667	NUB1	NM_016118	negative regulator of ubiquitin like proteins 1
			144	71	hsa-miR-576-3p	MOB1B	MOB kinase activator 1B							142	82	hsa-miR-1260a	IKZF2	IKAROS family zinc finger 2							76	hsa-miR-1260a	80345	ZSCAN16	NM_001320557	zinc finger and SCAN domain containing 16
			145	71	hsa-miR-576-3p	ADGRL3	adhesion G protein-coupled receptor L3							143	82	hsa-miR-1260a	ZNF732	zinc finger protein 732							76	hsa-miR-1260a	8106	PABPN1	NM_004643	poly(A) binding protein nuclear 1
			146	71	hsa-miR-576-3p	CMTM7	CKLF like MARVEL transmembrane domain containing 7							144	82	hsa-miR-1260a	THEM4	thioesterase superfamily member 4							76	hsa-miR-1260a	284370	ZNF615	NM_001321321	zinc finger protein 615
			147	71	hsa-miR-576-3p	FAR1	fatty acyl-CoA reductase 1							145	82	hsa-miR-1260a	ZNF124	zinc finger protein 124							76	hsa-miR-1260a	5924	RASGRF2	NM_006909	Ras protein specific guanine nucleotide releasing factor 2
			148	71	hsa-miR-576-3p	BCAT1	branched chain amino acid transaminase 1							146	82	hsa-miR-576-3p	MED29	mediator complex subunit 29							76	hsa-miR-1260a	5013	OTX1	NM_001199770	orthodenticle homeobox 1
			149	71	hsa-miR-576-3p	MZT2A	mitotic spindle organizing protein 2A							147	82	hsa-miR-576-3p	HAO1	hydroxyacid oxidase 1							76	hsa-miR-1260a	10098	TSPAN5	NM_005723	tetraspanin 5
			150	71	hsa-miR-576-3p	RNF157	ring finger protein 157							148	82	hsa-miR-576-3p	NHLH2	nescient helix-loop-helix 2							76	hsa-miR-1260a	112858	TP53RK	NM_033550	TP53 regulating kinase
			151	71	hsa-miR-576-3p	MRPL43	mitochondrial ribosomal protein L43							149	82	hsa-miR-576-3p	SMTNL2	smoothelin like 2							76	hsa-miR-1260a	100529063	BCL2L2-PABPN1	NM_001199864	BCL2L2-PABPN1 readthrough
			152	71	hsa-miR-576-3p	SSX2IP	SSX family member 2 interacting protein							150	81	hsa-miR-1260a	LHX1	LIM homeobox 1							76	hsa-miR-1260a	83695	RHNO1	NM_001257097	RAD9-HUS1-RAD1 interacting nuclear orphan 1
			153	70	hsa-miR-184	PLEKHA1	pleckstrin homology domain containing A1							151	81	hsa-miR-1260a	GCC1	GRIP and coiled-coil domain containing 1							76	hsa-miR-1260a	339287	MSL1	NM_001012241	MSL complex subunit 1
			154	70	hsa-miR-184	HOMER2	homer scaffold protein 2							152	81	hsa-miR-1260a	ZNF586	zinc finger protein 586							76	hsa-miR-1260a	55841	WWC3	NM_015691	WWC family member 3
			155	70	hsa-miR-184	JHY	junctional cadherin complex regulator							153	81	hsa-miR-1260a	SEZ6	seizure related 6 homolog							75	hsa-miR-1260a	284106	CISD3	NM_001136498	CDGSH iron sulfur domain 3
			156	70	hsa-miR-576-3p	FCHSD2	FCH and double SH3 domains 2							154	81	hsa-miR-1260a	LETMD1	LETM1 domain containing 1							75	hsa-miR-1260a	11228	RASSF8	NM_007211	Ras association domain family member 8
			157	70	hsa-miR-576-3p	CTBS	chitobiase							155	81	hsa-miR-1260a	GRIK4	glutamate ionotropic receptor kainate type subunit 4							75	hsa-miR-1260a	341640	FREM2	NM_207361	FRAS1 related extracellular matrix protein 2
			158	70	hsa-miR-576-3p	USP3	ubiquitin specific peptidase 3							156	81	hsa-miR-1260a	ZHX2	zinc fingers and homeoboxes 2							75	hsa-miR-1260a	4325	MMP16	NM_005941	matrix metallopeptidase 16
			159	70	hsa-miR-576-3p	PRKAG2	protein kinase AMP-activated non-catalytic subunit gamma 2							157	81	hsa-miR-1260a	MLXIP	MLX interacting protein							75	hsa-miR-1260a	3670	ISL1	NM_002202	ISL LIM homeobox 1
			160	70	hsa-miR-576-3p	TP53TG3D	TP53 target 3D							158	81	hsa-miR-1260a	KIF21A	kinesin family member 21A							75	hsa-miR-1260a	84844	PHF5A	NM_032758	PHD finger protein 5A
			161	70	hsa-miR-576-3p	TP53TG3B	TP53 target 3B							159	81	hsa-miR-576-3p	ISL1	ISL LIM homeobox 1							75	hsa-miR-1260a	63891	RNF123	NM_022064	ring finger protein 123
			162	70	hsa-miR-576-3p	QDPR	quinoid dihydropteridine reductase							160	81	hsa-miR-576-3p	STOX1	storkhead box 1							75	hsa-miR-1260a	4858	NOVA2	NM_002516	NOVA alternative splicing regulator 2
			163	70	hsa-miR-576-3p	IRAK1BP1	interleukin 1 receptor associated kinase 1 binding protein 1							161	81	hsa-miR-576-3p	GRM5	glutamate metabotropic receptor 5							75	hsa-miR-1260a	64093	SMOC1	NM_001034852	SPARC related modular calcium binding 1
			164	70	hsa-miR-576-3p	TP53TG3	TP53 target 3							162	81	hsa-miR-576-3p	FGF2	fibroblast growth factor 2							75	hsa-miR-1260a	11127	KIF3A	NM_007054	kinesin family member 3A
			165	70	hsa-miR-576-3p	TSHR	thyroid stimulating hormone receptor							163	80	hsa-miR-1260a	ACACB	acetyl-CoA carboxylase beta							75	hsa-miR-1260a	51729	WBP11	NM_016312	WW domain binding protein 11
			166	69	hsa-miR-184	MFSD13A	major facilitator superfamily domain containing 13A							164	80	hsa-miR-1260a	TBC1D16	TBC1 domain family member 16							75	hsa-miR-1260a	1523	CUX1	NM_001202543	cut like homeobox 1
			167	69	hsa-miR-184	CRLF2	cytokine receptor like factor 2							165	80	hsa-miR-1260a	C20orf197	chromosome 20 open reading frame 197							75	hsa-miR-1260a	11334	TUSC2	NM_007275	tumor suppressor 2, mitochondrial calcium regulator
			168	69	hsa-miR-184	LRRC8A	leucine rich repeat containing 8 VRAC subunit A							166	80	hsa-miR-1260a	ZNF780B	zinc finger protein 780B							75	hsa-miR-1260a	339318	ZNF181	NM_001029997	zinc finger protein 181
			169	69	hsa-miR-576-3p	CYTIP	cytohesin 1 interacting protein							167	80	hsa-miR-1260a	GOLGA6B	golgin A6 family member B							74	hsa-miR-1260a	7627	ZNF75A	NM_001324085	zinc finger protein 75a
			170	69	hsa-miR-576-3p	CREB5	cAMP responsive element binding protein 5							168	80	hsa-miR-1260a	TIMM17A	translocase of inner mitochondrial membrane 17A							74	hsa-miR-1260a	728047	GOLGA8O	NM_001277308	golgin A8 family member O
			171	69	hsa-miR-576-3p	RDH8	retinol dehydrogenase 8							169	80	hsa-miR-1260a	DBNDD2	dysbindin domain containing 2							74	hsa-miR-1260a	25	ABL1	NM_005157	ABL proto-oncogene 1, non-receptor tyrosine kinase
			172	69	hsa-miR-576-3p	MED13	mediator complex subunit 13							170	80	hsa-miR-1260a	ZNF257	zinc finger protein 257							74	hsa-miR-1260a	54454	ATAD2B	NM_001242338	ATPase family, AAA domain containing 2B
			173	69	hsa-miR-576-3p	PPP1R3D	protein phosphatase 1 regulatory subunit 3D							171	80	hsa-miR-1260a	RTL10	retrotransposon Gag like 10							74	hsa-miR-1260a	27	ABL2	NM_001168239	ABL proto-oncogene 2, non-receptor tyrosine kinase
			174	69	hsa-miR-576-3p	ATP2B2	ATPase plasma membrane Ca2+ transporting 2							172	80	hsa-miR-576-3p	PAPOLB	poly(A) polymerase beta							74	hsa-miR-1260a	101059918	GOLGA8R	NM_001282484	golgin A8 family member R
			175	69	hsa-miR-576-3p	QKI	QKI, KH domain containing RNA binding							173	80	hsa-miR-576-3p	EGLN1	egl-9 family hypoxia inducible factor 1							74	hsa-miR-1260a	56898	BDH2	NM_020139	3-hydroxybutyrate dehydrogenase 2
			176	69	hsa-miR-576-3p	SART3	spliceosome associated factor 3, U4/U6 recycling protein							174	80	hsa-miR-576-3p	ZNF606	zinc finger protein 606							74	hsa-miR-1260a	388336	SHISA6	NM_207386	shisa family member 6
			177	69	hsa-miR-576-3p	IRS1	insulin receptor substrate 1							175	80	hsa-miR-576-3p	CHIC1	cysteine rich hydrophobic domain 1							74	hsa-miR-1260a	6051	RNPEP	NM_001319184	arginyl aminopeptidase
			178	69	hsa-miR-576-3p	COL6A5	collagen type VI alpha 5 chain							176	80	hsa-miR-576-3p	MCCC2	methylcrotonoyl-CoA carboxylase 2							74	hsa-miR-1260a	728498	GOLGA8H	NM_001282490	golgin A8 family member H
			179	68	hsa-miR-576-3p	CSRNP3	cysteine and serine rich nuclear protein 3							177	79	hsa-miR-1260a	NLRC5	NLR family CARD domain containing 5							74	hsa-miR-1260a	5151	PDE8A	NM_001243137	phosphodiesterase 8A
			180	68	hsa-miR-576-3p	MSANTD2	Myb/SANT DNA binding domain containing 2							178	79	hsa-miR-1260a	SCNN1A	sodium channel epithelial 1 alpha subunit							74	hsa-miR-1260a	653125	GOLGA8K	NM_001282493	golgin A8 family member K
			181	68	hsa-miR-576-3p	CFLAR	CASP8 and FADD like apoptosis regulator							179	79	hsa-miR-1260a	GTF2IRD2	GTF2I repeat domain containing 2							74	hsa-miR-1260a	92949	ADAMTSL1	NM_001040272	ADAMTS like 1
			182	68	hsa-miR-576-3p	RBM23	RNA binding motif protein 23							180	79	hsa-miR-1260a	GRM6	glutamate metabotropic receptor 6							74	hsa-miR-1260a	4297	KMT2A	NM_001197104	lysine methyltransferase 2A
			183	68	hsa-miR-576-3p	NPPA	natriuretic peptide A							181	79	hsa-miR-1260a	ADCY1	adenylate cyclase 1							73	hsa-miR-1260a	51560	RAB6B	NM_016577	RAB6B, member RAS oncogene family
			184	68	hsa-miR-576-3p	ZBTB46	zinc finger and BTB domain containing 46							182	79	hsa-miR-1260a	DNAJB1	DnaJ heat shock protein family (Hsp40) member B1							73	hsa-miR-1260a	342096	GOLGA6A	NM_001038640	golgin A6 family member A
			185	67	hsa-miR-184	PPP6R1	protein phosphatase 6 regulatory subunit 1							183	79	hsa-miR-1260a	GTF2IRD2B	GTF2I repeat domain containing 2B							73	hsa-miR-1260a	5150	PDE7A	NM_001242318	phosphodiesterase 7A
			186	67	hsa-miR-576-3p	RND2	Rho family GTPase 2							184	79	hsa-miR-1260a	BCLAF3	BCLAF1 and THRAP3 family member 3							73	hsa-miR-1260a	3918	LAMC2	NM_005562	laminin subunit gamma 2
			187	67	hsa-miR-576-3p	ZNF514	zinc finger protein 514							185	79	hsa-miR-1260a	GOLGA8N	golgin A8 family member N							73	hsa-miR-1260a	89796	NAV1	NM_001167738	neuron navigator 1
			188	67	hsa-miR-576-3p	RCOR1	REST corepressor 1							186	79	hsa-miR-1260a	OGFOD3	2-oxoglutarate and iron dependent oxygenase domain containing 3							73	hsa-miR-1260a	23015	GOLGA8A	NM_181077	golgin A8 family member A
			189	67	hsa-miR-576-3p	C1QL3	complement C1q like 3							187	79	hsa-miR-576-3p	RBM27	RNA binding motif protein 27							73	hsa-miR-1260a	5205	ATP8B1	NM_005603	ATPase phospholipid transporting 8B1
			190	67	hsa-miR-576-3p	UPF2	UPF2, regulator of nonsense mediated mRNA decay							188	79	hsa-miR-576-3p	SH2D6	SH2 domain containing 6							73	hsa-miR-1260a	147929	ZNF565	NM_152477	zinc finger protein 565
			191	67	hsa-miR-576-3p	CD96	CD96 molecule							189	79	hsa-miR-576-3p	CHST11	carbohydrate sulfotransferase 11							73	hsa-miR-1260a	9306	SOCS6	NM_004232	suppressor of cytokine signaling 6
			192	67	hsa-miR-576-3p	ERC2	ELKS/RAB6-interacting/CAST family member 2							190	79	hsa-miR-576-3p	MID1	midline 1							73	hsa-miR-1260a	57561	ARRDC3	NM_020801	arrestin domain containing 3
			193	67	hsa-miR-576-3p	SPON1	spondin 1							191	78	hsa-miR-1260a	SOS1	SOS Ras/Rac guanine nucleotide exchange factor 1							73	hsa-miR-1260a	9682	KDM4A	NM_014663	lysine demethylase 4A
			194	67	hsa-miR-576-3p	PARP9	poly(ADP-ribose) polymerase family member 9							192	78	hsa-miR-1260a	CYP1B1	cytochrome P450 family 1 subfamily B member 1							73	hsa-miR-1260a	993	CDC25A	NM_001789	cell division cycle 25A
			195	67	hsa-miR-576-3p	ATP6V0A1	ATPase H+ transporting V0 subunit a1							193	78	hsa-miR-1260a	ZNF14	zinc finger protein 14							73	hsa-miR-1260a	26147	PHF19	NM_001286840	PHD finger protein 19
			196	66	hsa-miR-184	TLE1	TLE family member 1, transcriptional corepressor							194	78	hsa-miR-1260a	GOLGA8J	golgin A8 family member J							73	hsa-miR-1260a	93	ACVR2B	NM_001106	activin A receptor type 2B
			197	66	hsa-miR-184	FLAD1	flavin adenine dinucleotide synthetase 1							195	78	hsa-miR-1260a	SHE	Src homology 2 domain containing E							73	hsa-miR-1260a	57491	AHRR	NM_020731	aryl-hydrocarbon receptor repressor
			198	66	hsa-miR-184	DCSTAMP	dendrocyte expressed seven transmembrane protein							196	78	hsa-miR-1260a	OTUD7B	OTU deubiquitinase 7B							72	hsa-miR-1260a	653643	GOLGA6D	NM_001145224	golgin A6 family member D
			199	66	hsa-miR-576-3p	KDM3B	lysine demethylase 3B							197	78	hsa-miR-1260a	NRXN2	neurexin 2							72	hsa-miR-1260a	57332	CBX8	NM_020649	chromobox 8
			200	66	hsa-miR-576-3p	CCND1	cyclin D1							198	78	hsa-miR-1260a	NUDT4	nudix hydrolase 4							72	hsa-miR-1260a	64388	GREM2	NM_022469	gremlin 2, DAN family BMP antagonist
			201	66	hsa-miR-576-3p	RIMKLA	ribosomal modification protein rimK like family member A							199	78	hsa-miR-576-3p	AMPH	amphiphysin							72	hsa-miR-1260a	22846	VASH1	NM_014909	vasohibin 1
			202	66	hsa-miR-576-3p	IDE	insulin degrading enzyme							200	78	hsa-miR-576-3p	ID4	inhibitor of DNA binding 4, HLH protein							72	hsa-miR-1260a	79640	C22orf46	NM_001142964	chromosome 22 open reading frame 46
			203	66	hsa-miR-576-3p	CNOT7	CCR4-NOT transcription complex subunit 7							201	78	hsa-miR-576-3p	ZNF546	zinc finger protein 546							72	hsa-miR-1260a	8731	RNMT	NM_001308263	RNA guanine-7 methyltransferase
			204	66	hsa-miR-576-3p	NEMF	nuclear export mediator factor							202	78	hsa-miR-576-3p	ZNF566	zinc finger protein 566							72	hsa-miR-1260a	55142	HAUS2	NM_018097	HAUS augmin like complex subunit 2
			205	66	hsa-miR-576-3p	PHF20	PHD finger protein 20							203	78	hsa-miR-576-3p	TASOR	transcription activation suppressor							72	hsa-miR-1260a	345557	PLCXD3	NM_001005473	phosphatidylinositol specific phospholipase C X domain containing 3
			206	65	hsa-miR-184	KIAA1211	KIAA1211							204	78	hsa-miR-576-3p	TM9SF3	transmembrane 9 superfamily member 3							72	hsa-miR-1260a	7275	TUB	NM_177972	tubby bipartite transcription factor
			207	65	hsa-miR-184	AKR1C3	aldo-keto reductase family 1 member C3							205	77	hsa-miR-1260a	MID1IP1	MID1 interacting protein 1							72	hsa-miR-1260a	63826	SRR	NM_021947	serine racemase
			208	65	hsa-miR-576-3p	SYNJ1	synaptojanin 1							206	77	hsa-miR-1260a	FUNDC2	FUN14 domain containing 2							72	hsa-miR-1260a	3714	JAG2	NM_145159	jagged 2
			209	65	hsa-miR-576-3p	TSHZ3	teashirt zinc finger homeobox 3							207	77	hsa-miR-1260a	RNF41	ring finger protein 41							72	hsa-miR-1260a	9620	CELSR1	NM_014246	cadherin EGF LAG seven-pass G-type receptor 1
			210	65	hsa-miR-576-3p	PDK2	pyruvate dehydrogenase kinase 2							208	77	hsa-miR-1260a	SLC30A5	solute carrier family 30 member 5							71	hsa-miR-1260a	11276	SYNRG	NM_007247	synergin gamma
			211	65	hsa-miR-576-3p	SLC6A15	solute carrier family 6 member 15							209	77	hsa-miR-1260a	ZNF562	zinc finger protein 562							71	hsa-miR-1260a	319101	KRT73	NM_175068	keratin 73
			212	65	hsa-miR-576-3p	CSRP1	cysteine and glycine rich protein 1							210	77	hsa-miR-1260a	SENP2	SUMO specific peptidase 2							71	hsa-miR-1260a	22926	ATF6	NM_007348	activating transcription factor 6
			213	65	hsa-miR-576-3p	MAN1A2	mannosidase alpha class 1A member 2							211	77	hsa-miR-1260a	GOLGA6C	golgin A6 family member C							71	hsa-miR-1260a	79861	TUBAL3	NM_001171864	tubulin alpha like 3
			214	65	hsa-miR-576-3p	FAM78B	family with sequence similarity 78 member B							212	77	hsa-miR-1260a	BTBD11	BTB domain containing 11							71	hsa-miR-1260a	93183	PIGM	NM_145167	phosphatidylinositol glycan anchor biosynthesis class M
			215	65	hsa-miR-576-3p	SLC31A1	solute carrier family 31 member 1							213	77	hsa-miR-1260a	NCAPG2	non-SMC condensin II complex subunit G2							71	hsa-miR-1260a	196074	METTL15	NM_152636	methyltransferase like 15
			216	65	hsa-miR-576-3p	RHBDD1	rhomboid domain containing 1							214	77	hsa-miR-1260a	PTGFRN	prostaglandin F2 receptor inhibitor							71	hsa-miR-1260a	2846	LPAR4	NM_005296	lysophosphatidic acid receptor 4
			217	64	hsa-miR-184	DGAT1	diacylglycerol O-acyltransferase 1							215	77	hsa-miR-1260a	FNIP1	folliculin interacting protein 1							71	hsa-miR-1260a	27125	AFF4	NM_014423	AF4/FMR2 family member 4
			218	64	hsa-miR-184	PLTP	phospholipid transfer protein							216	77	hsa-miR-576-3p	PNMA1	PNMA family member 1							71	hsa-miR-1260a	7757	ZNF208	NM_007153	zinc finger protein 208
			219	64	hsa-miR-576-3p	NSUN5	NOP2/Sun RNA methyltransferase family member 5							217	77	hsa-miR-576-3p	DMC1	DNA meiotic recombinase 1							71	hsa-miR-1260a	2849	GPR26	NM_153442	G protein-coupled receptor 26
			220	64	hsa-miR-576-3p	CDV3	CDV3 homolog							218	77	hsa-miR-576-3p	PAX4	paired box 4							71	hsa-miR-1260a	28966	SNX24	NM_014035	sorting nexin 24
			221	64	hsa-miR-576-3p	PDX1	pancreatic and duodenal homeobox 1							219	77	hsa-miR-576-3p	TPD52	tumor protein D52							71	hsa-miR-1260a	10777	ARPP21	NM_001267619	cAMP regulated phosphoprotein 21
			222	64	hsa-miR-576-3p	SF3B1	splicing factor 3b subunit 1							220	77	hsa-miR-576-3p	PTPRC	protein tyrosine phosphatase, receptor type C							71	hsa-miR-1260a	9805	SCRN1	NM_001145514	secernin 1
			223	64	hsa-miR-576-3p	CAB39	calcium binding protein 39							221	77	hsa-miR-576-3p	RAP1A	RAP1A, member of RAS oncogene family							70	hsa-miR-1260a	5873	RAB27A	NM_004580	RAB27A, member RAS oncogene family
			224	64	hsa-miR-576-3p	WDFY3	WD repeat and FYVE domain containing 3							222	77	hsa-miR-576-3p	PRTG	protogenin							70	hsa-miR-1260a	7634	ZNF80	NM_007136	zinc finger protein 80
			225	64	hsa-miR-576-3p	SAP130	Sin3A associated protein 130							223	77	hsa-miR-576-3p	LIN28B	lin-28 homolog B							70	hsa-miR-1260a	4842	NOS1	NM_000620	nitric oxide synthase 1
			226	64	hsa-miR-576-3p	PARP8	poly(ADP-ribose) polymerase family member 8							224	77	hsa-miR-576-3p	RBPMS	RNA binding protein, mRNA processing factor							70	hsa-miR-1260a	51441	YTHDF2	NM_016258	YTH N6-methyladenosine RNA binding protein 2
			227	63	hsa-miR-184	ADO	2-aminoethanethiol dioxygenase							225	77	hsa-miR-576-3p	ARL2BP	ADP ribosylation factor like GTPase 2 binding protein							70	hsa-miR-1260a	162461	TMEM92	NM_001168215	transmembrane protein 92
			228	63	hsa-miR-576-3p	CLEC19A	C-type lectin domain containing 19A							226	76	hsa-miR-1260a	NUB1	negative regulator of ubiquitin like proteins 1							70	hsa-miR-1260a	338328	GPIHBP1	NM_001301772	glycosylphosphatidylinositol anchored high density lipoprotein binding protein 1
			229	63	hsa-miR-576-3p	UBD	ubiquitin D							227	76	hsa-miR-1260a	ZSCAN16	zinc finger and SCAN domain containing 16							70	hsa-miR-1260a	26207	PITPNC1	NM_181671	phosphatidylinositol transfer protein cytoplasmic 1
			230	63	hsa-miR-576-3p	ZNF737	zinc finger protein 737							228	76	hsa-miR-1260a	PABPN1	poly(A) binding protein nuclear 1							70	hsa-miR-1260a	440279	UNC13C	NM_001080534	unc-13 homolog C
			231	63	hsa-miR-576-3p	MFAP3L	microfibril associated protein 3 like							229	76	hsa-miR-1260a	ZNF615	zinc finger protein 615							70	hsa-miR-1260a	55071	C9orf40	NM_017998	chromosome 9 open reading frame 40
			232	63	hsa-miR-576-3p	RUNX1	runt related transcription factor 1							230	76	hsa-miR-1260a	RASGRF2	Ras protein specific guanine nucleotide releasing factor 2							70	hsa-miR-1260a	23112	TNRC6B	NM_001024843	trinucleotide repeat containing 6B
			233	63	hsa-miR-576-3p	BMP3	bone morphogenetic protein 3							231	76	hsa-miR-1260a	OTX1	orthodenticle homeobox 1							70	hsa-miR-1260a	51299	NRN1	NM_001278710	neuritin 1
			234	63	hsa-miR-576-3p	LOC388813	uncharacterized protein ENSP00000383407-like							232	76	hsa-miR-1260a	TSPAN5	tetraspanin 5							70	hsa-miR-1260a	131405	TRIM71	NM_001039111	tripartite motif containing 71
			235	63	hsa-miR-576-3p	GPR137C	G protein-coupled receptor 137C							233	76	hsa-miR-1260a	TP53RK	TP53 regulating kinase							70	hsa-miR-1260a	6567	SLC16A2	NM_006517	solute carrier family 16 member 2
			236	63	hsa-miR-576-3p	ZNF559	zinc finger protein 559							234	76	hsa-miR-1260a	BCL2L2-PABPN1	BCL2L2-PABPN1 readthrough							70	hsa-miR-1260a	55870	ASH1L	NM_018489	ASH1 like histone lysine methyltransferase
			237	63	hsa-miR-576-3p	ESCO1	establishment of sister chromatid cohesion N-acetyltransferase 1							235	76	hsa-miR-1260a	RHNO1	RAD9-HUS1-RAD1 interacting nuclear orphan 1							69	hsa-miR-1260a	199221	DZIP1L	NM_173543	DAZ interacting zinc finger protein 1 like
			238	63	hsa-miR-576-3p	DGKH	diacylglycerol kinase eta							236	76	hsa-miR-1260a	MSL1	MSL complex subunit 1							69	hsa-miR-1260a	8111	GPR68	NM_001177676	G protein-coupled receptor 68
			239	62	hsa-miR-184	NCOR2	nuclear receptor corepressor 2							237	76	hsa-miR-1260a	WWC3	WWC family member 3							69	hsa-miR-1260a	22837	COBLL1	NM_001278461	cordon-bleu WH2 repeat protein like 1
			240	62	hsa-miR-184	SF1	splicing factor 1							238	76	hsa-miR-576-3p	CREBBP	CREB binding protein							69	hsa-miR-1260a	3920	LAMP2	NM_013995	lysosomal associated membrane protein 2
			241	62	hsa-miR-184	DESI2	desumoylating isopeptidase 2							239	76	hsa-miR-576-3p	CCN2	cellular communication network factor 2							69	hsa-miR-1260a	3167	HMX2	NM_005519	H6 family homeobox 2
			242	62	hsa-miR-576-3p	ASIC2	acid sensing ion channel subunit 2							240	76	hsa-miR-576-3p	CPPED1	calcineurin like phosphoesterase domain containing 1							69	hsa-miR-1260a	58985	IL22RA1	NM_021258	interleukin 22 receptor subunit alpha 1
			243	62	hsa-miR-576-3p	OPA1	OPA1, mitochondrial dynamin like GTPase							241	76	hsa-miR-576-3p	CXCL12	C-X-C motif chemokine ligand 12							69	hsa-miR-1260a	53	ACP2	NM_001610	acid phosphatase 2, lysosomal
			244	62	hsa-miR-576-3p	USP12	ubiquitin specific peptidase 12							242	76	hsa-miR-576-3p	FBXO11	F-box protein 11							69	hsa-miR-1260a	5629	PROX1	NM_002763	prospero homeobox 1
			245	62	hsa-miR-576-3p	C9orf129	chromosome 9 open reading frame 129							243	76	hsa-miR-576-3p	MYLK4	myosin light chain kinase family member 4							69	hsa-miR-1260a	5781	PTPN11	NM_002834	protein tyrosine phosphatase, non-receptor type 11
			246	62	hsa-miR-576-3p	RAB44	RAB44, member RAS oncogene family							244	76	hsa-miR-576-3p	ARHGAP26	Rho GTPase activating protein 26							69	hsa-miR-1260a	7029	TFDP2	NM_001178141	transcription factor Dp-2
			247	62	hsa-miR-576-3p	DACT3	dishevelled binding antagonist of beta catenin 3							245	76	hsa-miR-576-3p	UBA5	ubiquitin like modifier activating enzyme 5							69	hsa-miR-1260a	90861	JPT2	NM_144570	Jupiter microtubule associated homolog 2
			248	62	hsa-miR-576-3p	RAP2C	RAP2C, member of RAS oncogene family							246	76	hsa-miR-576-3p	ELOVL5	ELOVL fatty acid elongase 5							69	hsa-miR-1260a	4131	MAP1B	NM_001324255	microtubule associated protein 1B
			249	62	hsa-miR-576-3p	TRPC5OS	TRPC5 opposite strand							247	75	hsa-miR-1260a	CISD3	CDGSH iron sulfur domain 3							68	hsa-miR-1260a	3683	ITGAL	NM_001114380	integrin subunit alpha L
			250	62	hsa-miR-576-3p	FCRL5	Fc receptor like 5							248	75	hsa-miR-1260a	RASSF8	Ras association domain family member 8							68	hsa-miR-1260a	56886	UGGT1	NM_020120	UDP-glucose glycoprotein glucosyltransferase 1
			251	61	hsa-miR-184	ADPRHL1	ADP-ribosylhydrolase like 1							249	75	hsa-miR-1260a	FREM2	FRAS1 related extracellular matrix protein 2							68	hsa-miR-1260a	23344	ESYT1	NM_015292	extended synaptotagmin 1
			252	61	hsa-miR-184	CREB3L1	cAMP responsive element binding protein 3 like 1							250	75	hsa-miR-1260a	MMP16	matrix metallopeptidase 16							68	hsa-miR-1260a	1788	DNMT3A	NM_175629	DNA methyltransferase 3 alpha
			253	61	hsa-miR-184	FOSB	FosB proto-oncogene, AP-1 transcription factor subunit							251	75	hsa-miR-1260a	ISL1	ISL LIM homeobox 1							68	hsa-miR-1260a	2879	GPX4	NM_002085	glutathione peroxidase 4
			254	61	hsa-miR-184	C21orf62	chromosome 21 open reading frame 62							252	75	hsa-miR-1260a	PHF5A	PHD finger protein 5A							68	hsa-miR-1260a	9901	SRGAP3	NM_014850	SLIT-ROBO Rho GTPase activating protein 3
			255	61	hsa-miR-576-3p	MEFV	MEFV, pyrin innate immunity regulator							253	75	hsa-miR-1260a	RNF123	ring finger protein 123							68	hsa-miR-1260a	79684	MSANTD2	NM_001312919	Myb/SANT DNA binding domain containing 2
			256	61	hsa-miR-576-3p	MARCH1	membrane associated ring-CH-type finger 1							254	75	hsa-miR-1260a	NOVA2	NOVA alternative splicing regulator 2							68	hsa-miR-1260a	64795	RMND5A	NM_022780	required for meiotic nuclear division 5 homolog A
			257	61	hsa-miR-576-3p	ZYG11B	zyg-11 family member B, cell cycle regulator							255	75	hsa-miR-1260a	SMOC1	SPARC related modular calcium binding 1							68	hsa-miR-1260a	57035	RSRP1	NM_020317	arginine and serine rich protein 1
			258	61	hsa-miR-576-3p	CD93	CD93 molecule							256	75	hsa-miR-1260a	KIF3A	kinesin family member 3A							67	hsa-miR-1260a	115761	ARL11	NM_138450	ADP ribosylation factor like GTPase 11
			259	61	hsa-miR-576-3p	BRCC3	BRCA1/BRCA2-containing complex subunit 3							257	75	hsa-miR-1260a	WBP11	WW domain binding protein 11							67	hsa-miR-1260a	928	CD9	NM_001769	CD9 molecule
			260	61	hsa-miR-576-3p	RFPL3	ret finger protein like 3							258	75	hsa-miR-1260a	CUX1	cut like homeobox 1							67	hsa-miR-1260a	84957	RELT	NM_032871	RELT, TNF receptor
			261	61	hsa-miR-576-3p	CTTNBP2NL	CTTNBP2 N-terminal like							259	75	hsa-miR-1260a	TUSC2	tumor suppressor 2, mitochondrial calcium regulator							67	hsa-miR-1260a	22866	CNKSR2	NM_014927	connector enhancer of kinase suppressor of Ras 2
			262	61	hsa-miR-576-3p	RFPL1	ret finger protein like 1							260	75	hsa-miR-1260a	ZNF181	zinc finger protein 181							67	hsa-miR-1260a	55634	KRBOX4	NM_001129899	KRAB box domain containing 4
			263	61	hsa-miR-576-3p	RAP2B	RAP2B, member of RAS oncogene family							261	75	hsa-miR-576-3p	ADNP2	ADNP homeobox 2							67	hsa-miR-1260a	284391	ZNF844	NM_001136501	zinc finger protein 844
			264	61	hsa-miR-576-3p	CXADR	CXADR, Ig-like cell adhesion molecule							262	75	hsa-miR-576-3p	DLG2	discs large MAGUK scaffold protein 2							67	hsa-miR-1260a	3300	DNAJB2	NM_006736	DnaJ heat shock protein family (Hsp40) member B2
			265	60	hsa-miR-184	NOL4L	nucleolar protein 4 like							263	75	hsa-miR-576-3p	ZBTB1	zinc finger and BTB domain containing 1							67	hsa-miR-1260a	200014	CC2D1B	NM_032449	coiled-coil and C2 domain containing 1B
			266	60	hsa-miR-184	KNOP1	lysine rich nucleolar protein 1							264	75	hsa-miR-576-3p	SRSF2	serine and arginine rich splicing factor 2							67	hsa-miR-1260a	5451	POU2F1	NM_002697	POU class 2 homeobox 1
			267	60	hsa-miR-184	HAND2	heart and neural crest derivatives expressed 2							265	75	hsa-miR-576-3p	RNF125	ring finger protein 125							67	hsa-miR-1260a	4327	MMP19	NM_001272101	matrix metallopeptidase 19
			268	60	hsa-miR-576-3p	DIDO1	death inducer-obliterator 1							266	74	hsa-miR-1260a	ZNF75A	zinc finger protein 75a							67	hsa-miR-1260a	6418	SET	NM_001122821	SET nuclear proto-oncogene
			269	60	hsa-miR-576-3p	ZNF430	zinc finger protein 430							267	74	hsa-miR-1260a	GOLGA8O	golgin A8 family member O							67	hsa-miR-1260a	57003	CCDC47	NM_020198	coiled-coil domain containing 47
			270	60	hsa-miR-576-3p	KHNYN	KH and NYN domain containing							268	74	hsa-miR-1260a	ABL1	ABL proto-oncogene 1, non-receptor tyrosine kinase							66	hsa-miR-1260a	55695	NSUN5	NM_148956	NOP2/Sun RNA methyltransferase family member 5
			271	60	hsa-miR-576-3p	CD177	CD177 molecule							269	74	hsa-miR-1260a	ATAD2B	ATPase family, AAA domain containing 2B							66	hsa-miR-1260a	57478	USP31	NM_020718	ubiquitin specific peptidase 31
			272	60	hsa-miR-576-3p	RAB3C	RAB3C, member RAS oncogene family							270	74	hsa-miR-1260a	ABL2	ABL proto-oncogene 2, non-receptor tyrosine kinase							66	hsa-miR-1260a	25831	HECTD1	NM_015382	HECT domain E3 ubiquitin protein ligase 1
			273	60	hsa-miR-576-3p	OASL	2'-5'-oligoadenylate synthetase like							271	74	hsa-miR-1260a	GOLGA8R	golgin A8 family member R							66	hsa-miR-1260a	284613	CYB561D1	NM_001134404	cytochrome b561 family member D1
			274	60	hsa-miR-576-3p	ZNF331	zinc finger protein 331							272	74	hsa-miR-1260a	BDH2	3-hydroxybutyrate dehydrogenase 2							66	hsa-miR-1260a	7009	TMBIM6	NM_003217	transmembrane BAX inhibitor motif containing 6
			275	60	hsa-miR-576-3p	ZIC5	Zic family member 5							273	74	hsa-miR-1260a	SHISA6	shisa family member 6							66	hsa-miR-1260a	7705	ZNF146	NM_001099638	zinc finger protein 146
			276	60	hsa-miR-576-3p	ATP8A2	ATPase phospholipid transporting 8A2							274	74	hsa-miR-1260a	RNPEP	arginyl aminopeptidase							66	hsa-miR-1260a	245812	CNPY4	NM_152755	canopy FGF signaling regulator 4
			277	60	hsa-miR-576-3p	DPYSL2	dihydropyrimidinase like 2							275	74	hsa-miR-1260a	GOLGA8H	golgin A8 family member H							66	hsa-miR-1260a	7772	ZNF229	NM_001278510	zinc finger protein 229
														276	74	hsa-miR-1260a	PDE8A	phosphodiesterase 8A							66	hsa-miR-1260a	57102	C12orf4	NM_020374	chromosome 12 open reading frame 4
														277	74	hsa-miR-1260a	GOLGA8K	golgin A8 family member K							66	hsa-miR-1260a	4692	NDN	NM_002487	necdin, MAGE family member
														278	74	hsa-miR-1260a	ADAMTSL1	ADAMTS like 1							66	hsa-miR-1260a	6932	TCF7	NM_003202	transcription factor 7
														279	74	hsa-miR-1260a	KMT2A	lysine methyltransferase 2A							66	hsa-miR-1260a	58487	CREBZF	NM_001039618	CREB/ATF bZIP transcription factor
														280	74	hsa-miR-576-3p	CACNA2D2	calcium voltage-gated channel auxiliary subunit alpha2delta 2							66	hsa-miR-1260a	9194	SLC16A7	NM_001270622	solute carrier family 16 member 7
														281	74	hsa-miR-576-3p	MED26	mediator complex subunit 26							66	hsa-miR-1260a	221424	LRRC73	NM_001012974	leucine rich repeat containing 73
														282	74	hsa-miR-576-3p	ATG4A	autophagy related 4A cysteine peptidase							65	hsa-miR-1260a	5770	PTPN1	NM_002827	protein tyrosine phosphatase, non-receptor type 1
														283	74	hsa-miR-576-3p	CHST9	carbohydrate sulfotransferase 9							65	hsa-miR-1260a	5578	PRKCA	NM_002737	protein kinase C alpha
														284	74	hsa-miR-576-3p	BSN	bassoon presynaptic cytomatrix protein							65	hsa-miR-1260a	84874	ZNF514	NM_001318005	zinc finger protein 514
														285	74	hsa-miR-576-3p	KANSL1L	KAT8 regulatory NSL complex subunit 1 like							65	hsa-miR-1260a	2670	GFAP	NM_002055	glial fibrillary acidic protein
														286	73	hsa-miR-1260a	RAB6B	RAB6B, member RAS oncogene family							65	hsa-miR-1260a	10126	DNAL4	NM_005740	dynein axonemal light chain 4
														287	73	hsa-miR-1260a	GOLGA6A	golgin A6 family member A							65	hsa-miR-1260a	66004	LYNX1	NM_177476	Ly6/neurotoxin 1
														288	73	hsa-miR-1260a	PDE7A	phosphodiesterase 7A							65	hsa-miR-1260a	80207	OPA3	NM_025136	OPA3, outer mitochondrial membrane lipid metabolism regulator
														289	73	hsa-miR-1260a	LAMC2	laminin subunit gamma 2							65	hsa-miR-1260a	23647	ARFIP2	NM_001242854	ADP ribosylation factor interacting protein 2
														290	73	hsa-miR-1260a	NAV1	neuron navigator 1							65	hsa-miR-1260a	9513	FXR2	NM_004860	FMR1 autosomal homolog 2
														291	73	hsa-miR-1260a	GOLGA8A	golgin A8 family member A							65	hsa-miR-1260a	1740	DLG2	NM_001142699	discs large MAGUK scaffold protein 2
														292	73	hsa-miR-1260a	ATP8B1	ATPase phospholipid transporting 8B1							65	hsa-miR-1260a	399967	PATE2	NM_212555	prostate and testis expressed 2
														293	73	hsa-miR-1260a	ZNF565	zinc finger protein 565							65	hsa-miR-1260a	1859	DYRK1A	NM_001396	dual specificity tyrosine phosphorylation regulated kinase 1A
														294	73	hsa-miR-1260a	SOCS6	suppressor of cytokine signaling 6							65	hsa-miR-1260a	9496	TBX4	NM_018488	T-box 4
														295	73	hsa-miR-1260a	ARRDC3	arrestin domain containing 3							65	hsa-miR-1260a	64645	MFSD14A	NM_033055	major facilitator superfamily domain containing 14A
														296	73	hsa-miR-1260a	KDM4A	lysine demethylase 4A							65	hsa-miR-1260a	149111	CNIH3	NM_001322302	cornichon family AMPA receptor auxiliary protein 3
														297	73	hsa-miR-1260a	CDC25A	cell division cycle 25A							65	hsa-miR-1260a	5939	RBMS2	NM_002898	RNA binding motif single stranded interacting protein 2
														298	73	hsa-miR-1260a	PHF19	PHD finger protein 19							65	hsa-miR-1260a	54505	DHX29	NM_019030	DExH-box helicase 29
														299	73	hsa-miR-1260a	ACVR2B	activin A receptor type 2B							65	hsa-miR-1260a	58509	CACTIN	NM_021231	cactin, spliceosome C complex subunit
														300	73	hsa-miR-1260a	AHRR	aryl-hydrocarbon receptor repressor							65	hsa-miR-1260a	81551	STMN4	NM_001283053	stathmin 4
														301	73	hsa-miR-576-3p	ISCU	iron-sulfur cluster assembly enzyme							65	hsa-miR-1260a	83445	GSG1	NM_001080555	germ cell associated 1
														302	73	hsa-miR-576-3p	KMT2C	lysine methyltransferase 2C							65	hsa-miR-1260a	64397	ZNF106	NM_001284306	zinc finger protein 106
														303	73	hsa-miR-576-3p	MAML3	mastermind like transcriptional coactivator 3							64	hsa-miR-1260a	6942	TCF20	NM_005650	transcription factor 20
														304	73	hsa-miR-576-3p	GRSF1	G-rich RNA sequence binding factor 1							64	hsa-miR-1260a	29842	TFCP2L1	NM_014553	transcription factor CP2 like 1
														305	73	hsa-miR-576-3p	AFF4	AF4/FMR2 family member 4							64	hsa-miR-1260a	253558	LCLAT1	NM_182551	lysocardiolipin acyltransferase 1
														306	73	hsa-miR-576-3p	CXCL13	C-X-C motif chemokine ligand 13							64	hsa-miR-1260a	54434	SSH1	NM_018984	slingshot protein phosphatase 1
														307	73	hsa-miR-576-3p	RANBP3L	RAN binding protein 3 like							64	hsa-miR-1260a	6667	SP1	NM_003109	Sp1 transcription factor
														308	72	hsa-miR-1260a	GOLGA6D	golgin A6 family member D							64	hsa-miR-1260a	23331	TTC28	NM_001145418	tetratricopeptide repeat domain 28
														309	72	hsa-miR-1260a	CBX8	chromobox 8							64	hsa-miR-1260a	2113	ETS1	NM_005238	ETS proto-oncogene 1, transcription factor
														310	72	hsa-miR-1260a	GREM2	gremlin 2, DAN family BMP antagonist							64	hsa-miR-1260a	29979	UBQLN1	NM_013438	ubiquilin 1
														311	72	hsa-miR-1260a	VASH1	vasohibin 1							64	hsa-miR-1260a	140901	STK35	NM_080836	serine/threonine kinase 35
														312	72	hsa-miR-1260a	C22orf46	chromosome 22 open reading frame 46							64	hsa-miR-1260a	4905	NSF	NM_006178	N-ethylmaleimide sensitive factor, vesicle fusing ATPase
														313	72	hsa-miR-1260a	RNMT	RNA guanine-7 methyltransferase							63	hsa-miR-1260a	1627	DBN1	NM_080881	drebrin 1
														314	72	hsa-miR-1260a	HAUS2	HAUS augmin like complex subunit 2							63	hsa-miR-1260a	4026	LPP	NM_001167671	LIM domain containing preferred translocation partner in lipoma
														315	72	hsa-miR-1260a	PLCXD3	phosphatidylinositol specific phospholipase C X domain containing 3							63	hsa-miR-1260a	8825	LIN7A	NM_001324423	lin-7 homolog A, crumbs cell polarity complex component
														316	72	hsa-miR-1260a	TUB	tubby bipartite transcription factor							63	hsa-miR-1260a	27250	PDCD4	NM_014456	programmed cell death 4
														317	72	hsa-miR-1260a	SRR	serine racemase							63	hsa-miR-1260a	2132	EXT2	NM_001178083	exostosin glycosyltransferase 2
														318	72	hsa-miR-1260a	JAG2	jagged 2							63	hsa-miR-1260a	84276	NICN1	NM_032316	nicolin 1
														319	72	hsa-miR-1260a	CELSR1	cadherin EGF LAG seven-pass G-type receptor 1							63	hsa-miR-1260a	1500	CTNND1	NM_001085458	catenin delta 1
														320	72	hsa-miR-576-3p	ONECUT2	one cut homeobox 2							63	hsa-miR-1260a	221188	ADGRG5	NM_001304376	adhesion G protein-coupled receptor G5
														321	72	hsa-miR-576-3p	DIPK2B	divergent protein kinase domain 2B							63	hsa-miR-1260a	57186	RALGAPA2	NM_020343	Ral GTPase activating protein catalytic alpha subunit 2
														322	72	hsa-miR-576-3p	AFF3	AF4/FMR2 family member 3							62	hsa-miR-1260a	159090	FAM122B	NM_001166600	family with sequence similarity 122B
														323	72	hsa-miR-576-3p	EP300	E1A binding protein p300							62	hsa-miR-1260a	51780	KDM3B	NM_016604	lysine demethylase 3B
														324	72	hsa-miR-576-3p	SH3TC2	SH3 domain and tetratricopeptide repeats 2							62	hsa-miR-1260a	6134	RPL10	NM_001256577	ribosomal protein L10
														325	72	hsa-miR-576-3p	ATP2A2	ATPase sarcoplasmic/endoplasmic reticulum Ca2+ transporting 2							62	hsa-miR-1260a	27097	TAF5L	NM_014409	TATA-box binding protein associated factor 5 like
														326	72	hsa-miR-576-3p	WASHC4	WASH complex subunit 4							62	hsa-miR-1260a	4668	NAGA	NM_000262	alpha-N-acetylgalactosaminidase
														327	72	hsa-miR-576-3p	CRISP1	cysteine rich secretory protein 1							62	hsa-miR-1260a	5830	PEX5	NM_001131024	peroxisomal biogenesis factor 5
														328	72	hsa-miR-576-3p	S100A7A	S100 calcium binding protein A7A							62	hsa-miR-1260a	55670	PEX26	NM_017929	peroxisomal biogenesis factor 26
														329	72	hsa-miR-576-3p	INSYN2	inhibitory synaptic factor 2A							62	hsa-miR-1260a	149297	FAM78B	NM_001320302	family with sequence similarity 78 member B
														330	71	hsa-miR-1260a	SYNRG	synergin gamma							62	hsa-miR-1260a	389610	XKR5	NM_001289973	XK related 5
														331	71	hsa-miR-1260a	KRT73	keratin 73							62	hsa-miR-1260a	66000	TMEM108	NM_001282865	transmembrane protein 108
														332	71	hsa-miR-1260a	ATF6	activating transcription factor 6							62	hsa-miR-1260a	1622	DBI	NM_001178043	diazepam binding inhibitor, acyl-CoA binding protein
														333	71	hsa-miR-1260a	TUBAL3	tubulin alpha like 3							62	hsa-miR-1260a	6251	RSU1	NM_152724	Ras suppressor protein 1
														334	71	hsa-miR-1260a	PIGM	phosphatidylinositol glycan anchor biosynthesis class M							62	hsa-miR-1260a	3215	HOXB5	NM_002147	homeobox B5
														335	71	hsa-miR-1260a	METTL15	methyltransferase like 15							62	hsa-miR-1260a	7855	FZD5	NM_003468	frizzled class receptor 5
														336	71	hsa-miR-1260a	LPAR4	lysophosphatidic acid receptor 4							62	hsa-miR-1260a	22993	HMGXB3	NM_014983	HMG-box containing 3
														337	71	hsa-miR-1260a	AFF4	AF4/FMR2 family member 4							62	hsa-miR-1260a	2542	SLC37A4	NM_001164278	solute carrier family 37 member 4
														338	71	hsa-miR-1260a	ZNF208	zinc finger protein 208							62	hsa-miR-1260a	9757	KMT2B	NM_014727	lysine methyltransferase 2B
														339	71	hsa-miR-1260a	GPR26	G protein-coupled receptor 26							62	hsa-miR-1260a	4068	SH2D1A	NM_002351	SH2 domain containing 1A
														340	71	hsa-miR-1260a	SNX24	sorting nexin 24							62	hsa-miR-1260a	140685	ZBTB46	NM_025224	zinc finger and BTB domain containing 46
														341	71	hsa-miR-1260a	ARPP21	cAMP regulated phosphoprotein 21							61	hsa-miR-1260a	54796	BNC2	NM_001317939	basonuclin 2
														342	71	hsa-miR-1260a	SCRN1	secernin 1							61	hsa-miR-1260a	10238	DCAF7	NM_005828	DDB1 and CUL4 associated factor 7
														343	71	hsa-miR-576-3p	MOB1B	MOB kinase activator 1B							61	hsa-miR-1260a	647024	C6orf132	NM_001164446	chromosome 6 open reading frame 132
														344	71	hsa-miR-576-3p	ADGRL3	adhesion G protein-coupled receptor L3							61	hsa-miR-1260a	389856	USP27X	NM_001145073	ubiquitin specific peptidase 27 X-linked
														345	71	hsa-miR-576-3p	CMTM7	CKLF like MARVEL transmembrane domain containing 7							61	hsa-miR-1260a	1238	ACKR2	NM_001296	atypical chemokine receptor 2
														346	71	hsa-miR-576-3p	FAR1	fatty acyl-CoA reductase 1							61	hsa-miR-1260a	5511	PPP1R8	NM_002713	protein phosphatase 1 regulatory subunit 8
														347	71	hsa-miR-576-3p	BCAT1	branched chain amino acid transaminase 1							61	hsa-miR-1260a	643641	ZNF862	NM_001099220	zinc finger protein 862
														348	71	hsa-miR-576-3p	MZT2A	mitotic spindle organizing protein 2A							61	hsa-miR-1260a	57532	NUFIP2	NM_020772	nuclear FMR1 interacting protein 2
														349	71	hsa-miR-576-3p	RNF157	ring finger protein 157							61	hsa-miR-1260a	3097	HIVEP2	NM_006734	human immunodeficiency virus type I enhancer binding protein 2
														350	71	hsa-miR-576-3p	MRPL43	mitochondrial ribosomal protein L43							61	hsa-miR-1260a	1399	CRKL	NM_005207	CRK like proto-oncogene, adaptor protein
														351	71	hsa-miR-576-3p	SSX2IP	SSX family member 2 interacting protein							60	hsa-miR-1260a	339263	C17orf51	NM_001113434	chromosome 17 open reading frame 51
														352	70	hsa-miR-1260a	RAB27A	RAB27A, member RAS oncogene family							60	hsa-miR-1260a	23429	RYBP	NM_012234	RING1 and YY1 binding protein
														353	70	hsa-miR-1260a	ZNF80	zinc finger protein 80							60	hsa-miR-1260a	6319	SCD	NM_005063	stearoyl-CoA desaturase
														354	70	hsa-miR-1260a	NOS1	nitric oxide synthase 1							60	hsa-miR-1260a	2036	EPB41L1	NM_001258331	erythrocyte membrane protein band 4.1 like 1
														355	70	hsa-miR-1260a	YTHDF2	YTH N6-methyladenosine RNA binding protein 2							60	hsa-miR-1260a	1641	DCX	NM_178151	doublecortin
														356	70	hsa-miR-1260a	TMEM92	transmembrane protein 92							60	hsa-miR-1260a	23039	XPO7	NM_015024	exportin 7
														357	70	hsa-miR-1260a	GPIHBP1	glycosylphosphatidylinositol anchored high density lipoprotein binding protein 1							60	hsa-miR-1260a	6602	SMARCD1	NM_003076	SWI/SNF related, matrix associated, actin dependent regulator of chromatin, subfamily d, member 1
														358	70	hsa-miR-1260a	PITPNC1	phosphatidylinositol transfer protein cytoplasmic 1							60	hsa-miR-1260a	4302	MLLT6	NM_005937	MLLT6, PHD finger containing
														359	70	hsa-miR-1260a	UNC13C	unc-13 homolog C							60	hsa-miR-1260a	23108	RAP1GAP2	NM_001100398	RAP1 GTPase activating protein 2
														360	70	hsa-miR-1260a	C9orf40	chromosome 9 open reading frame 40							60	hsa-miR-1260a	653140	FAM228A	NM_001040710	family with sequence similarity 228 member A
														361	70	hsa-miR-1260a	TNRC6B	trinucleotide repeat containing 6B							60	hsa-miR-1260a	3249	HPN	NM_002151	hepsin
														362	70	hsa-miR-1260a	NRN1	neuritin 1							60	hsa-miR-1260a	64768	IPPK	NM_022755	inositol-pentakisphosphate 2-kinase
														363	70	hsa-miR-1260a	TRIM71	tripartite motif containing 71
														364	70	hsa-miR-1260a	SLC16A2	solute carrier family 16 member 2
														365	70	hsa-miR-1260a	ASH1L	ASH1 like histone lysine methyltransferase
														366	70	hsa-miR-576-3p	FCHSD2	FCH and double SH3 domains 2
														367	70	hsa-miR-576-3p	CTBS	chitobiase
														368	70	hsa-miR-576-3p	USP3	ubiquitin specific peptidase 3
														369	70	hsa-miR-576-3p	PRKAG2	protein kinase AMP-activated non-catalytic subunit gamma 2
														370	70	hsa-miR-576-3p	TP53TG3D	TP53 target 3D
														371	70	hsa-miR-576-3p	TP53TG3B	TP53 target 3B
														372	70	hsa-miR-576-3p	QDPR	quinoid dihydropteridine reductase
														373	70	hsa-miR-576-3p	IRAK1BP1	interleukin 1 receptor associated kinase 1 binding protein 1
														374	70	hsa-miR-576-3p	TP53TG3	TP53 target 3
														375	70	hsa-miR-576-3p	TSHR	thyroid stimulating hormone receptor
														376	69	hsa-miR-1260a	DZIP1L	DAZ interacting zinc finger protein 1 like
														377	69	hsa-miR-1260a	GPR68	G protein-coupled receptor 68
														378	69	hsa-miR-1260a	COBLL1	cordon-bleu WH2 repeat protein like 1
														379	69	hsa-miR-1260a	LAMP2	lysosomal associated membrane protein 2
														380	69	hsa-miR-1260a	HMX2	H6 family homeobox 2
														381	69	hsa-miR-1260a	IL22RA1	interleukin 22 receptor subunit alpha 1
														382	69	hsa-miR-1260a	ACP2	acid phosphatase 2, lysosomal
														383	69	hsa-miR-1260a	PROX1	prospero homeobox 1
														384	69	hsa-miR-1260a	PTPN11	protein tyrosine phosphatase, non-receptor type 11
														385	69	hsa-miR-1260a	TFDP2	transcription factor Dp-2
														386	69	hsa-miR-1260a	JPT2	Jupiter microtubule associated homolog 2
														387	69	hsa-miR-1260a	MAP1B	microtubule associated protein 1B
														388	69	hsa-miR-576-3p	CYTIP	cytohesin 1 interacting protein
														389	69	hsa-miR-576-3p	CREB5	cAMP responsive element binding protein 5
														390	69	hsa-miR-576-3p	RDH8	retinol dehydrogenase 8
														391	69	hsa-miR-576-3p	MED13	mediator complex subunit 13
														392	69	hsa-miR-576-3p	PPP1R3D	protein phosphatase 1 regulatory subunit 3D
														393	69	hsa-miR-576-3p	ATP2B2	ATPase plasma membrane Ca2+ transporting 2
														394	69	hsa-miR-576-3p	QKI	QKI, KH domain containing RNA binding
														395	69	hsa-miR-576-3p	SART3	spliceosome associated factor 3, U4/U6 recycling protein
														396	69	hsa-miR-576-3p	IRS1	insulin receptor substrate 1
														397	69	hsa-miR-576-3p	COL6A5	collagen type VI alpha 5 chain
														398	68	hsa-miR-1260a	ITGAL	integrin subunit alpha L
														399	68	hsa-miR-1260a	UGGT1	UDP-glucose glycoprotein glucosyltransferase 1
														400	68	hsa-miR-1260a	ESYT1	extended synaptotagmin 1
														401	68	hsa-miR-1260a	DNMT3A	DNA methyltransferase 3 alpha
														402	68	hsa-miR-1260a	GPX4	glutathione peroxidase 4
														403	68	hsa-miR-1260a	SRGAP3	SLIT-ROBO Rho GTPase activating protein 3
														404	68	hsa-miR-1260a	MSANTD2	Myb/SANT DNA binding domain containing 2
														405	68	hsa-miR-1260a	RMND5A	required for meiotic nuclear division 5 homolog A
														406	68	hsa-miR-1260a	RSRP1	arginine and serine rich protein 1
														407	68	hsa-miR-576-3p	CSRNP3	cysteine and serine rich nuclear protein 3
														408	68	hsa-miR-576-3p	MSANTD2	Myb/SANT DNA binding domain containing 2
														409	68	hsa-miR-576-3p	CFLAR	CASP8 and FADD like apoptosis regulator
														410	68	hsa-miR-576-3p	RBM23	RNA binding motif protein 23
														411	68	hsa-miR-576-3p	NPPA	natriuretic peptide A
														412	68	hsa-miR-576-3p	ZBTB46	zinc finger and BTB domain containing 46
														413	67	hsa-miR-1260a	ARL11	ADP ribosylation factor like GTPase 11
														414	67	hsa-miR-1260a	CD9	CD9 molecule
														415	67	hsa-miR-1260a	RELT	RELT, TNF receptor
														416	67	hsa-miR-1260a	CNKSR2	connector enhancer of kinase suppressor of Ras 2
														417	67	hsa-miR-1260a	KRBOX4	KRAB box domain containing 4
														418	67	hsa-miR-1260a	ZNF844	zinc finger protein 844
														419	67	hsa-miR-1260a	DNAJB2	DnaJ heat shock protein family (Hsp40) member B2
														420	67	hsa-miR-1260a	CC2D1B	coiled-coil and C2 domain containing 1B
														421	67	hsa-miR-1260a	POU2F1	POU class 2 homeobox 1
														422	67	hsa-miR-1260a	MMP19	matrix metallopeptidase 19
														423	67	hsa-miR-1260a	SET	SET nuclear proto-oncogene
														424	67	hsa-miR-1260a	CCDC47	coiled-coil domain containing 47
														425	67	hsa-miR-576-3p	RND2	Rho family GTPase 2
														426	67	hsa-miR-576-3p	ZNF514	zinc finger protein 514
														427	67	hsa-miR-576-3p	RCOR1	REST corepressor 1
														428	67	hsa-miR-576-3p	C1QL3	complement C1q like 3
														429	67	hsa-miR-576-3p	UPF2	UPF2, regulator of nonsense mediated mRNA decay
														430	67	hsa-miR-576-3p	CD96	CD96 molecule
														431	67	hsa-miR-576-3p	ERC2	ELKS/RAB6-interacting/CAST family member 2
														432	67	hsa-miR-576-3p	SPON1	spondin 1
														433	67	hsa-miR-576-3p	PARP9	poly(ADP-ribose) polymerase family member 9
														434	67	hsa-miR-576-3p	ATP6V0A1	ATPase H+ transporting V0 subunit a1
														435	66	hsa-miR-1260a	NSUN5	NOP2/Sun RNA methyltransferase family member 5
														436	66	hsa-miR-1260a	USP31	ubiquitin specific peptidase 31
														437	66	hsa-miR-1260a	HECTD1	HECT domain E3 ubiquitin protein ligase 1
														438	66	hsa-miR-1260a	CYB561D1	cytochrome b561 family member D1
														439	66	hsa-miR-1260a	TMBIM6	transmembrane BAX inhibitor motif containing 6
														440	66	hsa-miR-1260a	ZNF146	zinc finger protein 146
														441	66	hsa-miR-1260a	CNPY4	canopy FGF signaling regulator 4
														442	66	hsa-miR-1260a	ZNF229	zinc finger protein 229
														443	66	hsa-miR-1260a	C12orf4	chromosome 12 open reading frame 4
														444	66	hsa-miR-1260a	NDN	necdin, MAGE family member
														445	66	hsa-miR-1260a	TCF7	transcription factor 7
														446	66	hsa-miR-1260a	CREBZF	CREB/ATF bZIP transcription factor
														447	66	hsa-miR-1260a	SLC16A7	solute carrier family 16 member 7
														448	66	hsa-miR-1260a	LRRC73	leucine rich repeat containing 73
														449	66	hsa-miR-576-3p	KDM3B	lysine demethylase 3B
														450	66	hsa-miR-576-3p	CCND1	cyclin D1
														451	66	hsa-miR-576-3p	RIMKLA	ribosomal modification protein rimK like family member A
														452	66	hsa-miR-576-3p	IDE	insulin degrading enzyme
														453	66	hsa-miR-576-3p	CNOT7	CCR4-NOT transcription complex subunit 7
														454	66	hsa-miR-576-3p	NEMF	nuclear export mediator factor
														455	66	hsa-miR-576-3p	PHF20	PHD finger protein 20
														456	65	hsa-miR-1260a	PTPN1	protein tyrosine phosphatase, non-receptor type 1
														457	65	hsa-miR-1260a	PRKCA	protein kinase C alpha
														458	65	hsa-miR-1260a	ZNF514	zinc finger protein 514
														459	65	hsa-miR-1260a	GFAP	glial fibrillary acidic protein
														460	65	hsa-miR-1260a	DNAL4	dynein axonemal light chain 4
														461	65	hsa-miR-1260a	LYNX1	Ly6/neurotoxin 1
														462	65	hsa-miR-1260a	OPA3	OPA3, outer mitochondrial membrane lipid metabolism regulator
														463	65	hsa-miR-1260a	ARFIP2	ADP ribosylation factor interacting protein 2
														464	65	hsa-miR-1260a	FXR2	FMR1 autosomal homolog 2
														465	65	hsa-miR-1260a	DLG2	discs large MAGUK scaffold protein 2
														466	65	hsa-miR-1260a	PATE2	prostate and testis expressed 2
														467	65	hsa-miR-1260a	DYRK1A	dual specificity tyrosine phosphorylation regulated kinase 1A
														468	65	hsa-miR-1260a	TBX4	T-box 4
														469	65	hsa-miR-1260a	MFSD14A	major facilitator superfamily domain containing 14A
														470	65	hsa-miR-1260a	CNIH3	cornichon family AMPA receptor auxiliary protein 3
														471	65	hsa-miR-1260a	RBMS2	RNA binding motif single stranded interacting protein 2
														472	65	hsa-miR-1260a	DHX29	DExH-box helicase 29
														473	65	hsa-miR-1260a	CACTIN	cactin, spliceosome C complex subunit
														474	65	hsa-miR-1260a	STMN4	stathmin 4
														475	65	hsa-miR-1260a	GSG1	germ cell associated 1
														476	65	hsa-miR-1260a	ZNF106	zinc finger protein 106
														477	65	hsa-miR-576-3p	SYNJ1	synaptojanin 1
														478	65	hsa-miR-576-3p	TSHZ3	teashirt zinc finger homeobox 3
														479	65	hsa-miR-576-3p	PDK2	pyruvate dehydrogenase kinase 2
														480	65	hsa-miR-576-3p	SLC6A15	solute carrier family 6 member 15
														481	65	hsa-miR-576-3p	CSRP1	cysteine and glycine rich protein 1
														482	65	hsa-miR-576-3p	MAN1A2	mannosidase alpha class 1A member 2
														483	65	hsa-miR-576-3p	FAM78B	family with sequence similarity 78 member B
														484	65	hsa-miR-576-3p	SLC31A1	solute carrier family 31 member 1
														485	65	hsa-miR-576-3p	RHBDD1	rhomboid domain containing 1
														486	64	hsa-miR-1260a	TCF20	transcription factor 20
														487	64	hsa-miR-1260a	TFCP2L1	transcription factor CP2 like 1
														488	64	hsa-miR-1260a	LCLAT1	lysocardiolipin acyltransferase 1
														489	64	hsa-miR-1260a	SSH1	slingshot protein phosphatase 1
														490	64	hsa-miR-1260a	SP1	Sp1 transcription factor
														491	64	hsa-miR-1260a	TTC28	tetratricopeptide repeat domain 28
														492	64	hsa-miR-1260a	ETS1	ETS proto-oncogene 1, transcription factor
														493	64	hsa-miR-1260a	UBQLN1	ubiquilin 1
														494	64	hsa-miR-1260a	STK35	serine/threonine kinase 35
														495	64	hsa-miR-1260a	NSF	N-ethylmaleimide sensitive factor, vesicle fusing ATPase
														496	64	hsa-miR-576-3p	NSUN5	NOP2/Sun RNA methyltransferase family member 5
														497	64	hsa-miR-576-3p	CDV3	CDV3 homolog
														498	64	hsa-miR-576-3p	PDX1	pancreatic and duodenal homeobox 1
														499	64	hsa-miR-576-3p	SF3B1	splicing factor 3b subunit 1
														500	64	hsa-miR-576-3p	CAB39	calcium binding protein 39
														501	64	hsa-miR-576-3p	WDFY3	WD repeat and FYVE domain containing 3
														502	64	hsa-miR-576-3p	SAP130	Sin3A associated protein 130
														503	64	hsa-miR-576-3p	PARP8	poly(ADP-ribose) polymerase family member 8
														504	63	hsa-miR-1260a	DBN1	drebrin 1
														505	63	hsa-miR-1260a	LPP	LIM domain containing preferred translocation partner in lipoma
														506	63	hsa-miR-1260a	LIN7A	lin-7 homolog A, crumbs cell polarity complex component
														507	63	hsa-miR-1260a	PDCD4	programmed cell death 4
														508	63	hsa-miR-1260a	EXT2	exostosin glycosyltransferase 2
														509	63	hsa-miR-1260a	NICN1	nicolin 1
														510	63	hsa-miR-1260a	CTNND1	catenin delta 1
														511	63	hsa-miR-1260a	ADGRG5	adhesion G protein-coupled receptor G5
														512	63	hsa-miR-1260a	RALGAPA2	Ral GTPase activating protein catalytic alpha subunit 2
														513	63	hsa-miR-576-3p	CLEC19A	C-type lectin domain containing 19A
														514	63	hsa-miR-576-3p	UBD	ubiquitin D
														515	63	hsa-miR-576-3p	ZNF737	zinc finger protein 737
														516	63	hsa-miR-576-3p	MFAP3L	microfibril associated protein 3 like
														517	63	hsa-miR-576-3p	RUNX1	runt related transcription factor 1
														518	63	hsa-miR-576-3p	BMP3	bone morphogenetic protein 3
														519	63	hsa-miR-576-3p	LOC388813	uncharacterized protein ENSP00000383407-like
														520	63	hsa-miR-576-3p	GPR137C	G protein-coupled receptor 137C
														521	63	hsa-miR-576-3p	ZNF559	zinc finger protein 559
														522	63	hsa-miR-576-3p	ESCO1	establishment of sister chromatid cohesion N-acetyltransferase 1
														523	63	hsa-miR-576-3p	DGKH	diacylglycerol kinase eta
														524	62	hsa-miR-1260a	FAM122B	family with sequence similarity 122B
														525	62	hsa-miR-1260a	KDM3B	lysine demethylase 3B
														526	62	hsa-miR-1260a	RPL10	ribosomal protein L10
														527	62	hsa-miR-1260a	TAF5L	TATA-box binding protein associated factor 5 like
														528	62	hsa-miR-1260a	NAGA	alpha-N-acetylgalactosaminidase
														529	62	hsa-miR-1260a	PEX5	peroxisomal biogenesis factor 5
														530	62	hsa-miR-1260a	PEX26	peroxisomal biogenesis factor 26
														531	62	hsa-miR-1260a	FAM78B	family with sequence similarity 78 member B
														532	62	hsa-miR-1260a	XKR5	XK related 5
														533	62	hsa-miR-1260a	TMEM108	transmembrane protein 108
														534	62	hsa-miR-1260a	DBI	diazepam binding inhibitor, acyl-CoA binding protein
														535	62	hsa-miR-1260a	RSU1	Ras suppressor protein 1
														536	62	hsa-miR-1260a	HOXB5	homeobox B5
														537	62	hsa-miR-1260a	FZD5	frizzled class receptor 5
														538	62	hsa-miR-1260a	HMGXB3	HMG-box containing 3
														539	62	hsa-miR-1260a	SLC37A4	solute carrier family 37 member 4
														540	62	hsa-miR-1260a	KMT2B	lysine methyltransferase 2B
														541	62	hsa-miR-1260a	SH2D1A	SH2 domain containing 1A
														542	62	hsa-miR-1260a	ZBTB46	zinc finger and BTB domain containing 46
														543	62	hsa-miR-576-3p	ASIC2	acid sensing ion channel subunit 2
														544	62	hsa-miR-576-3p	OPA1	OPA1, mitochondrial dynamin like GTPase
														545	62	hsa-miR-576-3p	USP12	ubiquitin specific peptidase 12
														546	62	hsa-miR-576-3p	C9orf129	chromosome 9 open reading frame 129
														547	62	hsa-miR-576-3p	RAB44	RAB44, member RAS oncogene family
														548	62	hsa-miR-576-3p	DACT3	dishevelled binding antagonist of beta catenin 3
														549	62	hsa-miR-576-3p	RAP2C	RAP2C, member of RAS oncogene family
														550	62	hsa-miR-576-3p	TRPC5OS	TRPC5 opposite strand
														551	62	hsa-miR-576-3p	FCRL5	Fc receptor like 5
														552	61	hsa-miR-1260a	BNC2	basonuclin 2
														553	61	hsa-miR-1260a	DCAF7	DDB1 and CUL4 associated factor 7
														554	61	hsa-miR-1260a	C6orf132	chromosome 6 open reading frame 132
														555	61	hsa-miR-1260a	USP27X	ubiquitin specific peptidase 27 X-linked
														556	61	hsa-miR-1260a	ACKR2	atypical chemokine receptor 2
														557	61	hsa-miR-1260a	PPP1R8	protein phosphatase 1 regulatory subunit 8
														558	61	hsa-miR-1260a	ZNF862	zinc finger protein 862
														559	61	hsa-miR-1260a	NUFIP2	nuclear FMR1 interacting protein 2
														560	61	hsa-miR-1260a	HIVEP2	human immunodeficiency virus type I enhancer binding protein 2
														561	61	hsa-miR-1260a	CRKL	CRK like proto-oncogene, adaptor protein
														562	61	hsa-miR-576-3p	MEFV	MEFV, pyrin innate immunity regulator
														563	61	hsa-miR-576-3p	MARCH1	membrane associated ring-CH-type finger 1
														564	61	hsa-miR-576-3p	ZYG11B	zyg-11 family member B, cell cycle regulator
														565	61	hsa-miR-576-3p	CD93	CD93 molecule
														566	61	hsa-miR-576-3p	BRCC3	BRCA1/BRCA2-containing complex subunit 3
														567	61	hsa-miR-576-3p	RFPL3	ret finger protein like 3
														568	61	hsa-miR-576-3p	CTTNBP2NL	CTTNBP2 N-terminal like
														569	61	hsa-miR-576-3p	RFPL1	ret finger protein like 1
														570	61	hsa-miR-576-3p	RAP2B	RAP2B, member of RAS oncogene family
														571	61	hsa-miR-576-3p	CXADR	CXADR, Ig-like cell adhesion molecule
														572	60	hsa-miR-1260a	C17orf51	chromosome 17 open reading frame 51
														573	60	hsa-miR-1260a	RYBP	RING1 and YY1 binding protein
														574	60	hsa-miR-1260a	SCD	stearoyl-CoA desaturase
														575	60	hsa-miR-1260a	EPB41L1	erythrocyte membrane protein band 4.1 like 1
														576	60	hsa-miR-1260a	DCX	doublecortin
														577	60	hsa-miR-1260a	XPO7	exportin 7
														578	60	hsa-miR-1260a	SMARCD1	SWI/SNF related, matrix associated, actin dependent regulator of chromatin, subfamily d, member 1
														579	60	hsa-miR-1260a	MLLT6	MLLT6, PHD finger containing
														580	60	hsa-miR-1260a	RAP1GAP2	RAP1 GTPase activating protein 2
														581	60	hsa-miR-1260a	FAM228A	family with sequence similarity 228 member A
														582	60	hsa-miR-1260a	HPN	hepsin
														583	60	hsa-miR-1260a	IPPK	inositol-pentakisphosphate 2-kinase
														584	60	hsa-miR-576-3p	DIDO1	death inducer-obliterator 1
														585	60	hsa-miR-576-3p	ZNF430	zinc finger protein 430
														586	60	hsa-miR-576-3p	KHNYN	KH and NYN domain containing
														587	60	hsa-miR-576-3p	CD177	CD177 molecule
														588	60	hsa-miR-576-3p	RAB3C	RAB3C, member RAS oncogene family
														589	60	hsa-miR-576-3p	OASL	2'-5'-oligoadenylate synthetase like
														590	60	hsa-miR-576-3p	ZNF331	zinc finger protein 331
														591	60	hsa-miR-576-3p	ZIC5	Zic family member 5
														592	60	hsa-miR-576-3p	ATP8A2	ATPase phospholipid transporting 8A2
														593	60	hsa-miR-576-3p	DPYSL2	dihydropyrimidinase like 2

## Sheet: miRDB target predict data down
pHD/CTR
hsa-miR-1260a												HD/CTR													HD/pHD
hsa-miR-19a-3p		Target Rank	Target Score	miRNA Name	Gene ID	Gene Symbol	Transcript Accession	Gene Description					hsa-miR-30b-3p		Target Rank	Target Score	miRNA Name	Gene ID	Gene Symbol	Transcript Accession	Gene Description				hsa-miR-184			Target Rank	Target Score	miRNA Name	Gene Symbol	Gene Description
	1479 targets	1	100	hsa-miR-1260a	10795	ZNF268	NM_152943	zinc finger protein 268					hsa-miR-30d-3p		1	100	hsa-miR-30b-3p	126298	IRGQ	NM_001007561	immunity related GTPase Q				hsa-miR-129-2-3p			1	99	hsa-miR-129-2-3p	BDKRB2	bradykinin receptor B2
		2	100	hsa-miR-19a-3p	2099	ESR1	NM_000125	estrogen receptor 1						751 targets	2	99	hsa-miR-30b-3p	23468	CBX5	NM_001127321	chromobox 5				hsa-miR-210-3p			2	99	hsa-miR-129-2-3p	TMEM136	transmembrane protein 136
		3	100	hsa-miR-19a-3p	6310	ATXN1	NM_000332	ataxin 1							3	98	hsa-miR-30b-3p	65979	PHACTR4	NM_023923	phosphatase and actin regulator 4					415 targets		3	98	hsa-miR-129-2-3p	SEC14L1	SEC14 like lipid binding 1
		4	100	hsa-miR-19a-3p	10771	ZMYND11	NM_001202464	zinc finger MYND-type containing 11							4	97	hsa-miR-30b-3p	2002	ELK1	NM_001257168	ELK1, ETS transcription factor							4	98	hsa-miR-129-2-3p	SCN3B	sodium voltage-gated channel beta subunit 3
		5	100	hsa-miR-19a-3p	22863	ATG14	NM_014924	autophagy related 14							5	97	hsa-miR-30b-3p	64895	PAPOLG	NM_022894	poly(A) polymerase gamma							5	98	hsa-miR-129-2-3p	CCP110	centriolar coiled-coil protein 110
		6	100	hsa-miR-19a-3p	57419	SLC24A3	NM_020689	solute carrier family 24 member 3							6	96	hsa-miR-30b-3p	84376	HOOK3	NM_032410	hook microtubule tethering protein 3							6	97	hsa-miR-129-2-3p	MPZL1	myelin protein zero like 1
		7	100	hsa-miR-19a-3p	50944	SHANK1	NM_016148	SH3 and multiple ankyrin repeat domains 1							7	96	hsa-miR-30b-3p	196528	ARID2	NM_152641	AT-rich interaction domain 2							7	97	hsa-miR-129-2-3p	NPTN	neuroplastin
		8	100	hsa-miR-19a-3p	4036	LRP2	NM_004525	LDL receptor related protein 2							8	96	hsa-miR-30b-3p	27300	ZNF544	NM_001320776	zinc finger protein 544							8	96	hsa-miR-129-2-3p	TRIB1	tribbles pseudokinase 1
		9	100	hsa-miR-19a-3p	29915	HCFC2	NM_013320	host cell factor C2							9	96	hsa-miR-30b-3p	5939	RBMS2	NM_002898	RNA binding motif single stranded interacting protein 2							9	96	hsa-miR-129-2-3p	PHTF2	putative homeodomain transcription factor 2
		10	100	hsa-miR-19a-3p	9728	SECISBP2L	NM_001193489	SECIS binding protein 2 like							10	95	hsa-miR-30b-3p	4651	MYO10	NM_012334	myosin X							10	96	hsa-miR-129-2-3p	SEC63	SEC63 homolog, protein translocation regulator
		11	99	hsa-miR-1260a	284390	ZNF763	NM_001012753	zinc finger protein 763							11	95	hsa-miR-30b-3p	51018	RRP15	NM_016052	ribosomal RNA processing 15 homolog							11	95	hsa-miR-129-2-3p	GNRHR	gonadotropin releasing hormone receptor
		12	99	hsa-miR-19a-3p	91452	ACBD5	NM_001042473	acyl-CoA binding domain containing 5							12	95	hsa-miR-30b-3p	3340	NDST1	NM_001543	N-deacetylase and N-sulfotransferase 1							12	95	hsa-miR-129-2-3p	BZW1	basic leucine zipper and W2 domains 1
		13	99	hsa-miR-19a-3p	2926	GRSF1	NM_001098477	G-rich RNA sequence binding factor 1							13	95	hsa-miR-30b-3p	54552	GNL3L	NM_019067	G protein nucleolar 3 like							13	95	hsa-miR-129-2-3p	PPP6C	protein phosphatase 6 catalytic subunit
		14	99	hsa-miR-19a-3p	9231	DLG5	NM_004747	discs large MAGUK scaffold protein 5							14	95	hsa-miR-30b-3p	200316	APOBEC3F	NM_145298	apolipoprotein B mRNA editing enzyme catalytic subunit 3F							14	94	hsa-miR-129-2-3p	FAM220A	family with sequence similarity 220 member A
		15	99	hsa-miR-19a-3p	4299	AFF1	NM_001166693	AF4/FMR2 family member 1							15	94	hsa-miR-30b-3p	1656	DDX6	NM_004397	DEAD-box helicase 6							15	94	hsa-miR-129-2-3p	WDFY4	WDFY family member 4
		16	99	hsa-miR-19a-3p	84541	KBTBD8	NM_032505	kelch repeat and BTB domain containing 8							16	94	hsa-miR-30b-3p	150051	LOC150051	NM_001321023	uncharacterized LOC150051							16	94	hsa-miR-129-2-3p	SACS	sacsin molecular chaperone
		17	99	hsa-miR-19a-3p	389206	BEND4	NM_001159547	BEN domain containing 4							17	94	hsa-miR-30b-3p	9904	RBM19	NM_001146699	RNA binding motif protein 19							17	94	hsa-miR-184	SETD9	SET domain containing 9
		18	99	hsa-miR-19a-3p	7248	TSC1	NM_000368	TSC complex subunit 1							18	94	hsa-miR-30b-3p	140710	SOGA1	NM_080627	suppressor of glucose, autophagy associated 1							18	93	hsa-miR-210-3p	IGF2	insulin like growth factor 2
		19	99	hsa-miR-19a-3p	3759	KCNJ2	NM_000891	potassium voltage-gated channel subfamily J member 2							19	94	hsa-miR-30b-3p	10391	CORO2B	NM_006091	coronin 2B							19	93	hsa-miR-129-2-3p	ILDR2	immunoglobulin like domain containing receptor 2
		20	99	hsa-miR-19a-3p	9252	RPS6KA5	NM_001322227	ribosomal protein S6 kinase A5							20	94	hsa-miR-30b-3p	5890	RAD51B	NM_133509	RAD51 paralog B							20	92	hsa-miR-129-2-3p	DGKI	diacylglycerol kinase iota
		21	99	hsa-miR-19a-3p	53344	CHIC1	NM_001039840	cysteine rich hydrophobic domain 1							21	94	hsa-miR-30b-3p	2664	GDI1	NM_001493	GDP dissociation inhibitor 1							21	92	hsa-miR-129-2-3p	DLG2	discs large MAGUK scaffold protein 2
		22	99	hsa-miR-19a-3p	9575	CLOCK	NM_001267843	clock circadian regulator							22	94	hsa-miR-30b-3p	54477	PLEKHA5	NM_001143821	pleckstrin homology domain containing A5							22	92	hsa-miR-129-2-3p	RHOU	ras homolog family member U
		23	99	hsa-miR-19a-3p	4194	MDM4	NM_001278516	MDM4, p53 regulator							23	94	hsa-miR-30b-3p	116113	FOXP4	NM_001012426	forkhead box P4							23	92	hsa-miR-129-2-3p	DYRK3	dual specificity tyrosine phosphorylation regulated kinase 3
		24	99	hsa-miR-19a-3p	3739	KCNA4	NM_002233	potassium voltage-gated channel subfamily A member 4							24	93	hsa-miR-30b-3p	22987	SV2C	NM_014979	synaptic vesicle glycoprotein 2C							24	92	hsa-miR-129-2-3p	KCNB1	potassium voltage-gated channel subfamily B member 1
		25	99	hsa-miR-19a-3p	153	ADRB1	NM_000684	adrenoceptor beta 1							25	93	hsa-miR-30b-3p	6452	SH3BP2	NM_001145856	SH3 domain binding protein 2							25	92	hsa-miR-129-2-3p	PKIA	cAMP-dependent protein kinase inhibitor alpha
		26	99	hsa-miR-19a-3p	51592	TRIM33	NM_015906	tripartite motif containing 33							26	93	hsa-miR-30b-3p	6138	RPL15	NM_001253384	ribosomal protein L15							26	92	hsa-miR-129-2-3p	BAALC	BAALC, MAP3K1 and KLF4 binding
		27	99	hsa-miR-19a-3p	26994	RNF11	NM_014372	ring finger protein 11							27	93	hsa-miR-30b-3p	80228	ORAI2	NM_001271818	ORAI calcium release-activated calcium modulator 2							27	92	hsa-miR-129-2-3p	HOMER2	homer scaffold protein 2
		28	99	hsa-miR-19a-3p	1654	DDX3X	NM_001193416	DEAD-box helicase 3 X-linked							28	92	hsa-miR-30b-3p	6855	SYP	NM_003179	synaptophysin							28	92	hsa-miR-129-2-3p	TANC2	tetratricopeptide repeat, ankyrin repeat and coiled-coil containing 2
		29	99	hsa-miR-19a-3p	121227	LRIG3	NM_153377	leucine rich repeats and immunoglobulin like domains 3							29	92	hsa-miR-30b-3p	4284	MIP	NM_012064	major intrinsic protein of lens fiber							29	92	hsa-miR-129-2-3p	TIAM1	T cell lymphoma invasion and metastasis 1
		30	99	hsa-miR-19a-3p	51762	RAB8B	NM_016530	RAB8B, member RAS oncogene family							30	92	hsa-miR-30b-3p	6783	SULT1E1	NM_005420	sulfotransferase family 1E member 1							30	92	hsa-miR-129-2-3p	FAM206A	family with sequence similarity 206 member A
		31	99	hsa-miR-19a-3p	9857	CEP350	NM_014810	centrosomal protein 350							31	92	hsa-miR-30b-3p	4858	NOVA2	NM_002516	NOVA alternative splicing regulator 2							31	92	hsa-miR-184	NUS1	NUS1, dehydrodolichyl diphosphate synthase subunit
		32	99	hsa-miR-19a-3p	23112	TNRC6B	NM_015088	trinucleotide repeat containing 6B							32	92	hsa-miR-30b-3p	152816	ODAPH	NM_178497	odontogenesis associated phosphoprotein							32	91	hsa-miR-210-3p	ISCU	iron-sulfur cluster assembly enzyme
		33	99	hsa-miR-19a-3p	55553	SOX6	NM_001145811	SRY-box 6							33	92	hsa-miR-30b-3p	9681	DEPDC5	NM_001007188	DEP domain containing 5							33	91	hsa-miR-210-3p	GALR2	galanin receptor 2
		34	99	hsa-miR-19a-3p	219988	PATL1	NM_152716	PAT1 homolog 1, processing body mRNA decay factor							34	91	hsa-miR-30b-3p	3274	HRH2	NM_022304	histamine receptor H2							34	91	hsa-miR-129-2-3p	POTEC	POTE ankyrin domain family member C
		35	99	hsa-miR-19a-3p	6095	RORA	NM_002943	RAR related orphan receptor A							35	91	hsa-miR-30b-3p	10590	SCGN	NM_006998	secretagogin, EF-hand calcium binding protein							35	91	hsa-miR-129-2-3p	PRPF39	pre-mRNA processing factor 39
		36	98	hsa-miR-1260a	55900	ZNF302	NM_001289192	zinc finger protein 302							36	91	hsa-miR-30b-3p	57156	TMEM63C	NM_020431	transmembrane protein 63C							36	91	hsa-miR-129-2-3p	GPRIN2	G protein regulated inducer of neurite outgrowth 2
		37	98	hsa-miR-1260a	2664	GDI1	NM_001493	GDP dissociation inhibitor 1							37	91	hsa-miR-30b-3p	1555	CYP2B6	NM_000767	cytochrome P450 family 2 subfamily B member 6							37	91	hsa-miR-129-2-3p	SHISA6	shisa family member 6
		38	98	hsa-miR-1260a	64693	CTAGE1	NM_172241	cutaneous T cell lymphoma-associated antigen 1							38	91	hsa-miR-30b-3p	23034	SAMD4A	NM_015589	sterile alpha motif domain containing 4A							38	91	hsa-miR-129-2-3p	FRMD3	FERM domain containing 3
		39	98	hsa-miR-19a-3p	143384	CACUL1	NM_153810	CDK2 associated cullin domain 1							39	91	hsa-miR-30b-3p	1302	COL11A2	NM_080681	collagen type XI alpha 2 chain							39	90	hsa-miR-210-3p	KMT2D	lysine methyltransferase 2D
		40	98	hsa-miR-19a-3p	91694	LONRF1	NM_152271	LON peptidase N-terminal domain and ring finger 1							40	91	hsa-miR-30b-3p	4194	MDM4	NM_001278518	MDM4, p53 regulator							40	90	hsa-miR-129-2-3p	PRKCE	protein kinase C epsilon
		41	98	hsa-miR-19a-3p	1901	S1PR1	NM_001320730	sphingosine-1-phosphate receptor 1							41	90	hsa-miR-30b-3p	5433	POLR2D	NM_004805	RNA polymerase II subunit D							41	90	hsa-miR-129-2-3p	GABRA1	gamma-aminobutyric acid type A receptor alpha1 subunit
		42	98	hsa-miR-19a-3p	659	BMPR2	NM_001204	bone morphogenetic protein receptor type 2							42	90	hsa-miR-30b-3p	100506013	APELA	NM_001297550	apelin receptor early endogenous ligand							42	90	hsa-miR-129-2-3p	RAP2A	RAP2A, member of RAS oncogene family
		43	98	hsa-miR-19a-3p	63971	KIF13A	NM_001105568	kinesin family member 13A							43	90	hsa-miR-30b-3p	114876	OSBPL1A	NM_080597	oxysterol binding protein like 1A							43	90	hsa-miR-129-2-3p	YES1	YES proto-oncogene 1, Src family tyrosine kinase
		44	98	hsa-miR-19a-3p	222255	ATXN7L1	NM_020725	ataxin 7 like 1							44	90	hsa-miR-30b-3p	158866	ZDHHC15	NM_001146257	zinc finger DHHC-type containing 15							44	90	hsa-miR-129-2-3p	HECTD1	HECT domain E3 ubiquitin protein ligase 1
		45	98	hsa-miR-19a-3p	6498	SKIL	NM_001145097	SKI like proto-oncogene							45	90	hsa-miR-30b-3p	6992	PPP1R11	NM_021959	protein phosphatase 1 regulatory inhibitor subunit 11							45	90	hsa-miR-129-2-3p	CEMIP2	cell migration inducing hyaluronidase 2
		46	98	hsa-miR-19a-3p	57496	MRTFB	NM_001308142	myocardin related transcription factor B							46	90	hsa-miR-30b-3p	5603	MAPK13	NM_002754	mitogen-activated protein kinase 13							46	90	hsa-miR-129-2-3p	MEMO1	mediator of cell motility 1
		47	98	hsa-miR-19a-3p	23032	USP33	NM_015017	ubiquitin specific peptidase 33							47	90	hsa-miR-30b-3p	22806	IKZF3	NM_001257408	IKAROS family zinc finger 3							47	90	hsa-miR-184	CES2	carboxylesterase 2
		48	98	hsa-miR-19a-3p	253260	RICTOR	NM_001285439	RPTOR independent companion of MTOR complex 2							48	90	hsa-miR-30b-3p	9915	ARNT2	NM_014862	aryl hydrocarbon receptor nuclear translocator 2							48	89	hsa-miR-129-2-3p	STT3B	STT3B, catalytic subunit of the oligosaccharyltransferase complex
		49	98	hsa-miR-19a-3p	5290	PIK3CA	NM_006218	phosphatidylinositol-4,5-bisphosphate 3-kinase catalytic subunit alpha							49	90	hsa-miR-30b-3p	55344	PLCXD1	NM_018390	phosphatidylinositol specific phospholipase C X domain containing 1							49	89	hsa-miR-129-2-3p	DOLPP1	dolichyldiphosphatase 1
		50	98	hsa-miR-19a-3p	10472	ZBTB18	NM_001278196	zinc finger and BTB domain containing 18							50	89	hsa-miR-30b-3p	57474	ZNF490	NM_020714	zinc finger protein 490							50	89	hsa-miR-129-2-3p	VTI1A	vesicle transport through interaction with t-SNAREs 1A
		51	98	hsa-miR-19a-3p	26959	HBP1	NM_012257	HMG-box transcription factor 1							51	89	hsa-miR-30b-3p	10026	PIGK	NM_005482	phosphatidylinositol glycan anchor biosynthesis class K							51	89	hsa-miR-129-2-3p	TMEM100	transmembrane protein 100
		52	98	hsa-miR-19a-3p	4659	PPP1R12A	NM_001143885	protein phosphatase 1 regulatory subunit 12A							52	89	hsa-miR-30b-3p	729956	SHISA7	NM_001145176	shisa family member 7							52	89	hsa-miR-129-2-3p	LHFPL2	LHFPL tetraspan subfamily member 2
		53	98	hsa-miR-19a-3p	2957	GTF2A1	NM_001278940	general transcription factor IIA subunit 1							53	89	hsa-miR-30b-3p	5690	PSMB2	NM_001199779	proteasome subunit beta 2							53	88	hsa-miR-210-3p	AIFM3	apoptosis inducing factor, mitochondria associated 3
		54	98	hsa-miR-19a-3p	387640	SKIDA1	NM_207371	SKI/DACH domain containing 1							54	89	hsa-miR-30b-3p	1024	CDK8	NM_001260	cyclin dependent kinase 8							54	88	hsa-miR-129-2-3p	ACAT2	acetyl-CoA acetyltransferase 2
		55	98	hsa-miR-19a-3p	56937	PMEPA1	NM_001255976	prostate transmembrane protein, androgen induced 1							55	89	hsa-miR-30b-3p	84929	FIBCD1	NM_001145106	fibrinogen C domain containing 1							55	88	hsa-miR-129-2-3p	FAM124A	family with sequence similarity 124 member A
		56	98	hsa-miR-19a-3p	116984	ARAP2	NM_015230	ArfGAP with RhoGAP domain, ankyrin repeat and PH domain 2							56	89	hsa-miR-30b-3p	85301	COL27A1	NM_032888	collagen type XXVII alpha 1 chain							56	88	hsa-miR-129-2-3p	ROBO1	roundabout guidance receptor 1
		57	98	hsa-miR-19a-3p	91584	PLXNA4	NM_020911	plexin A4							57	89	hsa-miR-30b-3p	2744	GLS	NM_014905	glutaminase							57	88	hsa-miR-129-2-3p	LHFPL6	LHFPL tetraspan subfamily member 6
		58	98	hsa-miR-19a-3p	3614	IMPDH1	NM_000883	inosine monophosphate dehydrogenase 1							58	89	hsa-miR-30b-3p	80028	FBXL18	NM_001321213	F-box and leucine rich repeat protein 18							58	88	hsa-miR-129-2-3p	YTHDC2	YTH domain containing 2
		59	98	hsa-miR-19a-3p	92126	DSEL	NM_032160	dermatan sulfate epimerase like							59	89	hsa-miR-30b-3p	23057	NMNAT2	NM_015039	nicotinamide nucleotide adenylyltransferase 2							59	88	hsa-miR-129-2-3p	RBMS3	RNA binding motif single stranded interacting protein 3
		60	98	hsa-miR-19a-3p	8534	CHST1	NM_003654	carbohydrate sulfotransferase 1							60	89	hsa-miR-30b-3p	843	CASP10	NM_001206524	caspase 10							60	88	hsa-miR-129-2-3p	RIC3	RIC3 acetylcholine receptor chaperone
		61	98	hsa-miR-19a-3p	1040	CDS1	NM_001263	CDP-diacylglycerol synthase 1							61	89	hsa-miR-30b-3p	64077	LHPP	NM_001167880	phospholysine phosphohistidine inorganic pyrophosphate phosphatase							61	88	hsa-miR-129-2-3p	FMNL2	formin like 2
		62	98	hsa-miR-19a-3p	2182	ACSL4	NM_001318509	acyl-CoA synthetase long chain family member 4							62	88	hsa-miR-30b-3p	22826	DNAJC8	NM_014280	DnaJ heat shock protein family (Hsp40) member C8							62	88	hsa-miR-129-2-3p	NR3C1	nuclear receptor subfamily 3 group C member 1
		63	98	hsa-miR-19a-3p	6446	SGK1	NM_001143676	serum/glucocorticoid regulated kinase 1							63	88	hsa-miR-30b-3p	36	ACADSB	NM_001609	acyl-CoA dehydrogenase short/branched chain							63	88	hsa-miR-184	PLPP3	phospholipid phosphatase 3
		64	98	hsa-miR-19a-3p	56977	STOX2	NM_020225	storkhead box 2							64	88	hsa-miR-30b-3p	80830	APOL6	NM_030641	apolipoprotein L6							64	87	hsa-miR-210-3p	FGFRL1	fibroblast growth factor receptor like 1
		65	97	hsa-miR-1260a	10371	SEMA3A	NM_006080	semaphorin 3A							65	88	hsa-miR-30b-3p	100129940	HMGA2-AS1	NM_001292023	HMGA2 antisense RNA 1							65	87	hsa-miR-210-3p	NDUFA4	NDUFA4, mitochondrial complex associated
		66	97	hsa-miR-1260a	1388	ATF6B	NM_001136153	activating transcription factor 6 beta							66	88	hsa-miR-30b-3p	390927	ZNF793	NM_001013659	zinc finger protein 793							66	87	hsa-miR-129-2-3p	NUP98	nucleoporin 98
		67	97	hsa-miR-1260a	26523	2001-08-01	NM_001317123	argonaute RISC catalytic component 1							67	88	hsa-miR-30b-3p	10971	YWHAQ	NM_006826	tyrosine 3-monooxygenase/tryptophan 5-monooxygenase activation protein theta							67	87	hsa-miR-129-2-3p	RHOBTB1	Rho related BTB domain containing 1
		68	97	hsa-miR-1260a	200726	FAM237A	NM_001102659	family with sequence similarity 237 member A							68	88	hsa-miR-30b-3p	1441	CSF3R	NM_000760	colony stimulating factor 3 receptor							68	87	hsa-miR-129-2-3p	E2F5	E2F transcription factor 5
		69	97	hsa-miR-1260a	79088	ZNF426	NM_001318056	zinc finger protein 426							69	88	hsa-miR-30b-3p	9783	RIMS3	NM_014747	regulating synaptic membrane exocytosis 3							69	87	hsa-miR-129-2-3p	NFATC2IP	nuclear factor of activated T cells 2 interacting protein
		70	97	hsa-miR-19a-3p	775	CACNA1C	NM_000719	calcium voltage-gated channel subunit alpha1 C							70	88	hsa-miR-30b-3p	1238	ACKR2	NM_001296	atypical chemokine receptor 2							70	87	hsa-miR-129-2-3p	H3F3B	H3 histone family member 3B
		71	97	hsa-miR-19a-3p	64478	CSMD1	NM_033225	CUB and Sushi multiple domains 1							71	88	hsa-miR-30b-3p	84313	VPS25	NM_032353	vacuolar protein sorting 25 homolog							71	87	hsa-miR-129-2-3p	COQ3	coenzyme Q3, methyltransferase
		72	97	hsa-miR-19a-3p	153222	CREBRF	NM_153607	CREB3 regulatory factor							72	88	hsa-miR-30b-3p	79867	TCTN2	NM_024809	tectonic family member 2							72	87	hsa-miR-129-2-3p	PREP	prolyl endopeptidase
		73	97	hsa-miR-19a-3p	1271	CNTFR	NM_001207011	ciliary neurotrophic factor receptor							73	88	hsa-miR-30b-3p	641339	ZNF674	NM_001146291	zinc finger protein 674							73	87	hsa-miR-129-2-3p	IL17A	interleukin 17A
		74	97	hsa-miR-19a-3p	19	ABCA1	NM_005502	ATP binding cassette subfamily A member 1							74	88	hsa-miR-30b-3p	6473	SHOX	NM_006883	short stature homeobox							74	87	hsa-miR-129-2-3p	GRIK4	glutamate ionotropic receptor kainate type subunit 4
		75	97	hsa-miR-19a-3p	10150	MBNL2	NM_144778	muscleblind like splicing regulator 2							75	87	hsa-miR-30b-3p	84332	DYDC2	NM_001270042	DPY30 domain containing 2							75	87	hsa-miR-129-2-3p	RCAN2	regulator of calcineurin 2
		76	97	hsa-miR-19a-3p	131583	FAM43A	NM_153690	family with sequence similarity 43 member A							76	87	hsa-miR-30b-3p	157680	VPS13B	NM_152564	vacuolar protein sorting 13 homolog B							76	87	hsa-miR-129-2-3p	ZNF516	zinc finger protein 516
		77	97	hsa-miR-19a-3p	57616	TSHZ3	NM_020856	teashirt zinc finger homeobox 3							77	87	hsa-miR-30b-3p	56477	CCL28	NM_148672	C-C motif chemokine ligand 28							77	86	hsa-miR-129-2-3p	KIAA1217	KIAA1217
		78	97	hsa-miR-19a-3p	23633	KPNA6	NM_012316	karyopherin subunit alpha 6							78	87	hsa-miR-30b-3p	64096	GFRA4	NM_145762	GDNF family receptor alpha 4							78	86	hsa-miR-129-2-3p	GPD1L	glycerol-3-phosphate dehydrogenase 1 like
		79	97	hsa-miR-19a-3p	7764	ZNF217	NM_006526	zinc finger protein 217							79	87	hsa-miR-30b-3p	55638	SYBU	NM_001099746	syntabulin							79	86	hsa-miR-129-2-3p	BIRC6	baculoviral IAP repeat containing 6
		80	97	hsa-miR-19a-3p	5789	PTPRD	NM_001040712	protein tyrosine phosphatase, receptor type D							80	87	hsa-miR-30b-3p	931	MS4A1	NM_021950	membrane spanning 4-domains A1							80	86	hsa-miR-129-2-3p	DCAF10	DDB1 and CUL4 associated factor 10
		81	97	hsa-miR-19a-3p	9825	SPATA2	NM_001135773	spermatogenesis associated 2							81	87	hsa-miR-30b-3p	1521	CTSW	NM_001335	cathepsin W							81	86	hsa-miR-129-2-3p	UNK	unk zinc finger
		82	97	hsa-miR-19a-3p	83607	AMMECR1L	NM_001199140	AMMECR1 like							82	87	hsa-miR-30b-3p	1544	CYP1A2	NM_000761	cytochrome P450 family 1 subfamily A member 2							82	86	hsa-miR-129-2-3p	DLGAP4	DLG associated protein 4
		83	97	hsa-miR-19a-3p	54980	C2orf42	NM_017880	chromosome 2 open reading frame 42							83	87	hsa-miR-30b-3p	341116	MS4A10	NM_206893	membrane spanning 4-domains A10							83	86	hsa-miR-129-2-3p	PHF21A	PHD finger protein 21A
		84	97	hsa-miR-19a-3p	3696	ITGB8	NM_002214	integrin subunit beta 8							84	87	hsa-miR-30b-3p	9846	GAB2	NM_080491	GRB2 associated binding protein 2							84	86	hsa-miR-129-2-3p	NMNAT2	nicotinamide nucleotide adenylyltransferase 2
		85	97	hsa-miR-19a-3p	663	BNIP2	NM_001320674	BCL2 interacting protein 2							85	87	hsa-miR-30b-3p	51116	MRPS2	NM_016034	mitochondrial ribosomal protein S2							85	86	hsa-miR-129-2-3p	GPR137C	G protein-coupled receptor 137C
		86	97	hsa-miR-19a-3p	6857	SYT1	NM_005639	synaptotagmin 1							86	87	hsa-miR-30b-3p	57506	MAVS	NM_020746	mitochondrial antiviral signaling protein							86	86	hsa-miR-129-2-3p	GOLT1B	golgi transport 1B
		87	97	hsa-miR-19a-3p	651	BMP3	NM_001201	bone morphogenetic protein 3							87	87	hsa-miR-30b-3p	135656	MUCL3	NM_080870	mucin like 3							87	86	hsa-miR-184	GNB1	G protein subunit beta 1
		88	97	hsa-miR-19a-3p	57018	CCNL1	NM_020307	cyclin L1							88	86	hsa-miR-30b-3p	29904	EEF2K	NM_013302	eukaryotic elongation factor 2 kinase							88	86	hsa-miR-184	EPB41L5	erythrocyte membrane protein band 4.1 like 5
		89	97	hsa-miR-19a-3p	255520	ELMOD2	NM_153702	ELMO domain containing 2							89	86	hsa-miR-30b-3p	30820	KCNIP1	NM_001278339	potassium voltage-gated channel interacting protein 1							89	85	hsa-miR-210-3p	MID1IP1	MID1 interacting protein 1
		90	97	hsa-miR-19a-3p	1837	DTNA	NM_032980	dystrobrevin alpha							90	86	hsa-miR-30b-3p	57787	MARK4	NM_001199867	microtubule affinity regulating kinase 4							90	85	hsa-miR-129-2-3p	OSBPL10	oxysterol binding protein like 10
		91	97	hsa-miR-19a-3p	54910	SEMA4C	NM_017789	semaphorin 4C							91	86	hsa-miR-30b-3p	285203	EOGT	NM_001278689	EGF domain specific O-linked N-acetylglucosamine transferase							91	85	hsa-miR-129-2-3p	ERBIN	erbb2 interacting protein
		92	97	hsa-miR-19a-3p	57542	KLHL42	NM_020782	kelch like family member 42							92	86	hsa-miR-30b-3p	9145	SYNGR1	NM_004711	synaptogyrin 1							92	85	hsa-miR-129-2-3p	CCDC186	coiled-coil domain containing 186
		93	97	hsa-miR-19a-3p	157922	CAMSAP1	NM_015447	calmodulin regulated spectrin associated protein 1							93	86	hsa-miR-30b-3p	729438	CASTOR2	NM_001145064	cytosolic arginine sensor for mTORC1 subunit 2							93	85	hsa-miR-129-2-3p	ELOVL2	ELOVL fatty acid elongase 2
		94	97	hsa-miR-19a-3p	905	CCNT2	NM_001241	cyclin T2							94	86	hsa-miR-30b-3p	10217	CTDSPL	NM_005808	CTD small phosphatase like							94	85	hsa-miR-129-2-3p	KPNA4	karyopherin subunit alpha 4
		95	97	hsa-miR-19a-3p	10294	DNAJA2	NM_005880	DnaJ heat shock protein family (Hsp40) member A2							95	86	hsa-miR-30b-3p	5899	RALB	NM_002881	RAS like proto-oncogene B							95	85	hsa-miR-129-2-3p	ARAP2	ArfGAP with RhoGAP domain, ankyrin repeat and PH domain 2
		96	97	hsa-miR-19a-3p	55625	ZDHHC7	NM_001145548	zinc finger DHHC-type containing 7							96	86	hsa-miR-30b-3p	2065	ERBB3	NM_001982	erb-b2 receptor tyrosine kinase 3							96	85	hsa-miR-129-2-3p	TET3	tet methylcytosine dioxygenase 3
		97	97	hsa-miR-19a-3p	222553	SLC35F1	NM_001029858	solute carrier family 35 member F1							97	86	hsa-miR-30b-3p	84516	DCTN5	NM_032486	dynactin subunit 5							97	85	hsa-miR-184	TNPO2	transportin 2
		98	97	hsa-miR-19a-3p	387763	C11orf96	NM_001145033	chromosome 11 open reading frame 96							98	86	hsa-miR-30b-3p	84288	EFCAB2	NM_001143943	EF-hand calcium binding domain 2							98	85	hsa-miR-184	FAM169B	family with sequence similarity 169 member B
		99	97	hsa-miR-19a-3p	79733	E2F8	NM_001256371	E2F transcription factor 8							99	85	hsa-miR-30b-3p	84569	LYZL1	NM_032517	lysozyme like 1							99	84	hsa-miR-129-2-3p	N4BP1	NEDD4 binding protein 1
		100	97	hsa-miR-19a-3p	5529	PPP2R5E	NM_001282179	protein phosphatase 2 regulatory subunit B'epsilon							100	85	hsa-miR-30b-3p	84961	FBXL20	NM_032875	F-box and leucine rich repeat protein 20							100	84	hsa-miR-129-2-3p	HMGCS1	3-hydroxy-3-methylglutaryl-CoA synthase 1
		101	97	hsa-miR-19a-3p	79745	CLIP4	NM_024692	CAP-Gly domain containing linker protein family member 4							101	85	hsa-miR-30b-3p	540	ATP7B	NM_000053	ATPase copper transporting beta							101	84	hsa-miR-129-2-3p	MKI67	marker of proliferation Ki-67
		102	96	hsa-miR-1260a	340533	NEXMIF	NM_001008537	neurite extension and migration factor							102	85	hsa-miR-30b-3p	119180	LYZL2	NM_183058	lysozyme like 2							102	84	hsa-miR-129-2-3p	MINAR1	membrane integral NOTCH2 associated receptor 1
		103	96	hsa-miR-1260a	171017	ZNF384	NM_001135734	zinc finger protein 384							103	85	hsa-miR-30b-3p	729533	FAM72A	NM_001123168	family with sequence similarity 72 member A							103	84	hsa-miR-129-2-3p	EIF3J	eukaryotic translation initiation factor 3 subunit J
		104	96	hsa-miR-19a-3p	29842	TFCP2L1	NM_014553	transcription factor CP2 like 1							104	85	hsa-miR-30b-3p	55600	ITLN1	NM_017625	intelectin 1							104	84	hsa-miR-129-2-3p	TMEM64	transmembrane protein 64
		105	96	hsa-miR-19a-3p	165679	SPTSSB	NM_001320679	serine palmitoyltransferase small subunit B							105	85	hsa-miR-30b-3p	374569	ASPG	NM_001080464	asparaginase							105	84	hsa-miR-129-2-3p	SYT4	synaptotagmin 4
		106	96	hsa-miR-19a-3p	116931	MED12L	NM_053002	mediator complex subunit 12 like							106	85	hsa-miR-30b-3p	653820	FAM72B	NM_001320149	family with sequence similarity 72 member B							106	84	hsa-miR-129-2-3p	ZNF609	zinc finger protein 609
		107	96	hsa-miR-19a-3p	153830	RNF145	NM_001199380	ring finger protein 145							107	85	hsa-miR-30b-3p	2521	FUS	NM_001170937	FUS RNA binding protein							107	84	hsa-miR-129-2-3p	DLK1	delta like non-canonical Notch ligand 1
		108	96	hsa-miR-19a-3p	166336	PRICKLE2	NM_198859	prickle planar cell polarity protein 2							108	85	hsa-miR-30b-3p	57381	RHOJ	NM_020663	ras homolog family member J							108	84	hsa-miR-129-2-3p	PTAR1	protein prenyltransferase alpha subunit repeat containing 1
		109	96	hsa-miR-19a-3p	22889	KHDC4	NM_014949	KH domain containing 4, pre-mRNA splicing factor							109	85	hsa-miR-30b-3p	57404	CYP20A1	NM_177538	cytochrome P450 family 20 subfamily A member 1							109	84	hsa-miR-129-2-3p	CCNJ	cyclin J
		110	96	hsa-miR-19a-3p	4919	ROR1	NM_005012	receptor tyrosine kinase like orphan receptor 1							110	85	hsa-miR-30b-3p	9668	ZNF432	NM_014650	zinc finger protein 432							110	84	hsa-miR-129-2-3p	USP25	ubiquitin specific peptidase 25
		111	96	hsa-miR-19a-3p	6695	SPOCK1	NM_004598	SPARC (osteonectin), cwcv and kazal like domains proteoglycan 1							111	85	hsa-miR-30b-3p	730051	ZNF814	NM_001144989	zinc finger protein 814							111	84	hsa-miR-129-2-3p	SBK1	SH3 domain binding kinase 1
		112	96	hsa-miR-19a-3p	2060	EPS15	NM_001159969	epidermal growth factor receptor pathway substrate 15							112	84	hsa-miR-30b-3p	25936	NSL1	NM_015471	NSL1, MIS12 kinetochore complex component							112	84	hsa-miR-129-2-3p	C14orf28	chromosome 14 open reading frame 28
		113	96	hsa-miR-19a-3p	145258	GSC	NM_173849	goosecoid homeobox							113	84	hsa-miR-30b-3p	221937	FOXK1	NM_001037165	forkhead box K1							113	84	hsa-miR-129-2-3p	CNOT9	CCR4-NOT transcription complex subunit 9
		114	96	hsa-miR-19a-3p	7786	MAP3K12	NM_001193511	mitogen-activated protein kinase kinase kinase 12							114	84	hsa-miR-30b-3p	4811	NID1	NM_002508	nidogen 1							114	83	hsa-miR-210-3p	BDNF	brain derived neurotrophic factor
		115	96	hsa-miR-19a-3p	1386	ATF2	NM_001256090	activating transcription factor 2							115	84	hsa-miR-30b-3p	2670	GFAP	NM_001131019	glial fibrillary acidic protein							115	83	hsa-miR-129-2-3p	PARP1	poly(ADP-ribose) polymerase 1
		116	96	hsa-miR-19a-3p	26037	SIPA1L1	NM_001284247	signal induced proliferation associated 1 like 1							116	84	hsa-miR-30b-3p	55690	PACS1	NM_018026	phosphofurin acidic cluster sorting protein 1							116	83	hsa-miR-129-2-3p	RASAL2	RAS protein activator like 2
		117	96	hsa-miR-19a-3p	57157	PHTF2	NM_001127359	putative homeodomain transcription factor 2							117	84	hsa-miR-30b-3p	30811	HUNK	NM_014586	hormonally up-regulated Neu-associated kinase							117	83	hsa-miR-129-2-3p	KRT26	keratin 26
		118	96	hsa-miR-19a-3p	6535	SLC6A8	NM_001142805	solute carrier family 6 member 8							118	84	hsa-miR-30b-3p	123263	MTFMT	NM_139242	mitochondrial methionyl-tRNA formyltransferase							118	83	hsa-miR-129-2-3p	RUNX2	runt related transcription factor 2
		119	96	hsa-miR-19a-3p	7541	ZBTB14	NM_001143823	zinc finger and BTB domain containing 14							119	84	hsa-miR-30b-3p	7379	UPK2	NM_006760	uroplakin 2							119	83	hsa-miR-129-2-3p	KLHL13	kelch like family member 13
		120	96	hsa-miR-19a-3p	9456	HOMER1	NM_001277078	homer scaffold protein 1							120	84	hsa-miR-30b-3p	2734	GLG1	NM_001145666	golgi glycoprotein 1							120	83	hsa-miR-129-2-3p	CHST14	carbohydrate sulfotransferase 14
		121	96	hsa-miR-19a-3p	8310	ACOX3	NM_001101667	acyl-CoA oxidase 3, pristanoyl							121	84	hsa-miR-30b-3p	100862671	TMEM265	NM_001256829	transmembrane protein 265							121	83	hsa-miR-129-2-3p	SHISA7	shisa family member 7
		122	96	hsa-miR-19a-3p	57659	ZBTB4	NM_001128833	zinc finger and BTB domain containing 4							122	84	hsa-miR-30b-3p	5266	PI3	NM_002638	peptidase inhibitor 3							122	83	hsa-miR-129-2-3p	CALN1	calneuron 1
		123	96	hsa-miR-19a-3p	4204	MECP2	NM_004992	methyl-CpG binding protein 2							123	84	hsa-miR-30b-3p	257629	ANKS4B	NM_145865	ankyrin repeat and sterile alpha motif domain containing 4B							123	83	hsa-miR-129-2-3p	FAM120AOS	family with sequence similarity 120A opposite strand
		124	96	hsa-miR-19a-3p	89795	NAV3	NM_001024383	neuron navigator 3							124	84	hsa-miR-30b-3p	80854	SETD7	NM_030648	SET domain containing 7, histone lysine methyltransferase							124	83	hsa-miR-129-2-3p	USP13	ubiquitin specific peptidase 13
		125	96	hsa-miR-19a-3p	57826	RAP2C	NM_001271186	RAP2C, member of RAS oncogene family							125	84	hsa-miR-30b-3p	2779	GNAT1	NM_144499	G protein subunit alpha transducin 1							125	83	hsa-miR-129-2-3p	BAG3	BCL2 associated athanogene 3
		126	96	hsa-miR-19a-3p	23179	RGL1	NM_001297669	ral guanine nucleotide dissociation stimulator like 1							126	84	hsa-miR-30b-3p	6538	SLC6A11	NM_001317406	solute carrier family 6 member 11							126	83	hsa-miR-129-2-3p	CAMKK2	calcium/calmodulin dependent protein kinase kinase 2
		127	96	hsa-miR-19a-3p	57551	TAOK1	NM_025142	TAO kinase 1							127	84	hsa-miR-30b-3p	23627	PRND	NM_012409	prion like protein doppel							127	83	hsa-miR-129-2-3p	L3HYPDH	trans-L-3-hydroxyproline dehydratase
		128	96	hsa-miR-19a-3p	6304	SATB1	NM_001131010	SATB homeobox 1							128	84	hsa-miR-30b-3p	23011	RAB21	NM_014999	RAB21, member RAS oncogene family							128	82	hsa-miR-129-2-3p	FAM155A	family with sequence similarity 155 member A
		129	96	hsa-miR-19a-3p	55175	KLHL11	NM_018143	kelch like family member 11							129	84	hsa-miR-30b-3p	100505876	CEBPZOS	NM_001322373	CEBPZ opposite strand							129	82	hsa-miR-129-2-3p	FRYL	FRY like transcription coactivator
		130	96	hsa-miR-19a-3p	744	MPPED2	NM_001584	metallophosphoesterase domain containing 2							130	84	hsa-miR-30b-3p	286205	SCAI	NM_173690	suppressor of cancer cell invasion							130	82	hsa-miR-129-2-3p	SPRED1	sprouty related EVH1 domain containing 1
		131	96	hsa-miR-19a-3p	54521	WDR44	NM_001184965	WD repeat domain 44							131	84	hsa-miR-30b-3p	115196	ZNF554	NM_001102651	zinc finger protein 554							131	82	hsa-miR-129-2-3p	CALCOCO2	calcium binding and coiled-coil domain 2
		132	96	hsa-miR-19a-3p	23213	SULF1	NM_001128204	sulfatase 1							132	83	hsa-miR-30b-3p	100288797	TMEM239	NM_001318207	transmembrane protein 239							132	82	hsa-miR-129-2-3p	ZBTB44	zinc finger and BTB domain containing 44
		133	96	hsa-miR-19a-3p	8165	AKAP1	NM_001242902	A-kinase anchoring protein 1							133	83	hsa-miR-30b-3p	26108	PYGO1	NM_015617	pygopus family PHD finger 1							133	82	hsa-miR-129-2-3p	NFAT5	nuclear factor of activated T cells 5
		134	96	hsa-miR-19a-3p	54467	ANKIB1	NM_019004	ankyrin repeat and IBR domain containing 1							134	83	hsa-miR-30b-3p	100507462	GVQW2	NM_001242740	GVQW motif containing 2							134	82	hsa-miR-129-2-3p	RTN3	reticulon 3
		135	96	hsa-miR-19a-3p	4148	MATN3	NM_002381	matrilin 3							135	83	hsa-miR-30b-3p	5150	PDE7A	NM_002603	phosphodiesterase 7A							135	81	hsa-miR-210-3p	RUNX3	runt related transcription factor 3
		136	96	hsa-miR-19a-3p	7322	UBE2D2	NM_003339	ubiquitin conjugating enzyme E2 D2							136	83	hsa-miR-30b-3p	25962	VIRMA	NM_183009	vir like m6A methyltransferase associated							136	81	hsa-miR-129-2-3p	MARF1	meiosis regulator and mRNA stability factor 1
		137	95	hsa-miR-1260a	10487	CAP1	NM_006367	cyclase associated actin cytoskeleton regulatory protein 1							137	83	hsa-miR-30b-3p	10687	PNMA2	NM_007257	PNMA family member 2							137	81	hsa-miR-129-2-3p	AZIN1	antizyme inhibitor 1
		138	95	hsa-miR-1260a	195828	ZNF367	NM_153695	zinc finger protein 367							138	83	hsa-miR-30b-3p	85446	ZFHX2	NM_033400	zinc finger homeobox 2							138	81	hsa-miR-129-2-3p	COLGALT2	collagen beta(1-O)galactosyltransferase 2
		139	95	hsa-miR-1260a	7743	ZNF189	NM_001278240	zinc finger protein 189							139	83	hsa-miR-30b-3p	388336	SHISA6	NM_207386	shisa family member 6							139	81	hsa-miR-129-2-3p	ZNF704	zinc finger protein 704
		140	95	hsa-miR-19a-3p	29	ABR	NM_001092	ABR, RhoGEF and GTPase activating protein							140	83	hsa-miR-30b-3p	503582	ARGFX	NM_001012659	arginine-fifty homeobox							140	81	hsa-miR-129-2-3p	SCARF1	scavenger receptor class F member 1
		141	95	hsa-miR-19a-3p	83605	CCM2	NM_001029835	CCM2 scaffold protein							141	83	hsa-miR-30b-3p	345778	MTX3	NM_001010891	metaxin 3							141	81	hsa-miR-129-2-3p	MAP3K1	mitogen-activated protein kinase kinase kinase 1
		142	95	hsa-miR-19a-3p	1656	DDX6	NM_004397	DEAD-box helicase 6							142	83	hsa-miR-30b-3p	27341	RRP7A	NM_015703	ribosomal RNA processing 7 homolog A							142	81	hsa-miR-129-2-3p	EGLN3	egl-9 family hypoxia inducible factor 3
		143	95	hsa-miR-19a-3p	526	ATP6V1B2	NM_001693	ATPase H+ transporting V1 subunit B2							143	83	hsa-miR-30b-3p	57552	NCEH1	NM_001146276	neutral cholesterol ester hydrolase 1							143	81	hsa-miR-129-2-3p	ZCRB1	zinc finger CCHC-type and RNA binding motif containing 1
		144	95	hsa-miR-19a-3p	728215	FAM155A	NM_001080396	family with sequence similarity 155 member A							144	83	hsa-miR-30b-3p	1761	DMRT1	NM_021951	doublesex and mab-3 related transcription factor 1							144	81	hsa-miR-129-2-3p	USP32	ubiquitin specific peptidase 32
		145	95	hsa-miR-19a-3p	65125	WNK1	NM_014823	WNK lysine deficient protein kinase 1							145	82	hsa-miR-30b-3p	6310	ATXN1	NM_000332	ataxin 1							145	81	hsa-miR-129-2-3p	SESTD1	SEC14 and spectrin domain containing 1
		146	95	hsa-miR-19a-3p	9693	RAPGEF2	NM_014247	Rap guanine nucleotide exchange factor 2							146	82	hsa-miR-30b-3p	56938	ARNTL2	NM_001248005	aryl hydrocarbon receptor nuclear translocator like 2							146	80	hsa-miR-210-3p	DENND6A	DENN domain containing 6A
		147	95	hsa-miR-19a-3p	5660	PSAP	NM_001042465	prosaposin							147	82	hsa-miR-30b-3p	23220	DTX4	NM_001300727	deltex E3 ubiquitin ligase 4							147	80	hsa-miR-210-3p	GIT2	GIT ArfGAP 2
		148	95	hsa-miR-19a-3p	160760	PPTC7	NM_139283	PTC7 protein phosphatase homolog							148	82	hsa-miR-30b-3p	79027	ZNF655	NM_001083956	zinc finger protein 655							148	80	hsa-miR-210-3p	SHISAL2B	shisa like 2B
		149	95	hsa-miR-19a-3p	128178	EDARADD	NM_080738	EDAR associated death domain							149	82	hsa-miR-30b-3p	65263	PYCR3	NM_023078	pyrroline-5-carboxylate reductase 3							149	80	hsa-miR-129-2-3p	DCC	DCC netrin 1 receptor
		150	95	hsa-miR-19a-3p	6249	CLIP1	NM_001247997	CAP-Gly domain containing linker protein 1							150	82	hsa-miR-30b-3p	23344	ESYT1	NM_015292	extended synaptotagmin 1							150	80	hsa-miR-129-2-3p	EGLN1	egl-9 family hypoxia inducible factor 1
		151	95	hsa-miR-19a-3p	8503	PIK3R3	NM_001114172	phosphoinositide-3-kinase regulatory subunit 3							151	82	hsa-miR-30b-3p	10888	GPR83	NM_016540	G protein-coupled receptor 83							151	80	hsa-miR-129-2-3p	CLASP1	cytoplasmic linker associated protein 1
		152	95	hsa-miR-19a-3p	54842	MFSD6	NM_017694	major facilitator superfamily domain containing 6							152	82	hsa-miR-30b-3p	83857	TMTC1	NM_001193451	transmembrane and tetratricopeptide repeat containing 1							152	80	hsa-miR-129-2-3p	SPATA2	spermatogenesis associated 2
		153	95	hsa-miR-19a-3p	23309	SIN3B	NM_001297595	SIN3 transcription regulator family member B							153	82	hsa-miR-30b-3p	10642	IGF2BP1	NM_001160423	insulin like growth factor 2 mRNA binding protein 1							153	80	hsa-miR-129-2-3p	CSRP1	cysteine and glycine rich protein 1
		154	95	hsa-miR-19a-3p	94134	ARHGAP12	NM_001270695	Rho GTPase activating protein 12							154	82	hsa-miR-30b-3p	153090	DAB2IP	NM_032552	DAB2 interacting protein							154	80	hsa-miR-129-2-3p	CPEB1	cytoplasmic polyadenylation element binding protein 1
		155	95	hsa-miR-19a-3p	9373	PLAA	NM_001031689	phospholipase A2 activating protein							155	82	hsa-miR-30b-3p	6936	GCFC2	NM_001201334	GC-rich sequence DNA-binding factor 2							155	80	hsa-miR-129-2-3p	ABLIM1	actin binding LIM protein 1
		156	95	hsa-miR-19a-3p	554251	FBXO48	NM_001024680	F-box protein 48							156	82	hsa-miR-30b-3p	8763	CD164	NM_001142403	CD164 molecule							156	80	hsa-miR-129-2-3p	MMP16	matrix metallopeptidase 16
		157	95	hsa-miR-19a-3p	5291	PIK3CB	NM_001256045	phosphatidylinositol-4,5-bisphosphate 3-kinase catalytic subunit beta							157	82	hsa-miR-30b-3p	9166	EBAG9	NM_001278938	estrogen receptor binding site associated, antigen, 9							157	80	hsa-miR-129-2-3p	KLHL28	kelch like family member 28
		158	95	hsa-miR-19a-3p	3486	IGFBP3	NM_000598	insulin like growth factor binding protein 3							158	82	hsa-miR-30b-3p	54921	CHTF8	NM_001039690	chromosome transmission fidelity factor 8							158	80	hsa-miR-184	CAMK2B	calcium/calmodulin dependent protein kinase II beta
		159	95	hsa-miR-19a-3p	3949	LDLR	NM_000527	low density lipoprotein receptor							159	82	hsa-miR-30b-3p	6517	SLC2A4	NM_001042	solute carrier family 2 member 4							159	79	hsa-miR-129-2-3p	ARHGAP31	Rho GTPase activating protein 31
		160	95	hsa-miR-19a-3p	60481	ELOVL5	NM_001242828	ELOVL fatty acid elongase 5							160	82	hsa-miR-30b-3p	221833	SP8	NM_198956	Sp8 transcription factor							160	79	hsa-miR-129-2-3p	SIN3A	SIN3 transcription regulator family member A
		161	95	hsa-miR-19a-3p	338699	ANKRD42	NM_001300975	ankyrin repeat domain 42							161	81	hsa-miR-30b-3p	124842	TMEM132E	NM_001304438	transmembrane protein 132E							161	79	hsa-miR-129-2-3p	STARD4	StAR related lipid transfer domain containing 4
		162	95	hsa-miR-19a-3p	79801	SHCBP1	NM_001324318	SHC binding and spindle associated 1							162	81	hsa-miR-30b-3p	220074	LRTOMT	NM_001205138	leucine rich transmembrane and O-methyltransferase domain containing							162	79	hsa-miR-129-2-3p	CACNA1E	calcium voltage-gated channel subunit alpha1 E
		163	95	hsa-miR-19a-3p	340252	ZNF680	NM_001130022	zinc finger protein 680							163	81	hsa-miR-30b-3p	5648	MASP1	NM_001879	mannan binding lectin serine peptidase 1							163	79	hsa-miR-129-2-3p	WDR26	WD repeat domain 26
		164	94	hsa-miR-1260a	30820	KCNIP1	NM_001278339	potassium voltage-gated channel interacting protein 1							164	81	hsa-miR-30b-3p	64841	GNPNAT1	NM_198066	glucosamine-phosphate N-acetyltransferase 1							164	79	hsa-miR-129-2-3p	SNX6	sorting nexin 6
		165	94	hsa-miR-1260a	7401	CLRN1	NM_174878	clarin 1							165	81	hsa-miR-30b-3p	10758	TRAF3IP2	NM_001164283	TRAF3 interacting protein 2							165	79	hsa-miR-129-2-3p	DLGAP1	DLG associated protein 1
		166	94	hsa-miR-1260a	7587	ZNF37A	NM_001324259	zinc finger protein 37A							166	81	hsa-miR-30b-3p	83666	PARP9	NM_001146106	poly(ADP-ribose) polymerase family member 9							166	79	hsa-miR-129-2-3p	GNPTAB	N-acetylglucosamine-1-phosphate transferase subunits alpha and beta
		167	94	hsa-miR-1260a	84622	ZNF594	NM_032530	zinc finger protein 594							167	81	hsa-miR-30b-3p	84952	CGNL1	NM_001252335	cingulin like 1							167	79	hsa-miR-129-2-3p	ZBTB34	zinc finger and BTB domain containing 34
		168	94	hsa-miR-1260a	58155	PTBP2	NM_001300985	polypyrimidine tract binding protein 2							168	81	hsa-miR-30b-3p	26032	SUSD5	NM_015551	sushi domain containing 5							168	79	hsa-miR-184	IMP4	IMP4, U3 small nucleolar ribonucleoprotein
		169	94	hsa-miR-19a-3p	9044	BTAF1	NM_003972	B-TFIID TATA-box binding protein associated factor 1							169	81	hsa-miR-30b-3p	81577	GFOD2	NM_001243650	glucose-fructose oxidoreductase domain containing 2							169	78	hsa-miR-210-3p	TTC13	tetratricopeptide repeat domain 13
		170	94	hsa-miR-19a-3p	1318	SLC31A2	NM_001860	solute carrier family 31 member 2							170	81	hsa-miR-30b-3p	6811	STX5	NM_003164	syntaxin 5							170	78	hsa-miR-129-2-3p	BEAN1	brain expressed associated with NEDD4 1
		171	94	hsa-miR-19a-3p	9849	ZNF518A	NM_001278524	zinc finger protein 518A							171	81	hsa-miR-30b-3p	79707	NOL9	NM_024654	nucleolar protein 9							171	78	hsa-miR-129-2-3p	LIN7A	lin-7 homolog A, crumbs cell polarity complex component
		172	94	hsa-miR-19a-3p	201627	DENND6A	NM_152678	DENN domain containing 6A							172	81	hsa-miR-30b-3p	799	CALCR	NM_001164737	calcitonin receptor							172	78	hsa-miR-129-2-3p	SPCS3	signal peptidase complex subunit 3
		173	94	hsa-miR-19a-3p	8654	PDE5A	NM_001083	phosphodiesterase 5A							173	81	hsa-miR-30b-3p	157869	SBSPON	NM_153225	somatomedin B and thrombospondin type 1 domain containing							173	78	hsa-miR-129-2-3p	GRAMD1B	GRAM domain containing 1B
		174	94	hsa-miR-19a-3p	344148	NCKAP5	NM_207363	NCK associated protein 5							174	80	hsa-miR-30b-3p	148304	C1orf74	NM_152485	chromosome 1 open reading frame 74							174	78	hsa-miR-129-2-3p	KLF6	Kruppel like factor 6
		175	94	hsa-miR-19a-3p	4610	MYCL	NM_001033081	MYCL proto-oncogene, bHLH transcription factor							175	80	hsa-miR-30b-3p	79869	CPSF7	NM_001136040	cleavage and polyadenylation specific factor 7							175	78	hsa-miR-129-2-3p	CDH13	cadherin 13
		176	94	hsa-miR-19a-3p	6092	ROBO2	NM_001128929	roundabout guidance receptor 2							176	80	hsa-miR-30b-3p	904	CCNT1	NM_001277842	cyclin T1							176	78	hsa-miR-129-2-3p	DIPK1A	divergent protein kinase domain 1A
		177	94	hsa-miR-19a-3p	5932	RBBP8	NM_203291	RB binding protein 8, endonuclease							177	80	hsa-miR-30b-3p	729288	ZNF286B	NM_001145045	zinc finger protein 286B							177	78	hsa-miR-129-2-3p	SLAIN2	SLAIN motif family member 2
		178	94	hsa-miR-19a-3p	5567	PRKACB	NM_001242857	protein kinase cAMP-activated catalytic subunit beta							178	80	hsa-miR-30b-3p	23439	ATP1B4	NM_001142447	ATPase Na+/K+ transporting family member beta 4							178	78	hsa-miR-129-2-3p	SMAD3	SMAD family member 3
		179	94	hsa-miR-19a-3p	23034	SAMD4A	NM_001161576	sterile alpha motif domain containing 4A							179	80	hsa-miR-30b-3p	81602	CDADC1	NM_001193478	cytidine and dCMP deaminase domain containing 1							179	78	hsa-miR-129-2-3p	DGKH	diacylglycerol kinase eta
		180	94	hsa-miR-19a-3p	10957	PNRC1	NM_006813	proline rich nuclear receptor coactivator 1							180	80	hsa-miR-30b-3p	79020	C7orf25	NM_024054	chromosome 7 open reading frame 25							180	77	hsa-miR-129-2-3p	DNMT3B	DNA methyltransferase 3 beta
		181	94	hsa-miR-19a-3p	54212	SNTG1	NM_001287813	syntrophin gamma 1							181	80	hsa-miR-30b-3p	25946	ZNF385A	NM_001130967	zinc finger protein 385A							181	77	hsa-miR-129-2-3p	SPOCK1	SPARC (osteonectin), cwcv and kazal like domains proteoglycan 1
		182	94	hsa-miR-19a-3p	7071	KLF10	NM_001032282	Kruppel like factor 10							182	80	hsa-miR-30b-3p	999	CDH1	NM_001317184	cadherin 1							182	77	hsa-miR-129-2-3p	JPH4	junctophilin 4
		183	94	hsa-miR-19a-3p	10572	SIVA1	NM_006427	SIVA1 apoptosis inducing factor							183	80	hsa-miR-30b-3p	9025	RNF8	NM_183078	ring finger protein 8							183	77	hsa-miR-129-2-3p	CA7	carbonic anhydrase 7
		184	94	hsa-miR-19a-3p	2697	GJA1	NM_000165	gap junction protein alpha 1							184	80	hsa-miR-30b-3p	4007	PRICKLE3	NM_001307979	prickle planar cell polarity protein 3							184	77	hsa-miR-129-2-3p	EPB41L5	erythrocyte membrane protein band 4.1 like 5
		185	94	hsa-miR-19a-3p	6382	SDC1	NM_001006946	syndecan 1							185	80	hsa-miR-30b-3p	8609	KLF7	NM_001270942	Kruppel like factor 7							185	77	hsa-miR-184	CCDC180	coiled-coil domain containing 180
		186	94	hsa-miR-19a-3p	55054	ATG16L1	NM_001190266	autophagy related 16 like 1							186	79	hsa-miR-30b-3p	23603	CORO1C	NM_001105237	coronin 1C							186	76	hsa-miR-210-3p	ACVR1B	activin A receptor type 1B
		187	94	hsa-miR-19a-3p	10690	FUT9	NM_006581	fucosyltransferase 9							187	79	hsa-miR-30b-3p	1855	DVL1	NM_004421	dishevelled segment polarity protein 1							187	76	hsa-miR-210-3p	SDF2	stromal cell derived factor 2
		188	94	hsa-miR-19a-3p	56270	WDR45B	NM_019613	WD repeat domain 45B							188	79	hsa-miR-30b-3p	5217	PFN2	NM_053024	profilin 2							188	76	hsa-miR-129-2-3p	SENP1	SUMO specific peptidase 1
		189	94	hsa-miR-19a-3p	3251	HPRT1	NM_000194	hypoxanthine phosphoribosyltransferase 1							189	79	hsa-miR-30b-3p	9563	H6PD	NM_001282587	hexose-6-phosphate dehydrogenase/glucose 1-dehydrogenase							189	76	hsa-miR-129-2-3p	RCBTB2	RCC1 and BTB domain containing protein 2
		190	94	hsa-miR-19a-3p	151963	MB21D2	NM_178496	Mab-21 domain containing 2							190	79	hsa-miR-30b-3p	51065	RPS27L	NM_015920	ribosomal protein S27 like							190	76	hsa-miR-129-2-3p	CASTOR3	CASTOR family member 3
		191	94	hsa-miR-19a-3p	29959	NRBP1	NM_001321362	nuclear receptor binding protein 1							191	79	hsa-miR-30b-3p	389152	PRR23C	NM_001134657	proline rich 23C							191	76	hsa-miR-129-2-3p	FGFR1OP2	FGFR1 oncogene partner 2
		192	94	hsa-miR-19a-3p	2018	EMX2	NM_001165924	empty spiracles homeobox 2							192	79	hsa-miR-30b-3p	11237	RNF24	NM_001134337	ring finger protein 24							192	76	hsa-miR-129-2-3p	AGPS	alkylglycerone phosphate synthase
		193	94	hsa-miR-19a-3p	64766	S100PBP	NM_022753	S100P binding protein							193	79	hsa-miR-30b-3p	4210	MEFV	NM_001198536	MEFV, pyrin innate immunity regulator							193	76	hsa-miR-129-2-3p	PNISR	PNN interacting serine and arginine rich protein
		194	94	hsa-miR-19a-3p	221035	REEP3	NM_001001330	receptor accessory protein 3							194	79	hsa-miR-30b-3p	388436	LOC388436	NM_001291905	uncharacterized protein ENSP00000382042							194	76	hsa-miR-129-2-3p	HSPH1	heat shock protein family H (Hsp110) member 1
		195	94	hsa-miR-19a-3p	8975	USP13	NM_003940	ubiquitin specific peptidase 13							195	79	hsa-miR-30b-3p	4014	LOR	NM_000427	loricrin							195	76	hsa-miR-129-2-3p	AHCYL1	adenosylhomocysteinase like 1
		196	94	hsa-miR-19a-3p	5793	PTPRG	NM_002841	protein tyrosine phosphatase, receptor type G							196	79	hsa-miR-30b-3p	6843	VAMP1	NM_016830	vesicle associated membrane protein 1							196	76	hsa-miR-129-2-3p	ZBTB20	zinc finger and BTB domain containing 20
		197	94	hsa-miR-19a-3p	7050	TGIF1	NM_001278682	TGFB induced factor homeobox 1							197	79	hsa-miR-30b-3p	79999	LOC79999	NM_001291904	uncharacterized protein ENSP00000382033							197	76	hsa-miR-184	SUSD1	sushi domain containing 1
		198	94	hsa-miR-19a-3p	140901	STK35	NM_080836	serine/threonine kinase 35							198	79	hsa-miR-30b-3p	2151	F2RL2	NM_004101	coagulation factor II thrombin receptor like 2							198	76	hsa-miR-184	S100A7A	S100 calcium binding protein A7A
		199	94	hsa-miR-19a-3p	11127	KIF3A	NM_001300791	kinesin family member 3A							199	78	hsa-miR-30b-3p	9762	LZTS3	NM_001282533	leucine zipper tumor suppressor family member 3							199	75	hsa-miR-210-3p	B4GALT5	beta-1,4-galactosyltransferase 5
		200	94	hsa-miR-19a-3p	5445	PON2	NM_000305	paraoxonase 2							200	78	hsa-miR-30b-3p	4548	MTR	NM_001291939	5-methyltetrahydrofolate-homocysteine methyltransferase							200	75	hsa-miR-210-3p	PCYT1B	phosphate cytidylyltransferase 1, choline, beta
		201	94	hsa-miR-19a-3p	7128	TNFAIP3	NM_001270507	TNF alpha induced protein 3							201	78	hsa-miR-30b-3p	4842	NOS1	NM_000620	nitric oxide synthase 1							201	75	hsa-miR-210-3p	THSD7A	thrombospondin type 1 domain containing 7A
		202	94	hsa-miR-19a-3p	23508	TTC9	NM_015351	tetratricopeptide repeat domain 9							202	78	hsa-miR-30b-3p	55163	PNPO	NM_018129	pyridoxamine 5'-phosphate oxidase							202	75	hsa-miR-129-2-3p	ACAP2	ArfGAP with coiled-coil, ankyrin repeat and PH domains 2
		203	94	hsa-miR-19a-3p	79899	PRR5L	NM_001160169	proline rich 5 like							203	78	hsa-miR-30b-3p	84978	FRMD5	NM_001286491	FERM domain containing 5							203	75	hsa-miR-129-2-3p	DOK4	docking protein 4
		204	94	hsa-miR-19a-3p	51072	MEMO1	NM_001137602	mediator of cell motility 1							204	78	hsa-miR-30b-3p	6854	SYN2	NM_003178	synapsin II							204	75	hsa-miR-129-2-3p	VPS37B	VPS37B, ESCRT-I subunit
		205	94	hsa-miR-19a-3p	79602	ADIPOR2	NM_024551	adiponectin receptor 2							205	78	hsa-miR-30b-3p	326624	RAB37	NM_001163990	RAB37, member RAS oncogene family							205	75	hsa-miR-129-2-3p	DYNLL2	dynein light chain LC8-type 2
		206	94	hsa-miR-19a-3p	113612	CYP2U1	NM_183075	cytochrome P450 family 2 subfamily U member 1							206	78	hsa-miR-30b-3p	6016	RIT1	NM_001256821	Ras like without CAAX 1							206	75	hsa-miR-129-2-3p	VNN2	vanin 2
		207	93	hsa-miR-1260a	23435	TARDBP	NM_007375	TAR DNA binding protein							207	78	hsa-miR-30b-3p	63967	CLSPN	NM_022111	claspin							207	75	hsa-miR-129-2-3p	PRDM2	PR/SET domain 2
		208	93	hsa-miR-1260a	201514	ZNF584	NM_001318002	zinc finger protein 584							208	78	hsa-miR-30b-3p	54978	SLC35F6	NM_017877	solute carrier family 35 member F6							208	75	hsa-miR-129-2-3p	MAPK3	mitogen-activated protein kinase 3
		209	93	hsa-miR-1260a	84527	ZNF559	NM_001202409	zinc finger protein 559							209	78	hsa-miR-30b-3p	79139	DERL1	NM_001134671	derlin 1							209	75	hsa-miR-129-2-3p	CAMSAP2	calmodulin regulated spectrin associated protein family member 2
		210	93	hsa-miR-1260a	92181	UBTD2	NM_152277	ubiquitin domain containing 2							210	78	hsa-miR-30b-3p	85464	SSH2	NM_033389	slingshot protein phosphatase 2							210	75	hsa-miR-129-2-3p	PELI2	pellino E3 ubiquitin protein ligase family member 2
		211	93	hsa-miR-19a-3p	167153	TENT2	NM_001114393	terminal nucleotidyltransferase 2							211	78	hsa-miR-30b-3p	2204	FCAR	NM_002000	Fc fragment of IgA receptor							211	75	hsa-miR-184	GBGT1	globoside alpha-1,3-N-acetylgalactosaminyltransferase 1 (FORS blood group)
		212	93	hsa-miR-19a-3p	6874	TAF4	NM_003185	TATA-box binding protein associated factor 4							212	77	hsa-miR-30b-3p	2915	GRM5	NM_000842	glutamate metabotropic receptor 5							212	74	hsa-miR-129-2-3p	BPI	bactericidal permeability increasing protein
		213	93	hsa-miR-19a-3p	22936	ELL2	NM_012081	elongation factor for RNA polymerase II 2							213	77	hsa-miR-30b-3p	81853	TMEM14B	NM_001286488	transmembrane protein 14B							213	74	hsa-miR-129-2-3p	FUT8	fucosyltransferase 8
		214	93	hsa-miR-19a-3p	23312	DMXL2	NM_001174116	Dmx like 2							214	77	hsa-miR-30b-3p	4067	LYN	NM_001111097	LYN proto-oncogene, Src family tyrosine kinase							214	74	hsa-miR-129-2-3p	ZDHHC15	zinc finger DHHC-type containing 15
		215	93	hsa-miR-19a-3p	64762	GAREM1	NM_001242409	GRB2 associated regulator of MAPK1 subtype 1							215	77	hsa-miR-30b-3p	25888	ZNF473	NM_001006656	zinc finger protein 473							215	74	hsa-miR-129-2-3p	NR6A1	nuclear receptor subfamily 6 group A member 1
		216	93	hsa-miR-19a-3p	4065	LY75	NM_002349	lymphocyte antigen 75							216	77	hsa-miR-30b-3p	54955	C1orf109	NM_017850	chromosome 1 open reading frame 109							216	74	hsa-miR-129-2-3p	RAB8B	RAB8B, member RAS oncogene family
		217	93	hsa-miR-19a-3p	2122	MECOM	NM_001105077	MDS1 and EVI1 complex locus							217	77	hsa-miR-30b-3p	84105	PCBD2	NM_032151	pterin-4 alpha-carbinolamine dehydratase 2							217	74	hsa-miR-129-2-3p	HCLS1	hematopoietic cell-specific Lyn substrate 1
		218	93	hsa-miR-19a-3p	2186	BPTF	NM_004459	bromodomain PHD finger transcription factor							218	77	hsa-miR-30b-3p	27254	CSDC2	NM_014460	cold shock domain containing C2							218	74	hsa-miR-184	LOC100505549	uncharacterized LOC100505549
		219	93	hsa-miR-19a-3p	5454	POU3F2	NM_005604	POU class 3 homeobox 2							219	77	hsa-miR-30b-3p	51263	MRPL30	NM_145212	mitochondrial ribosomal protein L30							219	74	hsa-miR-184	FBXO28	F-box protein 28
		220	93	hsa-miR-19a-3p	10198	MPHOSPH9	NM_022782	M-phase phosphoprotein 9							220	77	hsa-miR-30b-3p	6059	ABCE1	NM_001040876	ATP binding cassette subfamily E member 1							220	73	hsa-miR-210-3p	BARD1	BRCA1 associated RING domain 1
		221	93	hsa-miR-19a-3p	56957	OTUD7B	NM_020205	OTU deubiquitinase 7B							221	77	hsa-miR-30b-3p	84612	PARD6B	NM_032521	par-6 family cell polarity regulator beta							221	73	hsa-miR-210-3p	ARMC1	armadillo repeat containing 1
		222	93	hsa-miR-19a-3p	4760	NEUROD1	NM_002500	neuronal differentiation 1							222	77	hsa-miR-30b-3p	80739	MPIG6B	NM_138272	megakaryocyte and platelet inhibitory receptor G6b							222	73	hsa-miR-129-2-3p	ZNF514	zinc finger protein 514
		223	93	hsa-miR-19a-3p	3090	HIC1	NM_001098202	HIC ZBTB transcriptional repressor 1							223	77	hsa-miR-30b-3p	1124	CHN2	NM_001293076	chimerin 2							223	73	hsa-miR-129-2-3p	SUFU	SUFU negative regulator of hedgehog signaling
		224	93	hsa-miR-19a-3p	254065	BRWD3	NM_153252	bromodomain and WD repeat domain containing 3							224	77	hsa-miR-30b-3p	9906	SLC35E2A	NM_182838	solute carrier family 35 member E2A							224	73	hsa-miR-129-2-3p	BTBD7	BTB domain containing 7
		225	93	hsa-miR-19a-3p	8609	KLF7	NM_001270942	Kruppel like factor 7							225	77	hsa-miR-30b-3p	594	BCKDHB	NM_183050	branched chain keto acid dehydrogenase E1 subunit beta							225	73	hsa-miR-129-2-3p	ERG28	ergosterol biosynthesis 28 homolog
		226	93	hsa-miR-19a-3p	55727	BTBD7	NM_001002860	BTB domain containing 7							226	77	hsa-miR-30b-3p	79840	NHEJ1	NM_024782	non-homologous end joining factor 1							226	72	hsa-miR-210-3p	FAM222A	family with sequence similarity 222 member A
		227	93	hsa-miR-19a-3p	647135	SRGAP2B	NM_001271870	SLIT-ROBO Rho GTPase activating protein 2B							227	77	hsa-miR-30b-3p	284612	SYPL2	NM_001040709	synaptophysin like 2							227	72	hsa-miR-129-2-3p	KDM3B	lysine demethylase 3B
		228	93	hsa-miR-19a-3p	5894	RAF1	NM_002880	Raf-1 proto-oncogene, serine/threonine kinase							228	77	hsa-miR-30b-3p	1879	EBF1	NM_001324101	EBF transcription factor 1							228	72	hsa-miR-129-2-3p	DNAJC14	DnaJ heat shock protein family (Hsp40) member C14
		229	93	hsa-miR-19a-3p	148789	B3GALNT2	NM_152490	beta-1,3-N-acetylgalactosaminyltransferase 2							229	77	hsa-miR-30b-3p	2821	GPI	NM_000175	glucose-6-phosphate isomerase							229	72	hsa-miR-129-2-3p	AMFR	autocrine motility factor receptor
		230	93	hsa-miR-19a-3p	83986	FAM234A	NM_001284497	family with sequence similarity 234 member A							230	77	hsa-miR-30b-3p	83795	KCNK16	NM_001135107	potassium two pore domain channel subfamily K member 16							230	72	hsa-miR-129-2-3p	MLLT6	MLLT6, PHD finger containing
		231	93	hsa-miR-19a-3p	120114	FAT3	NM_001008781	FAT atypical cadherin 3							231	77	hsa-miR-30b-3p	95681	CEP41	NM_001257160	centrosomal protein 41							231	72	hsa-miR-129-2-3p	NUP58	nucleoporin 58
		232	93	hsa-miR-19a-3p	653464	SRGAP2C	NM_001271872	SLIT-ROBO Rho GTPase activating protein 2C							232	77	hsa-miR-30b-3p	10249	GLYAT	NM_005838	glycine-N-acyltransferase							232	72	hsa-miR-129-2-3p	NWD2	NACHT and WD repeat domain containing 2
		233	93	hsa-miR-19a-3p	2332	FMR1	NM_001185082	fragile X mental retardation 1							233	77	hsa-miR-30b-3p	5033	P4HA1	NM_001142595	prolyl 4-hydroxylase subunit alpha 1							233	72	hsa-miR-129-2-3p	RAB31	RAB31, member RAS oncogene family
		234	93	hsa-miR-19a-3p	57690	TNRC6C	NM_001142640	trinucleotide repeat containing 6C							234	77	hsa-miR-30b-3p	153201	SLC36A2	NM_181776	solute carrier family 36 member 2							234	72	hsa-miR-129-2-3p	TGM6	transglutaminase 6
		235	93	hsa-miR-19a-3p	2965	GTF2H1	NM_001142307	general transcription factor IIH subunit 1							235	77	hsa-miR-30b-3p	23086	EXPH5	NM_001144763	exophilin 5							235	72	hsa-miR-129-2-3p	FEM1C	fem-1 homolog C
		236	93	hsa-miR-19a-3p	9444	QKI	NM_206855	QKI, KH domain containing RNA binding							236	77	hsa-miR-30b-3p	5828	PEX2	NM_000318	peroxisomal biogenesis factor 2							236	72	hsa-miR-129-2-3p	CHN2	chimerin 2
		237	93	hsa-miR-19a-3p	10716	TBR1	NM_006593	T-box, brain 1							237	76	hsa-miR-30b-3p	84914	ZNF587	NM_001204817	zinc finger protein 587							237	72	hsa-miR-129-2-3p	CBFB	core-binding factor subunit beta
		238	93	hsa-miR-19a-3p	831	CAST	NM_001284213	calpastatin							238	76	hsa-miR-30b-3p	9423	NTN1	NM_004822	netrin 1							238	72	hsa-miR-129-2-3p	RALGPS2	Ral GEF with PH domain and SH3 binding motif 2
		239	93	hsa-miR-19a-3p	158471	PRUNE2	NM_015225	prune homolog 2 with BCH domain							239	76	hsa-miR-30b-3p	84706	GPT2	NM_001142466	glutamic--pyruvic transaminase 2							239	72	hsa-miR-184	ADGRA2	adhesion G protein-coupled receptor A2
		240	93	hsa-miR-19a-3p	26269	FBXO8	NM_012180	F-box protein 8							240	76	hsa-miR-30b-3p	374383	NCR3LG1	NM_001202439	natural killer cell cytotoxicity receptor 3 ligand 1							240	72	hsa-miR-184	SIDT2	SID1 transmembrane family member 2
		241	93	hsa-miR-19a-3p	54453	RIN2	NM_001242581	Ras and Rab interactor 2							241	76	hsa-miR-30b-3p	142679	DUSP19	NM_001142314	dual specificity phosphatase 19							241	72	hsa-miR-184	MRTFA	myocardin related transcription factor A
		242	93	hsa-miR-19a-3p	2870	GRK6	NM_001004106	G protein-coupled receptor kinase 6							242	76	hsa-miR-30b-3p	220134	SKA1	NM_001039535	spindle and kinetochore associated complex subunit 1							242	71	hsa-miR-210-3p	SIN3A	SIN3 transcription regulator family member A
		243	93	hsa-miR-19a-3p	56479	KCNQ5	NM_001160130	potassium voltage-gated channel subfamily Q member 5							243	76	hsa-miR-30b-3p	118460	EXOSC6	NM_058219	exosome component 6							243	71	hsa-miR-210-3p	VAMP7	vesicle associated membrane protein 7
		244	93	hsa-miR-19a-3p	91833	WDR20	NM_181291	WD repeat domain 20							244	76	hsa-miR-30b-3p	9794	MAML1	NM_014757	mastermind like transcriptional coactivator 1							244	71	hsa-miR-129-2-3p	EPHA5	EPH receptor A5
		245	93	hsa-miR-19a-3p	9863	MAGI2	NM_001301128	membrane associated guanylate kinase, WW and PDZ domain containing 2							245	76	hsa-miR-30b-3p	140838	NANP	NM_152667	N-acetylneuraminic acid phosphatase							245	71	hsa-miR-129-2-3p	RBM39	RNA binding motif protein 39
		246	93	hsa-miR-19a-3p	7053	TGM3	NM_003245	transglutaminase 3							246	76	hsa-miR-30b-3p	64137	ABCG4	NM_001142505	ATP binding cassette subfamily G member 4							246	71	hsa-miR-129-2-3p	DMXL1	Dmx like 1
		247	93	hsa-miR-19a-3p	5937	RBMS1	NM_002897	RNA binding motif single stranded interacting protein 1							247	76	hsa-miR-30b-3p	57679	ALS2	NM_001135745	ALS2, alsin Rho guanine nucleotide exchange factor							247	71	hsa-miR-129-2-3p	MCU	mitochondrial calcium uniporter
		248	93	hsa-miR-19a-3p	9784	SNX17	NM_001267059	sorting nexin 17							248	76	hsa-miR-30b-3p	5787	PTPRB	NM_001206971	protein tyrosine phosphatase, receptor type B							248	71	hsa-miR-129-2-3p	CREB1	cAMP responsive element binding protein 1
		249	93	hsa-miR-19a-3p	9645	MICAL2	NM_014632	microtubule associated monooxygenase, calponin and LIM domain containing 2							249	76	hsa-miR-30b-3p	4899	NRF1	NM_001040110	nuclear respiratory factor 1							249	71	hsa-miR-129-2-3p	HEY1	hes related family bHLH transcription factor with YRPW motif 1
		250	93	hsa-miR-19a-3p	57530	CGN	NM_020770	cingulin							250	76	hsa-miR-30b-3p	29954	POMT2	NM_013382	protein O-mannosyltransferase 2							250	71	hsa-miR-129-2-3p	ASH2L	ASH2 like, histone lysine methyltransferase complex subunit
		251	92	hsa-miR-1260a	343702	XKR7	NM_001011718	XK related 7							251	76	hsa-miR-30b-3p	6367	CCL22	NM_002990	C-C motif chemokine ligand 22							251	71	hsa-miR-129-2-3p	GMFB	glia maturation factor beta
		252	92	hsa-miR-1260a	56893	UBQLN4	NM_001304342	ubiquilin 4							252	76	hsa-miR-30b-3p	83714	NRIP2	NM_031474	nuclear receptor interacting protein 2							252	71	hsa-miR-129-2-3p	COX4I1	cytochrome c oxidase subunit 4I1
		253	92	hsa-miR-1260a	8566	PDXK	NM_003681	pyridoxal kinase							253	76	hsa-miR-30b-3p	6324	SCN1B	NM_199037	sodium voltage-gated channel beta subunit 1							253	71	hsa-miR-129-2-3p	TP53INP2	tumor protein p53 inducible nuclear protein 2
		254	92	hsa-miR-1260a	146198	ZFP90	NM_001305207	ZFP90 zinc finger protein							254	76	hsa-miR-30b-3p	64067	NPAS3	NM_022123	neuronal PAS domain protein 3							254	71	hsa-miR-129-2-3p	GOLPH3L	golgi phosphoprotein 3 like
		255	92	hsa-miR-1260a	9372	ZFYVE9	NM_004799	zinc finger FYVE-type containing 9							255	76	hsa-miR-30b-3p	22848	AAK1	NM_014911	AP2 associated kinase 1							255	71	hsa-miR-184	SLA	Src like adaptor
		256	92	hsa-miR-1260a	55845	BRK1	NM_018462	BRICK1, SCAR/WAVE actin nucleating complex subunit							256	76	hsa-miR-30b-3p	388552	BLOC1S3	NM_212550	biogenesis of lysosomal organelles complex 1 subunit 3							256	71	hsa-miR-184	ZNF740	zinc finger protein 740
		257	92	hsa-miR-19a-3p	4552	MTRR	NM_024010	5-methyltetrahydrofolate-homocysteine methyltransferase reductase							257	76	hsa-miR-30b-3p	255919	CNEP1R1	NM_153261	CTD nuclear envelope phosphatase 1 regulatory subunit 1							257	70	hsa-miR-210-3p	GPD1L	glycerol-3-phosphate dehydrogenase 1 like
		258	92	hsa-miR-19a-3p	56140	PCDHA8	NM_018911	protocadherin alpha 8							258	76	hsa-miR-30b-3p	11016	ATF7	NM_006856	activating transcription factor 7							258	70	hsa-miR-210-3p	RRP1B	ribosomal RNA processing 1B
		259	92	hsa-miR-19a-3p	56135	PCDHAC1	NM_018898	protocadherin alpha subfamily C, 1							259	76	hsa-miR-30b-3p	353500	BMP8A	NM_181809	bone morphogenetic protein 8a							259	70	hsa-miR-210-3p	DLX1	distal-less homeobox 1
		260	92	hsa-miR-19a-3p	64393	ZMAT3	NM_022470	zinc finger matrin-type 3							260	76	hsa-miR-30b-3p	5638	PRRG1	NM_001173486	proline rich and Gla domain 1							260	70	hsa-miR-210-3p	ZNF37A	zinc finger protein 37A
		261	92	hsa-miR-19a-3p	22998	LIMCH1	NM_001112717	LIM and calponin homology domains 1							261	75	hsa-miR-30b-3p	27129	HSPB7	NM_014424	heat shock protein family B (small) member 7							261	70	hsa-miR-129-2-3p	FAM117B	family with sequence similarity 117 member B
		262	92	hsa-miR-19a-3p	3839	KPNA3	NM_002267	karyopherin subunit alpha 3							262	75	hsa-miR-30b-3p	3054	HCFC1	NM_005334	host cell factor C1							262	70	hsa-miR-129-2-3p	IL12B	interleukin 12B
		263	92	hsa-miR-19a-3p	26001	RNF167	NM_001320356	ring finger protein 167							263	75	hsa-miR-30b-3p	147687	ZNF417	NM_001297734	zinc finger protein 417							263	70	hsa-miR-129-2-3p	SNTN	sentan, cilia apical structure protein
		264	92	hsa-miR-19a-3p	7009	TMBIM6	NM_003217	transmembrane BAX inhibitor motif containing 6							264	75	hsa-miR-30b-3p	285267	ZNF619	NM_001145082	zinc finger protein 619							264	70	hsa-miR-129-2-3p	B3GNT7	UDP-GlcNAc:betaGal beta-1,3-N-acetylglucosaminyltransferase 7
		265	92	hsa-miR-19a-3p	1540	CYLD	NM_001042355	CYLD lysine 63 deubiquitinase							265	75	hsa-miR-30b-3p	11261	CHP1	NM_007236	calcineurin like EF-hand protein 1							265	70	hsa-miR-129-2-3p	ALKBH1	alkB homolog 1, histone H2A dioxygenase
		266	92	hsa-miR-19a-3p	92597	MOB1B	NM_001244766	MOB kinase activator 1B							266	75	hsa-miR-30b-3p	7342	UBP1	NM_001128161	upstream binding protein 1							266	70	hsa-miR-129-2-3p	ERC2	ELKS/RAB6-interacting/CAST family member 2
		267	92	hsa-miR-19a-3p	56134	PCDHAC2	NM_018899	protocadherin alpha subfamily C, 2							267	75	hsa-miR-30b-3p	1143	CHRNB4	NM_001256567	cholinergic receptor nicotinic beta 4 subunit							267	70	hsa-miR-129-2-3p	RAP1B	RAP1B, member of RAS oncogene family
		268	92	hsa-miR-19a-3p	56136	PCDHA13	NM_018904	protocadherin alpha 13							268	75	hsa-miR-30b-3p	124460	SNX20	NM_182854	sorting nexin 20							268	70	hsa-miR-129-2-3p	KLHL9	kelch like family member 9
		269	92	hsa-miR-19a-3p	2903	GRIN2A	NM_000833	glutamate ionotropic receptor NMDA type subunit 2A							269	75	hsa-miR-30b-3p	284273	ZADH2	NM_175907	zinc binding alcohol dehydrogenase domain containing 2							269	70	hsa-miR-129-2-3p	FAM135B	family with sequence similarity 135 member B
		270	92	hsa-miR-19a-3p	110117499	LOC110117498-PIK3R3	NM_001303427	LOC110117498-PIK3R3 readthrough							270	75	hsa-miR-30b-3p	27042	UTP25	NM_014388	UTP25, small subunit processor component							270	70	hsa-miR-184	PLEKHA1	pleckstrin homology domain containing A1
		271	92	hsa-miR-19a-3p	51099	ABHD5	NM_016006	abhydrolase domain containing 5							271	75	hsa-miR-30b-3p	4782	NFIC	NM_001245002	nuclear factor I C							271	70	hsa-miR-184	HOMER2	homer scaffold protein 2
		272	92	hsa-miR-19a-3p	220213	OTUD1	NM_001145373	OTU deubiquitinase 1							272	75	hsa-miR-30b-3p	3763	KCNJ6	NM_002240	potassium voltage-gated channel subfamily J member 6							272	70	hsa-miR-184	JHY	junctional cadherin complex regulator
		273	92	hsa-miR-19a-3p	64641	EBF2	NM_022659	EBF transcription factor 2							273	75	hsa-miR-30b-3p	9911	TMCC2	NM_001242925	transmembrane and coiled-coil domain family 2							273	69	hsa-miR-210-3p	DIMT1	DIM1 dimethyladenosine transferase 1 homolog
		274	92	hsa-miR-19a-3p	3337	DNAJB1	NM_001300914	DnaJ heat shock protein family (Hsp40) member B1							274	75	hsa-miR-30b-3p	6619	SNAPC3	NM_001039697	small nuclear RNA activating complex polypeptide 3							274	69	hsa-miR-210-3p	ST6GAL2	ST6 beta-galactoside alpha-2,6-sialyltransferase 2
		275	92	hsa-miR-19a-3p	91408	BTF3L4	NM_001243767	basic transcription factor 3 like 4							275	75	hsa-miR-30b-3p	4166	CHST6	NM_021615	carbohydrate sulfotransferase 6							275	69	hsa-miR-210-3p	CYP4A22	cytochrome P450 family 4 subfamily A member 22
		276	92	hsa-miR-19a-3p	2152	F3	NM_001178096	coagulation factor III, tissue factor							276	75	hsa-miR-30b-3p	64236	PDLIM2	NM_176871	PDZ and LIM domain 2							276	69	hsa-miR-129-2-3p	XKR4	XK related 4
		277	92	hsa-miR-19a-3p	56139	PCDHA10	NM_018901	protocadherin alpha 10							277	75	hsa-miR-30b-3p	727910	TLCD2	NM_001164407	TLC domain containing 2							277	69	hsa-miR-129-2-3p	USP6	ubiquitin specific peptidase 6
		278	92	hsa-miR-19a-3p	80232	WDR26	NM_001115113	WD repeat domain 26							278	75	hsa-miR-30b-3p	7029	TFDP2	NM_001178141	transcription factor Dp-2							278	69	hsa-miR-129-2-3p	KL	klotho
		279	92	hsa-miR-19a-3p	56143	PCDHA5	NM_018908	protocadherin alpha 5							279	75	hsa-miR-30b-3p	10657	KHDRBS1	NM_006559	KH RNA binding domain containing, signal transduction associated 1							279	69	hsa-miR-129-2-3p	ZHX2	zinc fingers and homeoboxes 2
		280	92	hsa-miR-19a-3p	114907	FBXO32	NM_001242463	F-box protein 32							280	75	hsa-miR-30b-3p	10972	TMED10	NM_006827	transmembrane p24 trafficking protein 10							280	69	hsa-miR-129-2-3p	MGAM	maltase-glucoamylase
		281	92	hsa-miR-19a-3p	6595	SMARCA2	NM_001289399	SWI/SNF related, matrix associated, actin dependent regulator of chromatin, subfamily a, member 2							281	75	hsa-miR-30b-3p	96459	FNIP1	NM_133372	folliculin interacting protein 1							281	69	hsa-miR-129-2-3p	SRP9	signal recognition particle 9
		282	92	hsa-miR-19a-3p	3069	HDLBP	NM_001243900	high density lipoprotein binding protein							282	74	hsa-miR-30b-3p	6688	SPI1	NM_003120	Spi-1 proto-oncogene							282	69	hsa-miR-129-2-3p	PTGER4	prostaglandin E receptor 4
		283	92	hsa-miR-19a-3p	200081	TXLNA	NM_175852	taxilin alpha							283	74	hsa-miR-30b-3p	399665	FAM102A	NM_001035254	family with sequence similarity 102 member A							283	69	hsa-miR-129-2-3p	CCR6	C-C motif chemokine receptor 6
		284	92	hsa-miR-19a-3p	29094	LGALSL	NM_014181	galectin like							284	74	hsa-miR-30b-3p	4200	ME2	NM_001168335	malic enzyme 2							284	69	hsa-miR-129-2-3p	SLC24A2	solute carrier family 24 member 2
		285	92	hsa-miR-19a-3p	56142	PCDHA6	NM_018909	protocadherin alpha 6							285	74	hsa-miR-30b-3p	283337	ZNF740	NM_001004304	zinc finger protein 740							285	69	hsa-miR-129-2-3p	ST8SIA4	ST8 alpha-N-acetyl-neuraminide alpha-2,8-sialyltransferase 4
		286	92	hsa-miR-19a-3p	253152	EPHX4	NM_173567	epoxide hydrolase 4							286	74	hsa-miR-30b-3p	23765	IL17RA	NM_001289905	interleukin 17 receptor A							286	69	hsa-miR-184	MFSD13A	major facilitator superfamily domain containing 13A
		287	92	hsa-miR-19a-3p	56138	PCDHA11	NM_018902	protocadherin alpha 11							287	74	hsa-miR-30b-3p	390245	KDM4E	NM_001161630	lysine demethylase 4E							287	69	hsa-miR-184	CRLF2	cytokine receptor like factor 2
		288	92	hsa-miR-19a-3p	54796	BNC2	NM_001317939	basonuclin 2							288	74	hsa-miR-30b-3p	55234	SMU1	NM_018225	SMU1, DNA replication regulator and spliceosomal factor							288	69	hsa-miR-184	LRRC8A	leucine rich repeat containing 8 VRAC subunit A
		289	92	hsa-miR-19a-3p	3655	ITGA6	NM_000210	integrin subunit alpha 6							289	74	hsa-miR-30b-3p	729991	BORCS8	NM_001145784	BLOC-1 related complex subunit 8							289	68	hsa-miR-210-3p	DCAF5	DDB1 and CUL4 associated factor 5
		290	92	hsa-miR-19a-3p	6431	SRSF6	NM_006275	serine and arginine rich splicing factor 6							290	74	hsa-miR-30b-3p	51092	SIDT2	NM_001040455	SID1 transmembrane family member 2							290	68	hsa-miR-129-2-3p	PRRG4	proline rich and Gla domain 4
		291	92	hsa-miR-19a-3p	56145	PCDHA3	NM_018906	protocadherin alpha 3							291	74	hsa-miR-30b-3p	26057	ANKRD17	NM_001286771	ankyrin repeat domain 17							291	68	hsa-miR-129-2-3p	CD3EAP	CD3e molecule associated protein
		292	92	hsa-miR-19a-3p	56896	DPYSL5	NM_001253723	dihydropyrimidinase like 5							292	74	hsa-miR-30b-3p	4043	LRPAP1	NM_002337	LDL receptor related protein associated protein 1							292	68	hsa-miR-129-2-3p	MTMR10	myotubularin related protein 10
		293	92	hsa-miR-19a-3p	3479	IGF1	NM_001111283	insulin like growth factor 1							293	74	hsa-miR-30b-3p	5593	PRKG2	NM_001282480	protein kinase cGMP-dependent 2							293	68	hsa-miR-129-2-3p	AKT1S1	AKT1 substrate 1
		294	92	hsa-miR-19a-3p	10479	SLC9A6	NM_001177651	solute carrier family 9 member A6							294	74	hsa-miR-30b-3p	1260	CNGA2	NM_005140	cyclic nucleotide gated channel alpha 2							294	68	hsa-miR-129-2-3p	RCHY1	ring finger and CHY zinc finger domain containing 1
		295	92	hsa-miR-19a-3p	23478	SEC11A	NM_001271920	SEC11 homolog A, signal peptidase complex subunit							295	74	hsa-miR-30b-3p	102724265	LOC102724265	NM_001319657	uncharacterized LOC102724265							295	68	hsa-miR-129-2-3p	TRAF4	TNF receptor associated factor 4
		296	92	hsa-miR-19a-3p	22866	CNKSR2	NM_001168647	connector enhancer of kinase suppressor of Ras 2							296	74	hsa-miR-30b-3p	137886	UBXN2B	NM_001077619	UBX domain protein 2B							296	67	hsa-miR-210-3p	SLC16A14	solute carrier family 16 member 14
		297	92	hsa-miR-19a-3p	30000	TNPO2	NM_001136195	transportin 2							297	74	hsa-miR-30b-3p	284695	ZNF326	NM_181781	zinc finger protein 326							297	67	hsa-miR-210-3p	ALDH5A1	aldehyde dehydrogenase 5 family member A1
		298	92	hsa-miR-19a-3p	56144	PCDHA4	NM_018907	protocadherin alpha 4							298	74	hsa-miR-30b-3p	10379	IRF9	NM_006084	interferon regulatory factor 9							298	67	hsa-miR-210-3p	SH3BGRL	SH3 domain binding glutamate rich protein like
		299	92	hsa-miR-19a-3p	222663	SCUBE3	NM_001303136	signal peptide, CUB domain and EGF like domain containing 3							299	74	hsa-miR-30b-3p	6546	SLC8A1	NM_001112800	solute carrier family 8 member A1							299	67	hsa-miR-210-3p	ATP11A	ATPase phospholipid transporting 11A
		300	92	hsa-miR-19a-3p	25925	ZNF521	NM_001308225	zinc finger protein 521							300	74	hsa-miR-30b-3p	827	CAPN6	NM_014289	calpain 6							300	67	hsa-miR-129-2-3p	PPM1D	protein phosphatase, Mg2+/Mn2+ dependent 1D
		301	92	hsa-miR-19a-3p	56147	PCDHA1	NM_018900	protocadherin alpha 1							301	74	hsa-miR-30b-3p	23152	CIC	NM_015125	capicua transcriptional repressor							301	67	hsa-miR-129-2-3p	ZNF451	zinc finger protein 451
		302	92	hsa-miR-19a-3p	25852	ARMC8	NM_001267041	armadillo repeat containing 8							302	74	hsa-miR-30b-3p	91869	RFT1	NM_052859	RFT1 homolog							302	67	hsa-miR-129-2-3p	GNA13	G protein subunit alpha 13
		303	92	hsa-miR-19a-3p	8323	FZD6	NM_001164615	frizzled class receptor 6							303	73	hsa-miR-30b-3p	57715	SEMA4G	NM_017893	semaphorin 4G							303	67	hsa-miR-129-2-3p	EPHB2	EPH receptor B2
		304	92	hsa-miR-19a-3p	894	CCND2	NM_001759	cyclin D2							304	73	hsa-miR-30b-3p	9683	N4BP1	NM_153029	NEDD4 binding protein 1							304	67	hsa-miR-129-2-3p	UBR7	ubiquitin protein ligase E3 component n-recognin 7 (putative)
		305	92	hsa-miR-19a-3p	27020	NPTN	NM_001161363	neuroplastin							305	73	hsa-miR-30b-3p	26225	ARL5A	NM_012097	ADP ribosylation factor like GTPase 5A							305	67	hsa-miR-129-2-3p	NXF1	nuclear RNA export factor 1
		306	92	hsa-miR-19a-3p	57575	PCDH10	NM_032961	protocadherin 10							306	73	hsa-miR-30b-3p	51661	FKBP7	NM_001135212	FKBP prolyl isomerase 7							306	67	hsa-miR-129-2-3p	FRS2	fibroblast growth factor receptor substrate 2
		307	92	hsa-miR-19a-3p	254827	NAALADL2	NM_207015	N-acetylated alpha-linked acidic dipeptidase like 2							307	73	hsa-miR-30b-3p	115426	UHRF2	NM_152896	ubiquitin like with PHD and ring finger domains 2							307	67	hsa-miR-184	PPP6R1	protein phosphatase 6 regulatory subunit 1
		308	92	hsa-miR-19a-3p	56141	PCDHA7	NM_018910	protocadherin alpha 7							308	73	hsa-miR-30b-3p	7782	SLC30A4	NM_013309	solute carrier family 30 member 4							308	66	hsa-miR-210-3p	DELE1	DAP3 binding cell death enhancer 1
		309	92	hsa-miR-19a-3p	56146	PCDHA2	NM_018905	protocadherin alpha 2							309	73	hsa-miR-30b-3p	144100	PLEKHA7	NM_175058	pleckstrin homology domain containing A7							309	66	hsa-miR-210-3p	NPTX1	neuronal pentraxin 1
		310	92	hsa-miR-19a-3p	388	RHOB	NM_004040	ras homolog family member B							310	73	hsa-miR-30b-3p	1457	CSNK2A1	NM_001895	casein kinase 2 alpha 1							310	66	hsa-miR-210-3p	SLC24A2	solute carrier family 24 member 2
		311	92	hsa-miR-19a-3p	2066	ERBB4	NM_001042599	erb-b2 receptor tyrosine kinase 4							311	73	hsa-miR-30b-3p	29102	DROSHA	NM_013235	drosha ribonuclease III							311	66	hsa-miR-129-2-3p	PRKG1	protein kinase cGMP-dependent 1
		312	92	hsa-miR-19a-3p	151126	ZNF385B	NM_001113397	zinc finger protein 385B							312	73	hsa-miR-30b-3p	51128	SAR1B	NM_001033503	secretion associated Ras related GTPase 1B							312	66	hsa-miR-129-2-3p	TMEM47	transmembrane protein 47
		313	92	hsa-miR-19a-3p	3398	ID2	NM_002166	inhibitor of DNA binding 2							313	73	hsa-miR-30b-3p	92482	BBIP1	NM_001195305	BBSome interacting protein 1							313	66	hsa-miR-129-2-3p	TBC1D22B	TBC1 domain family member 22B
		314	92	hsa-miR-19a-3p	90231	KIAA2013	NM_138346	KIAA2013							314	73	hsa-miR-30b-3p	9804	TOMM20	NM_014765	translocase of outer mitochondrial membrane 20							314	66	hsa-miR-129-2-3p	ZNRF3	zinc and ring finger 3
		315	92	hsa-miR-19a-3p	56137	PCDHA12	NM_018903	protocadherin alpha 12							315	73	hsa-miR-30b-3p	25923	ATL3	NM_015459	atlastin GTPase 3							315	66	hsa-miR-129-2-3p	CXCL6	C-X-C motif chemokine ligand 6
		316	92	hsa-miR-19a-3p	55010	PARPBP	NM_001319996	PARP1 binding protein							316	73	hsa-miR-30b-3p	55149	MTPAP	NM_018109	mitochondrial poly(A) polymerase							316	66	hsa-miR-129-2-3p	ZBTB8B	zinc finger and BTB domain containing 8B
		317	92	hsa-miR-19a-3p	10154	PLXNC1	NM_005761	plexin C1							317	73	hsa-miR-30b-3p	9501	RPH3AL	NM_001190413	rabphilin 3A like (without C2 domains)							317	66	hsa-miR-129-2-3p	TMEM161B	transmembrane protein 161B
		318	92	hsa-miR-19a-3p	51454	GULP1	NM_001252668	GULP PTB domain containing engulfment adaptor 1							318	73	hsa-miR-30b-3p	23060	ZNF609	NM_015042	zinc finger protein 609							318	66	hsa-miR-184	TLE1	TLE family member 1, transcriptional corepressor
		319	91	hsa-miR-1260a	55132	LARP1B	NM_001278604	La ribonucleoprotein domain family member 1B							319	73	hsa-miR-30b-3p	9370	ADIPOQ	NM_001177800	adiponectin, C1Q and collagen domain containing							319	66	hsa-miR-184	FLAD1	flavin adenine dinucleotide synthetase 1
		320	91	hsa-miR-1260a	64744	SMAP2	NM_001198979	small ArfGAP2							320	73	hsa-miR-30b-3p	23155	CLCC1	NM_001278203	chloride channel CLIC like 1							320	66	hsa-miR-184	DCSTAMP	dendrocyte expressed seven transmembrane protein
		321	91	hsa-miR-1260a	23350	U2SURP	NM_001080415	U2 snRNP associated SURP domain containing							321	73	hsa-miR-30b-3p	9294	S1PR2	NM_004230	sphingosine-1-phosphate receptor 2							321	65	hsa-miR-210-3p	NCOR1	nuclear receptor corepressor 1
		322	91	hsa-miR-1260a	90594	ZNF439	NM_152262	zinc finger protein 439							322	73	hsa-miR-30b-3p	790955	UQCC3	NM_001085372	ubiquinol-cytochrome c reductase complex assembly factor 3							322	65	hsa-miR-129-2-3p	APH1B	aph-1 homolog B, gamma-secretase subunit
		323	91	hsa-miR-1260a	100529215	ZNF559-ZNF177	NM_001202425	ZNF559-ZNF177 readthrough							323	73	hsa-miR-30b-3p	5429	POLH	NM_001291969	DNA polymerase eta							323	65	hsa-miR-129-2-3p	HCN1	hyperpolarization activated cyclic nucleotide gated potassium channel 1
		324	91	hsa-miR-19a-3p	51322	WAC	NM_100264	WW domain containing adaptor with coiled-coil							324	73	hsa-miR-30b-3p	747	DAGLA	NM_006133	diacylglycerol lipase alpha							324	65	hsa-miR-129-2-3p	CELF2	CUGBP Elav-like family member 2
		325	91	hsa-miR-19a-3p	10586	MAB21L2	NM_006439	mab-21 like 2							325	73	hsa-miR-30b-3p	79639	TMEM53	NM_024587	transmembrane protein 53							325	65	hsa-miR-129-2-3p	HIPK2	homeodomain interacting protein kinase 2
		326	91	hsa-miR-19a-3p	22931	RAB18	NM_001256410	RAB18, member RAS oncogene family							326	73	hsa-miR-30b-3p	6789	STK4	NM_006282	serine/threonine kinase 4							326	65	hsa-miR-129-2-3p	SLC16A14	solute carrier family 16 member 14
		327	91	hsa-miR-19a-3p	51765	STK26	NM_001042452	serine/threonine kinase 26							327	72	hsa-miR-30b-3p	91807	MYLK3	NM_001308301	myosin light chain kinase 3							327	65	hsa-miR-129-2-3p	ZNF200	zinc finger protein 200
		328	91	hsa-miR-19a-3p	283209	PGM2L1	NM_173582	phosphoglucomutase 2 like 1							328	72	hsa-miR-30b-3p	197407	ZNF48	NM_001214906	zinc finger protein 48							328	65	hsa-miR-129-2-3p	MORN5	MORN repeat containing 5
		329	91	hsa-miR-19a-3p	23341	DNAJC16	NM_001287811	DnaJ heat shock protein family (Hsp40) member C16							329	72	hsa-miR-30b-3p	80012	PHC3	NM_001308116	polyhomeotic homolog 3							329	65	hsa-miR-129-2-3p	DCP2	decapping mRNA 2
		330	91	hsa-miR-19a-3p	55107	ANO1	NM_018043	anoctamin 1							330	72	hsa-miR-30b-3p	81789	TIGD6	NM_030953	tigger transposable element derived 6							330	65	hsa-miR-184	KIAA1211	KIAA1211
		331	91	hsa-miR-19a-3p	8491	MAP4K3	NM_001270425	mitogen-activated protein kinase kinase kinase kinase 3							331	72	hsa-miR-30b-3p	22979	EFR3B	NM_014971	EFR3 homolog B							331	65	hsa-miR-184	AKR1C3	aldo-keto reductase family 1 member C3
		332	91	hsa-miR-19a-3p	4781	NFIB	NM_001190737	nuclear factor I B							332	72	hsa-miR-30b-3p	30850	CDR2L	NM_014603	cerebellar degeneration related protein 2 like							332	64	hsa-miR-210-3p	CORO2B	coronin 2B
		333	91	hsa-miR-19a-3p	23237	ARC	NM_015193	activity regulated cytoskeleton associated protein							333	72	hsa-miR-30b-3p	7837	PXDN	NM_012293	peroxidasin							333	64	hsa-miR-210-3p	ST3GAL3	ST3 beta-galactoside alpha-2,3-sialyltransferase 3
		334	91	hsa-miR-19a-3p	9678	PHF14	NM_014660	PHD finger protein 14							334	72	hsa-miR-30b-3p	254528	MEIOB	NM_152764	meiosis specific with OB domains							334	64	hsa-miR-129-2-3p	VGLL3	vestigial like family member 3
		335	91	hsa-miR-19a-3p	9969	MED13	NM_005121	mediator complex subunit 13							335	72	hsa-miR-30b-3p	54853	WDR55	NM_017706	WD repeat domain 55							335	64	hsa-miR-129-2-3p	BEND4	BEN domain containing 4
		336	91	hsa-miR-19a-3p	1362	CPD	NM_001199775	carboxypeptidase D							336	72	hsa-miR-30b-3p	1740	DLG2	NM_001142699	discs large MAGUK scaffold protein 2							336	64	hsa-miR-129-2-3p	NUP88	nucleoporin 88
		337	91	hsa-miR-19a-3p	5728	PTEN	NM_001304718	phosphatase and tensin homolog							337	72	hsa-miR-30b-3p	222068	TMED4	NM_001303060	transmembrane p24 trafficking protein 4							337	64	hsa-miR-129-2-3p	ZBTB38	zinc finger and BTB domain containing 38
		338	91	hsa-miR-19a-3p	989	SEPT7	NM_001011553	septin 7							338	72	hsa-miR-30b-3p	159195	USP54	NM_001320441	ubiquitin specific peptidase 54							338	64	hsa-miR-129-2-3p	CRBN	cereblon
		339	91	hsa-miR-19a-3p	9525	VPS4B	NM_004869	vacuolar protein sorting 4 homolog B							339	72	hsa-miR-30b-3p	64098	PARVG	NM_001137605	parvin gamma							339	64	hsa-miR-129-2-3p	PHF20L1	PHD finger protein 20 like 1
		340	91	hsa-miR-19a-3p	10565	ARFGEF1	NM_006421	ADP ribosylation factor guanine nucleotide exchange factor 1							340	72	hsa-miR-30b-3p	25862	USP49	NM_001286554	ubiquitin specific peptidase 49							340	64	hsa-miR-129-2-3p	WDR33	WD repeat domain 33
		341	91	hsa-miR-19a-3p	23466	CBX6	NM_001303494	chromobox 6							341	72	hsa-miR-30b-3p	51114	ZDHHC9	NM_016032	zinc finger DHHC-type containing 9							341	64	hsa-miR-129-2-3p	CHRM2	cholinergic receptor muscarinic 2
		342	91	hsa-miR-19a-3p	5908	RAP1B	NM_001010942	RAP1B, member of RAS oncogene family							342	72	hsa-miR-30b-3p	83849	SYT15	NM_031912	synaptotagmin 15							342	64	hsa-miR-129-2-3p	RIMS3	regulating synaptic membrane exocytosis 3
		343	91	hsa-miR-19a-3p	285203	EOGT	NM_001278689	EGF domain specific O-linked N-acetylglucosamine transferase							343	72	hsa-miR-30b-3p	3718	JAK3	NM_000215	Janus kinase 3							343	64	hsa-miR-129-2-3p	GAL3ST3	galactose-3-O-sulfotransferase 3
		344	91	hsa-miR-19a-3p	342096	GOLGA6A	NM_001038640	golgin A6 family member A							344	72	hsa-miR-30b-3p	25987	TSKU	NM_001258210	tsukushi, small leucine rich proteoglycan							344	64	hsa-miR-129-2-3p	THEMIS	thymocyte selection associated
		345	91	hsa-miR-19a-3p	8658	TNKS	NM_003747	tankyrase							345	72	hsa-miR-30b-3p	64900	LPIN3	NM_001301860	lipin 3							345	64	hsa-miR-129-2-3p	TCP11L1	t-complex 11 like 1
		346	91	hsa-miR-19a-3p	57194	ATP10A	NM_024490	ATPase phospholipid transporting 10A (putative)							346	72	hsa-miR-30b-3p	10690	FUT9	NM_006581	fucosyltransferase 9							346	64	hsa-miR-184	DGAT1	diacylglycerol O-acyltransferase 1
		347	91	hsa-miR-19a-3p	53371	NUP54	NM_001278603	nucleoporin 54							347	72	hsa-miR-30b-3p	9647	PPM1F	NM_014634	protein phosphatase, Mg2+/Mn2+ dependent 1F							347	64	hsa-miR-184	PLTP	phospholipid transfer protein
		348	91	hsa-miR-19a-3p	55076	TMEM45A	NM_018004	transmembrane protein 45A							348	72	hsa-miR-30b-3p	79955	PDZD7	NM_001195263	PDZ domain containing 7							348	63	hsa-miR-210-3p	CAMTA1	calmodulin binding transcription activator 1
		349	91	hsa-miR-19a-3p	10625	IVNS1ABP	NM_006469	influenza virus NS1A binding protein							349	72	hsa-miR-30b-3p	6307	MSMO1	NM_006745	methylsterol monooxygenase 1							349	63	hsa-miR-129-2-3p	BMPR2	bone morphogenetic protein receptor type 2
		350	91	hsa-miR-19a-3p	8030	CCDC6	NM_005436	coiled-coil domain containing 6							350	71	hsa-miR-30b-3p	85415	RHPN2	NM_033103	rhophilin Rho GTPase binding protein 2							350	63	hsa-miR-129-2-3p	SPEF2	sperm flagellar 2
		351	91	hsa-miR-19a-3p	388650	DIPK1A	NM_001006605	divergent protein kinase domain 1A							351	71	hsa-miR-30b-3p	9374	PPT2	NM_001204103	palmitoyl-protein thioesterase 2							351	63	hsa-miR-129-2-3p	STUM	stum, mechanosensory transduction mediator homolog
		352	91	hsa-miR-19a-3p	107	ADCY1	NM_021116	adenylate cyclase 1							352	71	hsa-miR-30b-3p	283455	KSR2	NM_173598	kinase suppressor of ras 2							352	63	hsa-miR-129-2-3p	ADO	2-aminoethanethiol dioxygenase
		353	91	hsa-miR-19a-3p	200424	TET3	NM_001287491	tet methylcytosine dioxygenase 3							353	71	hsa-miR-30b-3p	9419	CRIPT	NM_014171	CXXC repeat containing interactor of PDZ3 domain							353	63	hsa-miR-129-2-3p	MARCH1	membrane associated ring-CH-type finger 1
		354	91	hsa-miR-19a-3p	195828	ZNF367	NM_153695	zinc finger protein 367							354	71	hsa-miR-30b-3p	54901	CDKAL1	NM_017774	CDK5 regulatory subunit associated protein 1 like 1							354	63	hsa-miR-129-2-3p	GPC1	glypican 1
		355	91	hsa-miR-19a-3p	203447	NRK	NM_198465	Nik related kinase							355	71	hsa-miR-30b-3p	284611	FAM102B	NM_001010883	family with sequence similarity 102 member B							355	63	hsa-miR-129-2-3p	LARGE1	LARGE xylosyl- and glucuronyltransferase 1
		356	91	hsa-miR-19a-3p	8869	ST3GAL5	NM_001042437	ST3 beta-galactoside alpha-2,3-sialyltransferase 5							356	71	hsa-miR-30b-3p	8908	GYG2	NM_001184703	glycogenin 2							356	63	hsa-miR-129-2-3p	FAM13B	family with sequence similarity 13 member B
		357	91	hsa-miR-19a-3p	149420	PDIK1L	NM_001243532	PDLIM1 interacting kinase 1 like							357	71	hsa-miR-30b-3p	125113	KRT222	NM_152349	keratin 222							357	63	hsa-miR-129-2-3p	SVIP	small VCP interacting protein
		358	91	hsa-miR-19a-3p	27236	ARFIP1	NM_001025593	ADP ribosylation factor interacting protein 1							358	71	hsa-miR-30b-3p	9960	USP3	NM_006537	ubiquitin specific peptidase 3							358	63	hsa-miR-129-2-3p	KLF12	Kruppel like factor 12
		359	91	hsa-miR-19a-3p	286826	LIN9	NM_001270409	lin-9 DREAM MuvB core complex component							359	71	hsa-miR-30b-3p	3066	HDAC2	NM_001527	histone deacetylase 2							359	63	hsa-miR-129-2-3p	WEE1	WEE1 G2 checkpoint kinase
		360	91	hsa-miR-19a-3p	8653	DDX3Y	NM_004660	DEAD-box helicase 3 Y-linked							360	71	hsa-miR-30b-3p	57462	MYORG	NM_020702	myogenesis regulating glycosidase (putative)							360	63	hsa-miR-129-2-3p	ATG4B	autophagy related 4B cysteine peptidase
		361	91	hsa-miR-19a-3p	10746	MAP3K2	NM_006609	mitogen-activated protein kinase kinase kinase 2							361	71	hsa-miR-30b-3p	57680	CHD8	NM_001170629	chromodomain helicase DNA binding protein 8							361	63	hsa-miR-129-2-3p	RPP25L	ribonuclease P/MRP subunit p25 like
		362	90	hsa-miR-1260a	54954	FAM120C	NM_017848	family with sequence similarity 120C							362	71	hsa-miR-30b-3p	285440	CYP4V2	NM_207352	cytochrome P450 family 4 subfamily V member 2							362	63	hsa-miR-184	ADO	2-aminoethanethiol dioxygenase
		363	90	hsa-miR-1260a	114792	KLHL32	NM_001323256	kelch like family member 32							363	71	hsa-miR-30b-3p	222663	SCUBE3	NM_152753	signal peptide, CUB domain and EGF like domain containing 3							363	62	hsa-miR-210-3p	DHX58	DExH-box helicase 58
		364	90	hsa-miR-1260a	23361	ZNF629	NM_001080417	zinc finger protein 629							364	71	hsa-miR-30b-3p	126526	C19orf47	NM_001256441	chromosome 19 open reading frame 47							364	62	hsa-miR-210-3p	TM4SF18	transmembrane 4 L six family member 18
		365	90	hsa-miR-1260a	51569	UFM1	NM_001286704	ubiquitin fold modifier 1							365	71	hsa-miR-30b-3p	58490	RPRD1B	NM_021215	regulation of nuclear pre-mRNA domain containing 1B							365	62	hsa-miR-210-3p	SCARA3	scavenger receptor class A member 3
		366	90	hsa-miR-1260a	6256	RXRA	NM_001291920	retinoid X receptor alpha							366	71	hsa-miR-30b-3p	100130613	PRR32	NM_001122716	proline rich 32							366	62	hsa-miR-129-2-3p	HNRNPA3	heterogeneous nuclear ribonucleoprotein A3
		367	90	hsa-miR-1260a	23013	SPEN	NM_015001	spen family transcriptional repressor							367	71	hsa-miR-30b-3p	55423	SIRPG	NM_080816	signal regulatory protein gamma							367	62	hsa-miR-129-2-3p	ADAM23	ADAM metallopeptidase domain 23
		368	90	hsa-miR-1260a	2740	GLP1R	NM_002062	glucagon like peptide 1 receptor							368	71	hsa-miR-30b-3p	6892	TAPBP	NM_003190	TAP binding protein							368	62	hsa-miR-129-2-3p	NRG1	neuregulin 1
		369	90	hsa-miR-1260a	79675	FASTKD1	NM_001322046	FAST kinase domains 1							369	71	hsa-miR-30b-3p	8994	LIMD1	NM_014240	LIM domains containing 1							369	62	hsa-miR-129-2-3p	VBP1	VHL binding protein 1
		370	90	hsa-miR-19a-3p	9497	SLC4A7	NM_001258379	solute carrier family 4 member 7							370	71	hsa-miR-30b-3p	56052	ALG1	NM_019109	ALG1, chitobiosyldiphosphodolichol beta-mannosyltransferase							370	62	hsa-miR-129-2-3p	FNDC5	fibronectin type III domain containing 5
		371	90	hsa-miR-19a-3p	58489	ABHD17C	NM_021214	abhydrolase domain containing 17C							371	71	hsa-miR-30b-3p	4355	MPP2	NM_001278371	membrane palmitoylated protein 2							371	62	hsa-miR-129-2-3p	AIF1L	allograft inflammatory factor 1 like
		372	90	hsa-miR-19a-3p	595	CCND1	NM_053056	cyclin D1							372	71	hsa-miR-30b-3p	11130	ZWINT	NM_007057	ZW10 interacting kinetochore protein							372	62	hsa-miR-129-2-3p	HS3ST2	heparan sulfate-glucosamine 3-sulfotransferase 2
		373	90	hsa-miR-19a-3p	143684	FAM76B	NM_144664	family with sequence similarity 76 member B							373	71	hsa-miR-30b-3p	363	AQP6	NM_001652	aquaporin 6							373	62	hsa-miR-129-2-3p	PTPN3	protein tyrosine phosphatase, non-receptor type 3
		374	90	hsa-miR-19a-3p	55619	DOCK10	NM_001290263	dedicator of cytokinesis 10							374	71	hsa-miR-30b-3p	376267	RAB15	NM_198686	RAB15, member RAS oncogene family							374	62	hsa-miR-129-2-3p	KALRN	kalirin RhoGEF kinase
		375	90	hsa-miR-19a-3p	293	SLC25A6	NM_001636	solute carrier family 25 member 6							375	71	hsa-miR-30b-3p	5451	POU2F1	NM_002697	POU class 2 homeobox 1							375	62	hsa-miR-129-2-3p	SYT9	synaptotagmin 9
		376	90	hsa-miR-19a-3p	54778	RNF111	NM_001270528	ring finger protein 111							376	71	hsa-miR-30b-3p	55726	INTS13	NM_018164	integrator complex subunit 13							376	62	hsa-miR-129-2-3p	P2RX7	purinergic receptor P2X 7
		377	90	hsa-miR-19a-3p	27019	DNAI1	NM_001281428	dynein axonemal intermediate chain 1							377	71	hsa-miR-30b-3p	4363	ABCC1	NM_004996	ATP binding cassette subfamily C member 1							377	62	hsa-miR-129-2-3p	PTPRG	protein tyrosine phosphatase, receptor type G
		378	90	hsa-miR-19a-3p	23236	PLCB1	NM_182734	phospholipase C beta 1							378	71	hsa-miR-30b-3p	91057	CCDC34	NM_080654	coiled-coil domain containing 34							378	62	hsa-miR-129-2-3p	MAPK10	mitogen-activated protein kinase 10
		379	90	hsa-miR-19a-3p	246175	CNOT6L	NM_001286790	CCR4-NOT transcription complex subunit 6 like							379	71	hsa-miR-30b-3p	150726	FBXO41	NM_001080410	F-box protein 41							379	62	hsa-miR-129-2-3p	TPK1	thiamin pyrophosphokinase 1
		380	90	hsa-miR-19a-3p	6453	ITSN1	NM_001001132	intersectin 1							380	71	hsa-miR-30b-3p	347862	GATD1	NM_001318818	glutamine amidotransferase like class 1 domain containing 1							380	62	hsa-miR-184	NCOR2	nuclear receptor corepressor 2
		381	90	hsa-miR-19a-3p	57649	PHF12	NM_001033561	PHD finger protein 12							381	71	hsa-miR-30b-3p	283897	C16orf54	NM_175900	chromosome 16 open reading frame 54							381	62	hsa-miR-184	SF1	splicing factor 1
		382	90	hsa-miR-19a-3p	91947	ARRDC4	NM_183376	arrestin domain containing 4							382	70	hsa-miR-30b-3p	245972	ATP6V0D2	NM_152565	ATPase H+ transporting V0 subunit d2							382	62	hsa-miR-184	DESI2	desumoylating isopeptidase 2
		383	90	hsa-miR-19a-3p	124801	LSM12	NM_152344	LSM12 homolog							383	70	hsa-miR-30b-3p	84547	PGBD1	NM_001184743	piggyBac transposable element derived 1							383	61	hsa-miR-210-3p	WLS	Wnt ligand secretion mediator
		384	90	hsa-miR-19a-3p	22	ABCB7	NM_001271696	ATP binding cassette subfamily B member 7							384	70	hsa-miR-30b-3p	147694	ZNF548	NM_001172773	zinc finger protein 548							384	61	hsa-miR-129-2-3p	RRM2B	ribonucleotide reductase regulatory TP53 inducible subunit M2B
		385	90	hsa-miR-19a-3p	55704	CCDC88A	NM_001135597	coiled-coil domain containing 88A							385	70	hsa-miR-30b-3p	4940	OAS3	NM_006187	2'-5'-oligoadenylate synthetase 3							385	61	hsa-miR-129-2-3p	ITSN2	intersectin 2
		386	90	hsa-miR-19a-3p	57520	HECW2	NM_001304840	HECT, C2 and WW domain containing E3 ubiquitin protein ligase 2							386	70	hsa-miR-30b-3p	205564	SENP5	NM_152699	SUMO specific peptidase 5							386	61	hsa-miR-129-2-3p	ZNF639	zinc finger protein 639
		387	90	hsa-miR-19a-3p	1795	DOCK3	NM_004947	dedicator of cytokinesis 3							387	70	hsa-miR-30b-3p	3633	INPP5B	NM_005540	inositol polyphosphate-5-phosphatase B							387	61	hsa-miR-129-2-3p	HRH2	histamine receptor H2
		388	90	hsa-miR-19a-3p	57472	CNOT6	NM_001303241	CCR4-NOT transcription complex subunit 6							388	70	hsa-miR-30b-3p	5578	PRKCA	NM_002737	protein kinase C alpha							388	61	hsa-miR-129-2-3p	RALGAPB	Ral GTPase activating protein non-catalytic beta subunit
		389	90	hsa-miR-19a-3p	6328	SCN3A	NM_001081676	sodium voltage-gated channel alpha subunit 3							389	70	hsa-miR-30b-3p	115361	GBP4	NM_052941	guanylate binding protein 4							389	61	hsa-miR-129-2-3p	TXLNG	taxilin gamma
		390	90	hsa-miR-19a-3p	2318	FLNC	NM_001127487	filamin C							390	70	hsa-miR-30b-3p	63929	XPNPEP3	NM_022098	X-prolyl aminopeptidase 3							390	61	hsa-miR-129-2-3p	SLC48A1	solute carrier family 48 member 1
		391	90	hsa-miR-19a-3p	148479	PHF13	NM_153812	PHD finger protein 13							391	70	hsa-miR-30b-3p	80852	GRIP2	NM_001080423	glutamate receptor interacting protein 2							391	61	hsa-miR-129-2-3p	GPR160	G protein-coupled receptor 160
		392	90	hsa-miR-19a-3p	65217	PCDH15	NM_001142771	protocadherin related 15							392	70	hsa-miR-30b-3p	367	AR	NM_001011645	androgen receptor							392	61	hsa-miR-129-2-3p	KIDINS220	kinase D interacting substrate 220
		393	90	hsa-miR-19a-3p	7275	TUB	NM_177972	tubby bipartite transcription factor							393	70	hsa-miR-30b-3p	126433	FBXO27	NM_178820	F-box protein 27							393	61	hsa-miR-184	ADPRHL1	ADP-ribosylhydrolase like 1
		394	90	hsa-miR-19a-3p	1073	CFL2	NM_001243645	cofilin 2							394	70	hsa-miR-30b-3p	57616	TSHZ3	NM_020856	teashirt zinc finger homeobox 3							394	61	hsa-miR-184	CREB3L1	cAMP responsive element binding protein 3 like 1
		395	90	hsa-miR-19a-3p	5054	SERPINE1	NM_000602	serpin family E member 1							395	70	hsa-miR-30b-3p	64837	KLC2	NM_001318734	kinesin light chain 2							395	61	hsa-miR-184	FOSB	FosB proto-oncogene, AP-1 transcription factor subunit
		396	89	hsa-miR-1260a	84945	ABHD13	NM_032859	abhydrolase domain containing 13							396	70	hsa-miR-30b-3p	842	CASP9	NM_001278054	caspase 9							396	61	hsa-miR-184	C21orf62	chromosome 21 open reading frame 62
		397	89	hsa-miR-1260a	2590	GALNT2	NM_001291866	polypeptide N-acetylgalactosaminyltransferase 2							397	70	hsa-miR-30b-3p	8099	CDK2AP1	NM_001270433	cyclin dependent kinase 2 associated protein 1							397	60	hsa-miR-210-3p	SLC25A26	solute carrier family 25 member 26
		398	89	hsa-miR-1260a	3174	HNF4G	NM_004133	hepatocyte nuclear factor 4 gamma							398	70	hsa-miR-30b-3p	51537	MTFP1	NM_001003704	mitochondrial fission process 1							398	60	hsa-miR-129-2-3p	STXBP5	syntaxin binding protein 5
		399	89	hsa-miR-1260a	7694	ZNF135	NM_001164529	zinc finger protein 135							399	70	hsa-miR-30b-3p	4731	NDUFV3	NM_021075	NADH:ubiquinone oxidoreductase subunit V3							399	60	hsa-miR-129-2-3p	PRKAR2A	protein kinase cAMP-dependent type II regulatory subunit alpha
		400	89	hsa-miR-1260a	23138	N4BP3	NM_015111	NEDD4 binding protein 3							400	70	hsa-miR-30b-3p	51118	UTP11	NM_016037	UTP11, small subunit processome component							400	60	hsa-miR-129-2-3p	ZNF354C	zinc finger protein 354C
		401	89	hsa-miR-1260a	151516	ASPRV1	NM_152792	aspartic peptidase retroviral like 1							401	70	hsa-miR-30b-3p	23092	ARHGAP26	NM_015071	Rho GTPase activating protein 26							401	60	hsa-miR-129-2-3p	FNBP1L	formin binding protein 1 like
		402	89	hsa-miR-19a-3p	6660	SOX5	NM_001261414	SRY-box 5							402	70	hsa-miR-30b-3p	2538	G6PC	NM_000151	glucose-6-phosphatase catalytic subunit							402	60	hsa-miR-129-2-3p	RIMS1	regulating synaptic membrane exocytosis 1
		403	89	hsa-miR-19a-3p	4862	NPAS2	NM_002518	neuronal PAS domain protein 2							403	70	hsa-miR-30b-3p	57522	SRGAP1	NM_020762	SLIT-ROBO Rho GTPase activating protein 1							403	60	hsa-miR-129-2-3p	IPO9	importin 9
		404	89	hsa-miR-19a-3p	221092	HNRNPUL2	NM_001079559	heterogeneous nuclear ribonucleoprotein U like 2							404	70	hsa-miR-30b-3p	27340	UTP20	NM_014503	UTP20, small subunit processome component							404	60	hsa-miR-129-2-3p	CYYR1	cysteine and tyrosine rich 1
		405	89	hsa-miR-19a-3p	114785	MBD6	NM_052897	methyl-CpG binding domain protein 6							405	70	hsa-miR-30b-3p	65108	MARCKSL1	NM_023009	MARCKS like 1							405	60	hsa-miR-129-2-3p	ETV5	ETS variant 5
		406	89	hsa-miR-19a-3p	57584	ARHGAP21	NM_020824	Rho GTPase activating protein 21							406	70	hsa-miR-30b-3p	3594	IL12RB1	NM_153701	interleukin 12 receptor subunit beta 1							406	60	hsa-miR-129-2-3p	FZD10	frizzled class receptor 10
		407	89	hsa-miR-19a-3p	169200	TMEM64	NM_001008495	transmembrane protein 64							407	70	hsa-miR-30b-3p	4642	MYO1D	NM_015194	myosin ID							407	60	hsa-miR-129-2-3p	ZC3H7B	zinc finger CCCH-type containing 7B
		408	89	hsa-miR-19a-3p	549	AUH	NM_001306190	AU RNA binding methylglutaconyl-CoA hydratase							408	70	hsa-miR-30b-3p	10116	FEM1B	NM_015322	fem-1 homolog B							408	60	hsa-miR-129-2-3p	CDC42EP3	CDC42 effector protein 3
		409	89	hsa-miR-19a-3p	9948	WDR1	NM_005112	WD repeat domain 1							409	70	hsa-miR-30b-3p	3198	HOXA1	NM_153620	homeobox A1							409	60	hsa-miR-129-2-3p	SHISA3	shisa family member 3
		410	89	hsa-miR-19a-3p	23218	NBEAL2	NM_015175	neurobeachin like 2							410	70	hsa-miR-30b-3p	8195	MKKS	NM_018848	McKusick-Kaufman syndrome							410	60	hsa-miR-129-2-3p	IL6ST	interleukin 6 signal transducer
		411	89	hsa-miR-19a-3p	84895	MIGA2	NM_032809	mitoguardin 2							411	70	hsa-miR-30b-3p	64149	C17orf75	NM_022344	chromosome 17 open reading frame 75							411	60	hsa-miR-129-2-3p	CRISP3	cysteine rich secretory protein 3
		412	89	hsa-miR-19a-3p	730094	MOSMO	NM_001164579	modulator of smoothened							412	70	hsa-miR-30b-3p	51559	NT5DC3	NM_001031701	5'-nucleotidase domain containing 3							412	60	hsa-miR-129-2-3p	PAXBP1	PAX3 and PAX7 binding protein 1
		413	89	hsa-miR-19a-3p	5465	PPARA	NM_001001928	peroxisome proliferator activated receptor alpha							413	70	hsa-miR-30b-3p	54741	LEPROT	NM_001198681	leptin receptor overlapping transcript							413	60	hsa-miR-184	NOL4L	nucleolar protein 4 like
		414	89	hsa-miR-19a-3p	284716	RIMKLA	NM_173642	ribosomal modification protein rimK like family member A							414	70	hsa-miR-30b-3p	79016	DDA1	NM_024050	DET1 and DDB1 associated 1							414	60	hsa-miR-184	KNOP1	lysine rich nucleolar protein 1
		415	89	hsa-miR-19a-3p	9908	G3BP2	NM_012297	G3BP stress granule assembly factor 2							415	70	hsa-miR-30b-3p	6399	TRAPPC2	NM_001011658	trafficking protein particle complex 2							415	60	hsa-miR-184	HAND2	heart and neural crest derivatives expressed 2
		416	89	hsa-miR-19a-3p	90693	CCDC126	NM_138771	coiled-coil domain containing 126							416	70	hsa-miR-30b-3p	29993	PACSIN1	NM_020804	protein kinase C and casein kinase substrate in neurons 1
		417	89	hsa-miR-19a-3p	8651	SOCS1	NM_003745	suppressor of cytokine signaling 1							417	70	hsa-miR-30b-3p	2840	GPR17	NM_005291	G protein-coupled receptor 17
		418	89	hsa-miR-19a-3p	9107	MTMR6	NM_004685	myotubularin related protein 6							418	70	hsa-miR-30b-3p	158809	MAGEB6	NM_173523	MAGE family member B6
		419	89	hsa-miR-19a-3p	115111	SLC26A7	NM_001282356	solute carrier family 26 member 7							419	70	hsa-miR-30b-3p	57158	JPH2	NM_020433	junctophilin 2
		420	89	hsa-miR-19a-3p	9649	RALGPS1	NM_014636	Ral GEF with PH domain and SH3 binding motif 1							420	69	hsa-miR-30b-3p	558	AXL	NM_001278599	AXL receptor tyrosine kinase
		421	89	hsa-miR-19a-3p	1432	MAPK14	NM_139014	mitogen-activated protein kinase 14							421	69	hsa-miR-30b-3p	6693	SPN	NM_003123	sialophorin
		422	89	hsa-miR-19a-3p	55351	STK32B	NM_001306082	serine/threonine kinase 32B							422	69	hsa-miR-30b-3p	323	APBB2	NM_173075	amyloid beta precursor protein binding family B member 2
		423	89	hsa-miR-19a-3p	9529	BAG5	NM_001015048	BCL2 associated athanogene 5							423	69	hsa-miR-30b-3p	166979	CDC20B	NM_001170402	cell division cycle 20B
		424	89	hsa-miR-19a-3p	342865	VSTM2B	NM_001146339	V-set and transmembrane domain containing 2B							424	69	hsa-miR-30b-3p	477	ATP1A2	NM_000702	ATPase Na+/K+ transporting subunit alpha 2
		425	89	hsa-miR-19a-3p	7319	UBE2A	NM_001282161	ubiquitin conjugating enzyme E2 A							425	69	hsa-miR-30b-3p	124222	PAQR4	NM_001284512	progestin and adipoQ receptor family member 4
		426	89	hsa-miR-19a-3p	10904	BLCAP	NM_006698	BLCAP, apoptosis inducing factor							426	69	hsa-miR-30b-3p	342035	GLDN	NM_181789	gliomedin
		427	89	hsa-miR-19a-3p	7107	GPR137B	NM_003272	G protein-coupled receptor 137B							427	69	hsa-miR-30b-3p	2543	GAGE1	NM_001040663	G antigen 1
		428	89	hsa-miR-19a-3p	10964	IFI44L	NM_006820	interferon induced protein 44 like							428	69	hsa-miR-30b-3p	84249	PSD2	NM_032289	pleckstrin and Sec7 domain containing 2
		429	89	hsa-miR-19a-3p	25805	BAMBI	NM_012342	BMP and activin membrane bound inhibitor							429	69	hsa-miR-30b-3p	10749	KIF1C	NM_006612	kinesin family member 1C
		430	89	hsa-miR-19a-3p	121268	RHEBL1	NM_001303126	RHEB like 1							430	69	hsa-miR-30b-3p	11228	RASSF8	NM_001164747	Ras association domain family member 8
		431	88	hsa-miR-1260a	126070	ZNF440	NM_152357	zinc finger protein 440							431	69	hsa-miR-30b-3p	79230	ZNF557	NM_024341	zinc finger protein 557
		432	88	hsa-miR-1260a	22832	CEP162	NM_014895	centrosomal protein 162							432	69	hsa-miR-30b-3p	7813	EVI5	NM_001308248	ecotropic viral integration site 5
		433	88	hsa-miR-1260a	10642	IGF2BP1	NM_001160423	insulin like growth factor 2 mRNA binding protein 1							433	69	hsa-miR-30b-3p	8564	KMO	NM_003679	kynurenine 3-monooxygenase
		434	88	hsa-miR-1260a	6188	RPS3	NM_001256802	ribosomal protein S3							434	69	hsa-miR-30b-3p	2775	GNAO1	NM_138736	G protein subunit alpha o1
		435	88	hsa-miR-1260a	27077	B9D1	NM_001321216	B9 domain containing 1							435	69	hsa-miR-30b-3p	5058	PAK1	NM_002576	p21 (RAC1) activated kinase 1
		436	88	hsa-miR-1260a	23389	MED13L	NM_015335	mediator complex subunit 13 like							436	69	hsa-miR-30b-3p	5137	PDE1C	NM_001191056	phosphodiesterase 1C
		437	88	hsa-miR-19a-3p	81846	SBF2	NM_030962	SET binding factor 2							437	69	hsa-miR-30b-3p	10342	TFG	NM_006070	TRK-fused gene
		438	88	hsa-miR-19a-3p	79716	NPEPL1	NM_001204872	aminopeptidase like 1							438	69	hsa-miR-30b-3p	8826	IQGAP1	NM_003870	IQ motif containing GTPase activating protein 1
		439	88	hsa-miR-19a-3p	5412	UBL3	NM_007106	ubiquitin like 3							439	69	hsa-miR-30b-3p	80319	CXXC4	NM_025212	CXXC finger protein 4
		440	88	hsa-miR-19a-3p	9021	SOCS3	NM_003955	suppressor of cytokine signaling 3							440	69	hsa-miR-30b-3p	4520	MTF1	NM_005955	metal regulatory transcription factor 1
		441	88	hsa-miR-19a-3p	10955	SERINC3	NM_006811	serine incorporator 3							441	69	hsa-miR-30b-3p	4099	MAG	NM_001199216	myelin associated glycoprotein
		442	88	hsa-miR-19a-3p	6252	RTN1	NM_021136	reticulon 1							442	69	hsa-miR-30b-3p	7410	VAV2	NM_001134398	vav guanine nucleotide exchange factor 2
		443	88	hsa-miR-19a-3p	55832	CAND1	NM_018448	cullin associated and neddylation dissociated 1							443	69	hsa-miR-30b-3p	4150	MAZ	NM_001042539	MYC associated zinc finger protein
		444	88	hsa-miR-19a-3p	83896	KRTAP3-1	NM_031958	keratin associated protein 3-1							444	69	hsa-miR-30b-3p	84895	MIGA2	NM_032809	mitoguardin 2
		445	88	hsa-miR-19a-3p	55796	MBNL3	NM_133486	muscleblind like splicing regulator 3							445	69	hsa-miR-30b-3p	3316	HSPB2	NM_001541	heat shock protein family B (small) member 2
		446	88	hsa-miR-19a-3p	9372	ZFYVE9	NM_004799	zinc finger FYVE-type containing 9							446	69	hsa-miR-30b-3p	23450	SF3B3	NM_012426	splicing factor 3b subunit 3
		447	88	hsa-miR-19a-3p	57561	ARRDC3	NM_020801	arrestin domain containing 3							447	69	hsa-miR-30b-3p	4193	MDM2	NM_001145339	MDM2 proto-oncogene
		448	88	hsa-miR-19a-3p	51719	CAB39	NM_001130849	calcium binding protein 39							448	69	hsa-miR-30b-3p	388335	TMEM220	NM_001004313	transmembrane protein 220
		449	88	hsa-miR-19a-3p	10631	POSTN	NM_001135934	periostin							449	69	hsa-miR-30b-3p	127833	SYT2	NM_001136504	synaptotagmin 2
		450	88	hsa-miR-19a-3p	5594	MAPK1	NM_002745	mitogen-activated protein kinase 1							450	69	hsa-miR-30b-3p	4352	MPL	NM_005373	MPL proto-oncogene, thrombopoietin receptor
		451	88	hsa-miR-19a-3p	152503	SH3D19	NM_001009555	SH3 domain containing 19							451	68	hsa-miR-30b-3p	196410	METTL7B	NM_152637	methyltransferase like 7B
		452	88	hsa-miR-19a-3p	5669	PSG1	NM_001297773	pregnancy specific beta-1-glycoprotein 1							452	68	hsa-miR-30b-3p	2944	GSTM1	NM_146421	glutathione S-transferase mu 1
		453	88	hsa-miR-19a-3p	51804	SIX4	NM_017420	SIX homeobox 4							453	68	hsa-miR-30b-3p	7857	SCG2	NM_003469	secretogranin II
		454	88	hsa-miR-19a-3p	7072	TIA1	NM_022037	TIA1 cytotoxic granule associated RNA binding protein							454	68	hsa-miR-30b-3p	8603	FAM193A	NM_001256668	family with sequence similarity 193 member A
		455	88	hsa-miR-19a-3p	23503	ZFYVE26	NM_015346	zinc finger FYVE-type containing 26							455	68	hsa-miR-30b-3p	4751	NEK2	NM_001204183	NIMA related kinase 2
		456	88	hsa-miR-19a-3p	55801	IL26	NM_018402	interleukin 26							456	68	hsa-miR-30b-3p	4771	NF2	NM_181829	neurofibromin 2
		457	88	hsa-miR-19a-3p	55326	AGPAT5	NM_018361	1-acylglycerol-3-phosphate O-acyltransferase 5							457	68	hsa-miR-30b-3p	80704	SLC19A3	NM_025243	solute carrier family 19 member 3
		458	88	hsa-miR-19a-3p	26018	LRIG1	NM_015541	leucine rich repeats and immunoglobulin like domains 1							458	68	hsa-miR-30b-3p	3604	TNFRSF9	NM_001561	TNF receptor superfamily member 9
		459	88	hsa-miR-19a-3p	23637	RABGAP1	NM_012197	RAB GTPase activating protein 1							459	68	hsa-miR-30b-3p	5817	PVR	NM_001135768	poliovirus receptor
		460	88	hsa-miR-19a-3p	54602	NDFIP2	NM_001161407	Nedd4 family interacting protein 2							460	68	hsa-miR-30b-3p	93185	IGSF8	NM_001320247	immunoglobulin superfamily member 8
		461	88	hsa-miR-19a-3p	221895	JAZF1	NM_175061	JAZF zinc finger 1							461	68	hsa-miR-30b-3p	7587	ZNF37A	NM_001324258	zinc finger protein 37A
		462	88	hsa-miR-19a-3p	5241	PGR	NM_001202474	progesterone receptor							462	68	hsa-miR-30b-3p	441457	NUTM2G	NM_001045477	NUT family member 2G
		463	88	hsa-miR-19a-3p	5599	MAPK8	NM_001323324	mitogen-activated protein kinase 8							463	68	hsa-miR-30b-3p	205147	AMER3	NM_001105195	APC membrane recruitment protein 3
		464	88	hsa-miR-19a-3p	1261	CNGA3	NM_001298	cyclic nucleotide gated channel alpha 3							464	68	hsa-miR-30b-3p	2530	FUT8	NM_178155	fucosyltransferase 8
		465	88	hsa-miR-19a-3p	9236	CCPG1	NM_020739	cell cycle progression 1							465	68	hsa-miR-30b-3p	2946	GSTM2	NM_000848	glutathione S-transferase mu 2
		466	88	hsa-miR-19a-3p	8507	ENC1	NM_001256574	ectodermal-neural cortex 1							466	68	hsa-miR-30b-3p	57597	BAHCC1	NM_001291324	BAH domain and coiled-coil containing 1
		467	88	hsa-miR-19a-3p	8853	ASAP2	NM_001135191	ArfGAP with SH3 domain, ankyrin repeat and PH domain 2							467	68	hsa-miR-30b-3p	283149	BCL9L	NM_182557	BCL9 like
		468	88	hsa-miR-19a-3p	23201	FAM168A	NM_001286050	family with sequence similarity 168 member A							468	68	hsa-miR-30b-3p	199777	ZNF626	NM_001076675	zinc finger protein 626
		469	88	hsa-miR-19a-3p	57154	SMURF1	NM_001199847	SMAD specific E3 ubiquitin protein ligase 1							469	68	hsa-miR-30b-3p	2537	IFI6	NM_022873	interferon alpha inducible protein 6
		470	88	hsa-miR-19a-3p	51621	KLF13	NM_015995	Kruppel like factor 13							470	68	hsa-miR-30b-3p	65988	ZNF747	NM_001305018	zinc finger protein 747
		471	88	hsa-miR-19a-3p	441234	ZNF716	NM_001159279	zinc finger protein 716							471	68	hsa-miR-30b-3p	745	MYRF	NM_001127392	myelin regulatory factor
		472	88	hsa-miR-19a-3p	55691	FRMD4A	NM_001318336	FERM domain containing 4A							472	68	hsa-miR-30b-3p	100885848	PTGES3L	NM_001142654	prostaglandin E synthase 3 like
		473	88	hsa-miR-19a-3p	159	ADSS	NM_001126	adenylosuccinate synthase							473	68	hsa-miR-30b-3p	57089	ENTPD7	NM_020354	ectonucleoside triphosphate diphosphohydrolase 7
		474	88	hsa-miR-19a-3p	152485	ZNF827	NM_178835	zinc finger protein 827							474	68	hsa-miR-30b-3p	79056	PRRG4	NM_024081	proline rich and Gla domain 4
		475	87	hsa-miR-1260a	374928	ZNF773	NM_001304336	zinc finger protein 773							475	68	hsa-miR-30b-3p	2822	GPLD1	NM_001503	glycosylphosphatidylinositol specific phospholipase D1
		476	87	hsa-miR-1260a	1460	CSNK2B	NM_001320	casein kinase 2 beta							476	68	hsa-miR-30b-3p	9262	STK17B	NM_004226	serine/threonine kinase 17b
		477	87	hsa-miR-1260a	163115	ZNF781	NM_152605	zinc finger protein 781							477	67	hsa-miR-30b-3p	389136	VGLL3	NM_001320494	vestigial like family member 3
		478	87	hsa-miR-1260a	9819	TSC22D2	NM_014779	TSC22 domain family member 2							478	67	hsa-miR-30b-3p	22891	ZNF365	NM_199452	zinc finger protein 365
		479	87	hsa-miR-1260a	2192	FBLN1	NM_006486	fibulin 1							479	67	hsa-miR-30b-3p	85449	KIAA1755	NM_001029864	KIAA1755
		480	87	hsa-miR-1260a	286046	XKR6	NM_173683	XK related 6							480	67	hsa-miR-30b-3p	6196	RPS6KA2	NM_001318938	ribosomal protein S6 kinase A2
		481	87	hsa-miR-1260a	1111	CHEK1	NM_001274	checkpoint kinase 1							481	67	hsa-miR-30b-3p	5292	PIM1	NM_001243186	Pim-1 proto-oncogene, serine/threonine kinase
		482	87	hsa-miR-19a-3p	93986	FOXP2	NM_001172766	forkhead box P2							482	67	hsa-miR-30b-3p	80023	NRSN2	NM_001323683	neurensin 2
		483	87	hsa-miR-19a-3p	26045	LRRTM2	NM_015564	leucine rich repeat transmembrane neuronal 2							483	67	hsa-miR-30b-3p	54868	TMEM104	NM_017728	transmembrane protein 104
		484	87	hsa-miR-19a-3p	56924	PAK6	NM_020168	p21 (RAC1) activated kinase 6							484	67	hsa-miR-30b-3p	10568	SLC34A2	NM_006424	solute carrier family 34 member 2
		485	87	hsa-miR-19a-3p	23208	SYT11	NM_152280	synaptotagmin 11							485	67	hsa-miR-30b-3p	55105	GPATCH2	NM_018040	G-patch domain containing 2
		486	87	hsa-miR-19a-3p	23405	DICER1	NM_001291628	dicer 1, ribonuclease III							486	67	hsa-miR-30b-3p	200933	FBXO45	NM_001105573	F-box protein 45
		487	87	hsa-miR-19a-3p	6659	SOX4	NM_003107	SRY-box 4							487	67	hsa-miR-30b-3p	53373	TPCN1	NM_001301214	two pore segment channel 1
		488	87	hsa-miR-19a-3p	1213	CLTC	NM_001288653	clathrin heavy chain							488	67	hsa-miR-30b-3p	92335	STRADA	NM_153335	STE20 related adaptor alpha
		489	87	hsa-miR-19a-3p	11193	WBP4	NM_007187	WW domain binding protein 4							489	67	hsa-miR-30b-3p	5869	RAB5B	NM_001252036	RAB5B, member RAS oncogene family
		490	87	hsa-miR-19a-3p	5861	RAB1A	NM_004161	RAB1A, member RAS oncogene family							490	67	hsa-miR-30b-3p	283948	NHLRC4	NM_001301159	NHL repeat containing 4
		491	87	hsa-miR-19a-3p	64599	GIGYF1	NM_022574	GRB10 interacting GYF protein 1							491	67	hsa-miR-30b-3p	23526	ARHGAP45	NM_012292	Rho GTPase activating protein 45
		492	87	hsa-miR-19a-3p	9441	MED26	NM_004831	mediator complex subunit 26							492	67	hsa-miR-30b-3p	221303	FAM162B	NM_001085480	family with sequence similarity 162 member B
		493	87	hsa-miR-19a-3p	5562	PRKAA1	NM_006251	protein kinase AMP-activated catalytic subunit alpha 1							493	67	hsa-miR-30b-3p	285676	ZNF454	NM_001323307	zinc finger protein 454
		494	87	hsa-miR-19a-3p	23301	EHBP1	NM_001142614	EH domain binding protein 1							494	67	hsa-miR-30b-3p	51440	HPCAL4	NM_016257	hippocalcin like 4
		495	87	hsa-miR-19a-3p	55176	SEC61A2	NM_001142628	Sec61 translocon alpha 2 subunit							495	67	hsa-miR-30b-3p	55751	TMEM184C	NM_018241	transmembrane protein 184C
		496	87	hsa-miR-19a-3p	285368	PRRT3	NM_207351	proline rich transmembrane protein 3							496	67	hsa-miR-30b-3p	79152	FA2H	NM_024306	fatty acid 2-hydroxylase
		497	87	hsa-miR-19a-3p	29110	TBK1	NM_013254	TANK binding kinase 1							497	67	hsa-miR-30b-3p	284723	SLC25A34	NM_207348	solute carrier family 25 member 34
		498	87	hsa-miR-19a-3p	4090	SMAD5	NM_001001419	SMAD family member 5							498	67	hsa-miR-30b-3p	114132	SIGLEC11	NM_001135163	sialic acid binding Ig like lectin 11
		499	87	hsa-miR-19a-3p	55805	LRP2BP	NM_018409	LRP2 binding protein							499	67	hsa-miR-30b-3p	390916	NUDT19	NM_001105570	nudix hydrolase 19
		500	87	hsa-miR-19a-3p	127933	UHMK1	NM_144624	U2AF homology motif kinase 1							500	67	hsa-miR-30b-3p	90139	TSPAN18	NM_130783	tetraspanin 18
		501	87	hsa-miR-19a-3p	5992	RFX4	NM_001206691	regulatory factor X4							501	67	hsa-miR-30b-3p	144245	ALG10B	NM_001308340	ALG10B, alpha-1,2-glucosyltransferase
		502	87	hsa-miR-19a-3p	27303	RBMS3	NM_001003792	RNA binding motif single stranded interacting protein 3							502	67	hsa-miR-30b-3p	5947	RBP1	NM_001130992	retinol binding protein 1
		503	87	hsa-miR-19a-3p	860	RUNX2	NM_001015051	runt related transcription factor 2							503	67	hsa-miR-30b-3p	55421	NCBP3	NM_001114118	nuclear cap binding subunit 3
		504	87	hsa-miR-19a-3p	54838	WBP1L	NM_001083913	WW domain binding protein 1 like							504	67	hsa-miR-30b-3p	993	CDC25A	NM_001789	cell division cycle 25A
		505	87	hsa-miR-19a-3p	9752	PCDHA9	NM_031857	protocadherin alpha 9							505	67	hsa-miR-30b-3p	23112	TNRC6B	NM_001024843	trinucleotide repeat containing 6B
		506	87	hsa-miR-19a-3p	84627	ZNF469	NM_001127464	zinc finger protein 469							506	67	hsa-miR-30b-3p	10606	PAICS	NM_001079524	phosphoribosylaminoimidazole carboxylase and phosphoribosylaminoimidazolesuccinocarboxamide synthase
		507	87	hsa-miR-19a-3p	23001	WDFY3	NM_014991	WD repeat and FYVE domain containing 3							507	67	hsa-miR-30b-3p	84056	KATNAL1	NM_032116	katanin catalytic subunit A1 like 1
		508	87	hsa-miR-19a-3p	79712	GTDC1	NM_001284235	glycosyltransferase like domain containing 1							508	67	hsa-miR-30b-3p	27245	AHDC1	NM_001029882	AT-hook DNA binding motif containing 1
		509	87	hsa-miR-19a-3p	84925	SLC49A4	NM_032839	solute carrier family 49 member 4							509	67	hsa-miR-30b-3p	340554	ZC3H12B	NM_001010888	zinc finger CCCH-type containing 12B
		510	87	hsa-miR-19a-3p	8763	CD164	NM_001142403	CD164 molecule							510	67	hsa-miR-30b-3p	120526	DNAJC24	NM_181706	DnaJ heat shock protein family (Hsp40) member C24
		511	87	hsa-miR-19a-3p	23271	CAMSAP2	NM_001297707	calmodulin regulated spectrin associated protein family member 2							511	67	hsa-miR-30b-3p	2802	GOLGA3	NM_005895	golgin A3
		512	87	hsa-miR-19a-3p	7323	UBE2D3	NM_181892	ubiquitin conjugating enzyme E2 D3							512	67	hsa-miR-30b-3p	3191	HNRNPL	NM_001005335	heterogeneous nuclear ribonucleoprotein L
		513	87	hsa-miR-19a-3p	5099	PCDH7	NM_032456	protocadherin 7							513	67	hsa-miR-30b-3p	163590	TOR1AIP2	NM_001199260	torsin 1A interacting protein 2
		514	87	hsa-miR-19a-3p	9658	ZNF516	NM_014643	zinc finger protein 516							514	66	hsa-miR-30b-3p	84947	SERAC1	NM_032861	serine active site containing 1
		515	87	hsa-miR-19a-3p	147463	ANKRD29	NM_001308238	ankyrin repeat domain 29							515	66	hsa-miR-30b-3p	85865	GTPBP10	NM_001042717	GTP binding protein 10
		516	87	hsa-miR-19a-3p	79668	PARP8	NM_001178055	poly(ADP-ribose) polymerase family member 8							516	66	hsa-miR-30b-3p	1975	EIF4B	NM_001300821	eukaryotic translation initiation factor 4B
		517	87	hsa-miR-19a-3p	57605	PITPNM2	NM_001300801	phosphatidylinositol transfer protein membrane associated 2							517	66	hsa-miR-30b-3p	5342	PLGLB2	NM_002665	plasminogen-like B2
		518	87	hsa-miR-19a-3p	140685	ZBTB46	NM_025224	zinc finger and BTB domain containing 46							518	66	hsa-miR-30b-3p	60312	AFAP1	NM_198595	actin filament associated protein 1
		519	87	hsa-miR-19a-3p	51029	DESI2	NM_001297746	desumoylating isopeptidase 2							519	66	hsa-miR-30b-3p	93349	SP140L	NM_001308163	SP140 nuclear body protein like
		520	86	hsa-miR-1260a	3239	HOXD13	NM_000523	homeobox D13							520	66	hsa-miR-30b-3p	2178	FANCE	NM_021922	FA complementation group E
		521	86	hsa-miR-1260a	26013	L3MBTL1	NM_032107	L3MBTL1, histone methyl-lysine binding protein							521	66	hsa-miR-30b-3p	92521	SPECC1	NM_001033554	sperm antigen with calponin homology and coiled-coil domains 1
		522	86	hsa-miR-1260a	100507421	TMEM178B	NM_001195278	transmembrane protein 178B							522	66	hsa-miR-30b-3p	51301	GCNT4	NM_016591	glucosaminyl (N-acetyl) transferase 4
		523	86	hsa-miR-1260a	89953	KLC4	NM_001289034	kinesin light chain 4							523	66	hsa-miR-30b-3p	2677	GGCX	NM_001142269	gamma-glutamyl carboxylase
		524	86	hsa-miR-1260a	389177	TMEM212	NM_001164436	transmembrane protein 212							524	66	hsa-miR-30b-3p	55216	NKAPD1	NM_001301019	NKAP domain containing 1
		525	86	hsa-miR-1260a	140	ADORA3	NM_001302678	adenosine A3 receptor							525	66	hsa-miR-30b-3p	23114	NFASC	NM_001160331	neurofascin
		526	86	hsa-miR-1260a	7368	UGT8	NM_001128174	UDP glycosyltransferase 8							526	66	hsa-miR-30b-3p	1850	DUSP8	NM_004420	dual specificity phosphatase 8
		527	86	hsa-miR-1260a	54785	BORCS6	NM_017622	BLOC-1 related complex subunit 6							527	66	hsa-miR-30b-3p	9498	SLC4A8	NM_001039960	solute carrier family 4 member 8
		528	86	hsa-miR-1260a	55154	MSTO1	NM_018116	misato mitochondrial distribution and morphology regulator 1							528	66	hsa-miR-30b-3p	831	CAST	NM_173060	calpastatin
		529	86	hsa-miR-1260a	29978	UBQLN2	NM_013444	ubiquilin 2							529	66	hsa-miR-30b-3p	113277	TMEM106A	NM_001291588	transmembrane protein 106A
		530	86	hsa-miR-19a-3p	128611	ZNF831	NM_178457	zinc finger protein 831							530	66	hsa-miR-30b-3p	248	ALPI	NM_001631	alkaline phosphatase, intestinal
		531	86	hsa-miR-19a-3p	140775	SMCR8	NM_144775	Smith-Magenis syndrome chromosome region, candidate 8							531	66	hsa-miR-30b-3p	5343	PLGLB1	NM_001032392	plasminogen-like B1
		532	86	hsa-miR-19a-3p	23499	MACF1	NM_012090	microtubule-actin crosslinking factor 1							532	66	hsa-miR-30b-3p	92689	FAM114A1	NM_138389	family with sequence similarity 114 member A1
		533	86	hsa-miR-19a-3p	8992	ATP6V0E1	NM_003945	ATPase H+ transporting V0 subunit e1							533	66	hsa-miR-30b-3p	758	MPPED1	NM_001044370	metallophosphoesterase domain containing 1
		534	86	hsa-miR-19a-3p	124540	MSI2	NM_001322250	musashi RNA binding protein 2							534	66	hsa-miR-30b-3p	953	ENTPD1	NM_001164182	ectonucleoside triphosphate diphosphohydrolase 1
		535	86	hsa-miR-19a-3p	51046	ST8SIA3	NM_015879	ST8 alpha-N-acetyl-neuraminide alpha-2,8-sialyltransferase 3							535	66	hsa-miR-30b-3p	1677	DFFB	NM_001282669	DNA fragmentation factor subunit beta
		536	86	hsa-miR-19a-3p	51527	GSKIP	NM_001271904	GSK3B interacting protein							536	66	hsa-miR-30b-3p	51619	UBE2D4	NM_015983	ubiquitin conjugating enzyme E2 D4 (putative)
		537	86	hsa-miR-19a-3p	9341	VAMP3	NM_004781	vesicle associated membrane protein 3							537	66	hsa-miR-30b-3p	6614	SIGLEC1	NM_023068	sialic acid binding Ig like lectin 1
		538	86	hsa-miR-19a-3p	30011	SH3KBP1	NM_001024666	SH3 domain containing kinase binding protein 1							538	66	hsa-miR-30b-3p	120939	TMEM52B	NM_153022	transmembrane protein 52B
		539	86	hsa-miR-19a-3p	11100	HNRNPUL1	NM_001301016	heterogeneous nuclear ribonucleoprotein U like 1							539	66	hsa-miR-30b-3p	10311	VPS26C	NM_006052	VPS26 endosomal protein sorting factor C
		540	86	hsa-miR-19a-3p	1106	CHD2	NM_001271	chromodomain helicase DNA binding protein 2							540	66	hsa-miR-30b-3p	439921	MXRA7	NM_001008528	matrix remodeling associated 7
		541	86	hsa-miR-19a-3p	57673	BEND3	NM_001080450	BEN domain containing 3							541	66	hsa-miR-30b-3p	11135	CDC42EP1	NM_152243	CDC42 effector protein 1
		542	86	hsa-miR-19a-3p	4281	MID1	NM_000381	midline 1							542	66	hsa-miR-30b-3p	57717	PCDHB16	NM_020957	protocadherin beta 16
		543	86	hsa-miR-19a-3p	79836	LONRF3	NM_001289109	LON peptidase N-terminal domain and ring finger 3							543	66	hsa-miR-30b-3p	100130705	ATP6V1FNB	NM_001195150	ATP6V1F neighbor
		544	86	hsa-miR-19a-3p	84133	ZNRF3	NM_001206998	zinc and ring finger 3							544	66	hsa-miR-30b-3p	124602	KIF19	NM_153209	kinesin family member 19
		545	86	hsa-miR-19a-3p	729830	FAM160A1	NM_001109977	family with sequence similarity 160 member A1							545	66	hsa-miR-30b-3p	23276	KLHL18	NM_025010	kelch like family member 18
		546	86	hsa-miR-19a-3p	694	BTG1	NM_001731	BTG anti-proliferation factor 1							546	66	hsa-miR-30b-3p	4891	SLC11A2	NM_001174127	solute carrier family 11 member 2
		547	86	hsa-miR-19a-3p	29127	RACGAP1	NM_001126103	Rac GTPase activating protein 1							547	66	hsa-miR-30b-3p	7365	UGT2B10	NM_001290091	UDP glucuronosyltransferase family 2 member B10
		548	86	hsa-miR-19a-3p	5906	RAP1A	NM_001010935	RAP1A, member of RAS oncogene family							548	66	hsa-miR-30b-3p	286128	ZFP41	NM_173832	ZFP41 zinc finger protein
		549	86	hsa-miR-19a-3p	6533	SLC6A6	NM_001134367	solute carrier family 6 member 6							549	66	hsa-miR-30b-3p	5326	PLAGL2	NM_002657	PLAG1 like zinc finger 2
		550	86	hsa-miR-19a-3p	59084	ENPP5	NM_001290072	ectonucleotide pyrophosphatase/phosphodiesterase 5 (putative)							550	65	hsa-miR-30b-3p	54511	HMGCLL1	NM_019036	3-hydroxymethyl-3-methylglutaryl-CoA lyase like 1
		551	86	hsa-miR-19a-3p	399665	FAM102A	NM_001035254	family with sequence similarity 102 member A							551	65	hsa-miR-30b-3p	6578	SLCO2A1	NM_005630	solute carrier organic anion transporter family member 2A1
		552	86	hsa-miR-19a-3p	8932	MBD2	NM_003927	methyl-CpG binding domain protein 2							552	65	hsa-miR-30b-3p	57716	PRX	NM_020956	periaxin
		553	86	hsa-miR-19a-3p	26060	APPL1	NM_012096	adaptor protein, phosphotyrosine interacting with PH domain and leucine zipper 1							553	65	hsa-miR-30b-3p	376940	ZC3H6	NM_198581	zinc finger CCCH-type containing 6
		554	86	hsa-miR-19a-3p	890	CCNA2	NM_001237	cyclin A2							554	65	hsa-miR-30b-3p	9536	PTGES	NM_004878	prostaglandin E synthase
		555	86	hsa-miR-19a-3p	27032	ATP2C1	NM_001199184	ATPase secretory pathway Ca2+ transporting 1							555	65	hsa-miR-30b-3p	22926	ATF6	NM_007348	activating transcription factor 6
		556	86	hsa-miR-19a-3p	2069	EREG	NM_001432	epiregulin							556	65	hsa-miR-30b-3p	9152	SLC6A5	NM_004211	solute carrier family 6 member 5
		557	86	hsa-miR-19a-3p	1948	EFNB2	NM_004093	ephrin B2							557	65	hsa-miR-30b-3p	25870	SUMF2	NM_001130069	sulfatase modifying factor 2
		558	86	hsa-miR-19a-3p	23512	SUZ12	NM_015355	SUZ12, polycomb repressive complex 2 subunit							558	65	hsa-miR-30b-3p	144404	TMEM120B	NM_001080825	transmembrane protein 120B
		559	86	hsa-miR-19a-3p	6400	SEL1L	NM_005065	SEL1L, ERAD E3 ligase adaptor subunit							559	65	hsa-miR-30b-3p	64581	CLEC7A	NM_197949	C-type lectin domain containing 7A
		560	86	hsa-miR-19a-3p	23394	ADNP	NM_001282531	activity dependent neuroprotector homeobox							560	65	hsa-miR-30b-3p	286148	DPY19L4	NM_181787	dpy-19 like 4
		561	86	hsa-miR-19a-3p	6538	SLC6A11	NM_014229	solute carrier family 6 member 11							561	65	hsa-miR-30b-3p	2908	NR3C1	NM_001204265	nuclear receptor subfamily 3 group C member 1
		562	86	hsa-miR-19a-3p	2065	ERBB3	NM_001982	erb-b2 receptor tyrosine kinase 3							562	65	hsa-miR-30b-3p	283209	PGM2L1	NM_173582	phosphoglucomutase 2 like 1
		563	86	hsa-miR-19a-3p	3749	KCNC4	NM_001039574	potassium voltage-gated channel subfamily C member 4							563	65	hsa-miR-30b-3p	92241	RCSD1	NM_001322923	RCSD domain containing 1
		564	86	hsa-miR-19a-3p	6853	SYN1	NM_133499	synapsin I							564	65	hsa-miR-30b-3p	162073	ITPRIPL2	NM_001034841	ITPRIP like 2
		565	86	hsa-miR-19a-3p	1849	DUSP7	NM_001947	dual specificity phosphatase 7							565	65	hsa-miR-30b-3p	84530	SRRM4	NM_194286	serine/arginine repetitive matrix 4
		566	85	hsa-miR-1260a	57494	RIMKLB	NM_001297776	ribosomal modification protein rimK like family member B							566	65	hsa-miR-30b-3p	79640	C22orf46	NM_001142964	chromosome 22 open reading frame 46
		567	85	hsa-miR-1260a	6310	ATXN1	NM_000332	ataxin 1							567	65	hsa-miR-30b-3p	5740	PTGIS	NM_000961	prostaglandin I2 synthase
		568	85	hsa-miR-1260a	79020	C7orf25	NM_024054	chromosome 7 open reading frame 25							568	65	hsa-miR-30b-3p	7903	ST8SIA4	NM_005668	ST8 alpha-N-acetyl-neuraminide alpha-2,8-sialyltransferase 4
		569	85	hsa-miR-1260a	80774	LIMD2	NM_030576	LIM domain containing 2							569	65	hsa-miR-30b-3p	11213	IRAK3	NM_001142523	interleukin 1 receptor associated kinase 3
		570	85	hsa-miR-1260a	10953	TOMM34	NM_006809	translocase of outer mitochondrial membrane 34							570	65	hsa-miR-30b-3p	348995	NUP43	NM_198887	nucleoporin 43
		571	85	hsa-miR-1260a	91133	L3MBTL4	NM_173464	L3MBTL4, histone methyl-lysine binding protein							571	65	hsa-miR-30b-3p	221	ALDH3B1	NM_001290058	aldehyde dehydrogenase 3 family member B1
		572	85	hsa-miR-1260a	730051	ZNF814	NM_001144989	zinc finger protein 814							572	65	hsa-miR-30b-3p	7375	USP4	NM_001251877	ubiquitin specific peptidase 4
		573	85	hsa-miR-19a-3p	1627	DBN1	NM_004395	drebrin 1							573	65	hsa-miR-30b-3p	378884	NHLRC1	NM_198586	NHL repeat containing E3 ubiquitin protein ligase 1
		574	85	hsa-miR-19a-3p	10114	HIPK3	NM_001048200	homeodomain interacting protein kinase 3							574	65	hsa-miR-30b-3p	6360	CCL16	NM_004590	C-C motif chemokine ligand 16
		575	85	hsa-miR-19a-3p	11069	RAPGEF4	NM_001100397	Rap guanine nucleotide exchange factor 4							575	65	hsa-miR-30b-3p	5272	SERPINB9	NM_004155	serpin family B member 9
		576	85	hsa-miR-19a-3p	8476	CDC42BPA	NM_003607	CDC42 binding protein kinase alpha							576	65	hsa-miR-30b-3p	83875	BCO2	NM_001256398	beta-carotene oxygenase 2
		577	85	hsa-miR-19a-3p	114134	SLC2A13	NM_052885	solute carrier family 2 member 13							577	65	hsa-miR-30b-3p	7789	ZXDA	NM_007156	zinc finger X-linked duplicated A
		578	85	hsa-miR-19a-3p	113	ADCY7	NM_001114	adenylate cyclase 7							578	65	hsa-miR-30b-3p	162968	ZNF497	NM_198458	zinc finger protein 497
		579	85	hsa-miR-19a-3p	51701	NLK	NM_016231	nemo like kinase							579	65	hsa-miR-30b-3p	411	ARSB	NM_000046	arylsulfatase B
		580	85	hsa-miR-19a-3p	29969	MDFIC	NM_001166345	MyoD family inhibitor domain containing							580	65	hsa-miR-30b-3p	92609	TIMM50	NM_001001563	translocase of inner mitochondrial membrane 50
		581	85	hsa-miR-19a-3p	414	ARSD	NM_009589	arylsulfatase D							581	65	hsa-miR-30b-3p	113178	SCAMP4	NM_079834	secretory carrier membrane protein 4
		582	85	hsa-miR-19a-3p	57482	KIAA1211	NM_020722	KIAA1211							582	65	hsa-miR-30b-3p	1846	DUSP4	NM_057158	dual specificity phosphatase 4
		583	85	hsa-miR-19a-3p	22862	FNDC3A	NM_001079673	fibronectin type III domain containing 3A							583	65	hsa-miR-30b-3p	53405	CLIC5	NM_001256023	chloride intracellular channel 5
		584	85	hsa-miR-19a-3p	362	AQP5	NM_001651	aquaporin 5							584	64	hsa-miR-30b-3p	64344	HIF3A	NM_152795	hypoxia inducible factor 3 subunit alpha
		585	85	hsa-miR-19a-3p	22905	EPN2	NM_001102664	epsin 2							585	64	hsa-miR-30b-3p	55676	SLC30A6	NM_001193515	solute carrier family 30 member 6
		586	85	hsa-miR-19a-3p	2138	EYA1	NM_000503	EYA transcriptional coactivator and phosphatase 1							586	64	hsa-miR-30b-3p	112939	NACC1	NM_052876	nucleus accumbens associated 1
		587	85	hsa-miR-19a-3p	4249	MGAT5	NM_002410	alpha-1,6-mannosylglycoprotein 6-beta-N-acetylglucosaminyltransferase							587	64	hsa-miR-30b-3p	57185	NIPAL3	NM_001322854	NIPA like domain containing 3
		588	85	hsa-miR-19a-3p	4302	MLLT6	NM_005937	MLLT6, PHD finger containing							588	64	hsa-miR-30b-3p	85363	TRIM5	NM_033092	tripartite motif containing 5
		589	85	hsa-miR-19a-3p	80829	ZFP91	NM_001197051	ZFP91 zinc finger protein							589	64	hsa-miR-30b-3p	3823	KLRC3	NM_002261	killer cell lectin like receptor C3
		590	85	hsa-miR-19a-3p	137492	VPS37A	NM_001145152	VPS37A, ESCRT-I subunit							590	64	hsa-miR-30b-3p	79571	GCC1	NM_024523	GRIP and coiled-coil domain containing 1
		591	85	hsa-miR-19a-3p	7473	WNT3	NM_030753	Wnt family member 3							591	64	hsa-miR-30b-3p	163933	FAM43B	NM_207334	family with sequence similarity 43 member B
		592	85	hsa-miR-19a-3p	6314	ATXN7	NM_000333	ataxin 7							592	64	hsa-miR-30b-3p	23500	DAAM2	NM_015345	dishevelled associated activator of morphogenesis 2
		593	85	hsa-miR-19a-3p	65986	ZBTB10	NM_001105539	zinc finger and BTB domain containing 10							593	64	hsa-miR-30b-3p	8862	APLN	NM_017413	apelin
		594	85	hsa-miR-19a-3p	143187	VTI1A	NM_001318203	vesicle transport through interaction with t-SNAREs 1A							594	64	hsa-miR-30b-3p	5733	PTGER3	NM_198717	prostaglandin E receptor 3
		595	85	hsa-miR-19a-3p	123879	DCUN1D3	NM_173475	defective in cullin neddylation 1 domain containing 3							595	64	hsa-miR-30b-3p	11092	SPACA9	NM_001316898	sperm acrosome associated 9
		596	85	hsa-miR-19a-3p	5457	POU4F1	NM_006237	POU class 4 homeobox 1							596	64	hsa-miR-30b-3p	6898	TAT	NM_000353	tyrosine aminotransferase
		597	85	hsa-miR-19a-3p	2119	ETV5	NM_004454	ETS variant 5							597	64	hsa-miR-30b-3p	389643	NUGGC	NM_001010906	nuclear GTPase, germinal center associated
		598	85	hsa-miR-19a-3p	56890	MDM1	NM_020128	Mdm1 nuclear protein							598	64	hsa-miR-30b-3p	5339	PLEC	NM_201381	plectin
		599	85	hsa-miR-19a-3p	23710	GABARAPL1	NM_031412	GABA type A receptor associated protein like 1							599	64	hsa-miR-30b-3p	11045	UPK1A	NM_007000	uroplakin 1A
		600	85	hsa-miR-19a-3p	373	TRIM23	NM_001656	tripartite motif containing 23							600	64	hsa-miR-30b-3p	134429	STARD4	NM_001308061	StAR related lipid transfer domain containing 4
		601	85	hsa-miR-19a-3p	54014	BRWD1	NM_033656	bromodomain and WD repeat domain containing 1							601	64	hsa-miR-30b-3p	388591	RNF207	NM_207396	ring finger protein 207
		602	85	hsa-miR-19a-3p	23049	SMG1	NM_015092	SMG1, nonsense mediated mRNA decay associated PI3K related kinase							602	64	hsa-miR-30b-3p	84436	ZNF528	NM_032423	zinc finger protein 528
		603	85	hsa-miR-19a-3p	23011	RAB21	NM_014999	RAB21, member RAS oncogene family							603	64	hsa-miR-30b-3p	283130	SLC25A45	NM_001077241	solute carrier family 25 member 45
		604	85	hsa-miR-19a-3p	868	CBLB	NM_001321790	Cbl proto-oncogene B							604	64	hsa-miR-30b-3p	123041	SLC24A4	NM_153648	solute carrier family 24 member 4
		605	85	hsa-miR-19a-3p	51320	MEX3C	NM_016626	mex-3 RNA binding family member C							605	64	hsa-miR-30b-3p	54509	RHOF	NM_019034	ras homolog family member F, filopodia associated
		606	85	hsa-miR-19a-3p	4306	NR3C2	NM_000901	nuclear receptor subfamily 3 group C member 2							606	64	hsa-miR-30b-3p	10138	YAF2	NM_001190980	YY1 associated factor 2
		607	84	hsa-miR-1260a	27300	ZNF544	NM_001320786	zinc finger protein 544							607	64	hsa-miR-30b-3p	8832	CD84	NM_001184879	CD84 molecule
		608	84	hsa-miR-19a-3p	9770	RASSF2	NM_170774	Ras association domain family member 2							608	64	hsa-miR-30b-3p	3745	KCNB1	NM_004975	potassium voltage-gated channel subfamily B member 1
		609	84	hsa-miR-19a-3p	5140	PDE3B	NM_000922	phosphodiesterase 3B							609	64	hsa-miR-30b-3p	83604	TMEM47	NM_031442	transmembrane protein 47
		610	84	hsa-miR-19a-3p	9847	C2CD5	NM_001286175	C2 calcium dependent domain containing 5							610	64	hsa-miR-30b-3p	126308	MOB3A	NM_130807	MOB kinase activator 3A
		611	84	hsa-miR-19a-3p	51050	PI15	NM_001324403	peptidase inhibitor 15							611	64	hsa-miR-30b-3p	57479	PRR12	NM_020719	proline rich 12
		612	84	hsa-miR-19a-3p	57476	GRAMD1B	NM_001286563	GRAM domain containing 1B							612	64	hsa-miR-30b-3p	58500	ZNF250	NM_001109689	zinc finger protein 250
		613	84	hsa-miR-19a-3p	3993	LLGL2	NM_001031803	LLGL scribble cell polarity complex component 2							613	64	hsa-miR-30b-3p	85462	FHDC1	NM_033393	FH2 domain containing 1
		614	84	hsa-miR-19a-3p	23450	SF3B3	NM_012426	splicing factor 3b subunit 3							614	64	hsa-miR-30b-3p	83892	KCTD10	NM_031954	potassium channel tetramerization domain containing 10
		615	84	hsa-miR-19a-3p	23612	PHLDA3	NM_012396	pleckstrin homology like domain family A member 3							615	64	hsa-miR-30b-3p	340348	TSPAN33	NM_178562	tetraspanin 33
		616	84	hsa-miR-19a-3p	93380	MMGT1	NM_173470	membrane magnesium transporter 1							616	64	hsa-miR-30b-3p	4297	KMT2A	NM_001197104	lysine methyltransferase 2A
		617	84	hsa-miR-19a-3p	23233	EXOC6B	NM_001321731	exocyst complex component 6B							617	64	hsa-miR-30b-3p	139322	APOOL	NM_198450	apolipoprotein O like
		618	84	hsa-miR-19a-3p	23255	MTCL1	NM_015210	microtubule crosslinking factor 1							618	64	hsa-miR-30b-3p	147841	SPC24	NM_001317033	SPC24, NDC80 kinetochore complex component
		619	84	hsa-miR-19a-3p	5597	MAPK6	NM_002748	mitogen-activated protein kinase 6							619	63	hsa-miR-30b-3p	9939	RBM8A	NM_005105	RNA binding motif protein 8A
		620	84	hsa-miR-19a-3p	54476	RNF216	NM_207111	ring finger protein 216							620	63	hsa-miR-30b-3p	5795	PTPRJ	NM_002843	protein tyrosine phosphatase, receptor type J
		621	84	hsa-miR-19a-3p	23608	MKRN1	NM_013446	makorin ring finger protein 1							621	63	hsa-miR-30b-3p	91584	PLXNA4	NM_020911	plexin A4
		622	84	hsa-miR-19a-3p	9055	PRC1	NM_001267580	protein regulator of cytokinesis 1							622	63	hsa-miR-30b-3p	5527	PPP2R5C	NM_001161725	protein phosphatase 2 regulatory subunit B'gamma
		623	84	hsa-miR-19a-3p	90780	PYGO2	NM_138300	pygopus family PHD finger 2							623	63	hsa-miR-30b-3p	202	CRYBG1	NM_001624	crystallin beta-gamma domain containing 1
		624	84	hsa-miR-19a-3p	115	ADCY9	NM_001116	adenylate cyclase 9							624	63	hsa-miR-30b-3p	151987	PPP4R2	NM_001318028	protein phosphatase 4 regulatory subunit 2
		625	84	hsa-miR-19a-3p	5357	PLS1	NM_001145319	plastin 1							625	63	hsa-miR-30b-3p	150864	FAM117B	NM_173511	family with sequence similarity 117 member B
		626	84	hsa-miR-19a-3p	56851	EMC7	NM_020154	ER membrane protein complex subunit 7							626	63	hsa-miR-30b-3p	221472	FGD2	NM_173558	FYVE, RhoGEF and PH domain containing 2
		627	84	hsa-miR-19a-3p	29104	N6AMT1	NM_182749	N-6 adenine-specific DNA methyltransferase 1							627	63	hsa-miR-30b-3p	26507	CNNM1	NM_020348	cyclin and CBS domain divalent metal cation transport mediator 1
		628	84	hsa-miR-19a-3p	3600	IL15	NM_172175	interleukin 15							628	63	hsa-miR-30b-3p	221662	RBM24	NM_153020	RNA binding motif protein 24
		629	83	hsa-miR-1260a	374659	HDDC3	NM_001286451	HD domain containing 3							629	63	hsa-miR-30b-3p	81788	NUAK2	NM_030952	NUAK family kinase 2
		630	83	hsa-miR-1260a	11161	ERG28	NM_007176	ergosterol biosynthesis 28 homolog							630	63	hsa-miR-30b-3p	84668	FAM126A	NM_032581	family with sequence similarity 126 member A
		631	83	hsa-miR-1260a	25998	IBTK	NM_015525	inhibitor of Bruton tyrosine kinase							631	63	hsa-miR-30b-3p	1317	SLC31A1	NM_001859	solute carrier family 31 member 1
		632	83	hsa-miR-1260a	1378	CR1	NM_000651	complement C3b/C4b receptor 1 (Knops blood group)							632	63	hsa-miR-30b-3p	3996	LLGL1	NM_004140	LLGL scribble cell polarity complex component 1
		633	83	hsa-miR-1260a	9166	EBAG9	NM_001278938	estrogen receptor binding site associated, antigen, 9							633	63	hsa-miR-30b-3p	84282	RNF135	NM_032322	ring finger protein 135
		634	83	hsa-miR-1260a	5000	ORC4	NM_181741	origin recognition complex subunit 4							634	63	hsa-miR-30b-3p	90624	LYRM7	NM_181705	LYR motif containing 7
		635	83	hsa-miR-1260a	440270	GOLGA8B	NM_001023567	golgin A8 family member B							635	63	hsa-miR-30b-3p	23329	TBC1D30	NM_015279	TBC1 domain family member 30
		636	83	hsa-miR-19a-3p	353274	ZNF445	NM_181489	zinc finger protein 445							636	63	hsa-miR-30b-3p	27201	GPR78	NM_080819	G protein-coupled receptor 78
		637	83	hsa-miR-19a-3p	729438	CASTOR2	NM_001145064	cytosolic arginine sensor for mTORC1 subunit 2							637	63	hsa-miR-30b-3p	55634	KRBOX4	NM_017776	KRAB box domain containing 4
		638	83	hsa-miR-19a-3p	55165	CEP55	NM_001127182	centrosomal protein 55							638	63	hsa-miR-30b-3p	2188	FANCF	NM_022725	FA complementation group F
		639	83	hsa-miR-19a-3p	64225	ATL2	NM_022374	atlastin GTPase 2							639	63	hsa-miR-30b-3p	5991	RFX3	NM_134428	regulatory factor X3
		640	83	hsa-miR-19a-3p	55603	TENT5A	NM_017633	terminal nucleotidyltransferase 5A							640	63	hsa-miR-30b-3p	92558	BICDL1	NM_207311	BICD family like cargo adaptor 1
		641	83	hsa-miR-19a-3p	286451	YIPF6	NM_001195214	Yip1 domain family member 6							641	63	hsa-miR-30b-3p	1605	DAG1	NM_001177640	dystroglycan 1
		642	83	hsa-miR-19a-3p	342371	ATXN1L	NM_001137675	ataxin 1 like							642	63	hsa-miR-30b-3p	80127	BBOF1	NM_025057	basal body orientation factor 1
		643	83	hsa-miR-19a-3p	54462	CCSER2	NM_001284240	coiled-coil serine rich protein 2							643	63	hsa-miR-30b-3p	79825	EFCC1	NM_024768	EF-hand and coiled-coil domain containing 1
		644	83	hsa-miR-19a-3p	51552	RAB14	NM_016322	RAB14, member RAS oncogene family							644	63	hsa-miR-30b-3p	10630	PDPN	NM_006474	podoplanin
		645	83	hsa-miR-19a-3p	221981	THSD7A	NM_015204	thrombospondin type 1 domain containing 7A							645	63	hsa-miR-30b-3p	9369	NRXN3	NM_001272020	neurexin 3
		646	83	hsa-miR-19a-3p	51330	TNFRSF12A	NM_016639	TNF receptor superfamily member 12A							646	63	hsa-miR-30b-3p	9586	CREB5	NM_001011666	cAMP responsive element binding protein 5
		647	83	hsa-miR-19a-3p	56261	GPCPD1	NM_019593	glycerophosphocholine phosphodiesterase 1							647	63	hsa-miR-30b-3p	148930	KNCN	NM_001097611	kinocilin
		648	83	hsa-miR-19a-3p	65981	CAPRIN2	NM_001206856	caprin family member 2							648	63	hsa-miR-30b-3p	255027	MPV17L	NM_001128423	MPV17 mitochondrial inner membrane protein like
		649	83	hsa-miR-19a-3p	8714	ABCC3	NM_003786	ATP binding cassette subfamily C member 3							649	63	hsa-miR-30b-3p	123745	PLA2G4E	NM_001206670	phospholipase A2 group IVE
		650	83	hsa-miR-19a-3p	10723	SLC12A7	NM_006598	solute carrier family 12 member 7							650	63	hsa-miR-30b-3p	129685	TAF8	NM_138572	TATA-box binding protein associated factor 8
		651	83	hsa-miR-19a-3p	3092	HIP1	NM_001243198	huntingtin interacting protein 1							651	63	hsa-miR-30b-3p	401089	FOXL2NB	NM_001040061	FOXL2 neighbor
		652	83	hsa-miR-19a-3p	9732	DOCK4	NM_014705	dedicator of cytokinesis 4							652	63	hsa-miR-30b-3p	125965	COX6B2	NM_144613	cytochrome c oxidase subunit 6B2
		653	83	hsa-miR-19a-3p	79960	JADE1	NM_001287437	jade family PHD finger 1							653	63	hsa-miR-30b-3p	126917	IFFO2	NM_001136265	intermediate filament family orphan 2
		654	83	hsa-miR-19a-3p	9900	SV2A	NM_001278719	synaptic vesicle glycoprotein 2A							654	63	hsa-miR-30b-3p	11164	NUDT5	NM_014142	nudix hydrolase 5
		655	83	hsa-miR-19a-3p	29883	CNOT7	NM_001322090	CCR4-NOT transcription complex subunit 7							655	62	hsa-miR-30b-3p	11320	MGAT4A	NM_012214	alpha-1,3-mannosyl-glycoprotein 4-beta-N-acetylglucosaminyltransferase A
		656	83	hsa-miR-19a-3p	4774	NFIA	NM_001134673	nuclear factor I A							656	62	hsa-miR-30b-3p	79611	ACSS3	NM_024560	acyl-CoA synthetase short chain family member 3
		657	83	hsa-miR-19a-3p	341947	COX8C	NM_182971	cytochrome c oxidase subunit 8C							657	62	hsa-miR-30b-3p	129138	ANKRD54	NM_138797	ankyrin repeat domain 54
		658	83	hsa-miR-19a-3p	81610	FAM83D	NM_030919	family with sequence similarity 83 member D							658	62	hsa-miR-30b-3p	8542	APOL1	NM_145343	apolipoprotein L1
		659	83	hsa-miR-19a-3p	8031	NCOA4	NM_005437	nuclear receptor coactivator 4							659	62	hsa-miR-30b-3p	25840	METTL7A	NM_014033	methyltransferase like 7A
		660	83	hsa-miR-19a-3p	57708	MIER1	NM_001077700	MIER1 transcriptional regulator							660	62	hsa-miR-30b-3p	100529240	ZNF816-ZNF321P	NM_001202473	ZNF816-ZNF321P readthrough
		661	83	hsa-miR-19a-3p	147381	CBLN2	NM_182511	cerebellin 2 precursor							661	62	hsa-miR-30b-3p	50939	IMPG2	NM_016247	interphotoreceptor matrix proteoglycan 2
		662	83	hsa-miR-19a-3p	8690	JRKL	NM_003772	JRK like							662	62	hsa-miR-30b-3p	10849	CD3EAP	NM_012099	CD3e molecule associated protein
		663	82	hsa-miR-1260a	1805	DPT	NM_001937	dermatopontin							663	62	hsa-miR-30b-3p	9844	ELMO1	NM_130442	engulfment and cell motility 1
		664	82	hsa-miR-1260a	84255	SLC37A3	NM_001287498	solute carrier family 37 member 3							664	62	hsa-miR-30b-3p	10554	AGPAT1	NM_006411	1-acylglycerol-3-phosphate O-acyltransferase 1
		665	82	hsa-miR-1260a	22807	IKZF2	NM_016260	IKAROS family zinc finger 2							665	62	hsa-miR-30b-3p	11248	NXPH3	NM_007225	neurexophilin 3
		666	82	hsa-miR-1260a	654254	ZNF732	NM_001137608	zinc finger protein 732							666	62	hsa-miR-30b-3p	128025	WDR64	NM_144625	WD repeat domain 64
		667	82	hsa-miR-1260a	117145	THEM4	NM_053055	thioesterase superfamily member 4							667	62	hsa-miR-30b-3p	22992	KDM2A	NM_001256405	lysine demethylase 2A
		668	82	hsa-miR-1260a	7678	ZNF124	NM_001297569	zinc finger protein 124							668	62	hsa-miR-30b-3p	4238	MFAP3	NM_001242336	microfibril associated protein 3
		669	82	hsa-miR-19a-3p	4613	MYCN	NM_001293228	MYCN proto-oncogene, bHLH transcription factor							669	62	hsa-miR-30b-3p	2618	GART	NM_175085	phosphoribosylglycinamide formyltransferase, phosphoribosylglycinamide synthetase, phosphoribosylaminoimidazole synthetase
		670	82	hsa-miR-19a-3p	254887	ZDHHC23	NM_001320466	zinc finger DHHC-type containing 23							670	62	hsa-miR-30b-3p	9131	AIFM1	NM_001130847	apoptosis inducing factor mitochondria associated 1
		671	82	hsa-miR-19a-3p	142891	SAMD8	NM_144660	sterile alpha motif domain containing 8							671	62	hsa-miR-30b-3p	55175	KLHL11	NM_018143	kelch like family member 11
		672	82	hsa-miR-19a-3p	2911	GRM1	NM_001278064	glutamate metabotropic receptor 1							672	62	hsa-miR-30b-3p	22801	ITGA11	NM_001004439	integrin subunit alpha 11
		673	82	hsa-miR-19a-3p	25943	C20orf194	NM_001009984	chromosome 20 open reading frame 194							673	62	hsa-miR-30b-3p	66005	CHID1	NM_001142676	chitinase domain containing 1
		674	82	hsa-miR-19a-3p	9815	GIT2	NM_001135213	GIT ArfGAP 2							674	62	hsa-miR-30b-3p	342892	ZNF850	NM_001267779	zinc finger protein 850
		675	82	hsa-miR-19a-3p	1982	EIF4G2	NM_001042559	eukaryotic translation initiation factor 4 gamma 2							675	62	hsa-miR-30b-3p	391712	TRIM61	NM_001012414	tripartite motif containing 61
		676	82	hsa-miR-19a-3p	204851	HIPK1	NM_198268	homeodomain interacting protein kinase 1							676	62	hsa-miR-30b-3p	23031	MAST3	NM_015016	microtubule associated serine/threonine kinase 3
		677	82	hsa-miR-19a-3p	10425	ARIH2	NM_001317334	ariadne RBR E3 ubiquitin protein ligase 2							677	62	hsa-miR-30b-3p	11151	CORO1A	NM_001193333	coronin 1A
		678	82	hsa-miR-19a-3p	1747	DLX3	NM_005220	distal-less homeobox 3							678	62	hsa-miR-30b-3p	4088	SMAD3	NM_001145103	SMAD family member 3
		679	82	hsa-miR-19a-3p	131566	DCBLD2	NM_080927	discoidin, CUB and LCCL domain containing 2							679	62	hsa-miR-30b-3p	79801	SHCBP1	NM_001324318	SHC binding and spindle associated 1
		680	82	hsa-miR-19a-3p	439	ASNA1	NM_004317	arsA arsenite transporter, ATP-binding, homolog 1 (bacterial)							680	62	hsa-miR-30b-3p	55964	SEPT3	NM_145733	septin 3
		681	82	hsa-miR-19a-3p	4674	NAP1L2	NM_021963	nucleosome assembly protein 1 like 2							681	62	hsa-miR-30b-3p	112476	PRRT2	NM_001256442	proline rich transmembrane protein 2
		682	82	hsa-miR-19a-3p	27086	FOXP1	NM_001244813	forkhead box P1							682	62	hsa-miR-30b-3p	63874	ABHD4	NM_022060	abhydrolase domain containing 4
		683	82	hsa-miR-19a-3p	479	ATP12A	NM_001185085	ATPase H+/K+ transporting non-gastric alpha2 subunit							683	62	hsa-miR-30b-3p	55333	SYNJ2BP	NM_018373	synaptojanin 2 binding protein
		684	82	hsa-miR-19a-3p	8499	PPFIA2	NM_001220476	PTPRF interacting protein alpha 2							684	62	hsa-miR-30b-3p	83636	C19orf12	NM_001282929	chromosome 19 open reading frame 12
		685	82	hsa-miR-19a-3p	9824	ARHGAP11A	NM_001286479	Rho GTPase activating protein 11A							685	61	hsa-miR-30b-3p	57863	CADM3	NM_021189	cell adhesion molecule 3
		686	82	hsa-miR-19a-3p	6672	SP100	NM_001080391	SP100 nuclear antigen							686	61	hsa-miR-30b-3p	93611	FBXO44	NM_001304790	F-box protein 44
		687	82	hsa-miR-19a-3p	219333	USP12	NM_182488	ubiquitin specific peptidase 12							687	61	hsa-miR-30b-3p	10139	ARFRP1	NM_003224	ADP ribosylation factor related protein 1
		688	82	hsa-miR-19a-3p	10742	RAI2	NM_021785	retinoic acid induced 2							688	61	hsa-miR-30b-3p	4916	NTRK3	NM_001007156	neurotrophic receptor tyrosine kinase 3
		689	82	hsa-miR-19a-3p	10776	ARPP19	NM_001306191	cAMP regulated phosphoprotein 19							689	61	hsa-miR-30b-3p	493856	CISD2	NM_001008388	CDGSH iron sulfur domain 2
		690	82	hsa-miR-19a-3p	23336	SYNM	NM_015286	synemin							690	61	hsa-miR-30b-3p	113201	CASC4	NM_177974	cancer susceptibility 4
		691	82	hsa-miR-19a-3p	27252	KLHL20	NM_014458	kelch like family member 20							691	61	hsa-miR-30b-3p	157570	ESCO2	NM_001017420	establishment of sister chromatid cohesion N-acetyltransferase 2
		692	82	hsa-miR-19a-3p	54891	INO80D	NM_017759	INO80 complex subunit D							692	61	hsa-miR-30b-3p	22873	DZIP1	NM_014934	DAZ interacting zinc finger protein 1
		693	82	hsa-miR-19a-3p	55737	VPS35	NM_018206	VPS35, retromer complex component							693	61	hsa-miR-30b-3p	3488	IGFBP5	NM_000599	insulin like growth factor binding protein 5
		694	82	hsa-miR-19a-3p	10395	DLC1	NM_001164271	DLC1 Rho GTPase activating protein							694	61	hsa-miR-30b-3p	7259	TSPYL1	NM_003309	TSPY like 1
		695	82	hsa-miR-19a-3p	143686	SESN3	NM_001271594	sestrin 3							695	61	hsa-miR-30b-3p	157	GRK3	NM_005160	G protein-coupled receptor kinase 3
		696	82	hsa-miR-19a-3p	63908	NAPB	NM_001283018	NSF attachment protein beta							696	61	hsa-miR-30b-3p	8556	CDC14A	NM_001319210	cell division cycle 14A
		697	82	hsa-miR-19a-3p	10616	RBCK1	NM_001323960	RANBP2-type and C3HC4-type zinc finger containing 1							697	61	hsa-miR-30b-3p	56675	NRIP3	NM_020645	nuclear receptor interacting protein 3
		698	82	hsa-miR-19a-3p	114885	OSBPL11	NM_022776	oxysterol binding protein like 11							698	61	hsa-miR-30b-3p	578	BAK1	NM_001188	BCL2 antagonist/killer 1
		699	82	hsa-miR-19a-3p	5978	REST	NM_001193508	RE1 silencing transcription factor							699	61	hsa-miR-30b-3p	26119	LDLRAP1	NM_015627	low density lipoprotein receptor adaptor protein 1
		700	82	hsa-miR-19a-3p	26091	HERC4	NM_001278187	HECT and RLD domain containing E3 ubiquitin protein ligase 4							700	61	hsa-miR-30b-3p	130733	TMEM178A	NM_152390	transmembrane protein 178A
		701	82	hsa-miR-19a-3p	89777	SERPINB12	NM_080474	serpin family B member 12							701	61	hsa-miR-30b-3p	2230	FDX1	NM_004109	ferredoxin 1
		702	82	hsa-miR-19a-3p	56892	TCIM	NM_020130	transcriptional and immune response regulator							702	61	hsa-miR-30b-3p	54863	TOR4A	NM_017723	torsin family 4 member A
		703	81	hsa-miR-1260a	3975	LHX1	NM_005568	LIM homeobox 1							703	61	hsa-miR-30b-3p	6161	RPL32	NM_001007073	ribosomal protein L32
		704	81	hsa-miR-1260a	79571	GCC1	NM_024523	GRIP and coiled-coil domain containing 1							704	61	hsa-miR-30b-3p	1456	CSNK1G3	NM_001270572	casein kinase 1 gamma 3
		705	81	hsa-miR-1260a	54807	ZNF586	NM_001077426	zinc finger protein 586							705	61	hsa-miR-30b-3p	9672	SDC3	NM_014654	syndecan 3
		706	81	hsa-miR-1260a	124925	SEZ6	NM_178860	seizure related 6 homolog							706	61	hsa-miR-30b-3p	8514	KCNAB2	NM_172130	potassium voltage-gated channel subfamily A regulatory beta subunit 2
		707	81	hsa-miR-1260a	25875	LETMD1	NM_001300765	LETM1 domain containing 1							707	61	hsa-miR-30b-3p	768211	RELL1	NM_001085400	RELT like 1
		708	81	hsa-miR-1260a	2900	GRIK4	NM_001282470	glutamate ionotropic receptor kainate type subunit 4							708	61	hsa-miR-30b-3p	6330	SCN4B	NM_001142348	sodium voltage-gated channel beta subunit 4
		709	81	hsa-miR-1260a	22882	ZHX2	NM_014943	zinc fingers and homeoboxes 2							709	61	hsa-miR-30b-3p	11176	BAZ2A	NM_001300905	bromodomain adjacent to zinc finger domain 2A
		710	81	hsa-miR-1260a	22877	MLXIP	NM_014938	MLX interacting protein							710	61	hsa-miR-30b-3p	147660	ZNF578	NM_001099694	zinc finger protein 578
		711	81	hsa-miR-1260a	55605	KIF21A	NM_001173465	kinesin family member 21A							711	61	hsa-miR-30b-3p	51060	TXNDC12	NM_015913	thioredoxin domain containing 12
		712	81	hsa-miR-19a-3p	56243	KIAA1217	NM_019590	KIAA1217							712	61	hsa-miR-30b-3p	2819	GPD1	NM_005276	glycerol-3-phosphate dehydrogenase 1
		713	81	hsa-miR-19a-3p	36	ACADSB	NM_001609	acyl-CoA dehydrogenase short/branched chain							713	61	hsa-miR-30b-3p	283848	CES4A	NM_173815	carboxylesterase 4A
		714	81	hsa-miR-19a-3p	27107	ZBTB11	NM_014415	zinc finger and BTB domain containing 11							714	61	hsa-miR-30b-3p	201158	TVP23C	NM_001135036	trans-golgi network vesicle protein 23 homolog C
		715	81	hsa-miR-19a-3p	3673	ITGA2	NM_002203	integrin subunit alpha 2							715	61	hsa-miR-30b-3p	128239	IQGAP3	NM_178229	IQ motif containing GTPase activating protein 3
		716	81	hsa-miR-19a-3p	4782	NFIC	NM_001245005	nuclear factor I C							716	61	hsa-miR-30b-3p	23598	PATZ1	NM_014323	POZ/BTB and AT hook containing zinc finger 1
		717	81	hsa-miR-19a-3p	10922	FASTK	NM_006712	Fas activated serine/threonine kinase							717	60	hsa-miR-30b-3p	7652	ZNF99	NM_001080409	zinc finger protein 99
		718	81	hsa-miR-19a-3p	9655	SOCS5	NM_014011	suppressor of cytokine signaling 5							718	60	hsa-miR-30b-3p	22902	RUFY3	NM_001037442	RUN and FYVE domain containing 3
		719	81	hsa-miR-19a-3p	9334	B4GALT5	NM_004776	beta-1,4-galactosyltransferase 5							719	60	hsa-miR-30b-3p	55147	RBM23	NM_001308044	RNA binding motif protein 23
		720	81	hsa-miR-19a-3p	83604	TMEM47	NM_031442	transmembrane protein 47							720	60	hsa-miR-30b-3p	55244	SLC47A1	NM_018242	solute carrier family 47 member 1
		721	81	hsa-miR-19a-3p	10640	EXOC5	NM_006544	exocyst complex component 5							721	60	hsa-miR-30b-3p	91369	ANKRD40	NM_052855	ankyrin repeat domain 40
		722	81	hsa-miR-19a-3p	10444	ZER1	NM_006336	zyg-11 related cell cycle regulator							722	60	hsa-miR-30b-3p	9052	GPRC5A	NM_003979	G protein-coupled receptor class C group 5 member A
		723	81	hsa-miR-19a-3p	83737	ITCH	NM_001257137	itchy E3 ubiquitin protein ligase							723	60	hsa-miR-30b-3p	51460	SFMBT1	NM_016329	Scm like with four mbt domains 1
		724	81	hsa-miR-19a-3p	51441	YTHDF2	NM_016258	YTH N6-methyladenosine RNA binding protein 2							724	60	hsa-miR-30b-3p	58189	WFDC1	NM_001282467	WAP four-disulfide core domain 1
		725	81	hsa-miR-19a-3p	55252	ASXL2	NM_018263	ASXL transcriptional regulator 2							725	60	hsa-miR-30b-3p	57523	NYNRIN	NM_025081	NYN domain and retroviral integrase containing
		726	81	hsa-miR-19a-3p	92689	FAM114A1	NM_138389	family with sequence similarity 114 member A1							726	60	hsa-miR-30b-3p	51304	ZDHHC3	NM_001135179	zinc finger DHHC-type containing 3
		727	81	hsa-miR-19a-3p	162967	ZNF320	NM_207333	zinc finger protein 320							727	60	hsa-miR-30b-3p	63877	FAM204A	NM_001134672	family with sequence similarity 204 member A
		728	81	hsa-miR-19a-3p	64093	SMOC1	NM_001034852	SPARC related modular calcium binding 1							728	60	hsa-miR-30b-3p	4886	NPY1R	NM_000909	neuropeptide Y receptor Y1
		729	81	hsa-miR-19a-3p	5316	PKNOX1	NM_001286258	PBX/knotted 1 homeobox 1							729	60	hsa-miR-30b-3p	341640	FREM2	NM_207361	FRAS1 related extracellular matrix protein 2
		730	81	hsa-miR-19a-3p	54020	SLC37A1	NM_001320537	solute carrier family 37 member 1							730	60	hsa-miR-30b-3p	9901	SRGAP3	NM_014850	SLIT-ROBO Rho GTPase activating protein 3
		731	81	hsa-miR-19a-3p	9101	USP8	NM_001128610	ubiquitin specific peptidase 8							731	60	hsa-miR-30b-3p	8676	STX11	NM_003764	syntaxin 11
		732	81	hsa-miR-19a-3p	5307	PITX1	NM_002653	paired like homeodomain 1							732	60	hsa-miR-30b-3p	50809	HP1BP3	NM_016287	heterochromatin protein 1 binding protein 3
		733	81	hsa-miR-19a-3p	843	CASP10	NM_001206524	caspase 10							733	60	hsa-miR-30b-3p	64963	MRPS11	NM_001321970	mitochondrial ribosomal protein S11
		734	81	hsa-miR-19a-3p	9194	SLC16A7	NM_001270622	solute carrier family 16 member 7							734	60	hsa-miR-30b-3p	10838	ZNF275	NM_001080485	zinc finger protein 275
		735	81	hsa-miR-19a-3p	4205	MEF2A	NM_001130926	myocyte enhancer factor 2A							735	60	hsa-miR-30b-3p	9191	DEDD	NM_001039712	death effector domain containing
		736	81	hsa-miR-19a-3p	8792	TNFRSF11A	NM_001270950	TNF receptor superfamily member 11a							736	60	hsa-miR-30b-3p	381	ARF5	NM_001662	ADP ribosylation factor 5
		737	80	hsa-miR-1260a	32	ACACB	NM_001093	acetyl-CoA carboxylase beta							737	60	hsa-miR-30b-3p	252995	FNDC5	NM_153756	fibronectin type III domain containing 5
		738	80	hsa-miR-1260a	125058	TBC1D16	NM_001271845	TBC1 domain family member 16							738	60	hsa-miR-30b-3p	11278	KLF12	NM_007249	Kruppel like factor 12
		739	80	hsa-miR-1260a	284756	C20orf197	NM_001302815	chromosome 20 open reading frame 197							739	60	hsa-miR-30b-3p	114784	CSMD2	NM_001281956	CUB and Sushi multiple domains 2
		740	80	hsa-miR-1260a	163131	ZNF780B	NM_001005851	zinc finger protein 780B							740	60	hsa-miR-30b-3p	117532	TMC2	NM_080751	transmembrane channel like 2
		741	80	hsa-miR-1260a	55889	GOLGA6B	NM_018652	golgin A6 family member B							741	60	hsa-miR-30b-3p	58491	ZNF71	NM_021216	zinc finger protein 71
		742	80	hsa-miR-1260a	10440	TIMM17A	NM_006335	translocase of inner mitochondrial membrane 17A							742	60	hsa-miR-30b-3p	55905	RNF114	NM_018683	ring finger protein 114
		743	80	hsa-miR-1260a	55861	DBNDD2	NM_001048226	dysbindin domain containing 2							743	60	hsa-miR-30b-3p	8562	DENR	NM_003677	density regulated re-initiation and release factor
		744	80	hsa-miR-1260a	113835	ZNF257	NM_001316997	zinc finger protein 257							744	60	hsa-miR-30b-3p	2140	EYA3	NM_001282561	EYA transcriptional coactivator and phosphatase 3
		745	80	hsa-miR-1260a	79680	RTL10	NM_024627	retrotransposon Gag like 10							745	60	hsa-miR-30b-3p	3071	NCKAP1L	NM_001184976	NCK associated protein 1 like
		746	80	hsa-miR-19a-3p	5217	PFN2	NM_053024	profilin 2							746	60	hsa-miR-30b-3p	140767	NRSN1	NM_080723	neurensin 1
		747	80	hsa-miR-19a-3p	7352	UCP3	NM_003356	uncoupling protein 3							747	60	hsa-miR-30b-3p	5718	PSMD12	NM_001316341	proteasome 26S subunit, non-ATPase 12
		748	80	hsa-miR-19a-3p	66008	TRAK2	NM_015049	trafficking kinesin protein 2							748	60	hsa-miR-30b-3p	4289	MKLN1	NM_013255	muskelin 1
		749	80	hsa-miR-19a-3p	2673	GFPT1	NM_001244710	glutamine--fructose-6-phosphate transaminase 1							749	60	hsa-miR-30b-3p	192111	PGAM5	NM_001170544	PGAM family member 5, mitochondrial serine/threonine protein phosphatase
		750	80	hsa-miR-19a-3p	54812	AFTPH	NM_001002243	aftiphilin							750	60	hsa-miR-30b-3p	64802	NMNAT1	NM_001297779	nicotinamide nucleotide adenylyltransferase 1
		751	80	hsa-miR-19a-3p	84146	ZNF644	NM_016620	zinc finger protein 644							751	60	hsa-miR-30b-3p	120863	DEPDC4	NM_001319311	DEP domain containing 4
		752	80	hsa-miR-19a-3p	11261	CHP1	NM_007236	calcineurin like EF-hand protein 1
		753	80	hsa-miR-19a-3p	23186	RCOR1	NM_015156	REST corepressor 1
		754	80	hsa-miR-19a-3p	7010	TEK	NM_001290077	TEK receptor tyrosine kinase
		755	80	hsa-miR-19a-3p	10318	TNIP1	NM_001252385	TNFAIP3 interacting protein 1
		756	80	hsa-miR-19a-3p	1910	EDNRB	NM_000115	endothelin receptor type B
		757	80	hsa-miR-19a-3p	23060	ZNF609	NM_015042	zinc finger protein 609
		758	80	hsa-miR-19a-3p	115572	TENT5B	NM_052943	terminal nucleotidyltransferase 5B
		759	80	hsa-miR-19a-3p	26960	NBEA	NM_015678	neurobeachin
		760	80	hsa-miR-19a-3p	140710	SOGA1	NM_080627	suppressor of glucose, autophagy associated 1
		761	80	hsa-miR-19a-3p	4214	MAP3K1	NM_005921	mitogen-activated protein kinase kinase kinase 1
		762	80	hsa-miR-19a-3p	6655	SOS2	NM_006939	SOS Ras/Rho guanine nucleotide exchange factor 2
		763	80	hsa-miR-19a-3p	84243	ZDHHC18	NM_032283	zinc finger DHHC-type containing 18
		764	80	hsa-miR-19a-3p	87	ACTN1	NM_001102	actinin alpha 1
		765	80	hsa-miR-19a-3p	55889	GOLGA6B	NM_018652	golgin A6 family member B
		766	80	hsa-miR-19a-3p	26137	ZBTB20	NM_001164342	zinc finger and BTB domain containing 20
		767	80	hsa-miR-19a-3p	11059	WWP1	NM_007013	WW domain containing E3 ubiquitin protein ligase 1
		768	80	hsa-miR-19a-3p	22849	CPEB3	NM_001178137	cytoplasmic polyadenylation element binding protein 3
		769	80	hsa-miR-19a-3p	6307	MSMO1	NM_001017369	methylsterol monooxygenase 1
		770	80	hsa-miR-19a-3p	22838	RNF44	NM_014901	ring finger protein 44
		771	79	hsa-miR-1260a	84166	NLRC5	NM_032206	NLR family CARD domain containing 5
		772	79	hsa-miR-1260a	6337	SCNN1A	NM_001159575	sodium channel epithelial 1 alpha subunit
		773	79	hsa-miR-1260a	84163	GTF2IRD2	NM_173537	GTF2I repeat domain containing 2
		774	79	hsa-miR-1260a	2916	GRM6	NM_000843	glutamate metabotropic receptor 6
		775	79	hsa-miR-1260a	107	ADCY1	NM_021116	adenylate cyclase 1
		776	79	hsa-miR-1260a	3337	DNAJB1	NM_001300914	DnaJ heat shock protein family (Hsp40) member B1
		777	79	hsa-miR-1260a	389524	GTF2IRD2B	NM_001003795	GTF2I repeat domain containing 2B
		778	79	hsa-miR-1260a	256643	BCLAF3	NM_198279	BCLAF1 and THRAP3 family member 3
		779	79	hsa-miR-1260a	643699	GOLGA8N	NM_001282494	golgin A8 family member N
		780	79	hsa-miR-1260a	79701	OGFOD3	NM_024648	2-oxoglutarate and iron dependent oxygenase domain containing 3
		781	79	hsa-miR-19a-3p	653643	GOLGA6D	NM_001145224	golgin A6 family member D
		782	79	hsa-miR-19a-3p	58526	MID1IP1	NM_001098790	MID1 interacting protein 1
		783	79	hsa-miR-19a-3p	29922	NME7	NM_013330	NME/NM23 family member 7
		784	79	hsa-miR-19a-3p	5825	ABCD3	NM_002858	ATP binding cassette subfamily D member 3
		785	79	hsa-miR-19a-3p	23507	LRRC8B	NM_001134476	leucine rich repeat containing 8 VRAC subunit B
		786	79	hsa-miR-19a-3p	57221	ARFGEF3	NM_020340	ARFGEF family member 3
		787	79	hsa-miR-19a-3p	2180	ACSL1	NM_001286708	acyl-CoA synthetase long chain family member 1
		788	79	hsa-miR-19a-3p	148867	SLC30A7	NM_001144884	solute carrier family 30 member 7
		789	79	hsa-miR-19a-3p	2569	GABRR1	NM_002042	gamma-aminobutyric acid type A receptor rho1 subunit
		790	79	hsa-miR-19a-3p	1826	DSCAM	NM_001271534	DS cell adhesion molecule
		791	79	hsa-miR-19a-3p	3776	KCNK2	NM_001017424	potassium two pore domain channel subfamily K member 2
		792	79	hsa-miR-19a-3p	115704	EVI5L	NM_001159944	ecotropic viral integration site 5 like
		793	79	hsa-miR-19a-3p	728927	ZNF736	NM_001170905	zinc finger protein 736
		794	79	hsa-miR-19a-3p	344558	SH3RF3	NM_001099289	SH3 domain containing ring finger 3
		795	79	hsa-miR-19a-3p	132884	EVC2	NM_147127	EvC ciliary complex subunit 2
		796	79	hsa-miR-19a-3p	23554	TSPAN12	NM_012338	tetraspanin 12
		797	79	hsa-miR-19a-3p	23250	ATP11A	NM_015205	ATPase phospholipid transporting 11A
		798	79	hsa-miR-19a-3p	1380	CR2	NM_001006658	complement C3d receptor 2
		799	79	hsa-miR-19a-3p	90120	TMEM250	NM_152833	transmembrane protein 250
		800	79	hsa-miR-19a-3p	23461	ABCA5	NM_018672	ATP binding cassette subfamily A member 5
		801	79	hsa-miR-19a-3p	163486	DENND1B	NM_001300858	DENN domain containing 1B
		802	79	hsa-miR-19a-3p	54893	MTMR10	NM_017762	myotubularin related protein 10
		803	79	hsa-miR-19a-3p	158358	KIAA2026	NM_001017969	KIAA2026
		804	79	hsa-miR-19a-3p	339451	KLHL17	NM_198317	kelch like family member 17
		805	79	hsa-miR-19a-3p	91752	ZNF804A	NM_194250	zinc finger protein 804A
		806	79	hsa-miR-19a-3p	285382	C3orf70	NM_001025266	chromosome 3 open reading frame 70
		807	78	hsa-miR-1260a	6654	SOS1	NM_005633	SOS Ras/Rac guanine nucleotide exchange factor 1
		808	78	hsa-miR-1260a	1545	CYP1B1	NM_000104	cytochrome P450 family 1 subfamily B member 1
		809	78	hsa-miR-1260a	7561	ZNF14	NM_021030	zinc finger protein 14
		810	78	hsa-miR-1260a	653073	GOLGA8J	NM_001282472	golgin A8 family member J
		811	78	hsa-miR-1260a	126669	SHE	NM_001010846	Src homology 2 domain containing E
		812	78	hsa-miR-1260a	56957	OTUD7B	NM_020205	OTU deubiquitinase 7B
		813	78	hsa-miR-1260a	9379	NRXN2	NM_015080	neurexin 2
		814	78	hsa-miR-1260a	11163	NUDT4	NM_001301022	nudix hydrolase 4
		815	78	hsa-miR-19a-3p	51742	ARID4B	NM_001206794	AT-rich interaction domain 4B
		816	78	hsa-miR-19a-3p	9859	CEP170	NM_001042404	centrosomal protein 170
		817	78	hsa-miR-19a-3p	26984	SEC22A	NM_012430	SEC22 homolog A, vesicle trafficking protein
		818	78	hsa-miR-19a-3p	310	ANXA7	NM_001156	annexin A7
		819	78	hsa-miR-19a-3p	2526	FUT4	NM_002033	fucosyltransferase 4
		820	78	hsa-miR-19a-3p	57146	TMEM159	NM_001301769	transmembrane protein 159
		821	78	hsa-miR-19a-3p	55664	CDC37L1	NM_017913	cell division cycle 37 like 1
		822	78	hsa-miR-19a-3p	5172	SLC26A4	NM_000441	solute carrier family 26 member 4
		823	78	hsa-miR-19a-3p	23347	SMCHD1	NM_015295	structural maintenance of chromosomes flexible hinge domain containing 1
		824	78	hsa-miR-19a-3p	23231	SEL1L3	NM_001297592	SEL1L family member 3
		825	78	hsa-miR-19a-3p	6324	SCN1B	NM_001037	sodium voltage-gated channel beta subunit 1
		826	78	hsa-miR-19a-3p	84056	KATNAL1	NM_001014380	katanin catalytic subunit A1 like 1
		827	78	hsa-miR-19a-3p	23704	KCNE4	NM_080671	potassium voltage-gated channel subfamily E regulatory subunit 4
		828	78	hsa-miR-19a-3p	26038	CHD5	NM_015557	chromodomain helicase DNA binding protein 5
		829	78	hsa-miR-19a-3p	138151	NACC2	NM_144653	NACC family member 2
		830	78	hsa-miR-19a-3p	7084	TK2	NM_001271934	thymidine kinase 2, mitochondrial
		831	78	hsa-miR-19a-3p	54617	INO80	NM_017553	INO80 complex subunit
		832	78	hsa-miR-19a-3p	4952	OCRL	NM_001318784	OCRL, inositol polyphosphate-5-phosphatase
		833	78	hsa-miR-19a-3p	4026	LPP	NM_001167671	LIM domain containing preferred translocation partner in lipoma
		834	78	hsa-miR-19a-3p	64094	SMOC2	NM_001166412	SPARC related modular calcium binding 2
		835	78	hsa-miR-19a-3p	53407	STX18	NM_016930	syntaxin 18
		836	78	hsa-miR-19a-3p	586	BCAT1	NM_001178094	branched chain amino acid transaminase 1
		837	78	hsa-miR-19a-3p	50717	DCAF8	NM_015726	DDB1 and CUL4 associated factor 8
		838	78	hsa-miR-19a-3p	64067	NPAS3	NM_001164749	neuronal PAS domain protein 3
		839	78	hsa-miR-19a-3p	3146	HMGB1	NM_002128	high mobility group box 1
		840	78	hsa-miR-19a-3p	3371	TNC	NM_002160	tenascin C
		841	78	hsa-miR-19a-3p	639	PRDM1	NM_001198	PR/SET domain 1
		842	77	hsa-miR-1260a	58526	MID1IP1	NM_001098790	MID1 interacting protein 1
		843	77	hsa-miR-1260a	65991	FUNDC2	NM_023934	FUN14 domain containing 2
		844	77	hsa-miR-1260a	10193	RNF41	NM_001242826	ring finger protein 41
		845	77	hsa-miR-1260a	64924	SLC30A5	NM_022902	solute carrier family 30 member 5
		846	77	hsa-miR-1260a	54811	ZNF562	NM_001130031	zinc finger protein 562
		847	77	hsa-miR-1260a	59343	SENP2	NM_021627	SUMO specific peptidase 2
		848	77	hsa-miR-1260a	653641	GOLGA6C	NM_001164404	golgin A6 family member C
		849	77	hsa-miR-1260a	121551	BTBD11	NM_001018072	BTB domain containing 11
		850	77	hsa-miR-1260a	54892	NCAPG2	NM_017760	non-SMC condensin II complex subunit G2
		851	77	hsa-miR-1260a	5738	PTGFRN	NM_020440	prostaglandin F2 receptor inhibitor
		852	77	hsa-miR-1260a	96459	FNIP1	NM_133372	folliculin interacting protein 1
		853	77	hsa-miR-19a-3p	131368	ZPLD1	NM_175056	zona pellucida like domain containing 1
		854	77	hsa-miR-19a-3p	9731	CEP104	NM_014704	centrosomal protein 104
		855	77	hsa-miR-19a-3p	79753	SNIP1	NM_024700	Smad nuclear interacting protein 1
		856	77	hsa-miR-19a-3p	7294	TXK	NM_003328	TXK tyrosine kinase
		857	77	hsa-miR-19a-3p	10728	PTGES3	NM_001282601	prostaglandin E synthase 3
		858	77	hsa-miR-19a-3p	23307	FKBP15	NM_015258	FKBP prolyl isomerase 15
		859	77	hsa-miR-19a-3p	5678	PSG9	NM_001301708	pregnancy specific beta-1-glycoprotein 9
		860	77	hsa-miR-19a-3p	767	CA8	NM_004056	carbonic anhydrase 8
		861	77	hsa-miR-19a-3p	129852	C2orf73	NM_001100396	chromosome 2 open reading frame 73
		862	77	hsa-miR-19a-3p	23389	MED13L	NM_015335	mediator complex subunit 13 like
		863	77	hsa-miR-19a-3p	57695	USP37	NM_020935	ubiquitin specific peptidase 37
		864	77	hsa-miR-19a-3p	285	ANGPT2	NM_001118888	angiopoietin 2
		865	77	hsa-miR-19a-3p	22902	RUFY3	NM_014961	RUN and FYVE domain containing 3
		866	77	hsa-miR-19a-3p	57493	HEG1	NM_020733	heart development protein with EGF like domains 1
		867	77	hsa-miR-19a-3p	261729	STEAP2	NM_001040665	STEAP2 metalloreductase
		868	77	hsa-miR-19a-3p	84926	SPRYD3	NM_032840	SPRY domain containing 3
		869	77	hsa-miR-19a-3p	4850	CNOT4	NM_001008225	CCR4-NOT transcription complex subunit 4
		870	77	hsa-miR-19a-3p	801	CALM1	NM_006888	calmodulin 1
		871	77	hsa-miR-19a-3p	22941	SHANK2	NM_012309	SH3 and multiple ankyrin repeat domains 2
		872	76	hsa-miR-1260a	51667	NUB1	NM_016118	negative regulator of ubiquitin like proteins 1
		873	76	hsa-miR-1260a	80345	ZSCAN16	NM_001320557	zinc finger and SCAN domain containing 16
		874	76	hsa-miR-1260a	8106	PABPN1	NM_004643	poly(A) binding protein nuclear 1
		875	76	hsa-miR-1260a	284370	ZNF615	NM_001321321	zinc finger protein 615
		876	76	hsa-miR-1260a	5924	RASGRF2	NM_006909	Ras protein specific guanine nucleotide releasing factor 2
		877	76	hsa-miR-1260a	5013	OTX1	NM_001199770	orthodenticle homeobox 1
		878	76	hsa-miR-1260a	10098	TSPAN5	NM_005723	tetraspanin 5
		879	76	hsa-miR-1260a	112858	TP53RK	NM_033550	TP53 regulating kinase
		880	76	hsa-miR-1260a	100529063	BCL2L2-PABPN1	NM_001199864	BCL2L2-PABPN1 readthrough
		881	76	hsa-miR-1260a	83695	RHNO1	NM_001257097	RAD9-HUS1-RAD1 interacting nuclear orphan 1
		882	76	hsa-miR-1260a	339287	MSL1	NM_001012241	MSL complex subunit 1
		883	76	hsa-miR-1260a	55841	WWC3	NM_015691	WWC family member 3
		884	76	hsa-miR-19a-3p	168850	ZNF800	NM_176814	zinc finger protein 800
		885	76	hsa-miR-19a-3p	200734	SPRED2	NM_001128210	sprouty related EVH1 domain containing 2
		886	76	hsa-miR-19a-3p	26523	2001-08-01	NM_001317123	argonaute RISC catalytic component 1
		887	76	hsa-miR-19a-3p	57724	EPG5	NM_020964	ectopic P-granules autophagy protein 5 homolog
		888	76	hsa-miR-19a-3p	9397	NMT2	NM_004808	N-myristoyltransferase 2
		889	76	hsa-miR-19a-3p	23671	TMEFF2	NM_001305145	transmembrane protein with EGF like and two follistatin like domains 2
		890	76	hsa-miR-19a-3p	653641	GOLGA6C	NM_001164404	golgin A6 family member C
		891	76	hsa-miR-19a-3p	22870	PPP6R1	NM_014931	protein phosphatase 6 regulatory subunit 1
		892	76	hsa-miR-19a-3p	23035	PHLPP2	NM_001289003	PH domain and leucine rich repeat protein phosphatase 2
		893	76	hsa-miR-19a-3p	50488	MINK1	NM_001024937	misshapen like kinase 1
		894	76	hsa-miR-19a-3p	65267	WNK3	NM_001002838	WNK lysine deficient protein kinase 3
		895	76	hsa-miR-19a-3p	79705	LRRK1	NM_024652	leucine rich repeat kinase 1
		896	76	hsa-miR-19a-3p	3708	ITPR1	NM_001099952	inositol 1,4,5-trisphosphate receptor type 1
		897	76	hsa-miR-19a-3p	2072	ERCC4	NM_005236	ERCC excision repair 4, endonuclease catalytic subunit
		898	76	hsa-miR-19a-3p	255324	EPGN	NM_001270992	epithelial mitogen
		899	76	hsa-miR-19a-3p	57532	NUFIP2	NM_020772	nuclear FMR1 interacting protein 2
		900	75	hsa-miR-1260a	284106	CISD3	NM_001136498	CDGSH iron sulfur domain 3
		901	75	hsa-miR-1260a	11228	RASSF8	NM_007211	Ras association domain family member 8
		902	75	hsa-miR-1260a	341640	FREM2	NM_207361	FRAS1 related extracellular matrix protein 2
		903	75	hsa-miR-1260a	4325	MMP16	NM_005941	matrix metallopeptidase 16
		904	75	hsa-miR-1260a	3670	ISL1	NM_002202	ISL LIM homeobox 1
		905	75	hsa-miR-1260a	84844	PHF5A	NM_032758	PHD finger protein 5A
		906	75	hsa-miR-1260a	63891	RNF123	NM_022064	ring finger protein 123
		907	75	hsa-miR-1260a	4858	NOVA2	NM_002516	NOVA alternative splicing regulator 2
		908	75	hsa-miR-1260a	64093	SMOC1	NM_001034852	SPARC related modular calcium binding 1
		909	75	hsa-miR-1260a	11127	KIF3A	NM_007054	kinesin family member 3A
		910	75	hsa-miR-1260a	51729	WBP11	NM_016312	WW domain binding protein 11
		911	75	hsa-miR-1260a	1523	CUX1	NM_001202543	cut like homeobox 1
		912	75	hsa-miR-1260a	11334	TUSC2	NM_007275	tumor suppressor 2, mitochondrial calcium regulator
		913	75	hsa-miR-1260a	339318	ZNF181	NM_001029997	zinc finger protein 181
		914	75	hsa-miR-19a-3p	55638	SYBU	NM_001099746	syntabulin
		915	75	hsa-miR-19a-3p	442213	PTCHD4	NM_001013732	patched domain containing 4
		916	75	hsa-miR-19a-3p	5141	PDE4A	NM_001111307	phosphodiesterase 4A
		917	75	hsa-miR-19a-3p	473	RERE	NM_012102	arginine-glutamic acid dipeptide repeats
		918	75	hsa-miR-19a-3p	2572	GAD2	NM_000818	glutamate decarboxylase 2
		919	75	hsa-miR-19a-3p	6548	SLC9A1	NM_003047	solute carrier family 9 member A1
		920	75	hsa-miR-19a-3p	5629	PROX1	NM_002763	prospero homeobox 1
		921	75	hsa-miR-19a-3p	8087	FXR1	NM_005087	FMR1 autosomal homolog 1
		922	75	hsa-miR-19a-3p	4833	NME4	NM_001286440	NME/NM23 nucleoside diphosphate kinase 4
		923	75	hsa-miR-19a-3p	81573	ANKRD13C	NM_030816	ankyrin repeat domain 13C
		924	75	hsa-miR-19a-3p	1439	CSF2RB	NM_000395	colony stimulating factor 2 receptor beta common subunit
		925	75	hsa-miR-19a-3p	79109	MAPKAP1	NM_001006617	mitogen-activated protein kinase associated protein 1
		926	75	hsa-miR-19a-3p	51715	RAB23	NM_016277	RAB23, member RAS oncogene family
		927	75	hsa-miR-19a-3p	3707	ITPKB	NM_002221	inositol-trisphosphate 3-kinase B
		928	75	hsa-miR-19a-3p	51517	NCKIPSD	NM_016453	NCK interacting protein with SH3 domain
		929	75	hsa-miR-19a-3p	8065	CUL5	NM_003478	cullin 5
		930	75	hsa-miR-19a-3p	5670	PSG2	NM_031246	pregnancy specific beta-1-glycoprotein 2
		931	75	hsa-miR-19a-3p	389421	LIN28B	NM_001004317	lin-28 homolog B
		932	75	hsa-miR-19a-3p	89782	LMLN	NM_001136049	leishmanolysin like peptidase
		933	75	hsa-miR-19a-3p	865	CBFB	NM_001755	core-binding factor subunit beta
		934	75	hsa-miR-19a-3p	387509	GPR153	NM_207370	G protein-coupled receptor 153
		935	75	hsa-miR-19a-3p	57539	WDR35	NM_001006657	WD repeat domain 35
		936	75	hsa-miR-19a-3p	7871	SLMAP	NM_001311178	sarcolemma associated protein
		937	75	hsa-miR-19a-3p	10892	MALT1	NM_173844	MALT1 paracaspase
		938	75	hsa-miR-19a-3p	56674	TMEM9B	NM_001286094	TMEM9 domain family member B
		939	75	hsa-miR-19a-3p	3321	IGSF3	NM_001542	immunoglobulin superfamily member 3
		940	74	hsa-miR-1260a	7627	ZNF75A	NM_001324085	zinc finger protein 75a
		941	74	hsa-miR-1260a	728047	GOLGA8O	NM_001277308	golgin A8 family member O
		942	74	hsa-miR-1260a	25	ABL1	NM_005157	ABL proto-oncogene 1, non-receptor tyrosine kinase
		943	74	hsa-miR-1260a	54454	ATAD2B	NM_001242338	ATPase family, AAA domain containing 2B
		944	74	hsa-miR-1260a	27	ABL2	NM_001168239	ABL proto-oncogene 2, non-receptor tyrosine kinase
		945	74	hsa-miR-1260a	101059918	GOLGA8R	NM_001282484	golgin A8 family member R
		946	74	hsa-miR-1260a	56898	BDH2	NM_020139	3-hydroxybutyrate dehydrogenase 2
		947	74	hsa-miR-1260a	388336	SHISA6	NM_207386	shisa family member 6
		948	74	hsa-miR-1260a	6051	RNPEP	NM_001319184	arginyl aminopeptidase
		949	74	hsa-miR-1260a	728498	GOLGA8H	NM_001282490	golgin A8 family member H
		950	74	hsa-miR-1260a	5151	PDE8A	NM_001243137	phosphodiesterase 8A
		951	74	hsa-miR-1260a	653125	GOLGA8K	NM_001282493	golgin A8 family member K
		952	74	hsa-miR-1260a	92949	ADAMTSL1	NM_001040272	ADAMTS like 1
		953	74	hsa-miR-1260a	4297	KMT2A	NM_001197104	lysine methyltransferase 2A
		954	74	hsa-miR-19a-3p	57459	GATAD2B	NM_020699	GATA zinc finger domain containing 2B
		955	74	hsa-miR-19a-3p	55695	NSUN5	NM_018044	NOP2/Sun RNA methyltransferase family member 5
		956	74	hsa-miR-19a-3p	253558	LCLAT1	NM_182551	lysocardiolipin acyltransferase 1
		957	74	hsa-miR-19a-3p	28981	IFT81	NM_031473	intraflagellar transport 81
		958	74	hsa-miR-19a-3p	7222	TRPC3	NM_001130698	transient receptor potential cation channel subfamily C member 3
		959	74	hsa-miR-19a-3p	6569	SLC34A1	NM_003052	solute carrier family 34 member 1
		960	74	hsa-miR-19a-3p	8452	CUL3	NM_003590	cullin 3
		961	74	hsa-miR-19a-3p	51128	SAR1B	NM_001033503	secretion associated Ras related GTPase 1B
		962	74	hsa-miR-19a-3p	29116	MYLIP	NM_013262	myosin regulatory light chain interacting protein
		963	74	hsa-miR-19a-3p	81609	SNX27	NM_030918	sorting nexin family member 27
		964	74	hsa-miR-19a-3p	8411	EEA1	NM_003566	early endosome antigen 1
		965	74	hsa-miR-19a-3p	6330	SCN4B	NM_001142348	sodium voltage-gated channel beta subunit 4
		966	74	hsa-miR-19a-3p	8675	STX16	NM_001134773	syntaxin 16
		967	74	hsa-miR-19a-3p	10060	ABCC9	NM_020297	ATP binding cassette subfamily C member 9
		968	74	hsa-miR-19a-3p	57084	SLC17A6	NM_020346	solute carrier family 17 member 6
		969	74	hsa-miR-19a-3p	4131	MAP1B	NM_001324255	microtubule associated protein 1B
		970	74	hsa-miR-19a-3p	54886	PLPPR1	NM_017753	phospholipid phosphatase related 1
		971	74	hsa-miR-19a-3p	9470	EIF4E2	NM_001282958	eukaryotic translation initiation factor 4E family member 2
		972	74	hsa-miR-19a-3p	84935	MEDAG	NM_032849	mesenteric estrogen dependent adipogenesis
		973	74	hsa-miR-19a-3p	90355	C5orf30	NM_001316968	chromosome 5 open reading frame 30
		974	74	hsa-miR-19a-3p	23219	FBXO28	NM_001136115	F-box protein 28
		975	74	hsa-miR-19a-3p	3205	HOXA9	NM_152739	homeobox A9
		976	74	hsa-miR-19a-3p	80326	WNT10A	NM_025216	Wnt family member 10A
		977	74	hsa-miR-19a-3p	387758	FIBIN	NM_203371	fin bud initiation factor homolog
		978	74	hsa-miR-19a-3p	79868	ALG13	NM_001257237	ALG13, UDP-N-acetylglucosaminyltransferase subunit
		979	74	hsa-miR-19a-3p	79772	MCTP1	NM_001002796	multiple C2 and transmembrane domain containing 1
		980	74	hsa-miR-19a-3p	10951	CBX1	NM_006807	chromobox 1
		981	74	hsa-miR-19a-3p	6549	SLC9A2	NM_003048	solute carrier family 9 member A2
		982	74	hsa-miR-19a-3p	389384	C6orf222	NM_001010903	chromosome 6 open reading frame 222
		983	74	hsa-miR-19a-3p	134829	CLVS2	NM_001010852	clavesin 2
		984	74	hsa-miR-19a-3p	84897	TBRG1	NM_032811	transforming growth factor beta regulator 1
		985	73	hsa-miR-1260a	51560	RAB6B	NM_016577	RAB6B, member RAS oncogene family
		986	73	hsa-miR-1260a	342096	GOLGA6A	NM_001038640	golgin A6 family member A
		987	73	hsa-miR-1260a	5150	PDE7A	NM_001242318	phosphodiesterase 7A
		988	73	hsa-miR-1260a	3918	LAMC2	NM_005562	laminin subunit gamma 2
		989	73	hsa-miR-1260a	89796	NAV1	NM_001167738	neuron navigator 1
		990	73	hsa-miR-1260a	23015	GOLGA8A	NM_181077	golgin A8 family member A
		991	73	hsa-miR-1260a	5205	ATP8B1	NM_005603	ATPase phospholipid transporting 8B1
		992	73	hsa-miR-1260a	147929	ZNF565	NM_152477	zinc finger protein 565
		993	73	hsa-miR-1260a	9306	SOCS6	NM_004232	suppressor of cytokine signaling 6
		994	73	hsa-miR-1260a	57561	ARRDC3	NM_020801	arrestin domain containing 3
		995	73	hsa-miR-1260a	9682	KDM4A	NM_014663	lysine demethylase 4A
		996	73	hsa-miR-1260a	993	CDC25A	NM_001789	cell division cycle 25A
		997	73	hsa-miR-1260a	26147	PHF19	NM_001286840	PHD finger protein 19
		998	73	hsa-miR-1260a	93	ACVR2B	NM_001106	activin A receptor type 2B
		999	73	hsa-miR-1260a	57491	AHRR	NM_020731	aryl-hydrocarbon receptor repressor
		1000	73	hsa-miR-19a-3p	55758	RCOR3	NM_001136224	REST corepressor 3
		1001	73	hsa-miR-19a-3p	2782	GNB1	NM_001282538	G protein subunit beta 1
		1002	73	hsa-miR-19a-3p	2295	FOXF2	NM_001452	forkhead box F2
		1003	73	hsa-miR-19a-3p	29097	CNIH4	NM_001277199	cornichon family AMPA receptor auxiliary protein 4
		1004	73	hsa-miR-19a-3p	25976	TIPARP	NM_001184717	TCDD inducible poly(ADP-ribose) polymerase
		1005	73	hsa-miR-19a-3p	1605	DAG1	NM_001165928	dystroglycan 1
		1006	73	hsa-miR-19a-3p	23408	SIRT5	NM_001193267	sirtuin 5
		1007	73	hsa-miR-19a-3p	54207	KCNK10	NM_021161	potassium two pore domain channel subfamily K member 10
		1008	73	hsa-miR-19a-3p	23164	MPRIP	NM_201274	myosin phosphatase Rho interacting protein
		1009	73	hsa-miR-19a-3p	26088	GGA1	NM_001001560	golgi associated, gamma adaptin ear containing, ARF binding protein 1
		1010	73	hsa-miR-19a-3p	55669	MFN1	NM_033540	mitofusin 1
		1011	73	hsa-miR-19a-3p	5675	PSG6	NM_001031850	pregnancy specific beta-1-glycoprotein 6
		1012	73	hsa-miR-19a-3p	201163	FLCN	NM_144997	folliculin
		1013	73	hsa-miR-19a-3p	9392	TGFBRAP1	NM_001142621	transforming growth factor beta receptor associated protein 1
		1014	73	hsa-miR-19a-3p	162073	ITPRIPL2	NM_001034841	ITPRIP like 2
		1015	73	hsa-miR-19a-3p	10018	BCL2L11	NM_001204107	BCL2 like 11
		1016	73	hsa-miR-19a-3p	5680	PSG11	NM_002785	pregnancy specific beta-1-glycoprotein 11
		1017	73	hsa-miR-19a-3p	8832	CD84	NM_001184879	CD84 molecule
		1018	73	hsa-miR-19a-3p	4762	NEUROG1	NM_006161	neurogenin 1
		1019	73	hsa-miR-19a-3p	23417	MLYCD	NM_012213	malonyl-CoA decarboxylase
		1020	73	hsa-miR-19a-3p	10420	TESK2	NM_001320800	testis associated actin remodelling kinase 2
		1021	73	hsa-miR-19a-3p	9827	RGP1	NM_001080496	RGP1 homolog, RAB6A GEF complex partner 1
		1022	73	hsa-miR-19a-3p	80005	DOCK5	NM_024940	dedicator of cytokinesis 5
		1023	72	hsa-miR-1260a	653643	GOLGA6D	NM_001145224	golgin A6 family member D
		1024	72	hsa-miR-1260a	57332	CBX8	NM_020649	chromobox 8
		1025	72	hsa-miR-1260a	64388	GREM2	NM_022469	gremlin 2, DAN family BMP antagonist
		1026	72	hsa-miR-1260a	22846	VASH1	NM_014909	vasohibin 1
		1027	72	hsa-miR-1260a	79640	C22orf46	NM_001142964	chromosome 22 open reading frame 46
		1028	72	hsa-miR-1260a	8731	RNMT	NM_001308263	RNA guanine-7 methyltransferase
		1029	72	hsa-miR-1260a	55142	HAUS2	NM_018097	HAUS augmin like complex subunit 2
		1030	72	hsa-miR-1260a	345557	PLCXD3	NM_001005473	phosphatidylinositol specific phospholipase C X domain containing 3
		1031	72	hsa-miR-1260a	7275	TUB	NM_177972	tubby bipartite transcription factor
		1032	72	hsa-miR-1260a	63826	SRR	NM_021947	serine racemase
		1033	72	hsa-miR-1260a	3714	JAG2	NM_145159	jagged 2
		1034	72	hsa-miR-1260a	9620	CELSR1	NM_014246	cadherin EGF LAG seven-pass G-type receptor 1
		1035	72	hsa-miR-19a-3p	90806	ANGEL2	NM_144567	angel homolog 2
		1036	72	hsa-miR-19a-3p	282996	RBM20	NM_001134363	RNA binding motif protein 20
		1037	72	hsa-miR-19a-3p	6335	SCN9A	NM_002977	sodium voltage-gated channel alpha subunit 9
		1038	72	hsa-miR-19a-3p	9098	USP6	NM_004505	ubiquitin specific peptidase 6
		1039	72	hsa-miR-19a-3p	23254	KAZN	NM_001017999	kazrin, periplakin interacting protein
		1040	72	hsa-miR-19a-3p	9249	DHRS3	NM_004753	dehydrogenase/reductase 3
		1041	72	hsa-miR-19a-3p	5525	PPP2R5A	NM_001199756	protein phosphatase 2 regulatory subunit B'alpha
		1042	72	hsa-miR-19a-3p	340554	ZC3H12B	NM_001010888	zinc finger CCCH-type containing 12B
		1043	72	hsa-miR-19a-3p	8412	BCAR3	NM_001308251	BCAR3, NSP family adaptor protein
		1044	72	hsa-miR-19a-3p	56681	SAR1A	NM_001142648	secretion associated Ras related GTPase 1A
		1045	72	hsa-miR-19a-3p	5887	RAD23B	NM_001244713	RAD23 homolog B, nucleotide excision repair protein
		1046	72	hsa-miR-19a-3p	166929	SGMS2	NM_001136257	sphingomyelin synthase 2
		1047	72	hsa-miR-19a-3p	6563	SLC14A1	NM_001128588	solute carrier family 14 member 1 (Kidd blood group)
		1048	72	hsa-miR-19a-3p	2550	GABBR1	NM_021904	gamma-aminobutyric acid type B receptor subunit 1
		1049	72	hsa-miR-19a-3p	5662	PSD	NM_001270965	pleckstrin and Sec7 domain containing
		1050	72	hsa-miR-19a-3p	2863	GPR39	NM_001508	G protein-coupled receptor 39
		1051	72	hsa-miR-19a-3p	200576	PIKFYVE	NM_015040	phosphoinositide kinase, FYVE-type zinc finger containing
		1052	72	hsa-miR-19a-3p	148281	SYT6	NM_001270805	synaptotagmin 6
		1053	72	hsa-miR-19a-3p	1783	DYNC1LI2	NM_001323955	dynein cytoplasmic 1 light intermediate chain 2
		1054	71	hsa-miR-1260a	11276	SYNRG	NM_007247	synergin gamma
		1055	71	hsa-miR-1260a	319101	KRT73	NM_175068	keratin 73
		1056	71	hsa-miR-1260a	22926	ATF6	NM_007348	activating transcription factor 6
		1057	71	hsa-miR-1260a	79861	TUBAL3	NM_001171864	tubulin alpha like 3
		1058	71	hsa-miR-1260a	93183	PIGM	NM_145167	phosphatidylinositol glycan anchor biosynthesis class M
		1059	71	hsa-miR-1260a	196074	METTL15	NM_152636	methyltransferase like 15
		1060	71	hsa-miR-1260a	2846	LPAR4	NM_005296	lysophosphatidic acid receptor 4
		1061	71	hsa-miR-1260a	27125	AFF4	NM_014423	AF4/FMR2 family member 4
		1062	71	hsa-miR-1260a	7757	ZNF208	NM_007153	zinc finger protein 208
		1063	71	hsa-miR-1260a	2849	GPR26	NM_153442	G protein-coupled receptor 26
		1064	71	hsa-miR-1260a	28966	SNX24	NM_014035	sorting nexin 24
		1065	71	hsa-miR-1260a	10777	ARPP21	NM_001267619	cAMP regulated phosphoprotein 21
		1066	71	hsa-miR-1260a	9805	SCRN1	NM_001145514	secernin 1
		1067	71	hsa-miR-19a-3p	5324	PLAG1	NM_001114634	PLAG1 zinc finger
		1068	71	hsa-miR-19a-3p	3638	INSIG1	NM_198337	insulin induced gene 1
		1069	71	hsa-miR-19a-3p	158158	RASEF	NM_152573	RAS and EF-hand domain containing
		1070	71	hsa-miR-19a-3p	402778	IFITM10	NM_001170820	interferon induced transmembrane protein 10
		1071	71	hsa-miR-19a-3p	8001	GLRA3	NM_001042543	glycine receptor alpha 3
		1072	71	hsa-miR-19a-3p	79625	NDNF	NM_024574	neuron derived neurotrophic factor
		1073	71	hsa-miR-19a-3p	8976	WASL	NM_003941	Wiskott-Aldrich syndrome like
		1074	71	hsa-miR-19a-3p	55667	DENND4C	NM_017925	DENN domain containing 4C
		1075	71	hsa-miR-19a-3p	1608	DGKG	NM_001080745	diacylglycerol kinase gamma
		1076	71	hsa-miR-19a-3p	222537	HS3ST5	NM_153612	heparan sulfate-glucosamine 3-sulfotransferase 5
		1077	71	hsa-miR-19a-3p	84168	ANTXR1	NM_032208	ANTXR cell adhesion molecule 1
		1078	71	hsa-miR-19a-3p	140460	ASB7	NM_198243	ankyrin repeat and SOCS box containing 7
		1079	71	hsa-miR-19a-3p	7528	YY1	NM_003403	YY1 transcription factor
		1080	71	hsa-miR-19a-3p	4891	SLC11A2	NM_000617	solute carrier family 11 member 2
		1081	71	hsa-miR-19a-3p	80380	PDCD1LG2	NM_025239	programmed cell death 1 ligand 2
		1082	71	hsa-miR-19a-3p	3482	IGF2R	NM_000876	insulin like growth factor 2 receptor
		1083	71	hsa-miR-19a-3p	3622	ING2	NM_001291959	inhibitor of growth family member 2
		1084	71	hsa-miR-19a-3p	137994	LETM2	NM_001199659	leucine zipper and EF-hand containing transmembrane protein 2
		1085	71	hsa-miR-19a-3p	3556	IL1RAP	NM_001167928	interleukin 1 receptor accessory protein
		1086	71	hsa-miR-19a-3p	27330	RPS6KA6	NM_014496	ribosomal protein S6 kinase A6
		1087	71	hsa-miR-19a-3p	1431	CS	NM_004077	citrate synthase
		1088	71	hsa-miR-19a-3p	5869	RAB5B	NM_001252036	RAB5B, member RAS oncogene family
		1089	71	hsa-miR-19a-3p	83606	GUCD1	NM_001284252	guanylyl cyclase domain containing 1
		1090	71	hsa-miR-19a-3p	112574	SNX18	NM_001102575	sorting nexin 18
		1091	71	hsa-miR-19a-3p	54862	CC2D1A	NM_017721	coiled-coil and C2 domain containing 1A
		1092	71	hsa-miR-19a-3p	10767	HBS1L	NM_001145207	HBS1 like translational GTPase
		1093	71	hsa-miR-19a-3p	9917	FAM20B	NM_001324311	FAM20B, glycosaminoglycan xylosylkinase
		1094	71	hsa-miR-19a-3p	79848	CSPP1	NM_024790	centrosome and spindle pole associated protein 1
		1095	71	hsa-miR-19a-3p	1389	CREBL2	NM_001310	cAMP responsive element binding protein like 2
		1096	71	hsa-miR-19a-3p	80063	ATF7IP2	NM_024997	activating transcription factor 7 interacting protein 2
		1097	71	hsa-miR-19a-3p	64799	IQCH	NM_001284349	IQ motif containing H
		1098	71	hsa-miR-19a-3p	1111	CHEK1	NM_001244846	checkpoint kinase 1
		1099	71	hsa-miR-19a-3p	2487	FRZB	NM_001463	frizzled related protein
		1100	70	hsa-miR-1260a	5873	RAB27A	NM_004580	RAB27A, member RAS oncogene family
		1101	70	hsa-miR-1260a	7634	ZNF80	NM_007136	zinc finger protein 80
		1102	70	hsa-miR-1260a	4842	NOS1	NM_000620	nitric oxide synthase 1
		1103	70	hsa-miR-1260a	51441	YTHDF2	NM_016258	YTH N6-methyladenosine RNA binding protein 2
		1104	70	hsa-miR-1260a	162461	TMEM92	NM_001168215	transmembrane protein 92
		1105	70	hsa-miR-1260a	338328	GPIHBP1	NM_001301772	glycosylphosphatidylinositol anchored high density lipoprotein binding protein 1
		1106	70	hsa-miR-1260a	26207	PITPNC1	NM_181671	phosphatidylinositol transfer protein cytoplasmic 1
		1107	70	hsa-miR-1260a	440279	UNC13C	NM_001080534	unc-13 homolog C
		1108	70	hsa-miR-1260a	55071	C9orf40	NM_017998	chromosome 9 open reading frame 40
		1109	70	hsa-miR-1260a	23112	TNRC6B	NM_001024843	trinucleotide repeat containing 6B
		1110	70	hsa-miR-1260a	51299	NRN1	NM_001278710	neuritin 1
		1111	70	hsa-miR-1260a	131405	TRIM71	NM_001039111	tripartite motif containing 71
		1112	70	hsa-miR-1260a	6567	SLC16A2	NM_006517	solute carrier family 16 member 2
		1113	70	hsa-miR-1260a	55870	ASH1L	NM_018489	ASH1 like histone lysine methyltransferase
		1114	70	hsa-miR-19a-3p	150590	C2orf15	NM_144706	chromosome 2 open reading frame 15
		1115	70	hsa-miR-19a-3p	130162	CLHC1	NM_001135598	clathrin heavy chain linker domain containing 1
		1116	70	hsa-miR-19a-3p	1974	EIF4A2	NM_001967	eukaryotic translation initiation factor 4A2
		1117	70	hsa-miR-19a-3p	85365	ALG2	NM_033087	ALG2, alpha-1,3/1,6-mannosyltransferase
		1118	70	hsa-miR-19a-3p	5901	RAN	NM_001300796	RAN, member RAS oncogene family
		1119	70	hsa-miR-19a-3p	6387	CXCL12	NM_000609	C-X-C motif chemokine ligand 12
		1120	70	hsa-miR-19a-3p	5213	PFKM	NM_001166688	phosphofructokinase, muscle
		1121	70	hsa-miR-19a-3p	25932	CLIC4	NM_013943	chloride intracellular channel 4
		1122	70	hsa-miR-19a-3p	55207	ARL8B	NM_018184	ADP ribosylation factor like GTPase 8B
		1123	70	hsa-miR-19a-3p	256130	TMEM196	NM_152774	transmembrane protein 196
		1124	70	hsa-miR-19a-3p	1054	CEBPG	NM_001252296	CCAAT enhancer binding protein gamma
		1125	70	hsa-miR-19a-3p	605	BCL7A	NM_020993	BCL7A, BAF complex component
		1126	70	hsa-miR-19a-3p	7763	ZFAND5	NM_001102421	zinc finger AN1-type containing 5
		1127	70	hsa-miR-19a-3p	140609	NEK7	NM_133494	NIMA related kinase 7
		1128	70	hsa-miR-19a-3p	23116	TOGARAM1	NM_015091	TOG array regulator of axonemal microtubules 1
		1129	70	hsa-miR-19a-3p	1745	DLX1	NM_178120	distal-less homeobox 1
		1130	70	hsa-miR-19a-3p	5898	RALA	NM_005402	RAS like proto-oncogene A
		1131	70	hsa-miR-19a-3p	50486	G0S2	NM_015714	G0/G1 switch 2
		1132	70	hsa-miR-19a-3p	139065	SLITRK4	NM_001184749	SLIT and NTRK like family member 4
		1133	70	hsa-miR-19a-3p	9474	ATG5	NM_004849	autophagy related 5
		1134	69	hsa-miR-1260a	199221	DZIP1L	NM_173543	DAZ interacting zinc finger protein 1 like
		1135	69	hsa-miR-1260a	8111	GPR68	NM_001177676	G protein-coupled receptor 68
		1136	69	hsa-miR-1260a	22837	COBLL1	NM_001278461	cordon-bleu WH2 repeat protein like 1
		1137	69	hsa-miR-1260a	3920	LAMP2	NM_013995	lysosomal associated membrane protein 2
		1138	69	hsa-miR-1260a	3167	HMX2	NM_005519	H6 family homeobox 2
		1139	69	hsa-miR-1260a	58985	IL22RA1	NM_021258	interleukin 22 receptor subunit alpha 1
		1140	69	hsa-miR-1260a	53	ACP2	NM_001610	acid phosphatase 2, lysosomal
		1141	69	hsa-miR-1260a	5629	PROX1	NM_002763	prospero homeobox 1
		1142	69	hsa-miR-1260a	5781	PTPN11	NM_002834	protein tyrosine phosphatase, non-receptor type 11
		1143	69	hsa-miR-1260a	7029	TFDP2	NM_001178141	transcription factor Dp-2
		1144	69	hsa-miR-1260a	90861	JPT2	NM_144570	Jupiter microtubule associated homolog 2
		1145	69	hsa-miR-1260a	4131	MAP1B	NM_001324255	microtubule associated protein 1B
		1146	69	hsa-miR-19a-3p	3185	HNRNPF	NM_001098208	heterogeneous nuclear ribonucleoprotein F
		1147	69	hsa-miR-19a-3p	79982	DNAJB14	NM_001278310	DnaJ heat shock protein family (Hsp40) member B14
		1148	69	hsa-miR-19a-3p	80821	DDHD1	NM_001160148	DDHD domain containing 1
		1149	69	hsa-miR-19a-3p	8038	ADAM12	NM_001288973	ADAM metallopeptidase domain 12
		1150	69	hsa-miR-19a-3p	26084	ARHGEF26	NM_001251963	Rho guanine nucleotide exchange factor 26
		1151	69	hsa-miR-19a-3p	9957	HS3ST1	NM_005114	heparan sulfate-glucosamine 3-sulfotransferase 1
		1152	69	hsa-miR-19a-3p	152006	RNF38	NM_022781	ring finger protein 38
		1153	69	hsa-miR-19a-3p	9306	SOCS6	NM_004232	suppressor of cytokine signaling 6
		1154	69	hsa-miR-19a-3p	65055	REEP1	NM_001164730	receptor accessory protein 1
		1155	69	hsa-miR-19a-3p	3845	KRAS	NM_004985	KRAS proto-oncogene, GTPase
		1156	69	hsa-miR-19a-3p	3720	JARID2	NM_001267040	jumonji and AT-rich interaction domain containing 2
		1157	69	hsa-miR-19a-3p	57698	SHTN1	NM_018330	shootin 1
		1158	69	hsa-miR-19a-3p	56947	MFF	NM_001277061	mitochondrial fission factor
		1159	69	hsa-miR-19a-3p	84513	PLPP5	NM_001102560	phospholipid phosphatase 5
		1160	69	hsa-miR-19a-3p	84333	PCGF5	NM_001256549	polycomb group ring finger 5
		1161	69	hsa-miR-19a-3p	146760	RTN4RL1	NM_178568	reticulon 4 receptor like 1
		1162	69	hsa-miR-19a-3p	23387	SIK3	NM_001281748	SIK family kinase 3
		1163	69	hsa-miR-19a-3p	55787	TXLNG	NM_001168683	taxilin gamma
		1164	69	hsa-miR-19a-3p	11201	POLI	NM_007195	DNA polymerase iota
		1165	69	hsa-miR-19a-3p	29775	CARD10	NM_014550	caspase recruitment domain family member 10
		1166	69	hsa-miR-19a-3p	1185	CLCN6	NM_001256959	chloride voltage-gated channel 6
		1167	69	hsa-miR-19a-3p	9256	TSPOAP1	NM_001261835	TSPO associated protein 1
		1168	69	hsa-miR-19a-3p	84932	RAB2B	NM_032846	RAB2B, member RAS oncogene family
		1169	69	hsa-miR-19a-3p	255403	ZNF718	NM_001039127	zinc finger protein 718
		1170	69	hsa-miR-19a-3p	113791	PIK3IP1	NM_052880	phosphoinositide-3-kinase interacting protein 1
		1171	69	hsa-miR-19a-3p	55362	TMEM63B	NM_001318792	transmembrane protein 63B
		1172	69	hsa-miR-19a-3p	647309	GMNC	NM_001146686	geminin coiled-coil domain containing
		1173	69	hsa-miR-19a-3p	80219	COQ10B	NM_001320819	coenzyme Q10B
		1174	69	hsa-miR-19a-3p	2049	EPHB3	NM_004443	EPH receptor B3
		1175	69	hsa-miR-19a-3p	84923	FAM104A	NM_001289410	family with sequence similarity 104 member A
		1176	69	hsa-miR-19a-3p	3267	AGFG1	NM_004504	ArfGAP with FG repeats 1
		1177	69	hsa-miR-19a-3p	23414	ZFPM2	NM_012082	zinc finger protein, FOG family member 2
		1178	69	hsa-miR-19a-3p	80310	PDGFD	NM_033135	platelet derived growth factor D
		1179	68	hsa-miR-1260a	3683	ITGAL	NM_001114380	integrin subunit alpha L
		1180	68	hsa-miR-1260a	56886	UGGT1	NM_020120	UDP-glucose glycoprotein glucosyltransferase 1
		1181	68	hsa-miR-1260a	23344	ESYT1	NM_015292	extended synaptotagmin 1
		1182	68	hsa-miR-1260a	1788	DNMT3A	NM_175629	DNA methyltransferase 3 alpha
		1183	68	hsa-miR-1260a	2879	GPX4	NM_002085	glutathione peroxidase 4
		1184	68	hsa-miR-1260a	9901	SRGAP3	NM_014850	SLIT-ROBO Rho GTPase activating protein 3
		1185	68	hsa-miR-1260a	79684	MSANTD2	NM_001312919	Myb/SANT DNA binding domain containing 2
		1186	68	hsa-miR-1260a	64795	RMND5A	NM_022780	required for meiotic nuclear division 5 homolog A
		1187	68	hsa-miR-1260a	57035	RSRP1	NM_020317	arginine and serine rich protein 1
		1188	68	hsa-miR-19a-3p	7982	ST7	NM_021908	suppression of tumorigenicity 7
		1189	68	hsa-miR-19a-3p	412	STS	NM_001320751	steroid sulfatase
		1190	68	hsa-miR-19a-3p	580	BARD1	NM_001282549	BRCA1 associated RING domain 1
		1191	68	hsa-miR-19a-3p	54545	MTMR12	NM_001040446	myotubularin related protein 12
		1192	68	hsa-miR-19a-3p	84919	PPP1R15B	NM_032833	protein phosphatase 1 regulatory subunit 15B
		1193	68	hsa-miR-19a-3p	11138	TBC1D8	NM_001102426	TBC1 domain family member 8
		1194	68	hsa-miR-19a-3p	7048	TGFBR2	NM_001024847	transforming growth factor beta receptor 2
		1195	68	hsa-miR-19a-3p	22992	KDM2A	NM_012308	lysine demethylase 2A
		1196	68	hsa-miR-19a-3p	2887	GRB10	NM_001001555	growth factor receptor bound protein 10
		1197	68	hsa-miR-19a-3p	388939	PCARE	NM_001029883	photoreceptor cilium actin regulator
		1198	68	hsa-miR-19a-3p	154791	FMC1	NM_197964	formation of mitochondrial complex V assembly factor 1 homolog
		1199	68	hsa-miR-19a-3p	25941	TPGS2	NM_015476	tubulin polyglutamylase complex subunit 2
		1200	68	hsa-miR-19a-3p	83544	DNAL1	NM_001201366	dynein axonemal light chain 1
		1201	68	hsa-miR-19a-3p	60526	LDAH	NM_001282723	lipid droplet associated hydrolase
		1202	68	hsa-miR-19a-3p	55744	COA1	NM_001321202	cytochrome c oxidase assembly factor 1 homolog
		1203	68	hsa-miR-19a-3p	84418	CYSTM1	NM_032412	cysteine rich transmembrane module containing 1
		1204	68	hsa-miR-19a-3p	5137	PDE1C	NM_001191056	phosphodiesterase 1C
		1205	68	hsa-miR-19a-3p	8545	CGGBP1	NM_001008390	CGG triplet repeat binding protein 1
		1206	68	hsa-miR-19a-3p	54332	GDAP1	NM_018972	ganglioside induced differentiation associated protein 1
		1207	68	hsa-miR-19a-3p	132430	PABPC4L	NM_001114734	poly(A) binding protein cytoplasmic 4 like
		1208	68	hsa-miR-19a-3p	54629	MINDY2	NM_001040453	MINDY lysine 48 deubiquitinase 2
		1209	68	hsa-miR-19a-3p	10848	PPP1R13L	NM_001142502	protein phosphatase 1 regulatory subunit 13 like
		1210	67	hsa-miR-1260a	115761	ARL11	NM_138450	ADP ribosylation factor like GTPase 11
		1211	67	hsa-miR-1260a	928	CD9	NM_001769	CD9 molecule
		1212	67	hsa-miR-1260a	84957	RELT	NM_032871	RELT, TNF receptor
		1213	67	hsa-miR-1260a	22866	CNKSR2	NM_014927	connector enhancer of kinase suppressor of Ras 2
		1214	67	hsa-miR-1260a	55634	KRBOX4	NM_001129899	KRAB box domain containing 4
		1215	67	hsa-miR-1260a	284391	ZNF844	NM_001136501	zinc finger protein 844
		1216	67	hsa-miR-1260a	3300	DNAJB2	NM_006736	DnaJ heat shock protein family (Hsp40) member B2
		1217	67	hsa-miR-1260a	200014	CC2D1B	NM_032449	coiled-coil and C2 domain containing 1B
		1218	67	hsa-miR-1260a	5451	POU2F1	NM_002697	POU class 2 homeobox 1
		1219	67	hsa-miR-1260a	4327	MMP19	NM_001272101	matrix metallopeptidase 19
		1220	67	hsa-miR-1260a	6418	SET	NM_001122821	SET nuclear proto-oncogene
		1221	67	hsa-miR-1260a	57003	CCDC47	NM_020198	coiled-coil domain containing 47
		1222	67	hsa-miR-19a-3p	55686	MREG	NM_018000	melanoregulin
		1223	67	hsa-miR-19a-3p	835	CASP2	NM_032983	caspase 2
		1224	67	hsa-miR-19a-3p	25897	RNF19A	NM_001280539	ring finger protein 19A, RBR E3 ubiquitin protein ligase
		1225	67	hsa-miR-19a-3p	3231	HOXD1	NM_024501	homeobox D1
		1226	67	hsa-miR-19a-3p	6326	SCN2A	NM_001040142	sodium voltage-gated channel alpha subunit 2
		1227	67	hsa-miR-19a-3p	9880	ZBTB39	NM_014830	zinc finger and BTB domain containing 39
		1228	67	hsa-miR-19a-3p	23621	BACE1	NM_012104	beta-secretase 1
		1229	67	hsa-miR-19a-3p	546	ATRX	NM_138270	ATRX, chromatin remodeler
		1230	67	hsa-miR-19a-3p	27348	TOR1B	NM_014506	torsin family 1 member B
		1231	67	hsa-miR-19a-3p	55339	WDR33	NM_001006623	WD repeat domain 33
		1232	67	hsa-miR-19a-3p	7837	PXDN	NM_012293	peroxidasin
		1233	67	hsa-miR-19a-3p	2849	GPR26	NM_153442	G protein-coupled receptor 26
		1234	67	hsa-miR-19a-3p	56052	ALG1	NM_019109	ALG1, chitobiosyldiphosphodolichol beta-mannosyltransferase
		1235	67	hsa-miR-19a-3p	84216	TMEM117	NM_001286212	transmembrane protein 117
		1236	67	hsa-miR-19a-3p	3625	INHBB	NM_002193	inhibin subunit beta B
		1237	66	hsa-miR-1260a	55695	NSUN5	NM_148956	NOP2/Sun RNA methyltransferase family member 5
		1238	66	hsa-miR-1260a	57478	USP31	NM_020718	ubiquitin specific peptidase 31
		1239	66	hsa-miR-1260a	25831	HECTD1	NM_015382	HECT domain E3 ubiquitin protein ligase 1
		1240	66	hsa-miR-1260a	284613	CYB561D1	NM_001134404	cytochrome b561 family member D1
		1241	66	hsa-miR-1260a	7009	TMBIM6	NM_003217	transmembrane BAX inhibitor motif containing 6
		1242	66	hsa-miR-1260a	7705	ZNF146	NM_001099638	zinc finger protein 146
		1243	66	hsa-miR-1260a	245812	CNPY4	NM_152755	canopy FGF signaling regulator 4
		1244	66	hsa-miR-1260a	7772	ZNF229	NM_001278510	zinc finger protein 229
		1245	66	hsa-miR-1260a	57102	C12orf4	NM_020374	chromosome 12 open reading frame 4
		1246	66	hsa-miR-1260a	4692	NDN	NM_002487	necdin, MAGE family member
		1247	66	hsa-miR-1260a	6932	TCF7	NM_003202	transcription factor 7
		1248	66	hsa-miR-1260a	58487	CREBZF	NM_001039618	CREB/ATF bZIP transcription factor
		1249	66	hsa-miR-1260a	9194	SLC16A7	NM_001270622	solute carrier family 16 member 7
		1250	66	hsa-miR-1260a	221424	LRRC73	NM_001012974	leucine rich repeat containing 73
		1251	66	hsa-miR-19a-3p	55731	FAM222B	NM_001288640	family with sequence similarity 222 member B
		1252	66	hsa-miR-19a-3p	10664	CTCF	NM_001191022	CCCTC-binding factor
		1253	66	hsa-miR-19a-3p	23261	CAMTA1	NM_015215	calmodulin binding transcription activator 1
		1254	66	hsa-miR-19a-3p	144983	HNRNPA1L2	NM_001011724	heterogeneous nuclear ribonucleoprotein A1-like 2
		1255	66	hsa-miR-19a-3p	80124	VCPIP1	NM_025054	valosin containing protein interacting protein 1
		1256	66	hsa-miR-19a-3p	220164	DOK6	NM_152721	docking protein 6
		1257	66	hsa-miR-19a-3p	51776	MAP3K20	NM_133646	mitogen-activated protein kinase kinase kinase 20
		1258	66	hsa-miR-19a-3p	2321	FLT1	NM_002019	fms related tyrosine kinase 1
		1259	66	hsa-miR-19a-3p	51555	PEX5L	NM_001256750	peroxisomal biogenesis factor 5 like
		1260	66	hsa-miR-19a-3p	51460	SFMBT1	NM_016329	Scm like with four mbt domains 1
		1261	66	hsa-miR-19a-3p	11099	PTPN21	NM_007039	protein tyrosine phosphatase, non-receptor type 21
		1262	66	hsa-miR-19a-3p	167227	DCP2	NM_001242377	decapping mRNA 2
		1263	66	hsa-miR-19a-3p	92092	ZC3HAV1L	NM_080660	zinc finger CCCH-type containing, antiviral 1 like
		1264	66	hsa-miR-19a-3p	89874	SLC25A21	NM_030631	solute carrier family 25 member 21
		1265	66	hsa-miR-19a-3p	11329	STK38	NM_001305102	serine/threonine kinase 38
		1266	66	hsa-miR-19a-3p	5834	PYGB	NM_002862	glycogen phosphorylase B
		1267	66	hsa-miR-19a-3p	7465	WEE1	NM_001143976	WEE1 G2 checkpoint kinase
		1268	66	hsa-miR-19a-3p	25945	NECTIN3	NM_001243288	nectin cell adhesion molecule 3
		1269	66	hsa-miR-19a-3p	5602	MAPK10	NM_002753	mitogen-activated protein kinase 10
		1270	65	hsa-miR-1260a	5770	PTPN1	NM_002827	protein tyrosine phosphatase, non-receptor type 1
		1271	65	hsa-miR-1260a	5578	PRKCA	NM_002737	protein kinase C alpha
		1272	65	hsa-miR-1260a	84874	ZNF514	NM_001318005	zinc finger protein 514
		1273	65	hsa-miR-1260a	2670	GFAP	NM_002055	glial fibrillary acidic protein
		1274	65	hsa-miR-1260a	10126	DNAL4	NM_005740	dynein axonemal light chain 4
		1275	65	hsa-miR-1260a	66004	LYNX1	NM_177476	Ly6/neurotoxin 1
		1276	65	hsa-miR-1260a	80207	OPA3	NM_025136	OPA3, outer mitochondrial membrane lipid metabolism regulator
		1277	65	hsa-miR-1260a	23647	ARFIP2	NM_001242854	ADP ribosylation factor interacting protein 2
		1278	65	hsa-miR-1260a	9513	FXR2	NM_004860	FMR1 autosomal homolog 2
		1279	65	hsa-miR-1260a	1740	DLG2	NM_001142699	discs large MAGUK scaffold protein 2
		1280	65	hsa-miR-1260a	399967	PATE2	NM_212555	prostate and testis expressed 2
		1281	65	hsa-miR-1260a	1859	DYRK1A	NM_001396	dual specificity tyrosine phosphorylation regulated kinase 1A
		1282	65	hsa-miR-1260a	9496	TBX4	NM_018488	T-box 4
		1283	65	hsa-miR-1260a	64645	MFSD14A	NM_033055	major facilitator superfamily domain containing 14A
		1284	65	hsa-miR-1260a	149111	CNIH3	NM_001322302	cornichon family AMPA receptor auxiliary protein 3
		1285	65	hsa-miR-1260a	5939	RBMS2	NM_002898	RNA binding motif single stranded interacting protein 2
		1286	65	hsa-miR-1260a	54505	DHX29	NM_019030	DExH-box helicase 29
		1287	65	hsa-miR-1260a	58509	CACTIN	NM_021231	cactin, spliceosome C complex subunit
		1288	65	hsa-miR-1260a	81551	STMN4	NM_001283053	stathmin 4
		1289	65	hsa-miR-1260a	83445	GSG1	NM_001080555	germ cell associated 1
		1290	65	hsa-miR-1260a	64397	ZNF106	NM_001284306	zinc finger protein 106
		1291	65	hsa-miR-19a-3p	841	CASP8	NM_033356	caspase 8
		1292	65	hsa-miR-19a-3p	3658	IREB2	NM_001320941	iron responsive element binding protein 2
		1293	65	hsa-miR-19a-3p	90459	ERI1	NM_153332	exoribonuclease 1
		1294	65	hsa-miR-19a-3p	5576	PRKAR2A	NM_004157	protein kinase cAMP-dependent type II regulatory subunit alpha
		1295	65	hsa-miR-19a-3p	2768	GNA12	NM_007353	G protein subunit alpha 12
		1296	65	hsa-miR-19a-3p	5606	MAP2K3	NM_001316332	mitogen-activated protein kinase kinase 3
		1297	65	hsa-miR-19a-3p	1836	SLC26A2	NM_000112	solute carrier family 26 member 2
		1298	65	hsa-miR-19a-3p	29967	LRP12	NM_001135703	LDL receptor related protein 12
		1299	65	hsa-miR-19a-3p	83660	TLN2	NM_015059	talin 2
		1300	65	hsa-miR-19a-3p	286205	SCAI	NM_173690	suppressor of cancer cell invasion
		1301	65	hsa-miR-19a-3p	123606	NIPA1	NM_001142275	NIPA magnesium transporter 1
		1302	65	hsa-miR-19a-3p	64131	XYLT1	NM_022166	xylosyltransferase 1
		1303	65	hsa-miR-19a-3p	253738	EBF3	NM_001005463	EBF transcription factor 3
		1304	65	hsa-miR-19a-3p	8997	KALRN	NM_001322988	kalirin RhoGEF kinase
		1305	65	hsa-miR-19a-3p	84870	RSPO3	NM_032784	R-spondin 3
		1306	65	hsa-miR-19a-3p	169166	SNX31	NM_152628	sorting nexin 31
		1307	65	hsa-miR-19a-3p	326625	MMAB	NM_052845	metabolism of cobalamin associated B
		1308	65	hsa-miR-19a-3p	26249	KLHL3	NM_001257194	kelch like family member 3
		1309	65	hsa-miR-19a-3p	51230	PHF20	NM_016436	PHD finger protein 20
		1310	65	hsa-miR-19a-3p	54813	KLHL28	NM_001308112	kelch like family member 28
		1311	65	hsa-miR-19a-3p	22848	AAK1	NM_014911	AP2 associated kinase 1
		1312	65	hsa-miR-19a-3p	81606	LBH	NM_030915	limb bud and heart development
		1313	65	hsa-miR-19a-3p	23543	RBFOX2	NM_001031695	RNA binding fox-1 homolog 2
		1314	65	hsa-miR-19a-3p	55291	PPP6R3	NM_001164160	protein phosphatase 6 regulatory subunit 3
		1315	65	hsa-miR-19a-3p	23041	MON2	NM_015026	MON2 homolog, regulator of endosome-to-Golgi trafficking
		1316	64	hsa-miR-1260a	6942	TCF20	NM_005650	transcription factor 20
		1317	64	hsa-miR-1260a	29842	TFCP2L1	NM_014553	transcription factor CP2 like 1
		1318	64	hsa-miR-1260a	253558	LCLAT1	NM_182551	lysocardiolipin acyltransferase 1
		1319	64	hsa-miR-1260a	54434	SSH1	NM_018984	slingshot protein phosphatase 1
		1320	64	hsa-miR-1260a	6667	SP1	NM_003109	Sp1 transcription factor
		1321	64	hsa-miR-1260a	23331	TTC28	NM_001145418	tetratricopeptide repeat domain 28
		1322	64	hsa-miR-1260a	2113	ETS1	NM_005238	ETS proto-oncogene 1, transcription factor
		1323	64	hsa-miR-1260a	29979	UBQLN1	NM_013438	ubiquilin 1
		1324	64	hsa-miR-1260a	140901	STK35	NM_080836	serine/threonine kinase 35
		1325	64	hsa-miR-1260a	4905	NSF	NM_006178	N-ethylmaleimide sensitive factor, vesicle fusing ATPase
		1326	64	hsa-miR-19a-3p	152789	JAKMIP1	NM_001306133	janus kinase and microtubule interacting protein 1
		1327	64	hsa-miR-19a-3p	6792	CDKL5	NM_001323289	cyclin dependent kinase like 5
		1328	64	hsa-miR-19a-3p	80125	CCDC33	NM_182791	coiled-coil domain containing 33
		1329	64	hsa-miR-19a-3p	60	ACTB	NM_001101	actin beta
		1330	64	hsa-miR-19a-3p	399967	PATE2	NM_212555	prostate and testis expressed 2
		1331	64	hsa-miR-19a-3p	80314	EPC1	NM_001272004	enhancer of polycomb homolog 1
		1332	64	hsa-miR-19a-3p	170960	ZNF721	NM_133474	zinc finger protein 721
		1333	64	hsa-miR-19a-3p	113828	FAM83F	NM_138435	family with sequence similarity 83 member F
		1334	64	hsa-miR-19a-3p	6157	RPL27A	NM_000990	ribosomal protein L27a
		1335	64	hsa-miR-19a-3p	4887	NPY2R	NM_000910	neuropeptide Y receptor Y2
		1336	64	hsa-miR-19a-3p	7057	THBS1	NM_003246	thrombospondin 1
		1337	64	hsa-miR-19a-3p	374286	CDRT1	NM_001282540	CMT1A duplicated region transcript 1
		1338	64	hsa-miR-19a-3p	126074	SWSAP1	NM_175871	SWIM-type zinc finger 7 associated protein 1
		1339	64	hsa-miR-19a-3p	5892	RAD51D	NM_001142571	RAD51 paralog D
		1340	64	hsa-miR-19a-3p	2004	ELK3	NM_001303511	ELK3, ETS transcription factor
		1341	64	hsa-miR-19a-3p	89822	KCNK17	NM_031460	potassium two pore domain channel subfamily K member 17
		1342	63	hsa-miR-1260a	1627	DBN1	NM_080881	drebrin 1
		1343	63	hsa-miR-1260a	4026	LPP	NM_001167671	LIM domain containing preferred translocation partner in lipoma
		1344	63	hsa-miR-1260a	8825	LIN7A	NM_001324423	lin-7 homolog A, crumbs cell polarity complex component
		1345	63	hsa-miR-1260a	27250	PDCD4	NM_014456	programmed cell death 4
		1346	63	hsa-miR-1260a	2132	EXT2	NM_001178083	exostosin glycosyltransferase 2
		1347	63	hsa-miR-1260a	84276	NICN1	NM_032316	nicolin 1
		1348	63	hsa-miR-1260a	1500	CTNND1	NM_001085458	catenin delta 1
		1349	63	hsa-miR-1260a	221188	ADGRG5	NM_001304376	adhesion G protein-coupled receptor G5
		1350	63	hsa-miR-1260a	57186	RALGAPA2	NM_020343	Ral GTPase activating protein catalytic alpha subunit 2
		1351	63	hsa-miR-19a-3p	9821	RB1CC1	NM_001083617	RB1 inducible coiled-coil 1
		1352	63	hsa-miR-19a-3p	84076	TKTL2	NM_032136	transketolase like 2
		1353	63	hsa-miR-19a-3p	392	ARHGAP1	NM_004308	Rho GTPase activating protein 1
		1354	63	hsa-miR-19a-3p	51143	DYNC1LI1	NM_016141	dynein cytoplasmic 1 light intermediate chain 1
		1355	63	hsa-miR-19a-3p	9499	MYOT	NM_001135940	myotilin
		1356	63	hsa-miR-19a-3p	2776	GNAQ	NM_002072	G protein subunit alpha q
		1357	63	hsa-miR-19a-3p	29940	DSE	NM_001322943	dermatan sulfate epimerase
		1358	63	hsa-miR-19a-3p	259173	ALS2CL	NM_001190707	ALS2 C-terminal like
		1359	63	hsa-miR-19a-3p	23097	CDK19	NM_001300964	cyclin dependent kinase 19
		1360	63	hsa-miR-19a-3p	80144	FRAS1	NM_025074	Fraser extracellular matrix complex subunit 1
		1361	63	hsa-miR-19a-3p	94005	PIGS	NM_033198	phosphatidylinositol glycan anchor biosynthesis class S
		1362	63	hsa-miR-19a-3p	80262	C16orf70	NM_001320540	chromosome 16 open reading frame 70
		1363	63	hsa-miR-19a-3p	127396	ZNF684	NM_152373	zinc finger protein 684
		1364	63	hsa-miR-19a-3p	27122	DKK3	NM_001018057	dickkopf WNT signaling pathway inhibitor 3
		1365	63	hsa-miR-19a-3p	23266	ADGRL2	NM_012302	adhesion G protein-coupled receptor L2
		1366	63	hsa-miR-19a-3p	414328	IDNK	NM_001256915	IDNK, gluconokinase
		1367	63	hsa-miR-19a-3p	388818	KRTAP26-1	NM_203405	keratin associated protein 26-1
		1368	63	hsa-miR-19a-3p	254048	UBN2	NM_173569	ubinuclein 2
		1369	63	hsa-miR-19a-3p	9701	PPP6R2	NM_001242900	protein phosphatase 6 regulatory subunit 2
		1370	63	hsa-miR-19a-3p	171024	SYNPO2	NM_001128933	synaptopodin 2
		1371	62	hsa-miR-1260a	159090	FAM122B	NM_001166600	family with sequence similarity 122B
		1372	62	hsa-miR-1260a	51780	KDM3B	NM_016604	lysine demethylase 3B
		1373	62	hsa-miR-1260a	6134	RPL10	NM_001256577	ribosomal protein L10
		1374	62	hsa-miR-1260a	27097	TAF5L	NM_014409	TATA-box binding protein associated factor 5 like
		1375	62	hsa-miR-1260a	4668	NAGA	NM_000262	alpha-N-acetylgalactosaminidase
		1376	62	hsa-miR-1260a	5830	PEX5	NM_001131024	peroxisomal biogenesis factor 5
		1377	62	hsa-miR-1260a	55670	PEX26	NM_017929	peroxisomal biogenesis factor 26
		1378	62	hsa-miR-1260a	149297	FAM78B	NM_001320302	family with sequence similarity 78 member B
		1379	62	hsa-miR-1260a	389610	XKR5	NM_001289973	XK related 5
		1380	62	hsa-miR-1260a	66000	TMEM108	NM_001282865	transmembrane protein 108
		1381	62	hsa-miR-1260a	1622	DBI	NM_001178043	diazepam binding inhibitor, acyl-CoA binding protein
		1382	62	hsa-miR-1260a	6251	RSU1	NM_152724	Ras suppressor protein 1
		1383	62	hsa-miR-1260a	3215	HOXB5	NM_002147	homeobox B5
		1384	62	hsa-miR-1260a	7855	FZD5	NM_003468	frizzled class receptor 5
		1385	62	hsa-miR-1260a	22993	HMGXB3	NM_014983	HMG-box containing 3
		1386	62	hsa-miR-1260a	2542	SLC37A4	NM_001164278	solute carrier family 37 member 4
		1387	62	hsa-miR-1260a	9757	KMT2B	NM_014727	lysine methyltransferase 2B
		1388	62	hsa-miR-1260a	4068	SH2D1A	NM_002351	SH2 domain containing 1A
		1389	62	hsa-miR-1260a	140685	ZBTB46	NM_025224	zinc finger and BTB domain containing 46
		1390	62	hsa-miR-19a-3p	4340	MOG	NM_001008228	myelin oligodendrocyte glycoprotein
		1391	62	hsa-miR-19a-3p	8724	SNX3	NM_152827	sorting nexin 3
		1392	62	hsa-miR-19a-3p	23022	PALLD	NM_001166110	palladin, cytoskeletal associated protein
		1393	62	hsa-miR-19a-3p	375346	STIMATE	NM_198563	STIM activating enhancer
		1394	62	hsa-miR-19a-3p	283455	KSR2	NM_173598	kinase suppressor of ras 2
		1395	62	hsa-miR-19a-3p	28996	HIPK2	NM_001113239	homeodomain interacting protein kinase 2
		1396	62	hsa-miR-19a-3p	57475	PLEKHH1	NM_020715	pleckstrin homology, MyTH4 and FERM domain containing H1
		1397	62	hsa-miR-19a-3p	1088	CEACAM8	NM_001816	carcinoembryonic antigen related cell adhesion molecule 8
		1398	62	hsa-miR-19a-3p	624	BDKRB2	NM_000623	bradykinin receptor B2
		1399	62	hsa-miR-19a-3p	4829	NMBR	NM_001324308	neuromedin B receptor
		1400	62	hsa-miR-19a-3p	23126	POGZ	NM_207171	pogo transposable element derived with ZNF domain
		1401	62	hsa-miR-19a-3p	23095	KIF1B	NM_015074	kinesin family member 1B
		1402	62	hsa-miR-19a-3p	337970	KRTAP19-3	NM_181609	keratin associated protein 19-3
		1403	62	hsa-miR-19a-3p	8715	NOL4	NM_001198547	nucleolar protein 4
		1404	62	hsa-miR-19a-3p	4012	LNPEP	NM_005575	leucyl and cystinyl aminopeptidase
		1405	62	hsa-miR-19a-3p	7052	TGM2	NM_001323316	transglutaminase 2
		1406	62	hsa-miR-19a-3p	257397	TAB3	NM_152787	TGF-beta activated kinase 1 (MAP3K7) binding protein 3
		1407	62	hsa-miR-19a-3p	56987	BBX	NM_020235	BBX, HMG-box containing
		1408	62	hsa-miR-19a-3p	340719	NANOS1	NM_199461	nanos C2HC-type zinc finger 1
		1409	62	hsa-miR-19a-3p	23344	ESYT1	NM_015292	extended synaptotagmin 1
		1410	62	hsa-miR-19a-3p	56897	WRNIP1	NM_020135	Werner helicase interacting protein 1
		1411	62	hsa-miR-19a-3p	4763	NF1	NM_000267	neurofibromin 1
		1412	62	hsa-miR-19a-3p	9554	SEC22B	NM_004892	SEC22 homolog B, vesicle trafficking protein (gene/pseudogene)
		1413	62	hsa-miR-19a-3p	10254	STAM2	NM_005843	signal transducing adaptor molecule 2
		1414	62	hsa-miR-19a-3p	84898	PLXDC2	NM_032812	plexin domain containing 2
		1415	62	hsa-miR-19a-3p	83988	NCALD	NM_001040624	neurocalcin delta
		1416	62	hsa-miR-19a-3p	4645	MYO5B	NM_001080467	myosin VB
		1417	61	hsa-miR-1260a	54796	BNC2	NM_001317939	basonuclin 2
		1418	61	hsa-miR-1260a	10238	DCAF7	NM_005828	DDB1 and CUL4 associated factor 7
		1419	61	hsa-miR-1260a	647024	C6orf132	NM_001164446	chromosome 6 open reading frame 132
		1420	61	hsa-miR-1260a	389856	USP27X	NM_001145073	ubiquitin specific peptidase 27 X-linked
		1421	61	hsa-miR-1260a	1238	ACKR2	NM_001296	atypical chemokine receptor 2
		1422	61	hsa-miR-1260a	5511	PPP1R8	NM_002713	protein phosphatase 1 regulatory subunit 8
		1423	61	hsa-miR-1260a	643641	ZNF862	NM_001099220	zinc finger protein 862
		1424	61	hsa-miR-1260a	57532	NUFIP2	NM_020772	nuclear FMR1 interacting protein 2
		1425	61	hsa-miR-1260a	3097	HIVEP2	NM_006734	human immunodeficiency virus type I enhancer binding protein 2
		1426	61	hsa-miR-1260a	1399	CRKL	NM_005207	CRK like proto-oncogene, adaptor protein
		1427	61	hsa-miR-19a-3p	81617	CAB39L	NM_001287337	calcium binding protein 39 like
		1428	61	hsa-miR-19a-3p	55037	PTCD3	NM_017952	pentatricopeptide repeat domain 3
		1429	61	hsa-miR-19a-3p	282991	BLOC1S2	NM_001282438	biogenesis of lysosomal organelles complex 1 subunit 2
		1430	61	hsa-miR-19a-3p	84961	FBXL20	NM_001184906	F-box and leucine rich repeat protein 20
		1431	61	hsa-miR-19a-3p	51744	CD244	NM_001166664	CD244 molecule
		1432	61	hsa-miR-19a-3p	400966	RGPD1	NM_001024457	RANBP2-like and GRIP domain containing 1
		1433	61	hsa-miR-19a-3p	4520	MTF1	NM_005955	metal regulatory transcription factor 1
		1434	61	hsa-miR-19a-3p	4316	MMP7	NM_002423	matrix metallopeptidase 7
		1435	61	hsa-miR-19a-3p	84140	FAM161A	NM_001201543	FAM161A, centrosomal protein
		1436	61	hsa-miR-19a-3p	29966	STRN3	NM_001083893	striatin 3
		1437	61	hsa-miR-19a-3p	284613	CYB561D1	NM_001134404	cytochrome b561 family member D1
		1438	61	hsa-miR-19a-3p	9528	TMEM59	NM_001305052	transmembrane protein 59
		1439	61	hsa-miR-19a-3p	56848	SPHK2	NM_001204158	sphingosine kinase 2
		1440	61	hsa-miR-19a-3p	83648	FAM167A	NM_053279	family with sequence similarity 167 member A
		1441	61	hsa-miR-19a-3p	9406	ZRANB2	NM_005455	zinc finger RANBP2-type containing 2
		1442	61	hsa-miR-19a-3p	528	ATP6V1C1	NM_001695	ATPase H+ transporting V1 subunit C1
		1443	61	hsa-miR-19a-3p	4330	MN1	NM_002430	MN1 proto-oncogene, transcriptional regulator
		1444	61	hsa-miR-19a-3p	8697	CDC23	NM_004661	cell division cycle 23
		1445	60	hsa-miR-1260a	339263	C17orf51	NM_001113434	chromosome 17 open reading frame 51
		1446	60	hsa-miR-1260a	23429	RYBP	NM_012234	RING1 and YY1 binding protein
		1447	60	hsa-miR-1260a	6319	SCD	NM_005063	stearoyl-CoA desaturase
		1448	60	hsa-miR-1260a	2036	EPB41L1	NM_001258331	erythrocyte membrane protein band 4.1 like 1
		1449	60	hsa-miR-1260a	1641	DCX	NM_178151	doublecortin
		1450	60	hsa-miR-1260a	23039	XPO7	NM_015024	exportin 7
		1451	60	hsa-miR-1260a	6602	SMARCD1	NM_003076	SWI/SNF related, matrix associated, actin dependent regulator of chromatin, subfamily d, member 1
		1452	60	hsa-miR-1260a	4302	MLLT6	NM_005937	MLLT6, PHD finger containing
		1453	60	hsa-miR-1260a	23108	RAP1GAP2	NM_001100398	RAP1 GTPase activating protein 2
		1454	60	hsa-miR-1260a	653140	FAM228A	NM_001040710	family with sequence similarity 228 member A
		1455	60	hsa-miR-1260a	3249	HPN	NM_002151	hepsin
		1456	60	hsa-miR-1260a	64768	IPPK	NM_022755	inositol-pentakisphosphate 2-kinase
		1457	60	hsa-miR-19a-3p	154214	RNF217	NM_152553	ring finger protein 217
		1458	60	hsa-miR-19a-3p	64756	ATPAF1	NM_001256418	ATP synthase mitochondrial F1 complex assembly factor 1
		1459	60	hsa-miR-19a-3p	144577	C12orf66	NM_152440	chromosome 12 open reading frame 66
		1460	60	hsa-miR-19a-3p	130026	ICA1L	NM_001288623	islet cell autoantigen 1 like
		1461	60	hsa-miR-19a-3p	4089	SMAD4	NM_005359	SMAD family member 4
		1462	60	hsa-miR-19a-3p	106821730	BUB1B-PAK6	NM_001128629	BUB1B-PAK6 readthrough
		1463	60	hsa-miR-19a-3p	375607	NAT16	NM_198571	N-acetyltransferase 16 (putative)
		1464	60	hsa-miR-19a-3p	602	BCL3	NM_005178	BCL3, transcription coactivator
		1465	60	hsa-miR-19a-3p	4860	PNP	NM_000270	purine nucleoside phosphorylase
		1466	60	hsa-miR-19a-3p	55219	MACO1	NM_001282564	macoilin 1
		1467	60	hsa-miR-19a-3p	2298	FOXD4	NM_207305	forkhead box D4
		1468	60	hsa-miR-19a-3p	5613	PRKX	NM_005044	protein kinase X-linked
		1469	60	hsa-miR-19a-3p	55608	ANKRD10	NM_017664	ankyrin repeat domain 10
		1470	60	hsa-miR-19a-3p	55066	PDPR	NM_001322117	pyruvate dehydrogenase phosphatase regulatory subunit
		1471	60	hsa-miR-19a-3p	23321	TRIM2	NM_001130067	tripartite motif containing 2
		1472	60	hsa-miR-19a-3p	9761	MLEC	NM_001303627	malectin
		1473	60	hsa-miR-19a-3p	51131	PHF11	NM_001040444	PHD finger protein 11
		1474	60	hsa-miR-19a-3p	9491	PSMF1	NM_001323407	proteasome inhibitor subunit 1
		1475	60	hsa-miR-19a-3p	2524	FUT2	NM_000511	fucosyltransferase 2
		1476	60	hsa-miR-19a-3p	55652	SLC48A1	NM_017842	solute carrier family 48 member 1
		1477	60	hsa-miR-19a-3p	23731	TMEM245	NM_032012	transmembrane protein 245
		1478	60	hsa-miR-19a-3p	107303344	SETDB2-PHF11	NM_001320727	SETDB2-PHF11 readthrough
		1479	60	hsa-miR-19a-3p	6773	STAT2	NM_005419	signal transducer and activator of transcription 2

## Sheet: miRDB target hsa-miR-1260 famil
hsa-miR-1260b			Target Score	miRNA Name	Gene Symbol	Gene Description
362 targets			1	100	hsa-miR-1260b	ZNF268	zinc finger protein 268
			2	99	hsa-miR-1260b	ZNF763	zinc finger protein 763
			3	98	hsa-miR-1260b	ZNF302	zinc finger protein 302
			4	98	hsa-miR-1260b	GDI1	GDP dissociation inhibitor 1
			5	98	hsa-miR-1260b	CTAGE1	cutaneous T cell lymphoma-associated antigen 1
			6	97	hsa-miR-1260b	ATF6B	activating transcription factor 6 beta
			7	97	hsa-miR-1260b	2001-08-01	argonaute RISC catalytic component 1
			8	97	hsa-miR-1260b	ZNF426	zinc finger protein 426
			9	97	hsa-miR-1260b	SEMA3A	semaphorin 3A
			10	97	hsa-miR-1260b	FAM237A	family with sequence similarity 237 member A
			11	96	hsa-miR-1260b	ZNF384	zinc finger protein 384
			12	96	hsa-miR-1260b	NEXMIF	neurite extension and migration factor
			13	95	hsa-miR-1260b	CAP1	cyclase associated actin cytoskeleton regulatory protein 1
			14	95	hsa-miR-1260b	ZNF189	zinc finger protein 189
			15	95	hsa-miR-1260b	ZNF367	zinc finger protein 367
			16	94	hsa-miR-1260b	KCNIP1	potassium voltage-gated channel interacting protein 1
			17	94	hsa-miR-1260b	CLRN1	clarin 1
			18	94	hsa-miR-1260b	ZNF594	zinc finger protein 594
			19	94	hsa-miR-1260b	PTBP2	polypyrimidine tract binding protein 2
			20	94	hsa-miR-1260b	ZNF37A	zinc finger protein 37A
			21	93	hsa-miR-1260b	ZNF584	zinc finger protein 584
			22	93	hsa-miR-1260b	UBTD2	ubiquitin domain containing 2
			23	93	hsa-miR-1260b	TARDBP	TAR DNA binding protein
			24	93	hsa-miR-1260b	ZNF559	zinc finger protein 559
			25	92	hsa-miR-1260b	XKR7	XK related 7
			26	92	hsa-miR-1260b	UBQLN4	ubiquilin 4
			27	92	hsa-miR-1260b	PDXK	pyridoxal kinase
			28	92	hsa-miR-1260b	ZFYVE9	zinc finger FYVE-type containing 9
			29	92	hsa-miR-1260b	ZFP90	ZFP90 zinc finger protein
			30	92	hsa-miR-1260b	BRK1	BRICK1, SCAR/WAVE actin nucleating complex subunit
			31	91	hsa-miR-1260b	SMAP2	small ArfGAP2
			32	91	hsa-miR-1260b	U2SURP	U2 snRNP associated SURP domain containing
			33	91	hsa-miR-1260b	ZNF559-ZNF177	ZNF559-ZNF177 readthrough
			34	91	hsa-miR-1260b	LARP1B	La ribonucleoprotein domain family member 1B
			35	91	hsa-miR-1260b	ZNF439	zinc finger protein 439
			36	90	hsa-miR-1260b	UFM1	ubiquitin fold modifier 1
			37	90	hsa-miR-1260b	SPEN	spen family transcriptional repressor
			38	90	hsa-miR-1260b	FAM120C	family with sequence similarity 120C
			39	90	hsa-miR-1260b	KLHL32	kelch like family member 32
			40	90	hsa-miR-1260b	ZNF629	zinc finger protein 629
			41	90	hsa-miR-1260b	RXRA	retinoid X receptor alpha
			42	90	hsa-miR-1260b	GLP1R	glucagon like peptide 1 receptor
			43	90	hsa-miR-1260b	FASTKD1	FAST kinase domains 1
			44	89	hsa-miR-1260b	ABHD13	abhydrolase domain containing 13
			45	89	hsa-miR-1260b	GALNT2	polypeptide N-acetylgalactosaminyltransferase 2
			46	89	hsa-miR-1260b	ZNF135	zinc finger protein 135
			47	89	hsa-miR-1260b	N4BP3	NEDD4 binding protein 3
			48	89	hsa-miR-1260b	ASPRV1	aspartic peptidase retroviral like 1
			49	89	hsa-miR-1260b	HNF4G	hepatocyte nuclear factor 4 gamma
			50	88	hsa-miR-1260b	ZNF440	zinc finger protein 440
			51	88	hsa-miR-1260b	IGF2BP1	insulin like growth factor 2 mRNA binding protein 1
			52	88	hsa-miR-1260b	B9D1	B9 domain containing 1
			53	88	hsa-miR-1260b	MED13L	mediator complex subunit 13 like
			54	88	hsa-miR-1260b	CEP162	centrosomal protein 162
			55	88	hsa-miR-1260b	RPS3	ribosomal protein S3
			56	87	hsa-miR-1260b	ZNF773	zinc finger protein 773
			57	87	hsa-miR-1260b	CSNK2B	casein kinase 2 beta
			58	87	hsa-miR-1260b	TSC22D2	TSC22 domain family member 2
			59	87	hsa-miR-1260b	XKR6	XK related 6
			60	87	hsa-miR-1260b	ZNF781	zinc finger protein 781
			61	87	hsa-miR-1260b	FBLN1	fibulin 1
			62	87	hsa-miR-1260b	CHEK1	checkpoint kinase 1
			63	86	hsa-miR-1260b	HOXD13	homeobox D13
			64	86	hsa-miR-1260b	L3MBTL1	L3MBTL1, histone methyl-lysine binding protein
			65	86	hsa-miR-1260b	TMEM212	transmembrane protein 212
			66	86	hsa-miR-1260b	UGT8	UDP glycosyltransferase 8
			67	86	hsa-miR-1260b	BORCS6	BLOC-1 related complex subunit 6
			68	86	hsa-miR-1260b	TMEM178B	transmembrane protein 178B
			69	86	hsa-miR-1260b	KLC4	kinesin light chain 4
			70	86	hsa-miR-1260b	ADORA3	adenosine A3 receptor
			71	86	hsa-miR-1260b	MSTO1	misato mitochondrial distribution and morphology regulator 1
			72	86	hsa-miR-1260b	UBQLN2	ubiquilin 2
			73	85	hsa-miR-1260b	ATXN1	ataxin 1
			74	85	hsa-miR-1260b	L3MBTL4	L3MBTL4, histone methyl-lysine binding protein
			75	85	hsa-miR-1260b	ZNF814	zinc finger protein 814
			76	85	hsa-miR-1260b	RIMKLB	ribosomal modification protein rimK like family member B
			77	85	hsa-miR-1260b	C7orf25	chromosome 7 open reading frame 25
			78	85	hsa-miR-1260b	LIMD2	LIM domain containing 2
			79	85	hsa-miR-1260b	TOMM34	translocase of outer mitochondrial membrane 34
			80	84	hsa-miR-1260b	ZNF544	zinc finger protein 544
			81	83	hsa-miR-1260b	IBTK	inhibitor of Bruton tyrosine kinase
			82	83	hsa-miR-1260b	CR1	complement C3b/C4b receptor 1 (Knops blood group)
			83	83	hsa-miR-1260b	EBAG9	estrogen receptor binding site associated, antigen, 9
			84	83	hsa-miR-1260b	ORC4	origin recognition complex subunit 4
			85	83	hsa-miR-1260b	GOLGA8B	golgin A8 family member B
			86	83	hsa-miR-1260b	HDDC3	HD domain containing 3
			87	83	hsa-miR-1260b	ERG28	ergosterol biosynthesis 28 homolog
			88	82	hsa-miR-1260b	SLC37A3	solute carrier family 37 member 3
			89	82	hsa-miR-1260b	IKZF2	IKAROS family zinc finger 2
			90	82	hsa-miR-1260b	ZNF732	zinc finger protein 732
			91	82	hsa-miR-1260b	DPT	dermatopontin
			92	82	hsa-miR-1260b	THEM4	thioesterase superfamily member 4
			93	82	hsa-miR-1260b	ZNF124	zinc finger protein 124
			94	81	hsa-miR-1260b	LHX1	LIM homeobox 1
			95	81	hsa-miR-1260b	GCC1	GRIP and coiled-coil domain containing 1
			96	81	hsa-miR-1260b	ZNF586	zinc finger protein 586
			97	81	hsa-miR-1260b	SEZ6	seizure related 6 homolog
			98	81	hsa-miR-1260b	LETMD1	LETM1 domain containing 1
			99	81	hsa-miR-1260b	ZHX2	zinc fingers and homeoboxes 2
			100	81	hsa-miR-1260b	MLXIP	MLX interacting protein
			101	81	hsa-miR-1260b	GRIK4	glutamate ionotropic receptor kainate type subunit 4
			102	81	hsa-miR-1260b	KIF21A	kinesin family member 21A
			103	80	hsa-miR-1260b	TBC1D16	TBC1 domain family member 16
			104	80	hsa-miR-1260b	ZNF257	zinc finger protein 257
			105	80	hsa-miR-1260b	ACACB	acetyl-CoA carboxylase beta
			106	80	hsa-miR-1260b	C20orf197	chromosome 20 open reading frame 197
			107	80	hsa-miR-1260b	ZNF780B	zinc finger protein 780B
			108	80	hsa-miR-1260b	GOLGA6B	golgin A6 family member B
			109	80	hsa-miR-1260b	TIMM17A	translocase of inner mitochondrial membrane 17A
			110	80	hsa-miR-1260b	DBNDD2	dysbindin domain containing 2
			111	80	hsa-miR-1260b	RTL10	retrotransposon Gag like 10
			112	79	hsa-miR-1260b	NLRC5	NLR family CARD domain containing 5
			113	79	hsa-miR-1260b	SCNN1A	sodium channel epithelial 1 alpha subunit
			114	79	hsa-miR-1260b	DNAJB1	DnaJ heat shock protein family (Hsp40) member B1
			115	79	hsa-miR-1260b	GTF2IRD2B	GTF2I repeat domain containing 2B
			116	79	hsa-miR-1260b	BCLAF3	BCLAF1 and THRAP3 family member 3
			117	79	hsa-miR-1260b	GTF2IRD2	GTF2I repeat domain containing 2
			118	79	hsa-miR-1260b	GRM6	glutamate metabotropic receptor 6
			119	79	hsa-miR-1260b	ADCY1	adenylate cyclase 1
			120	79	hsa-miR-1260b	GOLGA8N	golgin A8 family member N
			121	79	hsa-miR-1260b	OGFOD3	2-oxoglutarate and iron dependent oxygenase domain containing 3
			122	78	hsa-miR-1260b	CYP1B1	cytochrome P450 family 1 subfamily B member 1
			123	78	hsa-miR-1260b	ZNF14	zinc finger protein 14
			124	78	hsa-miR-1260b	GOLGA8J	golgin A8 family member J
			125	78	hsa-miR-1260b	SHE	Src homology 2 domain containing E
			126	78	hsa-miR-1260b	OTUD7B	OTU deubiquitinase 7B
			127	78	hsa-miR-1260b	NRXN2	neurexin 2
			128	78	hsa-miR-1260b	SOS1	SOS Ras/Rac guanine nucleotide exchange factor 1
			129	78	hsa-miR-1260b	NUDT4	nudix hydrolase 4
			130	77	hsa-miR-1260b	MID1IP1	MID1 interacting protein 1
			131	77	hsa-miR-1260b	RNF41	ring finger protein 41
			132	77	hsa-miR-1260b	ZNF562	zinc finger protein 562
			133	77	hsa-miR-1260b	SENP2	SUMO specific peptidase 2
			134	77	hsa-miR-1260b	GOLGA6C	golgin A6 family member C
			135	77	hsa-miR-1260b	BTBD11	BTB domain containing 11
			136	77	hsa-miR-1260b	PTGFRN	prostaglandin F2 receptor inhibitor
			137	77	hsa-miR-1260b	FNIP1	folliculin interacting protein 1
			138	77	hsa-miR-1260b	FUNDC2	FUN14 domain containing 2
			139	77	hsa-miR-1260b	SLC30A5	solute carrier family 30 member 5
			140	77	hsa-miR-1260b	NCAPG2	non-SMC condensin II complex subunit G2
			141	76	hsa-miR-1260b	NUB1	negative regulator of ubiquitin like proteins 1
			142	76	hsa-miR-1260b	ZSCAN16	zinc finger and SCAN domain containing 16
			143	76	hsa-miR-1260b	PABPN1	poly(A) binding protein nuclear 1
			144	76	hsa-miR-1260b	ZNF615	zinc finger protein 615
			145	76	hsa-miR-1260b	TSPAN5	tetraspanin 5
			146	76	hsa-miR-1260b	TP53RK	TP53 regulating kinase
			147	76	hsa-miR-1260b	RHNO1	RAD9-HUS1-RAD1 interacting nuclear orphan 1
			148	76	hsa-miR-1260b	WWC3	WWC family member 3
			149	76	hsa-miR-1260b	RASGRF2	Ras protein specific guanine nucleotide releasing factor 2
			150	76	hsa-miR-1260b	OTX1	orthodenticle homeobox 1
			151	76	hsa-miR-1260b	BCL2L2-PABPN1	BCL2L2-PABPN1 readthrough
			152	76	hsa-miR-1260b	MSL1	MSL complex subunit 1
			153	75	hsa-miR-1260b	FREM2	FRAS1 related extracellular matrix protein 2
			154	75	hsa-miR-1260b	ISL1	ISL LIM homeobox 1
			155	75	hsa-miR-1260b	PHF5A	PHD finger protein 5A
			156	75	hsa-miR-1260b	RNF123	ring finger protein 123
			157	75	hsa-miR-1260b	CUX1	cut like homeobox 1
			158	75	hsa-miR-1260b	TUSC2	tumor suppressor 2, mitochondrial calcium regulator
			159	75	hsa-miR-1260b	CISD3	CDGSH iron sulfur domain 3
			160	75	hsa-miR-1260b	RASSF8	Ras association domain family member 8
			161	75	hsa-miR-1260b	MMP16	matrix metallopeptidase 16
			162	75	hsa-miR-1260b	NOVA2	NOVA alternative splicing regulator 2
			163	75	hsa-miR-1260b	SMOC1	SPARC related modular calcium binding 1
			164	75	hsa-miR-1260b	KIF3A	kinesin family member 3A
			165	75	hsa-miR-1260b	WBP11	WW domain binding protein 11
			166	75	hsa-miR-1260b	ZNF181	zinc finger protein 181
			167	74	hsa-miR-1260b	ZNF75A	zinc finger protein 75a
			168	74	hsa-miR-1260b	ABL2	ABL proto-oncogene 2, non-receptor tyrosine kinase
			169	74	hsa-miR-1260b	RNPEP	arginyl aminopeptidase
			170	74	hsa-miR-1260b	GOLGA8H	golgin A8 family member H
			171	74	hsa-miR-1260b	GOLGA8O	golgin A8 family member O
			172	74	hsa-miR-1260b	ABL1	ABL proto-oncogene 1, non-receptor tyrosine kinase
			173	74	hsa-miR-1260b	ATAD2B	ATPase family, AAA domain containing 2B
			174	74	hsa-miR-1260b	GOLGA8R	golgin A8 family member R
			175	74	hsa-miR-1260b	BDH2	3-hydroxybutyrate dehydrogenase 2
			176	74	hsa-miR-1260b	SHISA6	shisa family member 6
			177	74	hsa-miR-1260b	PDE8A	phosphodiesterase 8A
			178	74	hsa-miR-1260b	GOLGA8K	golgin A8 family member K
			179	74	hsa-miR-1260b	ADAMTSL1	ADAMTS like 1
			180	74	hsa-miR-1260b	KMT2A	lysine methyltransferase 2A
			181	73	hsa-miR-1260b	RAB6B	RAB6B, member RAS oncogene family
			182	73	hsa-miR-1260b	PDE7A	phosphodiesterase 7A
			183	73	hsa-miR-1260b	LAMC2	laminin subunit gamma 2
			184	73	hsa-miR-1260b	GOLGA8A	golgin A8 family member A
			185	73	hsa-miR-1260b	SOCS6	suppressor of cytokine signaling 6
			186	73	hsa-miR-1260b	ARRDC3	arrestin domain containing 3
			187	73	hsa-miR-1260b	KDM4A	lysine demethylase 4A
			188	73	hsa-miR-1260b	ACVR2B	activin A receptor type 2B
			189	73	hsa-miR-1260b	GOLGA6A	golgin A6 family member A
			190	73	hsa-miR-1260b	NAV1	neuron navigator 1
			191	73	hsa-miR-1260b	ATP8B1	ATPase phospholipid transporting 8B1
			192	73	hsa-miR-1260b	ZNF565	zinc finger protein 565
			193	73	hsa-miR-1260b	CDC25A	cell division cycle 25A
			194	73	hsa-miR-1260b	PHF19	PHD finger protein 19
			195	73	hsa-miR-1260b	AHRR	aryl-hydrocarbon receptor repressor
			196	72	hsa-miR-1260b	GOLGA6D	golgin A6 family member D
			197	72	hsa-miR-1260b	CBX8	chromobox 8
			198	72	hsa-miR-1260b	GREM2	gremlin 2, DAN family BMP antagonist
			199	72	hsa-miR-1260b	VASH1	vasohibin 1
			200	72	hsa-miR-1260b	C22orf46	chromosome 22 open reading frame 46
			201	72	hsa-miR-1260b	PLCXD3	phosphatidylinositol specific phospholipase C X domain containing 3
			202	72	hsa-miR-1260b	CELSR1	cadherin EGF LAG seven-pass G-type receptor 1
			203	72	hsa-miR-1260b	RNMT	RNA guanine-7 methyltransferase
			204	72	hsa-miR-1260b	HAUS2	HAUS augmin like complex subunit 2
			205	72	hsa-miR-1260b	TUB	tubby bipartite transcription factor
			206	72	hsa-miR-1260b	SRR	serine racemase
			207	72	hsa-miR-1260b	JAG2	jagged 2
			208	71	hsa-miR-1260b	KRT73	keratin 73
			209	71	hsa-miR-1260b	ATF6	activating transcription factor 6
			210	71	hsa-miR-1260b	PIGM	phosphatidylinositol glycan anchor biosynthesis class M
			211	71	hsa-miR-1260b	LPAR4	lysophosphatidic acid receptor 4
			212	71	hsa-miR-1260b	AFF4	AF4/FMR2 family member 4
			213	71	hsa-miR-1260b	SNX24	sorting nexin 24
			214	71	hsa-miR-1260b	ARPP21	cAMP regulated phosphoprotein 21
			215	71	hsa-miR-1260b	SYNRG	synergin gamma
			216	71	hsa-miR-1260b	TUBAL3	tubulin alpha like 3
			217	71	hsa-miR-1260b	METTL15	methyltransferase like 15
			218	71	hsa-miR-1260b	ZNF208	zinc finger protein 208
			219	71	hsa-miR-1260b	GPR26	G protein-coupled receptor 26
			220	71	hsa-miR-1260b	SCRN1	secernin 1
			221	70	hsa-miR-1260b	RAB27A	RAB27A, member RAS oncogene family
			222	70	hsa-miR-1260b	ZNF80	zinc finger protein 80
			223	70	hsa-miR-1260b	TMEM92	transmembrane protein 92
			224	70	hsa-miR-1260b	GPIHBP1	glycosylphosphatidylinositol anchored high density lipoprotein binding protein 1
			225	70	hsa-miR-1260b	UNC13C	unc-13 homolog C
			226	70	hsa-miR-1260b	C9orf40	chromosome 9 open reading frame 40
			227	70	hsa-miR-1260b	NRN1	neuritin 1
			228	70	hsa-miR-1260b	ASH1L	ASH1 like histone lysine methyltransferase
			229	70	hsa-miR-1260b	NOS1	nitric oxide synthase 1
			230	70	hsa-miR-1260b	YTHDF2	YTH N6-methyladenosine RNA binding protein 2
			231	70	hsa-miR-1260b	PITPNC1	phosphatidylinositol transfer protein cytoplasmic 1
			232	70	hsa-miR-1260b	TNRC6B	trinucleotide repeat containing 6B
			233	70	hsa-miR-1260b	TRIM71	tripartite motif containing 71
			234	70	hsa-miR-1260b	SLC16A2	solute carrier family 16 member 2
			235	69	hsa-miR-1260b	GPR68	G protein-coupled receptor 68
			236	69	hsa-miR-1260b	COBLL1	cordon-bleu WH2 repeat protein like 1
			237	69	hsa-miR-1260b	HMX2	H6 family homeobox 2
			238	69	hsa-miR-1260b	PROX1	prospero homeobox 1
			239	69	hsa-miR-1260b	JPT2	Jupiter microtubule associated homolog 2
			240	69	hsa-miR-1260b	MAP1B	microtubule associated protein 1B
			241	69	hsa-miR-1260b	DZIP1L	DAZ interacting zinc finger protein 1 like
			242	69	hsa-miR-1260b	LAMP2	lysosomal associated membrane protein 2
			243	69	hsa-miR-1260b	IL22RA1	interleukin 22 receptor subunit alpha 1
			244	69	hsa-miR-1260b	ACP2	acid phosphatase 2, lysosomal
			245	69	hsa-miR-1260b	PTPN11	protein tyrosine phosphatase, non-receptor type 11
			246	69	hsa-miR-1260b	TFDP2	transcription factor Dp-2
			247	68	hsa-miR-1260b	DNMT3A	DNA methyltransferase 3 alpha
			248	68	hsa-miR-1260b	GPX4	glutathione peroxidase 4
			249	68	hsa-miR-1260b	MSANTD2	Myb/SANT DNA binding domain containing 2
			250	68	hsa-miR-1260b	RMND5A	required for meiotic nuclear division 5 homolog A
			251	68	hsa-miR-1260b	ITGAL	integrin subunit alpha L
			252	68	hsa-miR-1260b	UGGT1	UDP-glucose glycoprotein glucosyltransferase 1
			253	68	hsa-miR-1260b	ESYT1	extended synaptotagmin 1
			254	68	hsa-miR-1260b	SRGAP3	SLIT-ROBO Rho GTPase activating protein 3
			255	68	hsa-miR-1260b	RSRP1	arginine and serine rich protein 1
			256	67	hsa-miR-1260b	CD9	CD9 molecule
			257	67	hsa-miR-1260b	RELT	RELT, TNF receptor
			258	67	hsa-miR-1260b	KRBOX4	KRAB box domain containing 4
			259	67	hsa-miR-1260b	ZNF844	zinc finger protein 844
			260	67	hsa-miR-1260b	DNAJB2	DnaJ heat shock protein family (Hsp40) member B2
			261	67	hsa-miR-1260b	CC2D1B	coiled-coil and C2 domain containing 1B
			262	67	hsa-miR-1260b	POU2F1	POU class 2 homeobox 1
			263	67	hsa-miR-1260b	MMP19	matrix metallopeptidase 19
			264	67	hsa-miR-1260b	SET	SET nuclear proto-oncogene
			265	67	hsa-miR-1260b	ARL11	ADP ribosylation factor like GTPase 11
			266	67	hsa-miR-1260b	CNKSR2	connector enhancer of kinase suppressor of Ras 2
			267	67	hsa-miR-1260b	CCDC47	coiled-coil domain containing 47
			268	66	hsa-miR-1260b	NSUN5	NOP2/Sun RNA methyltransferase family member 5
			269	66	hsa-miR-1260b	TMBIM6	transmembrane BAX inhibitor motif containing 6
			270	66	hsa-miR-1260b	CNPY4	canopy FGF signaling regulator 4
			271	66	hsa-miR-1260b	C12orf4	chromosome 12 open reading frame 4
			272	66	hsa-miR-1260b	NDN	necdin, MAGE family member
			273	66	hsa-miR-1260b	CREBZF	CREB/ATF bZIP transcription factor
			274	66	hsa-miR-1260b	LRRC73	leucine rich repeat containing 73
			275	66	hsa-miR-1260b	USP31	ubiquitin specific peptidase 31
			276	66	hsa-miR-1260b	HECTD1	HECT domain E3 ubiquitin protein ligase 1
			277	66	hsa-miR-1260b	CYB561D1	cytochrome b561 family member D1
			278	66	hsa-miR-1260b	ZNF146	zinc finger protein 146
			279	66	hsa-miR-1260b	ZNF229	zinc finger protein 229
			280	66	hsa-miR-1260b	TCF7	transcription factor 7
			281	66	hsa-miR-1260b	SLC16A7	solute carrier family 16 member 7
			282	65	hsa-miR-1260b	PRKCA	protein kinase C alpha
			283	65	hsa-miR-1260b	ZNF514	zinc finger protein 514
			284	65	hsa-miR-1260b	ARFIP2	ADP ribosylation factor interacting protein 2
			285	65	hsa-miR-1260b	FXR2	FMR1 autosomal homolog 2
			286	65	hsa-miR-1260b	DLG2	discs large MAGUK scaffold protein 2
			287	65	hsa-miR-1260b	PATE2	prostate and testis expressed 2
			288	65	hsa-miR-1260b	CNIH3	cornichon family AMPA receptor auxiliary protein 3
			289	65	hsa-miR-1260b	STMN4	stathmin 4
			290	65	hsa-miR-1260b	GSG1	germ cell associated 1
			291	65	hsa-miR-1260b	ZNF106	zinc finger protein 106
			292	65	hsa-miR-1260b	PTPN1	protein tyrosine phosphatase, non-receptor type 1
			293	65	hsa-miR-1260b	GFAP	glial fibrillary acidic protein
			294	65	hsa-miR-1260b	DNAL4	dynein axonemal light chain 4
			295	65	hsa-miR-1260b	LYNX1	Ly6/neurotoxin 1
			296	65	hsa-miR-1260b	OPA3	OPA3, outer mitochondrial membrane lipid metabolism regulator
			297	65	hsa-miR-1260b	DYRK1A	dual specificity tyrosine phosphorylation regulated kinase 1A
			298	65	hsa-miR-1260b	TBX4	T-box 4
			299	65	hsa-miR-1260b	MFSD14A	major facilitator superfamily domain containing 14A
			300	65	hsa-miR-1260b	RBMS2	RNA binding motif single stranded interacting protein 2
			301	65	hsa-miR-1260b	DHX29	DExH-box helicase 29
			302	65	hsa-miR-1260b	CACTIN	cactin, spliceosome C complex subunit
			303	64	hsa-miR-1260b	TFCP2L1	transcription factor CP2 like 1
			304	64	hsa-miR-1260b	LCLAT1	lysocardiolipin acyltransferase 1
			305	64	hsa-miR-1260b	SP1	Sp1 transcription factor
			306	64	hsa-miR-1260b	TCF20	transcription factor 20
			307	64	hsa-miR-1260b	SSH1	slingshot protein phosphatase 1
			308	64	hsa-miR-1260b	TTC28	tetratricopeptide repeat domain 28
			309	64	hsa-miR-1260b	ETS1	ETS proto-oncogene 1, transcription factor
			310	64	hsa-miR-1260b	UBQLN1	ubiquilin 1
			311	64	hsa-miR-1260b	STK35	serine/threonine kinase 35
			312	64	hsa-miR-1260b	NSF	N-ethylmaleimide sensitive factor, vesicle fusing ATPase
			313	63	hsa-miR-1260b	DBN1	drebrin 1
			314	63	hsa-miR-1260b	LIN7A	lin-7 homolog A, crumbs cell polarity complex component
			315	63	hsa-miR-1260b	PDCD4	programmed cell death 4
			316	63	hsa-miR-1260b	ADGRG5	adhesion G protein-coupled receptor G5
			317	63	hsa-miR-1260b	RALGAPA2	Ral GTPase activating protein catalytic alpha subunit 2
			318	63	hsa-miR-1260b	LPP	LIM domain containing preferred translocation partner in lipoma
			319	63	hsa-miR-1260b	EXT2	exostosin glycosyltransferase 2
			320	63	hsa-miR-1260b	NICN1	nicolin 1
			321	63	hsa-miR-1260b	CTNND1	catenin delta 1
			322	62	hsa-miR-1260b	FAM122B	family with sequence similarity 122B
			323	62	hsa-miR-1260b	KDM3B	lysine demethylase 3B
			324	62	hsa-miR-1260b	RPL10	ribosomal protein L10
			325	62	hsa-miR-1260b	TAF5L	TATA-box binding protein associated factor 5 like
			326	62	hsa-miR-1260b	NAGA	alpha-N-acetylgalactosaminidase
			327	62	hsa-miR-1260b	XKR5	XK related 5
			328	62	hsa-miR-1260b	TMEM108	transmembrane protein 108
			329	62	hsa-miR-1260b	RSU1	Ras suppressor protein 1
			330	62	hsa-miR-1260b	HMGXB3	HMG-box containing 3
			331	62	hsa-miR-1260b	SLC37A4	solute carrier family 37 member 4
			332	62	hsa-miR-1260b	SH2D1A	SH2 domain containing 1A
			333	62	hsa-miR-1260b	PEX5	peroxisomal biogenesis factor 5
			334	62	hsa-miR-1260b	PEX26	peroxisomal biogenesis factor 26
			335	62	hsa-miR-1260b	FAM78B	family with sequence similarity 78 member B
			336	62	hsa-miR-1260b	DBI	diazepam binding inhibitor, acyl-CoA binding protein
			337	62	hsa-miR-1260b	HOXB5	homeobox B5
			338	62	hsa-miR-1260b	FZD5	frizzled class receptor 5
			339	62	hsa-miR-1260b	KMT2B	lysine methyltransferase 2B
			340	62	hsa-miR-1260b	ZBTB46	zinc finger and BTB domain containing 46
			341	61	hsa-miR-1260b	DCAF7	DDB1 and CUL4 associated factor 7
			342	61	hsa-miR-1260b	ZNF862	zinc finger protein 862
			343	61	hsa-miR-1260b	HIVEP2	human immunodeficiency virus type I enhancer binding protein 2
			344	61	hsa-miR-1260b	CRKL	CRK like proto-oncogene, adaptor protein
			345	61	hsa-miR-1260b	BNC2	basonuclin 2
			346	61	hsa-miR-1260b	C6orf132	chromosome 6 open reading frame 132
			347	61	hsa-miR-1260b	USP27X	ubiquitin specific peptidase 27 X-linked
			348	61	hsa-miR-1260b	ACKR2	atypical chemokine receptor 2
			349	61	hsa-miR-1260b	PPP1R8	protein phosphatase 1 regulatory subunit 8
			350	61	hsa-miR-1260b	NUFIP2	nuclear FMR1 interacting protein 2
			351	60	hsa-miR-1260b	C17orf51	chromosome 17 open reading frame 51
			352	60	hsa-miR-1260b	RYBP	RING1 and YY1 binding protein
			353	60	hsa-miR-1260b	SCD	stearoyl-CoA desaturase
			354	60	hsa-miR-1260b	EPB41L1	erythrocyte membrane protein band 4.1 like 1
			355	60	hsa-miR-1260b	XPO7	exportin 7
			356	60	hsa-miR-1260b	SMARCD1	SWI/SNF related, matrix associated, actin dependent regulator of chromatin, subfamily d, member 1
			357	60	hsa-miR-1260b	MLLT6	MLLT6, PHD finger containing
			358	60	hsa-miR-1260b	RAP1GAP2	RAP1 GTPase activating protein 2
			359	60	hsa-miR-1260b	FAM228A	family with sequence similarity 228 member A
			360	60	hsa-miR-1260b	IPPK	inositol-pentakisphosphate 2-kinase
			361	60	hsa-miR-1260b	DCX	doublecortin
			362	60	hsa-miR-1260b	HPN	hepsin

## Sheet: hsa-miR-576-3p
		Target Rank	Target Score	miRNA Name	Gene Symbol	Gene Description
		13	96	hsa-miR-576-3p	CLUL1	clusterin like 1
		14	96	hsa-miR-576-3p	FGL2	fibrinogen like 2
		18	95	hsa-miR-576-3p	VWA3B	von Willebrand factor A domain containing 3B
		24	94	hsa-miR-576-3p	RORA	RAR related orphan receptor A
		29	93	hsa-miR-576-3p	ADGRB3	adhesion G protein-coupled receptor B3
		36	92	hsa-miR-576-3p	NDUFAF5	NADH:ubiquinone oxidoreductase complex assembly factor 5
		37	92	hsa-miR-576-3p	NAALADL1	N-acetylated alpha-linked acidic dipeptidase like 1
		43	91	hsa-miR-576-3p	HOOK3	hook microtubule tethering protein 3
		44	91	hsa-miR-576-3p	MYOT	myotilin
		45	91	hsa-miR-576-3p	MED27	mediator complex subunit 27
		46	91	hsa-miR-576-3p	ZNF680	zinc finger protein 680
		55	90	hsa-miR-576-3p	SPIB	Spi-B transcription factor
		56	90	hsa-miR-576-3p	ENTPD5	ectonucleoside triphosphate diphosphohydrolase 5
		63	89	hsa-miR-576-3p	ARHGAP15	Rho GTPase activating protein 15
		64	89	hsa-miR-576-3p	MARCH11	membrane associated ring-CH-type finger 11
		65	89	hsa-miR-576-3p	EFCAB2	EF-hand calcium binding domain 2
		66	89	hsa-miR-576-3p	RIMS2	regulating synaptic membrane exocytosis 2
		67	89	hsa-miR-576-3p	C3orf70	chromosome 3 open reading frame 70
		74	88	hsa-miR-576-3p	PTPRT	protein tyrosine phosphatase, receptor type T
		75	88	hsa-miR-576-3p	KLHL24	kelch like family member 24
		76	88	hsa-miR-576-3p	RAB2A	RAB2A, member RAS oncogene family
		77	88	hsa-miR-576-3p	DOCK9	dedicator of cytokinesis 9
		78	88	hsa-miR-576-3p	LIN28A	lin-28 homolog A
		79	88	hsa-miR-576-3p	DNAH12	dynein axonemal heavy chain 12
		87	87	hsa-miR-576-3p	SIKE1	suppressor of IKBKE 1
		98	86	hsa-miR-576-3p	ADD3	adducin 3
		99	86	hsa-miR-576-3p	MAPK6	mitogen-activated protein kinase 6
		100	86	hsa-miR-576-3p	EGR3	early growth response 3
		101	86	hsa-miR-576-3p	TAGAP	T cell activation RhoGTPase activating protein
		109	85	hsa-miR-576-3p	SLITRK1	SLIT and NTRK like family member 1
		110	85	hsa-miR-576-3p	C9orf116	chromosome 9 open reading frame 116
		111	85	hsa-miR-576-3p	GNG5	G protein subunit gamma 5
		112	85	hsa-miR-576-3p	STAG2	stromal antigen 2
		113	85	hsa-miR-576-3p	CNOT2	CCR4-NOT transcription complex subunit 2
		114	85	hsa-miR-576-3p	KDM6A	lysine demethylase 6A
		115	85	hsa-miR-576-3p	FAM9B	family with sequence similarity 9 member B
		116	85	hsa-miR-576-3p	MS4A1	membrane spanning 4-domains A1
		117	85	hsa-miR-576-3p	TEX10	testis expressed 10
		119	84	hsa-miR-576-3p	DDI2	DNA damage inducible 1 homolog 2
		120	84	hsa-miR-576-3p	MPHOSPH8	M-phase phosphoprotein 8
		121	84	hsa-miR-576-3p	TAB2	TGF-beta activated kinase 1 (MAP3K7) binding protein 2
		122	84	hsa-miR-576-3p	GREB1	growth regulating estrogen receptor binding 1
		123	84	hsa-miR-576-3p	MZT1	mitotic spindle organizing protein 1
		124	84	hsa-miR-576-3p	PPP2R5E	protein phosphatase 2 regulatory subunit B'epsilon
		125	84	hsa-miR-576-3p	PHYH	phytanoyl-CoA 2-hydroxylase
		126	84	hsa-miR-576-3p	MYBL1	MYB proto-oncogene like 1
		134	83	hsa-miR-576-3p	GABPB1	GA binding protein transcription factor subunit beta 1
		135	83	hsa-miR-576-3p	SCNN1G	sodium channel epithelial 1 gamma subunit
		136	83	hsa-miR-576-3p	GTF2A1	general transcription factor IIA subunit 1
		137	83	hsa-miR-576-3p	CALML4	calmodulin like 4
		138	83	hsa-miR-576-3p	TMEM65	transmembrane protein 65
		139	83	hsa-miR-576-3p	C5orf24	chromosome 5 open reading frame 24
		146	82	hsa-miR-576-3p	MED29	mediator complex subunit 29
		147	82	hsa-miR-576-3p	HAO1	hydroxyacid oxidase 1
		148	82	hsa-miR-576-3p	NHLH2	nescient helix-loop-helix 2
		149	82	hsa-miR-576-3p	SMTNL2	smoothelin like 2
		159	81	hsa-miR-576-3p	ISL1	ISL LIM homeobox 1
		160	81	hsa-miR-576-3p	STOX1	storkhead box 1
		161	81	hsa-miR-576-3p	GRM5	glutamate metabotropic receptor 5
		162	81	hsa-miR-576-3p	FGF2	fibroblast growth factor 2
		172	80	hsa-miR-576-3p	PAPOLB	poly(A) polymerase beta
		173	80	hsa-miR-576-3p	EGLN1	egl-9 family hypoxia inducible factor 1
		174	80	hsa-miR-576-3p	ZNF606	zinc finger protein 606
		175	80	hsa-miR-576-3p	CHIC1	cysteine rich hydrophobic domain 1
		176	80	hsa-miR-576-3p	MCCC2	methylcrotonoyl-CoA carboxylase 2
		187	79	hsa-miR-576-3p	RBM27	RNA binding motif protein 27
		188	79	hsa-miR-576-3p	SH2D6	SH2 domain containing 6
		189	79	hsa-miR-576-3p	CHST11	carbohydrate sulfotransferase 11
		190	79	hsa-miR-576-3p	MID1	midline 1
		199	78	hsa-miR-576-3p	AMPH	amphiphysin
		200	78	hsa-miR-576-3p	ID4	inhibitor of DNA binding 4, HLH protein
		201	78	hsa-miR-576-3p	ZNF546	zinc finger protein 546
		202	78	hsa-miR-576-3p	ZNF566	zinc finger protein 566
		203	78	hsa-miR-576-3p	TASOR	transcription activation suppressor
		204	78	hsa-miR-576-3p	TM9SF3	transmembrane 9 superfamily member 3
		216	77	hsa-miR-576-3p	PNMA1	PNMA family member 1
		217	77	hsa-miR-576-3p	DMC1	DNA meiotic recombinase 1
		218	77	hsa-miR-576-3p	PAX4	paired box 4
		219	77	hsa-miR-576-3p	TPD52	tumor protein D52
		220	77	hsa-miR-576-3p	PTPRC	protein tyrosine phosphatase, receptor type C
		221	77	hsa-miR-576-3p	RAP1A	RAP1A, member of RAS oncogene family
		222	77	hsa-miR-576-3p	PRTG	protogenin
		223	77	hsa-miR-576-3p	LIN28B	lin-28 homolog B
		224	77	hsa-miR-576-3p	RBPMS	RNA binding protein, mRNA processing factor
		225	77	hsa-miR-576-3p	ARL2BP	ADP ribosylation factor like GTPase 2 binding protein
		238	76	hsa-miR-576-3p	CREBBP	CREB binding protein
		239	76	hsa-miR-576-3p	CCN2	cellular communication network factor 2
		240	76	hsa-miR-576-3p	CPPED1	calcineurin like phosphoesterase domain containing 1
		241	76	hsa-miR-576-3p	CXCL12	C-X-C motif chemokine ligand 12
		242	76	hsa-miR-576-3p	FBXO11	F-box protein 11
		243	76	hsa-miR-576-3p	MYLK4	myosin light chain kinase family member 4
		244	76	hsa-miR-576-3p	ARHGAP26	Rho GTPase activating protein 26
		245	76	hsa-miR-576-3p	UBA5	ubiquitin like modifier activating enzyme 5
		246	76	hsa-miR-576-3p	ELOVL5	ELOVL fatty acid elongase 5
		261	75	hsa-miR-576-3p	ADNP2	ADNP homeobox 2
		262	75	hsa-miR-576-3p	DLG2	discs large MAGUK scaffold protein 2
		263	75	hsa-miR-576-3p	ZBTB1	zinc finger and BTB domain containing 1
		264	75	hsa-miR-576-3p	SRSF2	serine and arginine rich splicing factor 2
		265	75	hsa-miR-576-3p	RNF125	ring finger protein 125
		280	74	hsa-miR-576-3p	CACNA2D2	calcium voltage-gated channel auxiliary subunit alpha2delta 2
		281	74	hsa-miR-576-3p	MED26	mediator complex subunit 26
		282	74	hsa-miR-576-3p	ATG4A	autophagy related 4A cysteine peptidase
		283	74	hsa-miR-576-3p	CHST9	carbohydrate sulfotransferase 9
		284	74	hsa-miR-576-3p	BSN	bassoon presynaptic cytomatrix protein
		285	74	hsa-miR-576-3p	KANSL1L	KAT8 regulatory NSL complex subunit 1 like
		301	73	hsa-miR-576-3p	ISCU	iron-sulfur cluster assembly enzyme
		302	73	hsa-miR-576-3p	KMT2C	lysine methyltransferase 2C
		303	73	hsa-miR-576-3p	MAML3	mastermind like transcriptional coactivator 3
		304	73	hsa-miR-576-3p	GRSF1	G-rich RNA sequence binding factor 1
		305	73	hsa-miR-576-3p	AFF4	AF4/FMR2 family member 4
		306	73	hsa-miR-576-3p	CXCL13	C-X-C motif chemokine ligand 13
		307	73	hsa-miR-576-3p	RANBP3L	RAN binding protein 3 like
		320	72	hsa-miR-576-3p	ONECUT2	one cut homeobox 2
		321	72	hsa-miR-576-3p	DIPK2B	divergent protein kinase domain 2B
		322	72	hsa-miR-576-3p	AFF3	AF4/FMR2 family member 3
		323	72	hsa-miR-576-3p	EP300	E1A binding protein p300
		324	72	hsa-miR-576-3p	SH3TC2	SH3 domain and tetratricopeptide repeats 2
		325	72	hsa-miR-576-3p	ATP2A2	ATPase sarcoplasmic/endoplasmic reticulum Ca2+ transporting 2
		326	72	hsa-miR-576-3p	WASHC4	WASH complex subunit 4
		327	72	hsa-miR-576-3p	CRISP1	cysteine rich secretory protein 1
		328	72	hsa-miR-576-3p	S100A7A	S100 calcium binding protein A7A
		329	72	hsa-miR-576-3p	INSYN2	inhibitory synaptic factor 2A
		343	71	hsa-miR-576-3p	MOB1B	MOB kinase activator 1B
		344	71	hsa-miR-576-3p	ADGRL3	adhesion G protein-coupled receptor L3
		345	71	hsa-miR-576-3p	CMTM7	CKLF like MARVEL transmembrane domain containing 7
		346	71	hsa-miR-576-3p	FAR1	fatty acyl-CoA reductase 1
		347	71	hsa-miR-576-3p	BCAT1	branched chain amino acid transaminase 1
		348	71	hsa-miR-576-3p	MZT2A	mitotic spindle organizing protein 2A
		349	71	hsa-miR-576-3p	RNF157	ring finger protein 157
		350	71	hsa-miR-576-3p	MRPL43	mitochondrial ribosomal protein L43
		351	71	hsa-miR-576-3p	SSX2IP	SSX family member 2 interacting protein
		366	70	hsa-miR-576-3p	FCHSD2	FCH and double SH3 domains 2
		367	70	hsa-miR-576-3p	CTBS	chitobiase
		368	70	hsa-miR-576-3p	USP3	ubiquitin specific peptidase 3
		369	70	hsa-miR-576-3p	PRKAG2	protein kinase AMP-activated non-catalytic subunit gamma 2
		370	70	hsa-miR-576-3p	TP53TG3D	TP53 target 3D
		371	70	hsa-miR-576-3p	TP53TG3B	TP53 target 3B
		372	70	hsa-miR-576-3p	QDPR	quinoid dihydropteridine reductase
		373	70	hsa-miR-576-3p	IRAK1BP1	interleukin 1 receptor associated kinase 1 binding protein 1
		374	70	hsa-miR-576-3p	TP53TG3	TP53 target 3
		375	70	hsa-miR-576-3p	TSHR	thyroid stimulating hormone receptor
		388	69	hsa-miR-576-3p	CYTIP	cytohesin 1 interacting protein
		389	69	hsa-miR-576-3p	CREB5	cAMP responsive element binding protein 5
		390	69	hsa-miR-576-3p	RDH8	retinol dehydrogenase 8
		391	69	hsa-miR-576-3p	MED13	mediator complex subunit 13
		392	69	hsa-miR-576-3p	PPP1R3D	protein phosphatase 1 regulatory subunit 3D
		393	69	hsa-miR-576-3p	ATP2B2	ATPase plasma membrane Ca2+ transporting 2
		394	69	hsa-miR-576-3p	QKI	QKI, KH domain containing RNA binding
		395	69	hsa-miR-576-3p	SART3	spliceosome associated factor 3, U4/U6 recycling protein
		396	69	hsa-miR-576-3p	IRS1	insulin receptor substrate 1
		397	69	hsa-miR-576-3p	COL6A5	collagen type VI alpha 5 chain
		407	68	hsa-miR-576-3p	CSRNP3	cysteine and serine rich nuclear protein 3
		408	68	hsa-miR-576-3p	MSANTD2	Myb/SANT DNA binding domain containing 2
		409	68	hsa-miR-576-3p	CFLAR	CASP8 and FADD like apoptosis regulator
		410	68	hsa-miR-576-3p	RBM23	RNA binding motif protein 23
		411	68	hsa-miR-576-3p	NPPA	natriuretic peptide A
		412	68	hsa-miR-576-3p	ZBTB46	zinc finger and BTB domain containing 46
		425	67	hsa-miR-576-3p	RND2	Rho family GTPase 2
		426	67	hsa-miR-576-3p	ZNF514	zinc finger protein 514
		427	67	hsa-miR-576-3p	RCOR1	REST corepressor 1
		428	67	hsa-miR-576-3p	C1QL3	complement C1q like 3
		429	67	hsa-miR-576-3p	UPF2	UPF2, regulator of nonsense mediated mRNA decay
		430	67	hsa-miR-576-3p	CD96	CD96 molecule
		431	67	hsa-miR-576-3p	ERC2	ELKS/RAB6-interacting/CAST family member 2
		432	67	hsa-miR-576-3p	SPON1	spondin 1
		433	67	hsa-miR-576-3p	PARP9	poly(ADP-ribose) polymerase family member 9
		434	67	hsa-miR-576-3p	ATP6V0A1	ATPase H+ transporting V0 subunit a1
		449	66	hsa-miR-576-3p	KDM3B	lysine demethylase 3B
		450	66	hsa-miR-576-3p	CCND1	cyclin D1
		451	66	hsa-miR-576-3p	RIMKLA	ribosomal modification protein rimK like family member A
		452	66	hsa-miR-576-3p	IDE	insulin degrading enzyme
		453	66	hsa-miR-576-3p	CNOT7	CCR4-NOT transcription complex subunit 7
		454	66	hsa-miR-576-3p	NEMF	nuclear export mediator factor
		455	66	hsa-miR-576-3p	PHF20	PHD finger protein 20
		477	65	hsa-miR-576-3p	SYNJ1	synaptojanin 1
		478	65	hsa-miR-576-3p	TSHZ3	teashirt zinc finger homeobox 3
		479	65	hsa-miR-576-3p	PDK2	pyruvate dehydrogenase kinase 2
		480	65	hsa-miR-576-3p	SLC6A15	solute carrier family 6 member 15
		481	65	hsa-miR-576-3p	CSRP1	cysteine and glycine rich protein 1
		482	65	hsa-miR-576-3p	MAN1A2	mannosidase alpha class 1A member 2
		483	65	hsa-miR-576-3p	FAM78B	family with sequence similarity 78 member B
		484	65	hsa-miR-576-3p	SLC31A1	solute carrier family 31 member 1
		485	65	hsa-miR-576-3p	RHBDD1	rhomboid domain containing 1
		496	64	hsa-miR-576-3p	NSUN5	NOP2/Sun RNA methyltransferase family member 5
		497	64	hsa-miR-576-3p	CDV3	CDV3 homolog
		498	64	hsa-miR-576-3p	PDX1	pancreatic and duodenal homeobox 1
		499	64	hsa-miR-576-3p	SF3B1	splicing factor 3b subunit 1
		500	64	hsa-miR-576-3p	CAB39	calcium binding protein 39
		501	64	hsa-miR-576-3p	WDFY3	WD repeat and FYVE domain containing 3
		502	64	hsa-miR-576-3p	SAP130	Sin3A associated protein 130
		503	64	hsa-miR-576-3p	PARP8	poly(ADP-ribose) polymerase family member 8
		513	63	hsa-miR-576-3p	CLEC19A	C-type lectin domain containing 19A
		514	63	hsa-miR-576-3p	UBD	ubiquitin D
		515	63	hsa-miR-576-3p	ZNF737	zinc finger protein 737
		516	63	hsa-miR-576-3p	MFAP3L	microfibril associated protein 3 like
		517	63	hsa-miR-576-3p	RUNX1	runt related transcription factor 1
		518	63	hsa-miR-576-3p	BMP3	bone morphogenetic protein 3
		519	63	hsa-miR-576-3p	LOC388813	uncharacterized protein ENSP00000383407-like
		520	63	hsa-miR-576-3p	GPR137C	G protein-coupled receptor 137C
		521	63	hsa-miR-576-3p	ZNF559	zinc finger protein 559
		522	63	hsa-miR-576-3p	ESCO1	establishment of sister chromatid cohesion N-acetyltransferase 1
		523	63	hsa-miR-576-3p	DGKH	diacylglycerol kinase eta
		543	62	hsa-miR-576-3p	ASIC2	acid sensing ion channel subunit 2
		544	62	hsa-miR-576-3p	OPA1	OPA1, mitochondrial dynamin like GTPase
		545	62	hsa-miR-576-3p	USP12	ubiquitin specific peptidase 12
		546	62	hsa-miR-576-3p	C9orf129	chromosome 9 open reading frame 129
		547	62	hsa-miR-576-3p	RAB44	RAB44, member RAS oncogene family
		548	62	hsa-miR-576-3p	DACT3	dishevelled binding antagonist of beta catenin 3
		549	62	hsa-miR-576-3p	RAP2C	RAP2C, member of RAS oncogene family
		550	62	hsa-miR-576-3p	TRPC5OS	TRPC5 opposite strand
		551	62	hsa-miR-576-3p	FCRL5	Fc receptor like 5
		562	61	hsa-miR-576-3p	MEFV	MEFV, pyrin innate immunity regulator
		563	61	hsa-miR-576-3p	MARCH1	membrane associated ring-CH-type finger 1
		564	61	hsa-miR-576-3p	ZYG11B	zyg-11 family member B, cell cycle regulator
		565	61	hsa-miR-576-3p	CD93	CD93 molecule
		566	61	hsa-miR-576-3p	BRCC3	BRCA1/BRCA2-containing complex subunit 3
		567	61	hsa-miR-576-3p	RFPL3	ret finger protein like 3
		568	61	hsa-miR-576-3p	CTTNBP2NL	CTTNBP2 N-terminal like
		569	61	hsa-miR-576-3p	RFPL1	ret finger protein like 1
		570	61	hsa-miR-576-3p	RAP2B	RAP2B, member of RAS oncogene family
		571	61	hsa-miR-576-3p	CXADR	CXADR, Ig-like cell adhesion molecule
		584	60	hsa-miR-576-3p	DIDO1	death inducer-obliterator 1
		585	60	hsa-miR-576-3p	ZNF430	zinc finger protein 430
		586	60	hsa-miR-576-3p	KHNYN	KH and NYN domain containing
		587	60	hsa-miR-576-3p	CD177	CD177 molecule
		588	60	hsa-miR-576-3p	RAB3C	RAB3C, member RAS oncogene family
		589	60	hsa-miR-576-3p	OASL	2'-5'-oligoadenylate synthetase like
		590	60	hsa-miR-576-3p	ZNF331	zinc finger protein 331
		591	60	hsa-miR-576-3p	ZIC5	Zic family member 5
		592	60	hsa-miR-576-3p	ATP8A2	ATPase phospholipid transporting 8A2
		593	60	hsa-miR-576-3p	DPYSL2	dihydropyrimidinase like 2
