# Supplementary material for: Extracellular vesicles improve GABAergic transmission in Huntington's disease iPSC-derived neurons
Source: Theranostics. 2023 Jun 26;13(11):3707–24. doi: 10.7150/thno.81981 (PMC10334823; doi:10.7150/thno.81981)
Supplement: Supplementary file 1 — Supplementary figures and tables. [file thnov13p3707s1.zip › supp data/supp table S2.xlsx]

## Sheet: pHD CTR
		P value	q value	-log10(q value)	FC (pHD/CTR)	log2FC
	hsa-miR-576-3p	0.335	0.739	0.13	81.0777	6.34123
	hsa-miR-184	0.38	0.745	0.13	76	6.24793
	hsa-miR-99a-3p	0.395	0.76	0.12	21.1769	4.40442
	hsa-miR-34c-3p	0.28	0.739	0.13	17.6435	4.14106
	hsa-miR-210-3p	0.405	0.764	0.12	14.1536	3.8231
	hsa-miR-1277-3p	0.409	0.764	0.12	13.0002	3.70047
	hsa-miR-377-3p	0.41	0.764	0.12	12.7042	3.66723
	hsa-miR-195-3p	0.004	0.713	0.15	12.597	3.655
	hsa-miR-1228-3p	0.018	0.739	0.13	11.6211	3.53867
	hsa-miR-129-2-3p	0.263	0.739	0.13	11.3857	3.50915
	hsa-miR-4454	0.165	0.739	0.13	11.0182	3.46181
	hsa-miR-548l	0.418	0.764	0.12	10.5814	3.40347
	hsa-miR-204-3p	0.422	0.765	0.12	9.88462	3.30519
	hsa-miR-940	0.206	0.739	0.13	7.09033	2.82585
	hsa-miR-323b-3p	0.455	0.775	0.11	6.02414	2.59075
	hsa-miR-34a-3p	0.47	0.775	0.11	5.30233	2.40663
	hsa-miR-5010-3p	0.474	0.775	0.11	4.87872	2.2865
	hsa-miR-324-3p	0.314	0.739	0.13	4.85921	2.28072
	hsa-miR-3158-3p	0.481	0.775	0.11	4.82053	2.26919
	hsa-miR-10401-3p	0.232	0.739	0.13	4.76818	2.25344
	hsa-miR-1843	0.325	0.739	0.13	4.625	2.20945
	hsa-miR-1185-2-3p	0.486	0.775	0.11	4.621	2.2082
	hsa-miR-365a-3p	0.314	0.739	0.13	4.51667	2.17526
	hsa-miR-365b-3p	0.314	0.739	0.13	4.51667	2.17526
	hsa-let-7e-3p	0.267	0.739	0.13	4.36313	2.12536
	hsa-miR-548w	0.247	0.739	0.13	4.30964	2.10757
	hsa-miR-339-3p	0.348	0.739	0.13	4.1522	2.05388
	hsa-miR-133a-3p	0.386	0.751	0.12	4.12417	2.0441
	hsa-miR-4510	0.444	0.775	0.11	3.87976	1.95597
	hsa-miR-7705	0.507	0.779	0.11	3.78816	1.9215
	hsa-miR-9901	0.337	0.739	0.13	3.52849	1.81905
	hsa-miR-548k	0.287	0.739	0.13	3.46889	1.79448
	hsa-miR-9903	0.412	0.764	0.12	3.46317	1.79209
	hsa-miR-2116-3p	0.532	0.791	0.1	3.45455	1.7885
	hsa-miR-26a-2-3p	0.245	0.739	0.13	3.33414	1.73731
	hsa-miR-125b-2-3p	0.034	0.739	0.13	3.29715	1.72122
	hsa-miR-3615	0.103	0.739	0.13	3.27602	1.71194
	hsa-miR-708-3p	0.038	0.739	0.13	3.22562	1.68958
	hsa-miR-193b-3p	0.225	0.739	0.13	3.22234	1.68811
	hsa-miR-664a-3p	0.021	0.739	0.13	2.92692	1.54938
	hsa-miR-889-3p	0.1	0.739	0.13	2.91151	1.54177
	hsa-miR-1270	0.575	0.817	0.088	2.83441	1.50305
	hsa-miR-30c-1-3p	0.562	0.814	0.089	2.81901	1.49519
	hsa-miR-6743-3p	0.58	0.817	0.088	2.7723	1.47108
	hsa-let-7i-3p	0.45	0.775	0.11	2.76047	1.46491
	hsa-miR-7-1-3p	0.238	0.739	0.13	2.71141	1.43904
	hsa-miR-549a-3p	0.289	0.739	0.13	2.71012	1.43836
	hsa-miR-744-3p	0.591	0.817	0.088	2.65359	1.40795
	hsa-miR-874-3p	0.167	0.739	0.13	2.48684	1.31431
	hsa-miR-4775	0.61	0.817	0.088	2.47143	1.30535
	hsa-miR-296-3p	0.61	0.817	0.088	2.47101	1.3051
	hsa-miR-21-3p	0.161	0.739	0.13	2.37882	1.25025
	hsa-miR-219a-1-3p	0.623	0.825	0.084	2.36532	1.24204
	hsa-miR-501-3p	0.193	0.739	0.13	2.09344	1.06588
	hsa-miR-1260b	0.495	0.779	0.11	2.05824	1.04141
	hsa-miR-194-3p	0.669	0.854	0.069	2.04725	1.03369
	hsa-miR-98-3p	0.51	0.78	0.11	2.021	1.01507
	hsa-miR-4326	0.701	0.866	0.062	1.87879	0.909802
	hsa-miR-125a-3p	0.449	0.775	0.11	1.87648	0.908028
	hsa-miR-424-3p	0.128	0.739	0.13	1.87518	0.907025
	hsa-miR-1294	0.588	0.817	0.088	1.86752	0.901123
	hsa-miR-370-3p	0.046	0.739	0.13	1.85429	0.89087
	hsa-miR-485-3p	0.452	0.775	0.11	1.84787	0.885867
	hsa-miR-125b-1-3p	0.167	0.739	0.13	1.83164	0.873139
	hsa-miR-548e-3p	0.607	0.817	0.088	1.76217	0.817356
	hsa-miR-1304-3p	0.662	0.847	0.072	1.76099	0.816384
	hsa-miR-7977	0.518	0.786	0.1	1.74695	0.804836
	hsa-miR-214-3p	0.161	0.739	0.13	1.73442	0.79445
	hsa-miR-130a-3p	0.459	0.775	0.11	1.7287	0.789689
	hsa-miR-15b-3p	0.577	0.817	0.088	1.71652	0.779484
	hsa-miR-654-3p	0.261	0.739	0.13	1.70939	0.773485
	hsa-miR-412-3p	0.748	0.892	0.05	1.6708	0.740535
	hsa-miR-376a-3p	0.2	0.739	0.13	1.66028	0.731425
	hsa-miR-200a-3p	0.446	0.775	0.11	1.63827	0.71217
	hsa-miR-10b-3p	0.207	0.739	0.13	1.63706	0.711109
	hsa-miR-1179	0.773	0.904	0.044	1.57732	0.657477
	hsa-miR-376b-3p	0.649	0.842	0.075	1.54702	0.629494
	hsa-miR-181c-3p	0.678	0.856	0.068	1.52518	0.608982
	hsa-miR-132-3p	0.465	0.775	0.11	1.51416	0.598521
	hsa-miR-329-3p	0.437	0.775	0.11	1.50892	0.593521
	hsa-miR-320a-3p	0.223	0.739	0.13	1.5022	0.587078
	hsa-miR-1301-3p	0.675	0.856	0.068	1.45482	0.540839
	hsa-miR-152-3p	0.072	0.739	0.13	1.44575	0.531818
	hsa-miR-191-3p	0.572	0.817	0.088	1.43659	0.522649
	hsa-miR-92b-3p	0.346	0.739	0.13	1.42934	0.515352
	hsa-miR-656-3p	0.704	0.866	0.062	1.42131	0.507223
	hsa-miR-326	0.821	0.925	0.034	1.4192	0.505077
	hsa-miR-138-1-3p	0.752	0.893	0.049	1.40187	0.487352
	hsa-miR-502-3p	0.499	0.779	0.11	1.40074	0.48619
	hsa-miR-6511b-3p	0.726	0.879	0.056	1.39587	0.481166
	hsa-miR-143-3p	0.077	0.739	0.13	1.38003	0.464698
	hsa-miR-335-3p	0.507	0.779	0.11	1.37852	0.463123
	hsa-miR-181a-2-3p	0.468	0.775	0.11	1.37753	0.462086
	hsa-miR-145-3p	0.289	0.739	0.13	1.35602	0.439381
	hsa-miR-148a-3p	0.325	0.739	0.13	1.33845	0.420559
	hsa-miR-320b	0.403	0.764	0.12	1.33837	0.420474
	hsa-miR-139-3p	0.729	0.879	0.056	1.33744	0.419471
	hsa-miR-376c-3p	0.147	0.739	0.13	1.32978	0.411182
	hsa-miR-450a-2-3p	0.797	0.919	0.037	1.30356	0.382458
	hsa-miR-628-3p	0.604	0.817	0.088	1.28162	0.357973
	hsa-miR-380-3p	0.856	0.942	0.026	1.25967	0.333044
	hsa-miR-542-3p	0.205	0.739	0.13	1.25746	0.330516
	hsa-miR-197-3p	0.086	0.739	0.13	1.23718	0.307052
	hsa-miR-493-3p	0.704	0.866	0.062	1.23246	0.301545
	hsa-miR-320c	0.592	0.817	0.088	1.20437	0.268285
	hsa-miR-374a-3p	0.291	0.739	0.13	1.19953	0.262468
	hsa-miR-301b-3p	0.89	0.959	0.018	1.19458	0.256509
	hsa-miR-10a-3p	0.694	0.863	0.064	1.18376	0.243372
	hsa-miR-338-3p	0.869	0.95	0.022	1.16362	0.21862
	hsa-miR-136-3p	0.644	0.842	0.075	1.16304	0.217907
	hsa-miR-99b-3p	0.823	0.925	0.034	1.14329	0.193191
	hsa-miR-548ao-3p	0.933	0.976	0.011	1.13636	0.184425
	hsa-miR-1290	0.862	0.945	0.025	1.13004	0.176373
	hsa-miR-7706	0.943	0.977	0.01	1.10425	0.143067
	hsa-miR-27a-3p	0.608	0.817	0.088	1.1025	0.140776
	hsa-miR-29c-3p	0.846	0.936	0.029	1.09112	0.125815
	hsa-miR-29b-3p	0.884	0.959	0.018	1.06961	0.0970834
	hsa-miR-100-3p	0.957	0.98	0.009	1.05778	0.0810337
	hsa-miR-126-3p	0.917	0.969	0.014	1.05501	0.0772526
	hsa-miR-151a-3p	0.681	0.856	0.068	1.055	0.0772413
	hsa-miR-6720-3p	0.961	0.98	0.0087	1.04479	0.0632153
	hsa-let-7f-1-3p	0.969	0.98	0.0087	1.04462	0.0629811
	hsa-miR-199a-3p	0.89	0.959	0.018	1.03209	0.0455655
	hsa-miR-199b-3p	0.891	0.959	0.018	1.03192	0.0453317
	hsa-miR-22-3p	0.928	0.976	0.011	1.03086	0.0438479
	hsa-let-7d-3p	0.972	0.98	0.0087	1.01893	0.0270542
	hsa-miR-23a-3p	0.902	0.963	0.016	1.01502	0.0215023
	hsa-miR-30e-3p	0.976	0.98	0.0086	1.01304	0.018686
	hsa-miR-30a-3p	0.968	0.98	0.0087	1.01006	0.0144402
	hsa-miR-27b-3p	0.993	0.993	0.0029	1.00162	0.0023373
	hsa-miR-30c-2-3p	0.972	0.98	0.0087	0.989641	-0.0150223
	hsa-miR-425-3p	0.956	0.98	0.009	0.972632	-0.0400347
	hsa-miR-337-3p	0.952	0.98	0.009	0.964738	-0.0517912
	hsa-miR-935	0.978	0.98	0.0086	0.958713	-0.0608284
	hsa-miR-543	0.916	0.969	0.014	0.957817	-0.0621778
	hsa-miR-655-3p	0.944	0.977	0.01	0.954654	-0.0669502
	hsa-miR-320d	0.937	0.976	0.011	0.953444	-0.0687802
	hsa-miR-127-3p	0.907	0.965	0.016	0.950216	-0.0736729
	hsa-miR-361-3p	0.843	0.936	0.029	0.948075	-0.0769269
	hsa-miR-330-3p	0.933	0.976	0.011	0.939357	-0.0902546
	hsa-miR-342-3p	0.898	0.963	0.016	0.938281	-0.0919077
	hsa-miR-411-3p	0.887	0.959	0.018	0.938061	-0.092247
	hsa-miR-200c-3p	0.935	0.976	0.011	0.937934	-0.0924424
	hsa-miR-301a-3p	0.953	0.98	0.009	0.934521	-0.0977012
	hsa-miR-28-3p	0.766	0.899	0.046	0.933027	-0.10001
	hsa-miR-148b-3p	0.834	0.935	0.029	0.922853	-0.115828
	hsa-miR-409-3p	0.743	0.89	0.051	0.913631	-0.130317
	hsa-miR-484	0.82	0.925	0.034	0.912045	-0.132822
	hsa-miR-92a-3p	0.822	0.925	0.034	0.907992	-0.139249
	hsa-miR-29a-3p	0.694	0.863	0.064	0.902802	-0.147518
	hsa-miR-222-3p	0.729	0.879	0.056	0.899738	-0.152423
	hsa-miR-340-3p	0.849	0.937	0.028	0.893913	-0.161794
	hsa-miR-24-3p	0.247	0.739	0.13	0.893416	-0.162596
	hsa-miR-487b-3p	0.805	0.925	0.034	0.893034	-0.163213
	hsa-miR-455-3p	0.709	0.87	0.061	0.89239	-0.164253
	hsa-miR-369-3p	0.609	0.817	0.088	0.888741	-0.170165
	hsa-miR-760	0.822	0.925	0.034	0.870328	-0.200369
	hsa-miR-585-3p	0.82	0.925	0.034	0.868931	-0.202687
	hsa-miR-328-3p	0.838	0.936	0.029	0.86594	-0.207661
	hsa-miR-221-3p	0.56	0.814	0.089	0.864687	-0.20975
	hsa-miR-615-3p	0.78	0.906	0.043	0.861446	-0.215168
	hsa-miR-379-3p	0.614	0.817	0.088	0.860568	-0.216639
	hsa-miR-1-3p	0.808	0.925	0.034	0.844219	-0.244311
	hsa-miR-495-3p	0.365	0.739	0.13	0.840646	-0.250429
	hsa-miR-20a-3p	0.903	0.963	0.016	0.830974	-0.267125
	hsa-miR-23b-3p	0.476	0.775	0.11	0.82522	-0.277149
	hsa-miR-378a-3p	0.76	0.898	0.047	0.824485	-0.278434
	hsa-miR-93-3p	0.843	0.936	0.029	0.809573	-0.304767
	hsa-miR-381-3p	0.573	0.817	0.088	0.805556	-0.311944
	hsa-miR-16-2-3p	0.425	0.768	0.11	0.804208	-0.31436
	hsa-miR-323a-3p	0.43	0.772	0.11	0.800104	-0.32174
	hsa-miR-423-3p	0.22	0.739	0.13	0.793314	-0.334036
	hsa-miR-382-3p	0.524	0.789	0.1	0.786209	-0.347015
	hsa-miR-494-3p	0.597	0.817	0.088	0.77833	-0.361546
	hsa-miR-151b	0.506	0.779	0.11	0.778193	-0.3618
	hsa-miR-140-3p	0.74	0.889	0.051	0.778171	-0.361841
	hsa-miR-574-3p	0.128	0.739	0.13	0.753501	-0.408318
	hsa-miR-1249-3p	0.783	0.906	0.043	0.753369	-0.408572
	hsa-let-7b-3p	0.685	0.858	0.067	0.744735	-0.425201
	hsa-miR-320e	0.505	0.779	0.11	0.742491	-0.429555
	hsa-miR-671-3p	0.765	0.899	0.046	0.729744	-0.454538
	hsa-miR-34b-3p	0.716	0.876	0.058	0.723606	-0.466724
	hsa-miR-130b-3p	0.473	0.775	0.11	0.711749	-0.490559
	hsa-miR-107	0.657	0.844	0.074	0.707917	-0.498348
	hsa-miR-539-3p	0.753	0.893	0.049	0.707868	-0.498448
	hsa-miR-331-3p	0.474	0.775	0.11	0.700508	-0.513527
	hsa-miR-1246	0.631	0.829	0.082	0.691344	-0.532524
	hsa-miR-32-3p	0.418	0.764	0.12	0.686134	-0.543437
	hsa-miR-454-3p	0.061	0.739	0.13	0.680897	-0.554491
	hsa-miR-941	0.782	0.906	0.043	0.679406	-0.557655
	hsa-miR-103a-3p	0.515	0.785	0.1	0.66051	-0.598349
	hsa-miR-1307-3p	0.373	0.739	0.13	0.658042	-0.603748
	hsa-miR-95-3p	0.529	0.79	0.1	0.657426	-0.6051
	hsa-miR-224-3p	0.627	0.826	0.083	0.656773	-0.606533
	hsa-miR-652-3p	0.615	0.817	0.088	0.656143	-0.607918
	hsa-miR-142-3p	0.542	0.801	0.096	0.655936	-0.608374
	hsa-miR-625-3p	0.677	0.856	0.068	0.655319	-0.60973
	hsa-miR-223-3p	0.553	0.811	0.091	0.640301	-0.643178
	hsa-miR-25-3p	0.525	0.789	0.1	0.618568	-0.692995
	hsa-miR-9985	0.577	0.817	0.088	0.615532	-0.700093
	hsa-miR-4286	0.725	0.879	0.056	0.609914	-0.713323
	hsa-miR-433-3p	0.303	0.739	0.13	0.60818	-0.717429
	hsa-miR-101-3p	0.486	0.775	0.11	0.602148	-0.73181
	hsa-miR-122-3p	0.654	0.843	0.074	0.600524	-0.735707
	hsa-miR-421	0.453	0.775	0.11	0.586124	-0.770722
	hsa-miR-500a-3p	0.481	0.775	0.11	0.585997	-0.771035
	hsa-miR-374b-3p	0.611	0.817	0.088	0.576259	-0.795211
	hsa-miR-505-3p	0.211	0.739	0.13	0.573991	-0.800901
	hsa-miR-450a-1-3p	0.548	0.807	0.093	0.556242	-0.846215
	hsa-miR-128-3p	0.181	0.739	0.13	0.55383	-0.852484
	hsa-miR-410-3p	0.482	0.775	0.11	0.53972	-0.889718
	hsa-miR-1291	0.53	0.79	0.1	0.53892	-0.891856
	hsa-miR-203a-3p	0.49	0.777	0.11	0.531271	-0.91248
	hsa-miR-375-3p	0.598	0.817	0.088	0.525845	-0.92729
	hsa-miR-200b-3p	0.451	0.775	0.11	0.524283	-0.931582
	hsa-miR-144-3p	0.459	0.775	0.11	0.515818	-0.955066
	hsa-let-7a-3p	0.135	0.739	0.13	0.512947	-0.963117
	hsa-miR-487a-3p	0.337	0.739	0.13	0.510841	-0.969053
	hsa-miR-137-3p	0.41	0.764	0.12	0.509375	-0.973201
	hsa-miR-154-3p	0.325	0.739	0.13	0.504904	-0.985918
	hsa-miR-299-3p	0.578	0.817	0.088	0.484536	-1.04532
	hsa-miR-532-3p	0.562	0.814	0.089	0.48416	-1.04644
	hsa-miR-4429	0.651	0.842	0.075	0.461574	-1.11537
	hsa-miR-1306-3p	0.226	0.739	0.13	0.45823	-1.12586
	hsa-miR-4636	0.647	0.842	0.075	0.456412	-1.13159
	hsa-miR-106b-3p	0.417	0.764	0.12	0.415981	-1.26541
	hsa-miR-1303	0.462	0.775	0.11	0.415854	-1.26585
	hsa-miR-1343-3p	0.281	0.739	0.13	0.397476	-1.33106
	hsa-miR-451a	0.419	0.764	0.12	0.396959	-1.33294
	hsa-miR-363-3p	0.151	0.739	0.13	0.394901	-1.34044
	hsa-miR-19b-3p	0.222	0.739	0.13	0.381909	-1.3887
	hsa-miR-181b-2-3p	0.586	0.817	0.088	0.37	-1.4344
	hsa-miR-23c	0.264	0.739	0.13	0.352122	-1.50585
	hsa-miR-483-3p	0.305	0.739	0.13	0.309278	-1.69302
	hsa-miR-486-3p	0.499	0.779	0.11	0.304771	-1.7142
	hsa-miR-181a-3p	0.034	0.739	0.13	0.230015	-2.1202
	hsa-miR-1180-3p	0.389	0.753	0.12	0.226	-2.1456
	hsa-miR-6529-3p	0.147	0.739	0.13	0.222342	-2.16915
	hsa-miR-2110	0.484	0.775	0.11	0.211946	-2.23823
	hsa-miR-598-3p	0.037	0.739	0.13	0.184785	-2.43608
	hsa-miR-18a-3p	0.151	0.739	0.13	0.177434	-2.49465
	hsa-miR-2355-3p	0.274	0.739	0.13	0.169352	-2.56191
	hsa-miR-26b-3p	0.113	0.739	0.13	0.144413	-2.79172
	hsa-miR-590-3p	0.25	0.739	0.13	0.12952	-2.94876
	hsa-miR-30d-3p	0.138	0.739	0.13	0.0672003	-3.89539
	hsa-miR-19a-3p	0.002	0.589	0.23	0.0408496	-4.61353
	hsa-miR-1260a	0.381	0.745	0.13	0.016129	-5.9542

## Sheet: HD CTR
	ID	log2FC	p value	q value	-log10(q value)
	hsa-miR-576-3p	5.82698	0.211795	0.840123	0.07566
	hsa-miR-1260a	5.47861	0.383746	0.849224	0.07098
	hsa-miR-4429	4.95824	0.325043	0.840123	0.07566
	hsa-miR-1260b	4.62228	0.354275	0.840123	0.07566
	hsa-miR-1244	4.18841	0.398744	0.874354	0.05831
	hsa-miR-195-3p	3.95926	0.167357	0.840123	0.07566
	hsa-miR-1277-3p	3.907	0.404433	0.881518	0.05477
	hsa-miR-4454	3.56633	0.200292	0.840123	0.07566
	hsa-miR-34c-3p	3.39495	0.02817	0.840123	0.07566
	hsa-miR-323b-3p	3.16827	0.242684	0.840123	0.07566
	hsa-miR-141-3p	2.83872	0.442254	0.886728	0.05221
	hsa-miR-98-3p	2.80411	0.271059	0.840123	0.07566
	hsa-miR-376b-3p	2.74657	0.187418	0.840123	0.07566
	hsa-miR-589-3p	2.60677	0.455819	0.886728	0.05221
	hsa-miR-450a-2-3p	2.53896	0.191694	0.840123	0.07566
	hsa-miR-548l	2.45355	0.200931	0.840123	0.07566
	hsa-miR-412-3p	2.37106	0.358264	0.840123	0.07566
	hsa-let-7i-3p	2.35706	0.315337	0.840123	0.07566
	hsa-miR-122-3p	2.28722	0.379479	0.847426	0.0719
	hsa-miR-34a-3p	2.28316	0.24308	0.840123	0.07566
	hsa-miR-365a-3p	2.1416	0.271185	0.840123	0.07566
	hsa-miR-365b-3p	2.1416	0.271185	0.840123	0.07566
	hsa-miR-296-3p	2.05731	0.501031	0.90175	0.04491
	hsa-miR-15b-3p	1.88971	0.172236	0.840123	0.07566
	hsa-miR-671-3p	1.87103	0.199369	0.840123	0.07566
	hsa-miR-585-3p	1.86754	0.38495	0.849224	0.07098
	hsa-miR-324-3p	1.76888	0.523232	0.90175	0.04491
	hsa-miR-548ay-3p	1.69182	0.545552	0.90175	0.04491
	hsa-miR-23c	1.62291	0.051456	0.840123	0.07566
	hsa-miR-3065-3p	1.62094	0.365219	0.840123	0.07566
	hsa-miR-9901	1.61769	0.556441	0.90175	0.04491
	hsa-miR-339-3p	1.54943	0.287145	0.840123	0.07566
	hsa-miR-874-3p	1.53736	0.183836	0.840123	0.07566
	hsa-miR-377-3p	1.53208	0.569822	0.90175	0.04491
	hsa-miR-125b-2-3p	1.49546	0.114955	0.840123	0.07566
	hsa-miR-19b-3p	1.49255	0.426594	0.886728	0.05221
	hsa-miR-1197	1.49151	0.576532	0.90175	0.04491
	hsa-miR-133b	1.42922	0.587372	0.90175	0.04491
	hsa-miR-338-3p	1.42172	0.412993	0.883274	0.0539
	hsa-miR-340-3p	1.40686	0.148141	0.840123	0.07566
	hsa-miR-641	1.36067	0.455579	0.886728	0.05221
	hsa-miR-26a-2-3p	1.31602	0.19545	0.840123	0.07566
	hsa-miR-885-3p	1.28487	0.413689	0.883274	0.0539
	hsa-miR-3167	1.24773	0.621904	0.90175	0.04491
	hsa-let-7f-2-3p	1.23105	0.408668	0.883274	0.0539
	hsa-miR-1185-2-3p	1.18267	0.635591	0.90175	0.04491
	hsa-miR-664a-3p	1.16763	0.122342	0.840123	0.07566
	hsa-miR-1294	1.15573	0.641401	0.90175	0.04491
	hsa-miR-301b-3p	1.15129	0.622462	0.90175	0.04491
	hsa-miR-342-3p	1.10276	0.336374	0.840123	0.07566
	hsa-miR-6529-3p	1.08733	0.414945	0.883274	0.0539
	hsa-miR-203a-3p	1.05986	0.5384	0.90175	0.04491
	hsa-let-7d-3p	1.04375	0.268776	0.840123	0.07566
	hsa-miR-320d	1.02001	0.483311	0.90175	0.04491
	hsa-miR-502-3p	1.01935	0.331719	0.840123	0.07566
	hsa-miR-10b-3p	0.988248	0.253796	0.840123	0.07566
	hsa-miR-181a-2-3p	0.958675	0.109496	0.840123	0.07566
	hsa-miR-615-3p	0.947363	0.589808	0.90175	0.04491
	hsa-miR-147b-3p	0.94132	0.503607	0.90175	0.04491
	hsa-miR-3158-3p	0.93554	0.694016	0.905267	0.04322
	hsa-miR-329-3p	0.935456	0.2816	0.840123	0.07566
	hsa-miR-376c-3p	0.9307	0.212122	0.840123	0.07566
	hsa-miR-382-3p	0.930588	0.462853	0.886728	0.05221
	hsa-miR-1303	0.921672	0.49805	0.90175	0.04491
	hsa-miR-7977	0.893032	0.21035	0.840123	0.07566
	hsa-miR-1843	0.889773	0.638672	0.90175	0.04491
	hsa-miR-335-3p	0.880947	0.034454	0.840123	0.07566
	hsa-miR-4775	0.863581	0.564433	0.90175	0.04491
	hsa-miR-154-3p	0.832919	0.462623	0.886728	0.05221
	hsa-miR-548ai	0.807405	0.72869	0.905267	0.04322
	hsa-miR-301a-3p	0.80279	0.598503	0.90175	0.04491
	hsa-miR-539-3p	0.785097	0.276834	0.840123	0.07566
	hsa-miR-483-3p	0.775127	0.585582	0.90175	0.04491
	hsa-miR-362-3p	0.769825	0.714661	0.905267	0.04322
	hsa-let-7e-3p	0.767187	0.619382	0.90175	0.04491
	hsa-miR-758-3p	0.75336	0.716735	0.905267	0.04322
	hsa-miR-375-3p	0.740885	0.564203	0.90175	0.04491
	hsa-miR-30c-2-3p	0.734535	0.343951	0.840123	0.07566
	hsa-miR-500a-3p	0.709847	0.303446	0.840123	0.07566
	hsa-miR-197-3p	0.686118	0.064185	0.840123	0.07566
	hsa-miR-93-3p	0.68326	0.646584	0.90175	0.04491
	hsa-miR-424-3p	0.670083	0.279681	0.840123	0.07566
	hsa-miR-200b-3p	0.668468	0.651615	0.904925	0.04339
	hsa-miR-223-3p	0.664816	0.639791	0.90175	0.04491
	hsa-miR-369-3p	0.611959	0.513093	0.90175	0.04491
	hsa-miR-194-3p	0.610245	0.787043	0.938294	0.02766
	hsa-miR-411-3p	0.594938	0.462234	0.886728	0.05221
	hsa-miR-542-3p	0.590931	0.072536	0.840123	0.07566
	hsa-miR-92b-3p	0.577585	0.490093	0.90175	0.04491
	hsa-miR-451a	0.574363	0.708232	0.905267	0.04322
	hsa-miR-92a-3p	0.568396	0.359817	0.840123	0.07566
	hsa-miR-145-3p	0.562671	0.192469	0.840123	0.07566
	hsa-miR-487b-3p	0.551069	0.427729	0.886728	0.05221
	hsa-miR-144-3p	0.54699	0.632755	0.90175	0.04491
	hsa-miR-107	0.539974	0.678485	0.904925	0.04339
	hsa-miR-212-3p	0.536889	0.810672	0.946659	0.02381
	hsa-miR-379-3p	0.529819	0.513	0.90175	0.04491
	hsa-miR-935	0.529244	0.813124	0.946659	0.02381
	hsa-miR-501-3p	0.520959	0.670969	0.904925	0.04339
	hsa-miR-1185-1-3p	0.519902	0.681179	0.904925	0.04339
	hsa-miR-191-3p	0.510067	0.523474	0.90175	0.04491
	hsa-miR-655-3p	0.509975	0.666577	0.904925	0.04339
	hsa-miR-1-3p	0.508704	0.61517	0.90175	0.04491
	hsa-miR-361-3p	0.506107	0.128174	0.840123	0.07566
	hsa-miR-299-3p	0.498119	0.728014	0.905267	0.04322
	hsa-miR-10a-3p	0.496687	0.521836	0.90175	0.04491
	hsa-miR-320a-3p	0.490045	0.226457	0.840123	0.07566
	hsa-miR-136-3p	0.477434	0.657968	0.904925	0.04339
	hsa-miR-548w	0.474209	0.806224	0.946659	0.02381
	hsa-miR-374a-3p	0.461372	0.285514	0.840123	0.07566
	hsa-miR-378a-3p	0.438679	0.557109	0.90175	0.04491
	hsa-miR-625-3p	0.438331	0.643845	0.90175	0.04491
	hsa-miR-19a-3p	0.433361	0.720174	0.905267	0.04322
	hsa-miR-376a-3p	0.41378	0.566257	0.90175	0.04491
	hsa-miR-421	0.40942	0.689982	0.905267	0.04322
	hsa-miR-151b	0.404981	0.5207	0.90175	0.04491
	hsa-miR-29c-3p	0.402724	0.698689	0.905267	0.04322
	hsa-miR-543	0.398146	0.654258	0.904925	0.04339
	hsa-miR-7-1-3p	0.383139	0.813484	0.946659	0.02381
	hsa-miR-128-3p	0.37656	0.689221	0.905267	0.04322
	hsa-miR-10401-3p	0.376324	0.864537	0.967304	0.01444
	hsa-miR-193b-3p	0.366657	0.716651	0.905267	0.04322
	hsa-miR-101-3p	0.358678	0.776249	0.938294	0.02766
	hsa-miR-103a-3p	0.353557	0.739528	0.912503	0.03977
	hsa-miR-494-3p	0.34864	0.707052	0.905267	0.04322
	hsa-miR-320b	0.34458	0.436921	0.886728	0.05221
	hsa-miR-410-3p	0.319229	0.758385	0.932609	0.0303
	hsa-miR-7705	0.309079	0.869328	0.967304	0.01444
	hsa-miR-656-3p	0.289345	0.78197	0.938294	0.02766
	hsa-miR-1179	0.280108	0.898226	0.967304	0.01444
	hsa-miR-320c	0.269781	0.586113	0.90175	0.04491
	hsa-miR-487a-3p	0.265535	0.628351	0.90175	0.04491
	hsa-miR-32-3p	0.259741	0.63511	0.90175	0.04491
	hsa-miR-940	0.257546	0.906237	0.967304	0.01444
	hsa-miR-126-3p	0.242312	0.679509	0.904925	0.04339
	hsa-miR-454-3p	0.232386	0.726467	0.905267	0.04322
	hsa-miR-1180-3p	0.231617	0.866541	0.967304	0.01444
	hsa-miR-21-3p	0.226244	0.805052	0.946659	0.02381
	hsa-miR-4286	0.225269	0.902556	0.967304	0.01444
	hsa-miR-3605-3p	0.220126	0.919665	0.967304	0.01444
	hsa-miR-423-3p	0.204306	0.459492	0.886728	0.05221
	hsa-miR-363-3p	0.191557	0.816638	0.946659	0.02381
	hsa-miR-374b-3p	0.165536	0.880997	0.967304	0.01444
	hsa-miR-337-3p	0.164989	0.873338	0.967304	0.01444
	hsa-miR-200a-3p	0.161611	0.90431	0.967304	0.01444
	hsa-miR-1301-3p	0.125801	0.913109	0.967304	0.01444
	hsa-miR-23b-3p	0.113067	0.662467	0.904925	0.04339
	hsa-miR-219a-1-3p	0.107564	0.960557	0.979392	0.009043
	hsa-miR-652-3p	0.105778	0.922127	0.967304	0.01444
	hsa-miR-889-3p	0.103304	0.902233	0.967304	0.01444
	hsa-miR-23a-3p	0.102504	0.765876	0.935499	0.02896
	hsa-miR-148b-3p	0.0932555	0.879434	0.967304	0.01444
	hsa-miR-320e	0.0882932	0.943161	0.974688	0.01113
	hsa-miR-495-3p	0.0848448	0.915073	0.967304	0.01444
	hsa-miR-9-3p	0.080587	0.966765	0.98023	0.008672
	hsa-miR-139-3p	0.073193	0.950588	0.974688	0.01113
	hsa-miR-505-3p	0.0698891	0.922053	0.967304	0.01444
	hsa-miR-95-3p	0.0635713	0.950058	0.974688	0.01113
	hsa-miR-27a-3p	0.0517468	0.891526	0.967304	0.01444
	hsa-miR-323a-3p	0.0422934	0.949901	0.974688	0.01113
	hsa-miR-455-3p	0.0185552	0.973554	0.984371	0.006841
	hsa-miR-485-3p	0.0149836	0.985529	0.990974	0.003938
	hsa-miR-142-3p	0.00651658	0.995142	0.995142	0.002115
	hsa-miR-484	-0.00786498	0.989765	0.992491	0.003273
	hsa-miR-148a-3p	-0.0203086	0.966685	0.98023	0.008672
	hsa-miR-409-3p	-0.0404227	0.914786	0.967304	0.01444
	hsa-miR-1228-3p	-0.0471894	0.978253	0.986383	0.005955
	hsa-miR-654-3p	-0.0556095	0.943608	0.974688	0.01113
	hsa-miR-130a-3p	-0.0746916	0.873065	0.967304	0.01444
	hsa-miR-199a-3p	-0.0996685	0.827026	0.946659	0.02381
	hsa-miR-199b-3p	-0.100162	0.826461	0.946659	0.02381
	hsa-miR-22-3p	-0.102112	0.876011	0.967304	0.01444
	hsa-miR-9985	-0.103463	0.911208	0.967304	0.01444
	hsa-miR-17-3p	-0.114248	0.958032	0.979392	0.009043
	hsa-miR-130b-3p	-0.115161	0.835148	0.949981	0.02228
	hsa-miR-7706	-0.120596	0.947232	0.974688	0.01113
	hsa-miR-143-3p	-0.123231	0.713464	0.905267	0.04322
	hsa-miR-28-3p	-0.127947	0.788785	0.938294	0.02766
	hsa-miR-200c-3p	-0.128455	0.928494	0.970428	0.01304
	hsa-miR-27b-3p	-0.148952	0.527	0.90175	0.04491
	hsa-miR-328-3p	-0.159819	0.842803	0.955702	0.01968
	hsa-miR-137-3p	-0.17038	0.859498	0.967304	0.01444
	hsa-miR-214-3p	-0.173412	0.622928	0.90175	0.04491
	hsa-miR-16-2-3p	-0.173569	0.787155	0.938294	0.02766
	hsa-miR-140-3p	-0.184038	0.870721	0.967304	0.01444
	hsa-miR-221-3p	-0.190096	0.703211	0.905267	0.04322
	hsa-miR-33b-3p	-0.190141	0.930438	0.970428	0.01304
	hsa-miR-425-3p	-0.203533	0.774106	0.938294	0.02766
	hsa-miR-24-3p	-0.217067	0.453579	0.886728	0.05221
	hsa-miR-330-3p	-0.225822	0.817501	0.946659	0.02381
	hsa-miR-99b-3p	-0.227208	0.737596	0.912503	0.03977
	hsa-miR-125a-3p	-0.251601	0.727894	0.905267	0.04322
	hsa-miR-30a-3p	-0.251602	0.692857	0.905267	0.04322
	hsa-miR-132-3p	-0.256156	0.822707	0.946659	0.02381
	hsa-miR-628-3p	-0.257488	0.780881	0.938294	0.02766
	hsa-miR-30e-3p	-0.261311	0.578013	0.90175	0.04491
	hsa-miR-381-3p	-0.26341	0.764876	0.935499	0.02896
	hsa-miR-29a-3p	-0.265563	0.609188	0.90175	0.04491
	hsa-miR-181b-2-3p	-0.291922	0.894061	0.967304	0.01444
	hsa-miR-29b-3p	-0.298565	0.421117	0.886728	0.05221
	hsa-miR-431-3p	-0.309634	0.887928	0.967304	0.01444
	hsa-miR-4510	-0.321798	0.883461	0.967304	0.01444
	hsa-let-7a-3p	-0.324344	0.547663	0.90175	0.04491
	hsa-miR-133a-3p	-0.336626	0.776421	0.938294	0.02766
	hsa-miR-708-3p	-0.339882	0.7178	0.905267	0.04322
	hsa-miR-574-3p	-0.390992	0.270004	0.840123	0.07566
	hsa-miR-125b-1-3p	-0.393755	0.451901	0.886728	0.05221
	hsa-miR-181c-3p	-0.431066	0.819675	0.946659	0.02381
	hsa-miR-127-3p	-0.448214	0.583029	0.90175	0.04491
	hsa-miR-549a-3p	-0.462618	0.56984	0.90175	0.04491
	hsa-miR-4677-3p	-0.463401	0.834903	0.949981	0.02228
	hsa-miR-433-3p	-0.493058	0.564937	0.90175	0.04491
	hsa-miR-222-3p	-0.51046	0.455794	0.886728	0.05221
	hsa-let-7b-3p	-0.528711	0.491104	0.90175	0.04491
	hsa-miR-151a-3p	-0.529614	0.236925	0.840123	0.07566
	hsa-miR-1343-3p	-0.53444	0.554462	0.90175	0.04491
	hsa-miR-345-3p	-0.537016	0.680623	0.904925	0.04339
	hsa-miR-25-3p	-0.55324	0.601282	0.90175	0.04491
	hsa-miR-152-3p	-0.560957	0.245195	0.840123	0.07566
	hsa-miR-206	-0.561763	0.802619	0.946659	0.02381
	hsa-miR-34b-3p	-0.570421	0.638406	0.90175	0.04491
	hsa-miR-181a-3p	-0.578937	0.476818	0.90175	0.04491
	hsa-miR-548e-3p	-0.581517	0.625354	0.90175	0.04491
	hsa-miR-380-3p	-0.592955	0.681019	0.904925	0.04339
	hsa-miR-331-3p	-0.595528	0.452571	0.886728	0.05221
	hsa-miR-598-3p	-0.598004	0.501465	0.90175	0.04491
	hsa-miR-493-3p	-0.5981	0.602912	0.90175	0.04491
	hsa-miR-26b-3p	-0.630259	0.529342	0.90175	0.04491
	hsa-miR-1249-3p	-0.635483	0.423617	0.886728	0.05221
	hsa-miR-106b-3p	-0.669724	0.645003	0.90175	0.04491
	hsa-miR-496	-0.676863	0.64173	0.90175	0.04491
	hsa-miR-1290	-0.72564	0.515648	0.90175	0.04491
	hsa-miR-760	-0.739903	0.539779	0.90175	0.04491
	hsa-miR-187-3p	-0.807355	0.622247	0.90175	0.04491
	hsa-miR-1270	-0.827341	0.723094	0.905267	0.04322
	hsa-miR-30c-1-3p	-0.874375	0.600216	0.90175	0.04491
	hsa-miR-370-3p	-0.875699	0.014189	0.840123	0.07566
	hsa-miR-590-3p	-0.927405	0.532041	0.90175	0.04491
	hsa-miR-224-3p	-0.99409	0.431372	0.886728	0.05221
	hsa-miR-1246	-1.00576	0.453311	0.886728	0.05221
	hsa-miR-548o-3p	-1.01324	0.67463	0.904925	0.04339
	hsa-miR-210-3p	-1.01658	0.513561	0.90175	0.04491
	hsa-miR-4787-3p	-1.03259	0.617409	0.90175	0.04491
	hsa-miR-6511a-3p	-1.03447	0.669443	0.904925	0.04339
	hsa-miR-1307-3p	-1.16616	0.176316	0.840123	0.07566
	hsa-miR-532-3p	-1.23349	0.455882	0.886728	0.05221
	hsa-miR-548a-3p	-1.24609	0.62235	0.90175	0.04491
	hsa-miR-184	-1.29353	0.564075	0.90175	0.04491
	hsa-miR-1304-3p	-1.33607	0.585948	0.90175	0.04491
	hsa-miR-129-2-3p	-1.4686	0.580414	0.90175	0.04491
	hsa-miR-941	-1.51589	0.572447	0.90175	0.04491
	hsa-miR-18a-3p	-1.6023	0.282804	0.840123	0.07566
	hsa-miR-2110	-1.61384	0.556922	0.90175	0.04491
	hsa-miR-100-3p	-1.72865	0.468722	0.893272	0.04902
	hsa-miR-2355-3p	-1.86112	0.353731	0.840123	0.07566
	hsa-miR-1306-3p	-1.87459	0.134961	0.840123	0.07566
	hsa-miR-450a-1-3p	-1.99873	0.273976	0.840123	0.07566
	hsa-miR-30b-3p	-2.18489	0.204707	0.840123	0.07566
	hsa-miR-30d-3p	-3.33914	0.151939	0.840123	0.07566

## Sheet: HD_pHD.
			pHD			HD			pHD	HD	HD/pHD	log2FC	P value	q value	-log10(q value)
		hsa-miR-1260a	0	0.06	0	0	165.86	0	0.02	55.2867	2764.33	11.4327	0.374056	0.628159	0.2019
		hsa-miR-5100	0	0.06	0	0	26.75	0	0.02	8.91667	445.833	8.80036	0.374866	0.628159	0.2019
		hsa-miR-4429	0	0.06	0	0	0.38	3.66	0.02	1.34667	67.3333	6.07325	0.31729	0.628159	0.2019
		hsa-miR-19a-3p	0	1.63	0	41.88	4.08	7.91	0.543333	17.9567	33.0491	5.04654	0.221159	0.628159	0.2019
		hsa-miR-1260b	0	6.59	9.63	5.86	183.19	5.04	5.40667	64.6967	11.9661	3.58088	0.374084	0.628159	0.2019
		hsa-miR-6529-3p	0	3.72	0	24.85	3.57	7.12	1.24	11.8467	9.55376	3.25607	0.188451	0.628159	0.2019
		hsa-miR-23c	0	1.07	0	2.23	2.68	4.45	0.356667	3.12	8.74766	3.1289	0.02258	0.628159	0.2019
		hsa-miR-122-3p	0	3.44	0	24.01	0	3.96	1.14667	9.32333	8.13081	3.0234	0.338011	0.628159	0.2019
		hsa-miR-19b-3p	8.55	10.08	5.5	143.8	14.9	19.08	8.04333	59.26	7.36759	2.88119	0.292705	0.628159	0.2019
		hsa-miR-483-3p	0	2.7	0	10.89	0	4.05	0.9	4.98	5.53333	2.46815	0.284317	0.628159	0.2019
		hsa-miR-1180-3p	0	3.61	0	0.56	11.47	6.72	1.20333	6.25	5.19391	2.37682	0.209669	0.628159	0.2019
		hsa-miR-671-3p	1.71	1.18	1.38	3.35	5.1	12.95	1.42333	7.13333	5.01171	2.3253	0.125568	0.628159	0.2019
		hsa-miR-1303	0	1.69	1.38	0	8.15	5.83	1.02333	4.66	4.55375	2.18705	0.21633	0.628159	0.2019
		hsa-miR-26b-3p	1.71	0	0	4.19	0	3.46	0.57	2.55	4.47368	2.16146	0.23359	0.628159	0.2019
		hsa-miR-450a-2-3p	4.28	2.2	0	0	12.87	16.02	2.16	9.63	4.45833	2.1565	0.213434	0.628159	0.2019
		hsa-miR-376b-3p	5.13	3.21	0	24.29	3.18	8.7	2.78	12.0567	4.33693	2.11667	0.226435	0.628159	0.2019
		hsa-miR-585-3p	5.99	2.76	0	2.23	4.08	30.45	2.91667	12.2533	4.20114	2.07078	0.371144	0.628159	0.2019
		hsa-miR-590-3p	2.57	0.9	0	6.7	7.39	0	1.15667	4.69667	4.06052	2.02166	0.225725	0.628159	0.2019
		hsa-miR-203a-3p	21.39	17.74	8.26	151.06	16.56	18.39	15.7967	62.0033	3.92509	1.97273	0.359702	0.628159	0.2019
		hsa-miR-451a	1191.62	2193.14	846.23	12511.1	1063.59	2292.49	1410.33	5289.05	3.75022	1.90697	0.347928	0.628159	0.2019
		hsa-miR-598-3p	0	2.31	0	0	5.99	2.27	0.77	2.75333	3.57576	1.83825	0.357333	0.628159	0.2019
		hsa-miR-154-3p	11.12	7.49	8.26	61.99	18.09	14.73	8.95667	31.6033	3.52847	1.81904	0.21206	0.628159	0.2019
		hsa-miR-98-3p	5.13	1.8	0	5.86	18.09	0	2.31	7.98333	3.45599	1.7891	0.363443	0.628159	0.2019
		hsa-miR-375-3p	0	4.06	0	7.26	0	5.64	1.35333	4.3	3.17734	1.66782	0.317646	0.628159	0.2019
		hsa-miR-412-3p	0	2.59	0	1.4	0	6.62	0.863333	2.67333	3.09653	1.63065	0.455266	0.698533	0.1558
		hsa-miR-200b-3p	9.41	10.87	5.5	59.47	0	18.69	8.59333	26.0533	3.03181	1.60018	0.378082	0.628159	0.2019
		hsa-miR-340-3p	20.53	25.74	0	68.97	16.82	51.42	15.4233	45.7367	2.96542	1.56824	0.153107	0.628159	0.2019
		hsa-miR-299-3p	5.99	8.11	0	27.92	9.04	4.15	4.7	13.7033	2.9156	1.54379	0.304109	0.628159	0.2019
		hsa-miR-181a-3p	2.57	3.83	2.75	15.36	0	11.27	3.05	8.87667	2.91038	1.54121	0.274854	0.628159	0.2019
		hsa-miR-363-3p	0.86	6.99	13.76	37.41	5.61	19.48	7.20333	20.8333	2.89218	1.53216	0.241808	0.628159	0.2019
		hsa-miR-144-3p	78.7	288.09	34.4	749.97	121.28	264.99	133.73	378.747	2.83217	1.50191	0.299352	0.628159	0.2019
		hsa-miR-500a-3p	0	15.72	8.26	13.68	23.69	29.56	7.99333	22.31	2.79108	1.48082	0.09199	0.628159	0.2019
		hsa-miR-223-3p	507.27	803.87	374.27	3188.63	504.72	478.37	561.803	1390.57	2.4752	1.30754	0.413006	0.664811	0.1773
		hsa-miR-3928-3p	0	0	1.38	1.12	2.29	0	0.46	1.13667	2.47101	1.3051	0.448106	0.690485	0.1608
		hsa-miR-539-3p	0	9.69	0	10.05	7.9	5.64	3.23	7.86333	2.43447	1.28361	0.252929	0.628159	0.2019
		hsa-miR-382-3p	35.07	81.68	39.9	271.96	45.86	61.9	52.2167	126.573	2.424	1.27739	0.373738	0.628159	0.2019
		hsa-miR-487a-3p	11.12	2.42	4.13	13.68	14.65	13.25	5.89	13.86	2.35314	1.23459	0.041583	0.628159	0.2019
		hsa-miR-128-3p	272.03	431.96	269.69	1512.23	338.99	431.6	324.56	760.94	2.34453	1.2293	0.315272	0.628159	0.2019
		hsa-miR-410-3p	5.99	23.15	5.5	46.91	7.39	25.81	11.5467	26.7033	2.31264	1.20954	0.302168	0.628159	0.2019
		hsa-miR-338-3p	0	8.9	2.75	20.1	0	6.72	3.88333	8.94	2.30215	1.20298	0.477955	0.703396	0.1528
		hsa-miR-342-3p	124.89	129.51	105.95	510.13	102.04	212.39	120.117	274.853	2.28822	1.19423	0.273767	0.628159	0.2019
		hsa-miR-421	61.59	60.61	31.65	218.9	53.5	76.24	51.2833	116.213	2.2661	1.18021	0.285277	0.628159	0.2019
		hsa-miR-615-3p	31.65	23.72	26.14	5.31	156.18	20.96	27.17	60.8167	2.23838	1.16245	0.521566	0.752244	0.1236
		hsa-miR-181b-2-3p	0	1.01	0	2.23	0	0	0.336667	0.743333	2.20792	1.14269	0.644392	0.843784	0.07377
		hsa-miR-15b-3p	10.27	24.67	0	45.79	11.97	17.7	11.6467	25.1533	2.1597	1.11083	0.3463	0.628159	0.2019
		hsa-miR-101-3p	477.33	632.5	521.5	2548.95	403.32	521.58	543.777	1157.95	2.12946	1.09049	0.428518	0.671786	0.1728
		hsa-miR-320d	11.98	2.03	6.88	7.82	33.25	3.36	6.96333	14.81	2.12685	1.08872	0.46574	0.702066	0.1536
		hsa-miR-625-3p	0	13.86	0	1.4	14.9	12.36	4.62	9.55333	2.06782	1.04811	0.471086	0.703396	0.1528
		hsa-miR-107	41.92	51.94	86.69	263.3	71.34	36.19	60.1833	123.61	2.05389	1.03836	0.427342	0.671786	0.1728
		hsa-let-7d-3p	127.46	91.6	61.92	316.07	130.58	121.82	93.66	189.49	2.02317	1.01662	0.220801	0.628159	0.2019
		hsa-miR-93-3p	0.86	2.48	1.38	3.63	5.73	0	1.57333	3.12	1.98305	0.987722	0.424397	0.671161	0.1732
		hsa-miR-374b-3p	0	7.21	0	6.42	0	7.61	2.40333	4.67667	1.94591	0.960444	0.537007	0.762897	0.1175
		hsa-miR-103a-3p	1225.83	990.67	893.02	3956.2	1008.55	1054.24	1036.51	2006.33	1.93567	0.95283	0.378389	0.628159	0.2019
		hsa-miR-4286	0	0	2.75	0.56	4.71	0	0.916667	1.75667	1.91636	0.938371	0.655499	0.843784	0.07377
		hsa-miR-301a-3p	9.41	13.41	0	25.41	0	17.2	7.60667	14.2033	1.86722	0.900893	0.479894	0.703396	0.1528
		hsa-miR-301b-3p	0	1.35	0	2.51	0	0	0.45	0.836667	1.85926	0.894728	0.704835	0.862333	0.06432
		hsa-let-7i-3p	0.86	2.7	0	5.03	0	1.58	1.18667	2.20333	1.85674	0.892773	0.578842	0.792725	0.1009
		hsa-miR-18a-3p	0	3.61	0	6.7	0	0	1.20333	2.23333	1.85596	0.892162	0.705517	0.862333	0.06432
		hsa-miR-505-3p	88.96	103.82	67.42	272.23	88.03	115.39	86.7333	158.55	1.82802	0.870279	0.285831	0.628159	0.2019
		hsa-miR-32-3p	5.13	2.2	2.75	8.1	3.95	5.54	3.36	5.86333	1.74504	0.80326	0.171928	0.628159	0.2019
		hsa-miR-137-3p	0	2.82	6.88	0.84	9.55	6.53	3.23333	5.64	1.74433	0.802673	0.499044	0.725566	0.1393
		hsa-miR-1343-3p	3.42	8.9	1.38	10.33	9.81	3.66	4.56667	7.93333	1.73723	0.796786	0.338963	0.628159	0.2019
		hsa-miR-454-3p	53.89	66.25	78.43	200.48	54.65	87.41	66.19	114.18	1.72503	0.786625	0.343822	0.628159	0.2019
		hsa-miR-369-3p	610.78	815.7	375.64	2024.87	580.9	494.19	600.707	1033.32	1.72017	0.782555	0.446068	0.690466	0.1609
		hsa-miR-151b	39.35	49.63	11.01	92.42	49.05	28.67	33.33	56.7133	1.70157	0.766867	0.34894	0.628159	0.2019
		hsa-miR-1-3p	83.83	58.08	30.27	165.3	38.73	86.12	57.3933	96.7167	1.68516	0.752881	0.381526	0.628159	0.2019
		hsa-miR-296-3p	2.57	0	0	0	4.33	0	0.856667	1.44333	1.68482	0.752599	0.744314	0.892504	0.04939
		hsa-miR-30c-2-3p	11.12	6.31	5.5	5.31	21.27	11.96	7.64333	12.8467	1.68077	0.74912	0.352464	0.628159	0.2019
		hsa-miR-379-3p	25.66	27.83	16.51	68.97	15.92	32.53	23.3333	39.14	1.67743	0.746251	0.380357	0.628159	0.2019
		hsa-miR-378a-3p	14.54	13.24	17.89	30.16	25.22	19.68	15.2233	25.02	1.64353	0.716798	0.042264	0.628159	0.2019
		hsa-miR-487b-3p	288.28	429.93	200.89	766.72	337.71	403.72	306.367	502.717	1.6409	0.714486	0.258341	0.628159	0.2019
		hsa-miR-652-3p	207.87	220.09	89.44	495.05	154.14	199.64	172.467	282.943	1.64057	0.714196	0.389994	0.63629	0.1963
		hsa-miR-494-3p	165.95	188.21	115.58	483.32	128.03	157.22	156.58	256.19	1.63616	0.710314	0.4385	0.684458	0.1647
		hsa-miR-92a-3p	3481.61	6247.29	2438.25	9553.06	3840.46	6478.8	4055.72	6624.11	1.63328	0.707769	0.269231	0.628159	0.2019
		hsa-miR-2355-3p	0	0	2.75	4.47	0	0	0.916667	1.49	1.62545	0.700843	0.75955	0.892504	0.04939
		hsa-miR-411-3p	33.36	72.39	60.54	148.82	48.03	70.9	55.43	89.25	1.61014	0.687185	0.358425	0.628159	0.2019
		hsa-miR-95-3p	17.11	18.59	4.13	38.81	3.06	21.46	13.2767	21.11	1.59001	0.669034	0.526236	0.752956	0.1232
		hsa-let-7a-3p	21.39	21.86	9.63	40.77	23.69	17.9	17.6267	27.4533	1.55749	0.639222	0.283831	0.628159	0.2019
		hsa-miR-2110	0	2.31	0	0	0	3.56	0.77	1.18667	1.54113	0.623984	0.782993	0.896881	0.04727
		hsa-miR-142-3p	138.58	172.94	79.81	413.24	84.21	101.65	130.443	199.7	1.53093	0.614411	0.564114	0.785338	0.1049
		hsa-miR-9985	2.57	19.32	26.14	19.27	24.97	28.38	16.01	24.2067	1.51197	0.596431	0.335264	0.628159	0.2019
		hsa-miR-106b-3p	44.48	43.26	27.52	127.6	15.03	31.54	38.42	58.0567	1.51111	0.595604	0.609809	0.810414	0.09129
		hsa-miR-935	0	1.86	0	0	2.8	0	0.62	0.933333	1.50538	0.590124	0.793619	0.897039	0.04719
		hsa-miR-361-3p	36.78	52.11	23.39	66.73	42.93	58.54	37.4267	56.0667	1.49804	0.583077	0.160727	0.628159	0.2019
		hsa-miR-323b-3p	0	5.24	0	0.28	5.86	1.68	1.74667	2.60667	1.49237	0.577602	0.740339	0.892504	0.04939
		hsa-miR-655-3p	14.54	21.46	0	38.81	3.31	11.57	12	17.8967	1.49139	0.576656	0.660473	0.843784	0.07377
		hsa-miR-30d-3p	0	0.17	0	0	0.25	0	0.0566667	0.0833333	1.47059	0.556393	0.804381	0.903537	0.04405
		hsa-miR-423-3p	741.66	1012.69	701.75	1206.21	907.41	1454.2	818.7	1189.27	1.45264	0.538674	0.116874	0.628159	0.2019
		hsa-miR-502-3p	6.84	9.07	19.26	2.23	25.61	23.04	11.7233	16.96	1.44669	0.532753	0.563742	0.785338	0.1049
		hsa-miR-376c-3p	65.01	67.99	42.66	136.82	65.73	49.24	58.5533	83.93	1.43339	0.519435	0.416542	0.667523	0.1755
		hsa-miR-320e	1.71	2.14	2.75	1.12	7.64	0.69	2.2	3.15	1.43182	0.517848	0.696897	0.857612	0.06671
		hsa-miR-181a-2-3p	15.4	27.15	24.77	29.6	27.52	37.87	22.44	31.6633	1.41102	0.49674	0.12591	0.628159	0.2019
		hsa-miR-543	92.39	85.85	90.82	224.21	66.63	79.4	89.6867	123.413	1.37605	0.460533	0.541328	0.765438	0.1161
		hsa-miR-335-3p	6.84	29.57	17.89	24.29	18.98	29.27	18.1	24.18	1.33591	0.417825	0.446179	0.690466	0.1609
		hsa-miR-23b-3p	930.71	1921.11	1370.49	1543.5	2100.04	1889.56	1407.44	1844.37	1.31044	0.390055	0.255173	0.628159	0.2019
		hsa-miR-197-3p	30.8	34.08	37.15	52.77	47.77	32.14	34.01	44.2267	1.3004	0.378958	0.189907	0.628159	0.2019
		hsa-miR-130b-3p	53.89	31.15	12.38	51.38	54.4	20.57	32.4733	42.1167	1.29696	0.375136	0.582611	0.792725	0.1009
		hsa-miR-323a-3p	28.23	45.85	17.89	73.15	24.08	21.16	30.6567	39.4633	1.28727	0.364312	0.662804	0.843784	0.07377
		hsa-miR-329-3p	17.11	44.22	42.66	69.8	36.69	25.31	34.6633	43.9333	1.26743	0.341906	0.59291	0.803706	0.0949
		hsa-miR-495-3p	94.1	67.26	74.3	195.73	54.91	46.67	78.5533	99.1033	1.26161	0.335261	0.696676	0.857612	0.06671
		hsa-miR-195-3p	5.13	3.21	4.13	0.84	4.08	10.48	4.15667	5.13333	1.23496	0.304469	0.752066	0.892504	0.04939
		hsa-miR-29c-3p	16.25	24.17	28.9	55.84	16.69	11.47	23.1067	28	1.21177	0.277118	0.752393	0.892504	0.04939
		hsa-miR-10b-3p	22.24	11.89	23.39	8.38	25.61	35.7	19.1733	23.23	1.21158	0.276888	0.667867	0.843784	0.07377
		hsa-miR-542-3p	91.53	100.33	111.46	139.05	123.95	100.26	101.107	121.087	1.19761	0.260162	0.190115	0.628159	0.2019
		hsa-miR-136-3p	97.52	112.38	74.3	237.33	65.73	37.28	94.7333	113.447	1.19754	0.26007	0.78275	0.896881	0.04727
		hsa-miR-1294	0	5.58	2.75	0	9.94	0	2.77667	3.31333	1.19328	0.254929	0.891229	0.962127	0.01677
		hsa-miR-10a-3p	120.62	45.29	52.29	29.6	147.52	82.96	72.7333	86.6933	1.19193	0.253304	0.754664	0.892504	0.04939
		hsa-miR-433-3p	48.76	39.88	20.64	78.18	5.61	43.9	36.4267	42.5633	1.16847	0.224616	0.798927	0.900216	0.04565
		hsa-miR-874-3p	6.84	6.37	15.14	18.43	4.08	10.58	9.45	11.03	1.1672	0.223047	0.769232	0.894716	0.04831
		hsa-miR-337-3p	11.12	8.51	12.38	2.23	17.96	17.01	10.67	12.4	1.16214	0.21678	0.756892	0.892504	0.04939
		hsa-miR-148b-3p	307.96	353.54	192.64	471.59	180.77	334.8	284.713	329.053	1.15574	0.208811	0.670344	0.843784	0.07377
		hsa-miR-1277-3p	0	1.69	0	1.95	0	0	0.563333	0.65	1.15385	0.206451	0.92459	0.969127	0.01362
		hsa-miR-374a-3p	71.86	80.11	61.92	99.4	49.43	96.7	71.2967	81.8433	1.14793	0.19903	0.569819	0.790229	0.1022
		hsa-miR-455-3p	85.54	66.92	52.29	39.09	113.63	79.7	68.25	77.4733	1.13514	0.182871	0.715822	0.871973	0.0595
		hsa-miR-140-3p	188.2	220.77	382.52	533.86	201.15	160.08	263.83	298.363	1.13089	0.177462	0.807561	0.904276	0.0437
		hsa-miR-126-3p	1871.69	3879.8	981.08	3119.39	1271.36	3157.78	2244.19	2516.18	1.1212	0.165038	0.810054	0.904276	0.0437
		hsa-miR-16-2-3p	31.65	44.95	35.78	16.19	69.94	37.77	37.46	41.3	1.10251	0.140791	0.823242	0.910541	0.0407
		hsa-miR-25-3p	2060.74	3465.25	1110.42	3411.73	814.16	3085.6	2212.14	2437.16	1.10172	0.139762	0.843056	0.923953	0.03435
		hsa-miR-484	103.51	59.66	63.3	121.18	58.35	67.44	75.49	82.3233	1.09052	0.125016	0.790993	0.896881	0.04727
		hsa-miR-145-3p	104.36	83.32	118.34	92.98	106.12	134.08	102.007	111.06	1.08875	0.122676	0.597893	0.806546	0.09337
		hsa-miR-4454	6.84	4.62	0	3.91	8.41	0	3.82	4.10667	1.07504	0.104395	0.932	0.974061	0.01141
		hsa-miR-409-3p	343.03	566.71	429.31	588.86	379.37	457.11	446.35	475.113	1.06444	0.0900963	0.763591	0.892504	0.04939
		hsa-miR-7977	11.98	9.91	0	7.82	7.64	7.81	7.29667	7.75667	1.06304	0.0881993	0.906991	0.965566	0.01522
		hsa-miR-23a-3p	6571.43	7142.13	7376.68	5233.33	10061.2	7013.24	7030.08	7435.93	1.05773	0.0809714	0.790607	0.896881	0.04727
		hsa-miR-92b-3p	166.81	138.92	170.62	55.56	248.67	193.21	158.783	165.813	1.04427	0.0625005	0.909786	0.965566	0.01522
		hsa-miR-381-3p	37.64	36.56	37.15	76.5	18.09	20.57	37.1167	38.3867	1.03422	0.0485381	0.950105	0.981603	0.008064
		hsa-miR-328-3p	6.84	1.92	16.51	12.29	9.68	4.15	8.42333	8.70667	1.03364	0.0477292	0.956765	0.98566	0.006273
		hsa-miR-221-3p	12175.4	8224.56	9563.12	5220.48	14633.9	10519.9	9987.68	10124.8	1.01372	0.0196648	0.9653	0.991619	0.003655
		hsa-miR-574-3p	100.94	113.06	108.7	102.19	145.35	79.3	107.567	108.947	1.01283	0.018391	0.947477	0.981603	0.008064
		hsa-miR-320c	62.45	33.91	77.06	42.72	82.55	48.35	57.8067	57.8733	1.00115	0.00166286	0.997185	>0,999999	0
		hsa-miR-191-3p	11.98	22.59	6.88	13.68	8.54	18.89	13.8167	13.7033	0.991797	-0.0118827	0.984569	0.997208	0.001214
		hsa-miR-28-3p	217.28	165.22	165.12	91.02	213	233.06	182.54	179.027	0.980753	-0.0280381	0.944776	0.981603	0.008064
		hsa-miR-365a-3p	7.7	0.06	24.77	8.1	22.68	0.99	10.8433	10.59	0.976637	-0.0341057	0.980417	0.997208	0.001214
		hsa-miR-365b-3p	7.7	0.06	24.77	8.1	22.68	0.99	10.8433	10.59	0.976637	-0.0341057	0.980417	0.997208	0.001214
		hsa-miR-200c-3p	16.25	6.87	0	20.38	2.17	0	7.70667	7.51667	0.975346	-0.036014	0.982181	0.997208	0.001214
		hsa-miR-24-3p	2215.57	2771.4	2381.84	1523.68	2558.27	3014.21	2456.27	2365.39	0.962999	-0.0543931	0.856307	0.929996	0.03152
		hsa-miR-9983-3p	0	2.03	0	1.95	0	0	0.676667	0.65	0.960591	-0.0580056	0.978688	0.997208	0.001214
		hsa-miR-320b	83.83	55.83	115.58	84.88	100.51	56.76	85.08	80.7167	0.948715	-0.0759534	0.849	0.924846	0.03393
		hsa-miR-331-3p	3.42	15.94	13.76	18.71	3.18	9.39	11.04	10.4267	0.944444	-0.0824622	0.922726	0.969127	0.01362
		hsa-miR-27a-3p	710.01	807.08	919.16	606.18	1041.29	642.91	812.083	763.46	0.940125	-0.0890752	0.764855	0.892504	0.04939
		hsa-miR-320a-3p	1542.34	887.24	1768.15	1543.5	944.48	1435.61	1399.24	1307.86	0.934693	-0.0974351	0.790738	0.896881	0.04727
		hsa-let-7b-3p	43.63	12.39	5.5	15.64	20.26	21.36	20.5067	19.0867	0.930754	-0.103528	0.910482	0.965566	0.01522
		hsa-miR-34b-3p	6.84	4.84	0	1.12	4.71	5.04	3.89333	3.62333	0.930651	-0.103688	0.915397	0.967888	0.01417
		hsa-miR-29a-3p	2162.53	1596.3	2428.62	1302.54	2929.1	1469.04	2062.48	1900.23	0.921329	-0.118211	0.790745	0.896881	0.04727
		hsa-miR-34a-3p	6.84	0	0	3.91	0	2.37	2.28	2.09333	0.918129	-0.123232	0.945113	0.981603	0.008064
		hsa-miR-330-3p	39.35	21.63	8.26	23.17	15.03	24.82	23.08	21.0067	0.910168	-0.135796	0.837904	0.923752	0.03444
		hsa-miR-199b-3p	8301.11	7014.54	8638.46	4861.69	10045.2	6751.21	7984.7	7219.35	0.904148	-0.145369	0.656064	0.843784	0.07377
		hsa-miR-199a-3p	8322.5	7028.9	8676.99	4868.39	10074	6782.86	8009.46	7241.73	0.904147	-0.145371	0.656506	0.843784	0.07377
		hsa-miR-22-3p	1563.73	1351.31	1294.81	584.12	1763.86	1456.87	1403.28	1268.28	0.903797	-0.145929	0.728642	0.881632	0.05471
		hsa-miR-27b-3p	1958.94	2406.42	3046.44	2509.3	2432.4	1734.42	2470.6	2225.37	0.900742	-0.150814	0.573361	0.792096	0.1012
		hsa-miR-425-3p	13.69	24.05	45.41	36.58	26.5	11.17	27.7167	24.75	0.892965	-0.163325	0.815515	0.904769	0.04346
		hsa-miR-532-3p	0	5.18	0	1.68	0	2.87	1.72667	1.51667	0.878378	-0.187086	0.91804	0.967888	0.01417
		hsa-miR-9901	5.99	2.76	0	0	0	7.61	2.91667	2.53667	0.869714	-0.201387	0.90749	0.965566	0.01522
		hsa-miR-656-3p	16.25	8	0	11.73	4.08	5.04	8.08333	6.95	0.859794	-0.217937	0.84031	0.923752	0.03444
		hsa-miR-125b-2-3p	34.22	67.54	44.03	17.03	59.49	48.15	48.5967	41.5567	0.855134	-0.225777	0.68428	0.852395	0.06936
		hsa-miR-1249-3p	17.11	0	0	7.26	4.59	2.77	5.70333	4.87333	0.854471	-0.226896	0.894042	0.962283	0.0167
		hsa-miR-424-3p	295.98	181.56	324.73	134.02	287.52	259.26	267.423	226.933	0.848592	-0.236857	0.563169	0.785338	0.1049
		hsa-miR-7706	0	0	4.13	0.28	0	3.16	1.37667	1.14667	0.83293	-0.263733	0.899348	0.965113	0.01542
		hsa-miR-30a-3p	215.57	247.69	199.52	53.89	228.67	268.55	220.927	183.703	0.831513	-0.26619	0.610286	0.810414	0.09129
		hsa-miR-30e-3p	267.75	227.08	64.67	166.97	103.19	190.64	186.5	153.6	0.823592	-0.279997	0.650577	0.843784	0.07377
		hsa-miR-376a-3p	19.67	23.43	42.66	40.21	18.34	10.28	28.5867	22.9433	0.802589	-0.317267	0.647374	0.843784	0.07377
		hsa-miR-139-3p	0	3.04	4.13	3.07	0	2.57	2.39	1.88	0.786611	-0.346278	0.760018	0.892504	0.04939
		hsa-miR-222-3p	6305.39	4510.05	5660.82	1169.07	5773.49	5911.14	5492.09	4284.57	0.780135	-0.358205	0.503463	0.729051	0.1372
		hsa-miR-127-3p	338.75	336.7	315.1	390.34	158.86	214.86	330.183	254.687	0.771349	-0.374544	0.342325	0.628159	0.2019
		hsa-miR-1179	0	2.65	0	0	2.04	0	0.883333	0.68	0.769811	-0.377423	0.864139	0.935683	0.02887
		hsa-miR-664a-3p	6.84	7.44	9.63	3.91	8.41	6.03	7.97	6.11667	0.767461	-0.381834	0.298352	0.628159	0.2019
		hsa-miR-224-3p	3.42	2.82	0	1.12	2.17	1.48	2.08	1.59	0.764423	-0.387557	0.678608	0.849603	0.07078
		hsa-miR-29b-3p	49.62	30.19	9.63	18.43	28.79	20.76	29.8133	22.66	0.760063	-0.39581	0.582123	0.792725	0.1009
		hsa-miR-1301-3p	3.42	8.22	0	0	5.86	2.87	3.88	2.91	0.75	-0.415037	0.756685	0.892504	0.04939
		hsa-miR-99b-3p	23.95	16.34	72.93	7.82	38.6	38.17	37.74	28.1967	0.747129	-0.42057	0.665031	0.843784	0.07377
		hsa-miR-26a-2-3p	23.1	18.48	0	10.33	17.07	3.66	13.86	10.3533	0.746994	-0.420832	0.685566	0.852395	0.06936
		hsa-miR-194-3p	0	6.37	0	0	0	4.75	2.12333	1.58333	0.745683	-0.423366	0.848403	0.924846	0.03393
		hsa-miR-148a-3p	996.58	1401.22	848.99	931.74	438.73	1020.82	1082.26	797.097	0.736509	-0.441225	0.309109	0.628159	0.2019
		hsa-miR-4775	0	9.86	0	0.28	2.93	4.05	3.28667	2.42	0.736308	-0.441618	0.815155	0.904769	0.04346
		hsa-miR-1246	273.74	211.02	243.55	211.92	87.9	224.85	242.77	174.89	0.720394	-0.473142	0.224281	0.628159	0.2019
		hsa-miR-339-3p	0	5.97	22.02	2.79	3.69	13.25	9.33	6.57667	0.704895	-0.504521	0.727936	0.881632	0.05471
		hsa-miR-324-3p	2.57	8.51	0	0	7.77	0	3.69333	2.59	0.701264	-0.511971	0.775349	0.896881	0.04727
		hsa-miR-576-3p	19.67	1.41	0	0	3.69	11.07	7.02667	4.92	0.70019	-0.514182	0.782098	0.896881	0.04727
		hsa-miR-760	23.95	22.48	22.02	24.57	2.17	20.37	22.8167	15.7033	0.68824	-0.539017	0.360771	0.628159	0.2019
		hsa-miR-501-3p	16.25	9.8	19.26	0.28	11.97	18.79	15.1033	10.3467	0.685058	-0.545701	0.477901	0.703396	0.1528
		hsa-miR-200a-3p	9.41	17.97	5.5	17.31	0	5.14	10.96	7.48333	0.682786	-0.550495	0.611345	0.810414	0.09129
		hsa-miR-1307-3p	47.9	36.11	42.66	31.83	27.13	26.8	42.2233	28.5867	0.677035	-0.562698	0.022559	0.628159	0.2019
		hsa-miR-143-3p	24396.1	23153	28404.5	12077.7	16382.9	22072.8	25317.9	16844.5	0.665319	-0.587883	0.062122	0.628159	0.2019
		hsa-miR-151a-3p	979.47	919.52	690.75	363.82	424.72	911.86	863.247	566.8	0.656591	-0.606933	0.202072	0.628159	0.2019
		hsa-miR-628-3p	29.94	21.91	22.02	22.62	6.11	19.48	24.6233	16.07	0.652633	-0.615656	0.208987	0.628159	0.2019
		hsa-miR-34c-3p	0	3.21	15.14	2.79	5.48	2.67	6.11667	3.64667	0.596185	-0.746167	0.626736	0.827774	0.08209
		hsa-miR-1306-3p	6.84	4.28	5.5	5.86	1.66	2.37	5.54	3.29667	0.595066	-0.748878	0.207548	0.628159	0.2019
		hsa-miR-654-3p	47.9	94.81	72.93	47.75	54.14	19.48	71.88	40.4567	0.562836	-0.829213	0.142351	0.628159	0.2019
		hsa-miR-132-3p	103.51	67.94	115.58	19.55	91.21	47.96	95.6767	52.9067	0.552974	-0.854718	0.165788	0.628159	0.2019
		hsa-miR-130a-3p	10.27	11.15	41.28	12.56	9.81	12.06	20.9	11.4767	0.549123	-0.864799	0.409027	0.661358	0.1796
		hsa-miR-485-3p	7.7	18.48	48.16	12.29	20.26	8.11	24.78	13.5533	0.546946	-0.870528	0.423654	0.671161	0.1732
		hsa-miR-493-3p	36.78	87.88	93.57	81.53	12.61	22.84	72.7433	38.9933	0.53604	-0.899588	0.295317	0.628159	0.2019
		hsa-miR-1290	67.58	19.49	24.77	10.89	18.6	30.36	37.28	19.95	0.535139	-0.902013	0.346168	0.628159	0.2019
		hsa-miR-380-3p	6.84	0	0	3.35	0.25	0	2.28	1.2	0.526316	-0.925999	0.690505	0.855586	0.06774
		hsa-miR-548l	0	0	6.88	1.68	0	1.88	2.29333	1.18667	0.517442	-0.950531	0.664779	0.843784	0.07377
		hsa-miR-941	6.84	2.76	0	0	0	4.94	3.2	1.64667	0.514583	-0.958523	0.579655	0.792725	0.1009
		hsa-miR-214-3p	437.98	221.67	525.63	142.12	248.16	215.75	395.093	202.01	0.511297	-0.967767	0.113594	0.628159	0.2019
		hsa-miR-21-3p	81.27	43.43	31.65	15.64	47.01	14.24	52.1167	25.63	0.491781	-1.02391	0.223378	0.628159	0.2019
		hsa-miR-1185-2-3p	3.42	0	0	1.68	0	0	1.14	0.56	0.491228	-1.02554	0.67162	0.843784	0.07377
		hsa-miR-181c-3p	5.13	0	5.5	0.84	4.33	0	3.54333	1.72333	0.486359	-1.03991	0.45748	0.698955	0.1556
		hsa-miR-7-1-3p	12.83	5.69	20.64	14.52	2.04	2.27	13.0533	6.27667	0.480848	-1.05635	0.319667	0.628159	0.2019
		hsa-miR-152-3p	521.81	471.95	557.28	125.09	289.43	312.75	517.013	242.423	0.468892	-1.09267	0.012761	0.628159	0.2019
		hsa-miR-219a-1-3p	4.28	0	0	1.95	0	0	1.42667	0.65	0.455607	-1.13414	0.6463	0.843784	0.07377
		hsa-miR-450a-1-3p	2.57	0	6.88	1.68	0	2.57	3.15	1.41667	0.449735	-1.15285	0.46415	0.702066	0.1536
		hsa-miR-125a-3p	19.67	0	30.27	9.21	2.17	10.98	16.6467	7.45333	0.447737	-1.15928	0.377336	0.628159	0.2019
		hsa-miR-125b-1-3p	132.59	54.81	154.11	13.68	61.15	67.04	113.837	47.29	0.41542	-1.26736	0.126525	0.628159	0.2019
		hsa-miR-1843	3.42	0	11.01	0.84	0	4.94	4.81	1.92667	0.400554	-1.31993	0.467304	0.702066	0.1536
		hsa-miR-193b-3p	51.33	3.77	35.78	2.51	11.59	22.25	30.2933	12.1167	0.399978	-1.32201	0.295555	0.628159	0.2019
		hsa-miR-3158-3p	0	8.34	0	0	3.31	0	2.78	1.10333	0.396882	-1.33322	0.604995	0.810414	0.09129
		hsa-let-7e-3p	0	3.94	6.88	0.28	1.27	2.67	3.60667	1.40667	0.390018	-1.35839	0.35602	0.628159	0.2019
		hsa-miR-3909	9.41	0	0	0	0	3.66	3.13667	1.22	0.388948	-1.36235	0.59948	0.806546	0.09337
		hsa-miR-548e-3p	9.41	0	2.75	1.4	1.53	1.68	4.05333	1.53667	0.379112	-1.3993	0.418759	0.668106	0.1752
		hsa-miR-889-3p	11.98	34.64	27.52	3.63	14.52	9.2	24.7133	9.11667	0.368897	-1.43871	0.102501	0.628159	0.2019
		hsa-miR-1299	3.42	4	0	0	0	2.67	2.47333	0.89	0.359838	-1.47458	0.359979	0.628159	0.2019
		hsa-miR-7705	4.28	0	0	1.4	0	0	1.42667	0.466667	0.327103	-1.61218	0.557255	0.784881	0.1052
		hsa-miR-548w	6.84	3.89	0	0	0	3.46	3.57667	1.15333	0.32246	-1.63281	0.35001	0.628159	0.2019
		hsa-miR-887-3p	5.99	0	0	0	1.78	0	1.99667	0.593333	0.297162	-1.75068	0.537415	0.762897	0.1175
		hsa-miR-370-3p	44.48	25.8	38.53	9.77	10.06	12.16	36.27	10.6633	0.293999	-1.76612	0.009994	0.628159	0.2019
		hsa-miR-100-3p	4.28	2.31	0	0	0	1.88	2.19667	0.626667	0.285281	-1.80955	0.320774	0.628159	0.2019
		hsa-miR-3145-3p	4.28	0	0	0	0	1.19	1.42667	0.396667	0.278037	-1.84665	0.524989	0.752956	0.1232
		hsa-miR-10401-3p	0	3.94	5.5	0	0	2.57	3.14667	0.856667	0.272246	-1.87702	0.282836	0.628159	0.2019
		hsa-miR-549a-3p	30.8	8.84	6.88	2.79	3.44	6.23	15.5067	4.15333	0.267842	-1.90055	0.216305	0.628159	0.2019
		hsa-miR-708-3p	6.84	13.24	13.76	0.56	2.29	5.44	11.28	2.76333	0.244976	-2.02929	0.032251	0.628159	0.2019
		hsa-miR-377-3p	0	0	8.26	0	0	1.88	2.75333	0.626667	0.227603	-2.13541	0.493269	0.720073	0.1426
		hsa-miR-1304-3p	9.41	2.37	0	1.12	1.53	0	3.92667	0.883333	0.224958	-2.15228	0.347628	0.628159	0.2019
		hsa-miR-4510	0.86	0.11	0	0	0	0.2	0.323333	0.0666667	0.206186	-2.27798	0.408596	0.661358	0.1796
		hsa-miR-1270	5.13	0	0	0	1.02	0	1.71	0.34	0.19883	-2.33039	0.475927	0.703396	0.1528
		hsa-miR-30c-1-3p	0	4.34	0	0.84	0	0	1.44667	0.28	0.193548	-2.36923	0.472808	0.703396	0.1528
		hsa-miR-133a-3p	1.71	4.34	33.02	5.03	0	2.47	13.0233	2.5	0.191963	-2.3811	0.357626	0.628159	0.2019
		hsa-miR-500b-3p	0	2.2	0	0	0.38	0	0.733333	0.126667	0.172727	-2.53343	0.460712	0.700923	0.1543
		hsa-miR-940	11.98	0	6.88	0	3.18	0	6.28667	1.06	0.168611	-2.56823	0.22325	0.628159	0.2019
		hsa-miR-1228-3p	3.42	4.11	6.88	0.56	0.64	0	4.80333	0.4	0.0832755	-3.58596	0.014959	0.628159	0.2019
		hsa-miR-210-3p	0	0.17	159.61	5.58	0	0	53.26	1.86	0.034923	-4.83968	0.388735	0.63629	0.1963
		hsa-miR-129-2-3p	0	3.89	13.76	0.56	0	0	5.88333	0.186667	0.031728	-4.9781	0.237001	0.628159	0.2019
		hsa-miR-184	0	0	478.84	0	0	2.57	159.613	0.856667	0.00536714	-7.54163	0.376218	0.628159	0.2019

## Sheet: up
			pHD CTR			HD CTR			HD pHD
			hsa-miR-576-3p	6.34123		hsa-miR-576-3p	5.82698		hsa-miR-1260a	11.4327
			hsa-miR-184	6.24793		hsa-miR-1260a	5.47861		hsa-miR-5100	8.80036
			hsa-miR-99a-3p	4.40442		hsa-miR-4429	4.95824		hsa-miR-4429	6.07325
			hsa-miR-34c-3p	4.14106		hsa-miR-1260b	4.62228		hsa-miR-19a-3p	5.04654
			hsa-miR-210-3p	3.8231		hsa-miR-1244	4.18841		hsa-miR-1260b	3.58088
			hsa-miR-1277-3p	3.70047		hsa-miR-195-3p	3.95926		hsa-miR-6529-3p	3.25607
			hsa-miR-377-3p	3.66723		hsa-miR-1277-3p	3.907		hsa-miR-23c	3.1289
			hsa-miR-195-3p	3.655		hsa-miR-4454	3.56633		hsa-miR-122-3p	3.0234
			hsa-miR-1228-3p	3.53867		hsa-miR-34c-3p	3.39495		hsa-miR-19b-3p	2.88119
			hsa-miR-129-2-3p	3.50915		hsa-miR-323b-3p	3.16827		hsa-miR-483-3p	2.46815
			hsa-miR-4454	3.46181		hsa-miR-141-3p	2.83872		hsa-miR-1180-3p	2.37682
			hsa-miR-548l	3.40347		hsa-miR-98-3p	2.80411		hsa-miR-671-3p	2.3253
			hsa-miR-204-3p	3.30519		hsa-miR-376b-3p	2.74657		hsa-miR-1303	2.18705
			hsa-miR-940	2.82585		hsa-miR-589-3p	2.60677		hsa-miR-26b-3p	2.16146
			hsa-miR-323b-3p	2.59075		hsa-miR-450a-2-3p	2.53896		hsa-miR-450a-2-3p	2.1565
			hsa-miR-34a-3p	2.40663		hsa-miR-548l	2.45355		hsa-miR-376b-3p	2.11667
			hsa-miR-5010-3p	2.2865		hsa-miR-412-3p	2.37106		hsa-miR-585-3p	2.07078
			hsa-miR-324-3p	2.28072		hsa-let-7i-3p	2.35706		hsa-miR-590-3p	2.02166
			hsa-miR-3158-3p	2.26919		hsa-miR-122-3p	2.28722
			hsa-miR-10401-3p	2.25344		hsa-miR-34a-3p	2.28316
			hsa-miR-1843	2.20945		hsa-miR-365a-3p	2.1416
			hsa-miR-1185-2-3p	2.2082		hsa-miR-365b-3p	2.1416
			hsa-miR-365a-3p	2.17526		hsa-miR-296-3p	2.05731
			hsa-miR-365b-3p	2.17526
			hsa-let-7e-3p	2.12536
			hsa-miR-548w	2.10757
			hsa-miR-339-3p	2.05388
			hsa-miR-133a-3p	2.0441

## Sheet: down
			pHD CTR			HD CTR			HD pHD
			hsa-miR-1260a	-5.9542		hsa-miR-30b-3p	-2.18489		hsa-miR-184	-7.54163
			hsa-miR-19a-3p	-4.61353		hsa-miR-30d-3p	-3.33914		hsa-miR-129-2-3p	-4.9781
			hsa-miR-30d-3p	-3.89539					hsa-miR-210-3p	-4.83968
			hsa-miR-590-3p	-2.94876					hsa-miR-1228-3p	-3.58596
			hsa-miR-26b-3p	-2.79172					hsa-miR-940	-2.56823
			hsa-miR-2355-3p	-2.56191					hsa-miR-500b-3p	-2.53343
			hsa-miR-18a-3p	-2.49465					hsa-miR-133a-3p	-2.3811
			hsa-miR-598-3p	-2.43608					hsa-miR-30c-1-3p	-2.36923
			hsa-miR-2110	-2.23823					hsa-miR-1270	-2.33039
			hsa-miR-6529-3p	-2.16915					hsa-miR-4510	-2.27798
			hsa-miR-1180-3p	-2.1456					hsa-miR-1304-3p	-2.15228
			hsa-miR-181a-3p	-2.1202					hsa-miR-377-3p	-2.13541
									hsa-miR-708-3p	-2.02929

## Sheet: 227 common miRS all samples
	microRNA	pHD/CTR	HD/CTR	HD/pHD
	hsa-let-7a-3p	-0.9631	-0.324344	0.6
	hsa-let-7b-3p	-0.4252	-0.528711	-0.1
	hsa-let-7d-3p	0.0271	1.04375	1
	hsa-let-7e-3p	2.1254	0.767187	-1.4
	hsa-let-7i-3p	1.4649	2.35706	0.9
	hsa-miR-1-3p	-0.2443	0.508704	0.8
	hsa-miR-100-3p	0.081	-1.72865	-1.8
	hsa-miR-101-3p	-0.7318	0.358678	1.1
	hsa-miR-103a-3p	-0.5983	0.353557	1
	hsa-miR-10401-3p	2.2534	0.376324	-1.9
	hsa-miR-106b-3p	-1.2654	-0.669724	0.6
	hsa-miR-107	-0.4983	0.539974	1
	hsa-miR-10a-3p	0.2434	0.496687	0.3
	hsa-miR-10b-3p	0.7111	0.988248	0.3
	hsa-miR-1179	0.6575	0.280108	-0.4
	hsa-miR-1180-3p	-2.1456	0.231617	2.4
	hsa-miR-1185-2-3p	2.2082	1.18267	-1
	hsa-miR-122-3p	-0.7357	2.28722	3
	hsa-miR-1228-3p	3.5387	-0.0471894	-3.6
	hsa-miR-1246	-0.5325	-1.00576	-0.5
	hsa-miR-1249-3p	-0.4086	-0.635483	-0.2
	hsa-miR-125a-3p	0.908	-0.251601	-1.2
	hsa-miR-125b-1-3p	0.8731	-0.393755	-1.3
	hsa-miR-125b-2-3p	1.7212	1.49546	-0.2
	hsa-miR-126-3p	0.0773	0.242312	0.2
	hsa-miR-1260a	-5.9542	5.47861	11.4
	hsa-miR-1260b	1.0414	4.62228	3.6
	hsa-miR-127-3p	-0.0737	-0.448214	-0.4
	hsa-miR-1270	1.503	-0.827341	-2.3
	hsa-miR-1277-3p	3.7005	3.907	0.2
	hsa-miR-128-3p	-0.8525	0.37656	1.2
	hsa-miR-129-2-3p	3.5092	-1.4686	-5
	hsa-miR-1290	0.1764	-0.72564	-0.9
	hsa-miR-1294	0.9011	1.15573	0.3
	hsa-miR-1301-3p	0.5408	0.125801	-0.4
	hsa-miR-1303	-1.2659	0.921672	2.2
	hsa-miR-1304-3p	0.8164	-1.33607	-2.2
	hsa-miR-1306-3p	-1.1259	-1.87459	-0.7
	hsa-miR-1307-3p	-0.6037	-1.16616	-0.6
	hsa-miR-130a-3p	0.7897	-0.0746916	-0.9
	hsa-miR-130b-3p	-0.4906	-0.115161	0.4
	hsa-miR-132-3p	0.5985	-0.256156	-0.9
	hsa-miR-133a-3p	2.0441	-0.336626	-2.4
	hsa-miR-1343-3p	-1.3311	-0.53444	0.8
	hsa-miR-136-3p	0.2179	0.477434	0.3
	hsa-miR-137-3p	-0.9732	-0.17038	0.8
	hsa-miR-139-3p	0.4195	0.073193	-0.3
	hsa-miR-140-3p	-0.3618	-0.184038	0.2
	hsa-miR-142-3p	-0.6084	0.00651658	0.6
	hsa-miR-143-3p	0.4647	-0.123231	-0.6
	hsa-miR-144-3p	-0.9551	0.54699	1.5
	hsa-miR-145-3p	0.4394	0.562671	0.1
	hsa-miR-148a-3p	0.4206	-0.0203086	-0.4
	hsa-miR-148b-3p	-0.1158	0.0932555	0.2
	hsa-miR-151a-3p	0.0772	-0.529614	-0.6
	hsa-miR-151b	-0.3618	0.404981	0.8
	hsa-miR-152-3p	0.5318	-0.560957	-1.1
	hsa-miR-154-3p	-0.9859	0.832919	1.8
	hsa-miR-15b-3p	0.7795	1.88971	1.1
	hsa-miR-16-2-3p	-0.3144	-0.173569	0.1
	hsa-miR-181a-2-3p	0.4621	0.958675	0.5
	hsa-miR-181a-3p	-2.1202	-0.578937	1.5
	hsa-miR-181b-2-3p	-1.4344	-0.291922	1.1
	hsa-miR-181c-3p	0.609	-0.431066	-1
	hsa-miR-184	6.2479	-1.29353	-7.5
	hsa-miR-1843	2.2095	0.889773	-1.3
	hsa-miR-18a-3p	-2.4946	-1.6023	0.9
	hsa-miR-191-3p	0.5226	0.510067	0
	hsa-miR-193b-3p	1.6881	0.366657	-1.3
	hsa-miR-194-3p	1.0337	0.610245	-0.4
	hsa-miR-195-3p	3.655	3.95926	0.3
	hsa-miR-197-3p	0.3071	0.686118	0.4
	hsa-miR-199a-3p	0.0456	-0.0996685	-0.1
	hsa-miR-199b-3p	0.0453	-0.100162	-0.1
	hsa-miR-19a-3p	-4.6135	0.433361	5
	hsa-miR-19b-3p	-1.3887	1.49255	2.9
	hsa-miR-200a-3p	0.7122	0.161611	-0.6
	hsa-miR-200b-3p	-0.9316	0.668468	1.6
	hsa-miR-200c-3p	-0.0924	-0.128455	0
	hsa-miR-203a-3p	-0.9125	1.05986	2
	hsa-miR-21-3p	1.2502	0.226244	-1
	hsa-miR-210-3p	3.8231	-1.01658	-4.8
	hsa-miR-2110	-2.2382	-1.61384	0.6
	hsa-miR-214-3p	0.7945	-0.173412	-1
	hsa-miR-219a-1-3p	1.242	0.107564	-1.1
	hsa-miR-22-3p	0.0438	-0.102112	-0.1
	hsa-miR-221-3p	-0.2098	-0.190096	0
	hsa-miR-222-3p	-0.1524	-0.51046	-0.4
	hsa-miR-223-3p	-0.6432	0.664816	1.3
	hsa-miR-224-3p	-0.6065	-0.99409	-0.4
	hsa-miR-2355-3p	-2.5619	-1.86112	0.7
	hsa-miR-23a-3p	0.0215	0.102504	0.1
	hsa-miR-23b-3p	-0.2771	0.113067	0.4
	hsa-miR-23c	-1.5059	1.62291	3.1
	hsa-miR-24-3p	-0.1626	-0.217067	-0.1
	hsa-miR-25-3p	-0.693	-0.55324	0.1
	hsa-miR-26a-2-3p	1.7373	1.31602	-0.4
	hsa-miR-26b-3p	-2.7917	-0.630259	2.2
	hsa-miR-27a-3p	0.1408	0.0517468	-0.1
	hsa-miR-27b-3p	0.0023	-0.148952	-0.2
	hsa-miR-28-3p	-0.1	-0.127947	0
	hsa-miR-296-3p	1.3051	2.05731	0.8
	hsa-miR-299-3p	-1.0453	0.498119	1.5
	hsa-miR-29a-3p	-0.1475	-0.265563	-0.1
	hsa-miR-29b-3p	0.0971	-0.298565	-0.4
	hsa-miR-29c-3p	0.1258	0.402724	0.3
	hsa-miR-301a-3p	-0.0977	0.80279	0.9
	hsa-miR-301b-3p	0.2565	1.15129	0.9
	hsa-miR-30a-3p	0.0144	-0.251602	-0.3
	hsa-miR-30c-1-3p	1.4952	-0.874375	-2.4
	hsa-miR-30c-2-3p	-0.015	0.734535	0.7
	hsa-miR-30d-3p	-3.8954	-3.33914	0.6
	hsa-miR-30e-3p	0.0187	-0.261311	-0.3
	hsa-miR-3158-3p	2.3	0.93554	-1.3
	hsa-miR-32-3p	-0.5	0.259741	0.8
	hsa-miR-320a-3p	0.6	0.490045	-0.1
	hsa-miR-320b	0.4	0.34458	-0.1
	hsa-miR-320c	0.3	0.269781	0
	hsa-miR-320d	-0.1	1.02001	1.1
	hsa-miR-320e	-0.4	0.0882932	0.5
	hsa-miR-323a-3p	-0.3	0.0422934	0.4
	hsa-miR-323b-3p	2.6	3.16827	0.6
	hsa-miR-324-3p	2.3	1.76888	-0.5
	hsa-miR-328-3p	-0.2	-0.159819	0
	hsa-miR-329-3p	0.6	0.935456	0.3
	hsa-miR-330-3p	-0.1	-0.225822	-0.1
	hsa-miR-331-3p	-0.5	-0.595528	-0.1
	hsa-miR-335-3p	0.5	0.880947	0.4
	hsa-miR-337-3p	-0.1	0.164989	0.2
	hsa-miR-338-3p	0.2	1.42172	1.2
	hsa-miR-339-3p	2.1	1.54943	-0.5
	hsa-miR-340-3p	-0.2	1.40686	1.6
	hsa-miR-342-3p	-0.1	1.10276	1.2
	hsa-miR-34a-3p	2.4	2.28316	-0.1
	hsa-miR-34b-3p	-0.5	-0.570421	-0.1
	hsa-miR-34c-3p	4.1	3.39495	-0.7
	hsa-miR-361-3p	-0.1	0.506107	0.6
	hsa-miR-363-3p	1.3	0.191557	1.5
	hsa-miR-365a-3p	2.2	2.1416	0
	hsa-miR-365b-3p	2.2	2.1416	0
	hsa-miR-369-3p	-0.2	0.611959	0.8
	hsa-miR-370-3p	0.9	-0.875699	-1.8
	hsa-miR-374a-3p	0.3	0.461372	0.2
	hsa-miR-374b-3p	-0.8	0.165536	1
	hsa-miR-375-3p	-0.9	0.740885	1.7
	hsa-miR-376a-3p	0.7	0.41378	-0.3
	hsa-miR-376b-3p	0.6	2.74657	2.1
	hsa-miR-376c-3p	0.4	0.9307	0.5
	hsa-miR-377-3p	3.7	1.53208	-2.1
	hsa-miR-378a-3p	-0.3	0.438679	0.7
	hsa-miR-379-3p	-0.2	0.529819	0.7
	hsa-miR-380-3p	0.3	-0.592955	-0.9
	hsa-miR-381-3p	-0.3	-0.26341	0
	hsa-miR-382-3p	-0.3	0.930588	1.3
	hsa-miR-409-3p	-0.1	-0.0404227	0.1
	hsa-miR-410-3p	-0.9	0.319229	1.2
	hsa-miR-411-3p	-0.1	0.594938	0.7
	hsa-miR-412-3p	0.7	2.37106	1.6
	hsa-miR-421	-0.8	0.40942	1.2
	hsa-miR-423-3p	-0.3	0.204306	0.5
	hsa-miR-424-3p	0.9	0.670083	-0.2
	hsa-miR-425-3p	0	-0.203533	-0.2
	hsa-miR-4286	-0.7	0.225269	0.9
	hsa-miR-433-3p	-0.7	-0.493058	0.2
	hsa-miR-4429	-1.1	4.95824	6.1
	hsa-miR-4454	3.5	3.56633	0.1
	hsa-miR-450a-1-3p	-0.8	-1.99873	-1.2
	hsa-miR-450a-2-3p	0.4	2.53896	2.2
	hsa-miR-4510	2	-0.321798	-2.3
	hsa-miR-451a	-1.3	0.574363	1.9
	hsa-miR-454-3p	-0.6	0.232386	0.8
	hsa-miR-455-3p	-0.2	0.0185552	0.2
	hsa-miR-4775	1.3	0.863581	-0.4
	hsa-miR-483-3p	-1.7	0.775127	2.5
	hsa-miR-484	-0.1	-0.00786497	0.1
	hsa-miR-485-3p	0.9	0.0149836	-0.9
	hsa-miR-487a-3p	-1	0.265535	1.2
	hsa-miR-487b-3p	-0.2	0.551069	0.7
	hsa-miR-493-3p	0.3	-0.5981	-0.9
	hsa-miR-494-3p	-0.4	0.34864	0.7
	hsa-miR-495-3p	-0.3	0.0848448	0.3
	hsa-miR-500a-3p	-0.8	0.709847	1.5
	hsa-miR-501-3p	1.1	0.520959	-0.5
	hsa-miR-502-3p	0.5	1.01935	0.5
	hsa-miR-505-3p	-0.8	0.0698891	0.9
	hsa-miR-532-3p	-1	-1.23349	-0.2
	hsa-miR-539-3p	-0.5	0.785097	1.3
	hsa-miR-542-3p	0.3	0.590931	0.3
	hsa-miR-543	-0.1	0.398146	0.5
	hsa-miR-548e-3p	0.8	-0.581517	-1.4
	hsa-miR-548l	3.4	2.45355	-0.9
	hsa-miR-548w	2.1	0.474209	-1.6
	hsa-miR-549a-3p	1.4	-0.462618	-1.9
	hsa-miR-574-3p	-0.4	-0.390992	0
	hsa-miR-576-3p	6.3	5.82698	-0.5
	hsa-miR-585-3p	-0.2	1.86754	2.1
	hsa-miR-590-3p	-2.9	-0.927405	2
	hsa-miR-598-3p	-2.4	-0.598004	1.8
	hsa-miR-615-3p	-0.2	0.947363	1.2
	hsa-miR-625-3p	-0.6	0.438331	1
	hsa-miR-628-3p	0.4	-0.257488	-0.6
	hsa-miR-652-3p	-0.6	0.105778	0.7
	hsa-miR-6529-3p	-2.2	1.08733	3.3
	hsa-miR-654-3p	0.8	-0.0556095	-0.8
	hsa-miR-655-3p	-0.1	0.509975	0.6
	hsa-miR-656-3p	0.5	0.289345	-0.2
	hsa-miR-664a-3p	1.5	1.16763	-0.4
	hsa-miR-671-3p	-0.5	1.87103	2.3
	hsa-miR-7-1-3p	1.4	0.383139	-1.1
	hsa-miR-708-3p	1.7	-0.339882	-2
	hsa-miR-760	-0.2	-0.739903	-0.5
	hsa-miR-7705	1.9	0.309079	-1.6
	hsa-miR-7706	0.1	-0.120596	-0.3
	hsa-miR-7977	0.8	0.893032	0.1
	hsa-miR-874-3p	1.3	1.53736	0.2
	hsa-miR-889-3p	1.5	0.103304	-1.4
	hsa-miR-92a-3p	-0.1	0.568396	0.7
	hsa-miR-92b-3p	0.5	0.577585	0.1
	hsa-miR-93-3p	-0.3	0.68326	1
	hsa-miR-935	-0.1	0.529244	0.6
	hsa-miR-940	2.8	0.257546	-2.6
	hsa-miR-941	-0.6	-1.51589	-1
	hsa-miR-95-3p	-0.6	0.0635713	0.7
	hsa-miR-98-3p	1	2.80411	1.8
	hsa-miR-9901	1.8	1.61769	-0.2
	hsa-miR-9985	-0.7	-0.103463	0.6
	hsa-miR-99b-3p	0.2	-0.227208	-0.4
